# Supplementary material for: Universal protein misfolding intermediates can bypass the proteostasis network and remain soluble and less functional
Source: Nat Commun. 2022 Jun 2;13:3081. doi: 10.1038/s41467-022-30548-5 (PMC9163053; doi:10.1038/s41467-022-30548-5)
Supplement: Supplementary file 4 — Supplementary Data 2 [file 41467_2022_30548_MOESM4_ESM.xlsx]

## Sheet: 20210524_B_R1min_MsFragger_out1
Accession	GeneName	Peptide Sequence	proteinaseKsite	Location	Composition	Cofactors	Essential?	Copy Number	Molecular Weight	Amount (fg)	Num Subunits	Unique Subunits	pI	Folds	Domain Ranges	Num Domains	Unique Domains	Domain Location	Position In Domain	PeptideRatio1	NormPeptideRatio1	PeptidePValue1	RefoldedCoeffVar1
P11875	argS	[-].MNIQALLSEK.[V]	[1-10]	['cytosol']	Monomer	['Mg2+']	Y	4901	64.683	0.52641	1	1	5.244	['Adenine nucleotide alpha hydrolase-like', 'Anticodon-binding domain of a subclass of class I aminoacyl-tRNA synthetases', 'RRF/tRNA synthetase additional domain-like']	['110-454', '454-577', '1-100']	3	3	argS1-100		-1.54829	-1.54829	3.79609	0.228653			tryp	frac	half-tryp	frac
P0A7N1	ykgM	[-].MKPNIHPEYR.[T]	[1-10]	['cytosol', 'ribosome']	Monomer	None	N	487	9.92	0.00802213	1	1	9.488	['L28p-like']	['1-80']	1	1	ykgM1-80		-1.43176	-1.43176	0.44383	0.0779377		< -6	726	3.7109	178	0.909834		0.195861
P0AG48	rplU	[-].MYAVFQSGGK.[Q]	[1-10]	['cytosol', 'ribosome']	['RrlA.', 'RrfA.', 'RplA.', 'RplB.', 'RplC.', 'RplD.', 'RplE.', 'RplF.', 'RplJ.', 'RplL.2.2.', 'RplI.', 'RplK.', 'RplM.', 'RplN.', 'RplO.', 'RplP.', 'RplQ.', 'RplR.', 'RplS.', 'RplT.', 'RplU.', 'RplV.', 'RplW.', 'RplX.', 'RplY.', 'RpmA.', 'RpmB.', 'RpmC.', 'RpmD.', 'RpmE.', 'RpmF.', 'RpmG.', 'RpmH.', 'RpmI.', 'RpmJ.']	None	Y	147570	11.564	2.83371	38	35	10.143	['L21p-like']	['1-102']	1	1	rplU1-102		-1.30569	-1.30569	0.585409	0.772002		bw -6 -1	2477	12.661	691	3.532
P68919	rplY	[-].MFTINAEVRK.[E]	[1-10]	['cytosol', 'ribosome']	['RrlA.', 'RrfA.', 'RplA.', 'RplB.', 'RplC.', 'RplD.', 'RplE.', 'RplF.', 'RplJ.', 'RplL.2.2.', 'RplI.', 'RplK.', 'RplM.', 'RplN.', 'RplO.', 'RplP.', 'RplQ.', 'RplR.', 'RplS.', 'RplT.', 'RplU.', 'RplV.', 'RplW.', 'RplX.', 'RplY.', 'RpmA.', 'RpmB.', 'RpmC.', 'RpmD.', 'RpmE.', 'RpmF.', 'RpmG.', 'RpmH.', 'RpmI.', 'RpmJ.']	None	N	137338	10.693	2.43859	38	35	9.871	['Ribosomal protein L25-like']	['1-93']	1	1	rplY1-93		-0.814748	-0.814748	0.693798	0.404663		bw -1 1	4460	22.797	4690	23.9726
P0ACY1	ydjA	[-].MDALELLINR.[R]	[1-10]	['cytosol']	['YdjA.2']	None	N	2089	20.059	0.069582	2	1	6.462	['FMN-dependent nitroreductase-like']	['1-168']	1	1	ydjA1-168		-0.533365	-0.533365	0.412539	0.549127		bw 1 6	657	3.35821	4102	20.9671
P07012	prfB	[-].MFEINPVNNR.[I]	[1-10]	['cytosol']	Monomer	None	Y	10031	41.251	0.687112	1	1	4.499	['Release factor']	['25-362']	1	1	prfBLNK		0.731321	0.731321	3.88061	0.0671401		>6	68	0.347577	1515	7.74382
P24182	accC	[-].MLDKIVIANR.[G]	[1-10]	['cytosol']	['AccA.2', 'AccD.2.', 'AccC.2.']	None	Y	13890	49.321	1.13758	8	3	6.784	['PreATP-grasp domain', 'Barrel-sandwich hybrid', 'ATP-grasp']	['1-114', '331-443', '83-347']	3	3	accC1-114		1.0334	1.0334	0.879214	0.274746
P31663	panC	[-].MLIIETLPLLR.[Q]	[1-11]	['cytosol']	['PanC.2']	['K+', 'Mg2']	N	3635	31.598	0.190727	2	1	5.987	['Adenine nucleotide alpha hydrolase-like']	['1-277']	1	1	panC1-277		-1.17776	-1.17776	2.51703	0.305061			8388	42.8747	11176	57.1253
P67603	yqfB	[-].MQPNDITFFQR.[F]	[1-11]	['cytosol']	Monomer	None	N	2046	11.905	0.0404468	1	1	4.542	['PUA domain-like']	['1-102']	1	1	yqfB1-102		-0.593408	-0.593408	0.430289	0.626474
P31057	panB	[-].MKPTTISLLQK.[Y]	[1-11]	['cytosol']	['PanB.10']	['Mg2+']	N	7878	28.237	0.369389	10	1	5.05	['TIM beta/alpha-barrel']	['9-263']	1	1	panBLNK		-0.537091	-0.537091	1.31656	0.11675
P0ACY1	ydjA	[-].MDALELLINRR.[S]	[1-11]	['cytosol']	['YdjA.2']	None	N	2089	20.059	0.069582	2	1	6.462	['FMN-dependent nitroreductase-like']	['1-168']	1	1	ydjA1-168		-0.468997	-0.468997	0.22357	0.495498
P0A6D3	aroA	[-].MESLTLQPIAR.[V]	[1-11]	['cytosol']	Monomer	None	N	1248	46.096	0.0955272	1	1	5.303	['IF3-like']	['7-422']	1	1	aroALNK		-0.099011	-0.099011	0.0645432	0.102702
Q46856	yqhD	[-].MNNFNLHTPTR.[I]	[1-11]	['cytosol']	['YqhD.2']	['Zn2+']	N	783	42.097	0.0547346	2	1	5.833	['Dehydroquinate synthase-like']	['1-385']	1	1	yqhD1-385		0.545854	0.545854	0.942058	0.176106
P0AEA8	cysG	[-].MDHLPIFCQLR.[D]	[1-11]	['cytosol']	['CysG.2']	None	N	429	49.951	0.0355837	2	1	5.91	['Tetrapyrrole methylase', 'NAD(P)-binding Rossmann-fold domains', 'Siroheme synthase middle domains-like']	['215-456', '1-112', '114-207']	3	3	cysG1-112		0.746059	0.746059	1.44406	0.1275
P0AFU8	ribC	[-].MFTGIVQGTAK.[L]	[1-11]	['cytosol']	['RibC.3']	None	Y	2279	23.445	0.0887245	3	1	5.714	['Reductase/isomerase/elongation factor common domain', 'Reductase/isomerase/elongation factor common domain']	['1-87', '99-185']	2	1	ribC1-87		0.748691	0.748691	2.35949	0.0430728
P26646	acuI	[-].MQALLLEQQDGK.[T]	[1-12]	['cytosol']	['YhdH.2']	None	N	756	34.724	0.0435914	2	1	?	['GroES-like', 'NAD(P)-binding Rossmann-fold domains']	['1-144', '116-284']	2	2	acuI1-144		-1.18245	-1.18245	2.11451	0.267914
P17117	nfsA	[-].MTPTIELICGHR.[S]	[1-12]	['cytosol']	['NfsA.2']	['FMN']	N	1916	26.801	0.0852699	2	1	6.605	['FMN-dependent nitroreductase-like']	['1-237']	1	1	nfsA1-237		-0.731136	-0.731136	3.77242	0.018243
P0AE52	bcp	[-].MNPLKAGDIAPK.[F]	[1-12]	['cytosol']	Monomer	None	N	9932	17.634	0.290828	1	1	4.924	['Thioredoxin fold']	['3-154']	1	1	bcpLNK		0.360984	0.360984	0.157318	0.140305
P0A8F0	upp	[-].MKIVEVKHPLVK.[H]	[1-12]	['cytosol']	['Upp.3']	['Mg2+']	N	18345	22.533	0.686414	3	1	5.229	['PRTase-like']	['4-206']	1	1	uppLNK		0.691312	0.691312	0.254563	0.622358
P0A8D0	nrdR	[-].MHCPFCFAVDTK.[V]	[1-12]	['cytosol']	Monomer	None	N	802	17.229	0.0229448	1	1	7.59	Unknown		0	0	nrdR		1.05176	1.05176	1.4598	0.181271
P15042	ligA	[-].MESIEQQLTELR.[T]	[1-12]	['cytosol']	Monomer	['Mg2+']	Y	2004	73.606	0.24494	1	1	5.32	['ATP-grasp', 'SAM domain-like', 'OB-fold', 'BRCT domain']	['4-318', '403-583', '318-400', '595-666']	4	4	ligALNK		1.12146	1.12146	1.13177	0.155864
P76270	msrC	[-].MNKTEFYADLNR.[D]	[1-12]	['cytosol']	['MsrC.2']	None	N	2144	18.122	0.0645179	2	1	4.513	['Profilin-like']	['2-148']	1	1	msrCLNK		6.13897	6.13897	2.87313	0.0974374
P39337	yjgM	[-].MNNIAPQSPVMR.[R]	[1-12]	['cytosol']	Monomer	None	N	1096	18.622	0.0338911	1	1	5.132	['Acyl-CoA N-acyltransferases (Nat)']	['10-166']	1	1	yjgMLNK		10.2018	10.2018	2.47389	0.197925
P39163	chaC	[-].MITRDFLMNADCK.[T]	[1-13]	['cytosol']	Monomer	None	N	19	25.512	0.00080491	1	1	4.743	['Gamma-glutamyl cyclotransferase-like']	['47-161']	1	1	chaCLNK		-1.57829	-1.57829	0.801223	0.338214
P14081	selB	[-].MIIATAGHVDHGK.[T]	[1-13]	['cytosol']	Monomer	None	N	1083	68.867	0.123848	1	1	6.267	['P-loop containing nucleoside triphosphate hydrolases', 'Reductase/isomerase/elongation factor common domain', 'DNA/RNA-binding 3-helical bundle', 'DNA/RNA-binding 3-helical bundle', 'DNA/RNA-binding 3-helical bundle', 'Elongation factor/aminomethyltransferase common domain']	['2-165', '175-256', '417-484', '551-607', '488-546', '272-351']	6	4	selBLNK		0.093848	0.093848	0.174653	0.0722497
P0A8M0	asnS	[-].MSVVPVADVLQGR.[V]	[1-13]	['cytosol']	['AsnS.2']	None	Y	17436	52.57	1.52207	2	1	5.059	['Class II aaRS and biotin synthetases', 'OB-fold']	['98-464', '16-101']	2	2	asnSLNK		0.280026	0.280026	0.561335	0.121835
P39411	yjjX	[-].MHQVVCATTNPAK.[I]	[1-13]	['cytosol']	['YjjX.2']	['Mg2']	N	955	18.213	0.0288824	2	1	5.815	['Anticodon-binding domain-like']	['1-167']	1	1	yjjX1-167		0.359089	0.359089	0.585376	0.199864
P0ACF0	hupA	[-].MNKTQLIDVIAEK.[A]	[1-13]	['bacterial nucleoid', 'cytosol']	['HupA.', 'HupB.']	None	N	86734	9.535	1.37328	2	2	9.956	['IHF-like DNA-binding proteins']	['1-90']	1	1	hupA1-90		0.661407	0.661407	0.86432	0.216373
P0A850	tig	[-].MQVSVETTQGLGR.[R]	[1-13]	['cytosol']	Monomer	None	N	69639	48.193	5.57296	1	1	4.685	['Triger factor/SurA peptide-binding domain-like', 'Ribosome binding domain-like', 'FKBP-like']	['248-429', '1-131', '97-241']	3	3	tig1-131		0.936406	0.936406	0.287937	0.674828
P0ABB0	atpA	[-].MQLNSTEISELIK.[Q]	[1-13]	['inner membrane']	['AtpC.', 'AtpH.', 'AtpA.3.', 'AtpG.', 'AtpD.3.']	['Mg2']	N	30696	55.222	2.81477	9	5	5.839	['P-loop containing nucleoside triphosphate hydrolases', 'Left-handed superhelix', 'Domain of alpha and beta subunits of F1 ATP synthase-like']	['96-376', '378-508', '24-94']	3	3	atpALNK		0.965278	0.965278	1.51434	0.154558
P07813	leuS	[-].MQEQYRPEEIESK.[V]	[1-13]	['cytosol']	Monomer	None	Y	8069	97.234	1.30283	1	1	5.041	['Adenine nucleotide alpha hydrolase-like', 'ValRS/IleRS/LeuRS editing domain', 'Anticodon-binding domain of a subclass of class I aminoacyl-tRNA synthetases']	['5-226+416-668', '226-415', '662-859']	3	3	leuSLNK		1.19046	1.19046	2.60943	0.0919606
P23869	ppiB	[-].MVTFHTNHGDIVIK.[T]	[1-14]	['cytosol']	Monomer	None	N	25909	18.153	0.780995	1	1	5.491	['Cyclophilin-like']	['2-162']	1	1	ppiBLNK		-2.33712	-2.33712	3.81948	0.540745
P0AEW4	cpdA	[-].MESLLTLPLAGEAR.[V]	[1-14]	['cytosol']	Monomer	['Fe2+']	N	394	30.938	0.0202413	1	1	5.651	['Metallo-dependent phosphatases']	['16-269']	1	1	cpdALNK		0.090195	0.090195	0.324202	0.0435531
P61714	ribE	[-].MNIIEANVATPDAR.[V]	[1-14]	['cytosol']	['RibE.60']	None	Y	10923	16.156	0.293039	60	1	5.041	['Lumazine synthase']	['4-154']	1	1	ribELNK		0.409058	0.409058	0.243546	0.0245495
P15770	aroE	[-].METYAVFGNPIAHSK.[S]	[1-15]	['cytosol']	Monomer	None	N	1144	29.414	0.0558765	1	1	5.318	['NAD(P)-binding Rossmann-fold domains', 'Aminoacid dehydrogenase-like, N-terminal domain']	['102-268', '2-101']	2	2	aroELNK		-9.77759	-9.77759	1.47912	0
P0A9D8	dapD	[-].MQQLQNIIETAFERR.[A]	[1-15]	['cytosol']	['DapD.2']	None	Y	15404	29.892	0.764606	2	1	5.478	['Single-stranded left-handed beta-helix']	['1-256']	1	1	dapD1-256		-0.206727	-0.206727	0.101985	0.268
P0A6V5	glpE	[-].MDQFECINVADAHQK.[L]	[1-15]	['cytosol']	['GlpE.2']	None	N	934	12.082	0.0187385	2	1	4.348	['Rhodanese/Cell cycle control phosphatase']	['1-100']	1	1	glpE1-100		0.434006	0.434006	2.37028	0.0119979
P08839	ptsI	[-].MISGILASPGIAFGK.[A]	[1-15]	['cytosol']	['PtsI.2']	['Mg2+']	N	15068	63.562	1.59038	2	1	4.638	['TIM beta/alpha-barrel', 'The "swivelling" beta/beta/alpha domain', 'SAM domain-like']	['256-535', '125-246', '23-143']	3	3	ptsILNK		0.608514	0.608514	0.752281	0.196841
P0A9M2	hpt	[-].MKHTVEVMIPEAEIK.[A]	[1-15]	['cytosol']	['Hpt.4']	['Mg2+']	N	7860	20.115	0.262538	4	1	4.928	['PRTase-like']	['3-173']	1	1	hptLNK		0.746029	0.746029	2.01181	0.0916511
P0AB61	yciN	[-].MNKETQPIDRETLLK.[E]	[1-15]	['cytosol']	Monomer	None	N	5534	9.386	0.0862519	1	1	5.46	Unknown		0	0	yciN		0.971257	0.971257	2.65294	0.108481
P67338	yoaH	[-].MFAGLPSLTHEQQQK.[A]	[1-15]	['cytosol']	Monomer	None	N	1416	6.554	0.0154106	1	1	4.488	Unknown		0	0	yoaH		1.08714	1.08714	1.18362	0.224358
P0A6P5	der	[-].MVPVVALVGRPNVGK.[S]	[1-15]	['cytosol']	Monomer	None	Y	3289	55.036	0.30058	1	1	5.577	['P-loop containing nucleoside triphosphate hydrolases', 'P-loop containing nucleoside triphosphate hydrolases', 'Alpha-lytic protease prodomain-like', '']	['202-368', '3-158', '379-459', '279-374']	4	3	derLNK		1.92978	1.92978	0.821857	0.466472
P00370	gdhA	[-].MDQTYSLESFLNHVQK.[R]	[1-16]	['cytosol']	['GdhA.6']	None	N	373	48.581	0.0300902	6	1	6.105	['Aminoacid dehydrogenase-like, N-terminal domain', 'NAD(P)-binding Rossmann-fold domains']	['23-199', '202-446']	2	2	gdhALNK		-1.67992	-1.67992	1.45112	0.166878
P0A6L2	dapA	[-].MFTGSIVAIVTPMDEK.[G]	[1-16]	['cytosol']	['DapA.4']	None	Y	4514	31.27	0.23439	4	1	6.124	['TIM beta/alpha-barrel']	['2-291']	1	1	dapALNK		-0.909329	-0.909329	0.435997	0.0562242
P61517	can	[-].MKDIDTLISNNALWSK.[M]	[1-16]	['cytosol']	['Can.4']	['Zn2+']	Y	8138	25.097	0.339147	4	1	6.327	['Resolvase-like']	['5-207']	1	1	canLNK		-0.664244	-0.664244	1.51316	0.06603
P0A9Q1	arcA	[-].MQTPHILIVEDELVTR.[N]	[1-16]	['cytosol']	Monomer	None	N	8000	27.292	0.362555	1	1	5.088	['Flavodoxin-like', 'DNA/RNA-binding 3-helical bundle']	['2-126', '136-234']	2	2	arcALNK		0.641058	0.641058	0.786613	0.125924
P0A8M6	yeeX	[-].METTKPSFQDVLEFVR.[L]	[1-16]	['cytosol']	Monomer	None	N	13270	12.778	0.281568	1	1	9.592	Unknown		0	0	yeeX		0.688075	0.688075	0.92619	0.163005
P0AB77	kbl	[-].MRGEFYQQLTNDLETAR.[A]	[1-17]	['cytosol']	['Kbl.2']	["pyridoxal 5'-phosphate"]	N	3729	43.117	0.266987	2	1	5.686	['PLP-dependent transferase-like']	['5-396']	1	1	kblLNK		-9.71681	-9.71681	1.53924	0
P0A8L1	serS	[-].MLDPNLLRNEPDAVAEK.[L]	[1-17]	['cytosol']	['SerS.2']	['Mg2+']	Y	11805	48.414	0.949043	2	1	5.261	['Class II aaRS and biotin synthetases', 'Long alpha-hairpin']	['116-424', '1-112']	2	2	serS1-112		-9.42051	-9.42051	2.06778	0
P25397	tehB	[-].MIIRDENYFTDKYELTR.[T]	[1-17]	['cytosol']	['TehB.2']	None	N	1103	22.531	0.0412672	2	1	7.085	['S-adenosyl-L-methionine-dependent methyltransferases']	['7-196']	1	1	tehBLNK		-3.636	-3.636	0.760331	0.492354
P67910	hldD	[-].MIIVTGGAGFIGSNIVK.[A]	[1-17]	['cytosol']	['RfaD.5']	['NADP+']	N	8651	34.893	0.501249	5	1	?	['NAD(P)-binding Rossmann-fold domains']	['1-306']	1	1	hldD1-306		-1.51179	-1.51179	3.98217	0.19685
P0A6T1	pgi	[-].MKNINPTQTAAWQALQK.[H]	[1-17]	['cytosol']	['Pgi.2']	None	N	9385	61.53	0.958893	2	1	5.989	['SIS domain']	['5-548']	1	1	pgiLNK		-0.369974	-0.369974	0.327718	0.258678
P0AA04	ptsH	[-].MFQQEVTITAPNGLHTR.[P]	[1-17]	['cytosol']	['MtlR.2', 'PtsH.2']	None	N	54232	9.119	0.821206	4	2	5.609	['HPr-like']	['1-82']	1	1	ptsH1-82		0.0796822	0.0796822	0.319739	0.0871797
P0AF96	tabA	[-].MIIGNIHNLQPWLPQELR.[Q]	[1-18]	['cytosol']	Monomer	None	N	1052	16.865	0.0294613	1	1	5.265	['Double-stranded beta-helix']	['1-149']	1	1	tabA1-149		-0.295546	-0.295546	0.378434	0.208822
P0A8I5	trmB	[-].MKNDVISPEFDENGRPLR.[R]	[1-18]	['cytosol']	Monomer	None	N	4353	27.307	0.197384	1	1	6.601	['S-adenosyl-L-methionine-dependent methyltransferases']	['18-237']	1	1	trmBLNK		0.261212	0.261212	0.255028	0.26406
P23003	trmA	[-].MTPEHLPTEQYEAQLAEK.[V]	[1-18]	['cytosol']	Monomer	None	?	1907	41.967	0.132895	1	1	5.784	['S-adenosyl-L-methionine-dependent methyltransferases']	['6-363']	1	1	trmALNK		0.503268	0.503268	1.02024	0.153898
P0ACF4	hupB	[-].MNKSQLIDKIAAGADISK.[A]	[1-18]	['cytosol']	['HupA.', 'HupB.']	None	N	74002	9.226	1.13372	2	2	10.058	['IHF-like DNA-binding proteins']	['1-90']	1	1	hupB1-90		0.553702	0.553702	0.166713	0.422005
P11557	damX	[-].MDEFKPEDELKPDPSDRR.[T]	[1-18]	['inner membrane']	Monomer	None	N	4024	46.162	0.308455	1	1	5.579	['Ferredoxin-like']	['344-408']	1	1	damXLNK		0.772185	0.772185	1.11479	0.173783
P27434	rodZ	[-].MNTEATHDQNEALTTGAR.[L]	[1-18]	['inner membrane']	Monomer	None	N	1309	36.192	0.0786686	1	1	5.51	['lambda repressor-like DNA-binding domains']	['14-83']	1	1	rodZLNK		0.966879	0.966879	2.20362	0.152338
P0AFD1	nuoE	[-].MHENQQPQTEAFELSAAER.[E]	[1-19]	['inner membrane']	['NuoB.', 'NuoC.', 'NuoE.', 'NuoF.', 'NuoG.', 'NuoI.']	['Mg2+', 'a [2Fe-2S] iron-sulfur cluster', 'a [4Fe-4S] iron-sulfur cluster', 'Ca2+', 'FMN']	N	3963	18.59	0.122336	6	6	5.419	['Thioredoxin fold']	['15-165']	1	1	nuoELNK		0.549045	0.549045	0.275334	0.255971
P0A6W9	gshA	[-].MIPDVSQALAWLEKHPQALK.[G]	[1-20]	['cytosol']	Monomer	['Mg2+']	N	1300	58.269	0.125785	1	1	5.165	['Glutamine synthetase/guanido kinase']	['2-514']	1	1	gshALNK		-2.40554	-2.40554	2.29724	0.197043
P61889	mdh	[-].MKVAVLGAAGGIGQALALLLK.[T]	[1-21]	['cytosol', 'membrane']	['Mdh.2']	None	N	9529	32.337	0.511677	2	1	5.534	['LDH C-terminal domain-like', 'NAD(P)-binding Rossmann-fold domains']	['147-303', '2-134']	2	2	mdhLNK		-8.1945	-8.1945	0.934727	0
P00509	aspC	[-].MFENITAAPADPILGLADLFR.[A]	[1-21]	['cytosol']	['AspC.2']	["pyridoxal 5'-phosphate"]	N	4498	43.573	0.325451	2	1	5.507	['PLP-dependent transferase-like']	['1-396']	1	1	aspC1-396		-3.12262	-3.12262	3.86413	0
Q57261	truD	[-].MIEFDNLTYLHGKPQGTGLLK.[A]	[1-21]	['cytosol']	Monomer	None	N	1009	39.091	0.0654963	1	1	6.251	['Pseudouridine synthase']	['2-340']	1	1	truDLNK		-0.881245	-0.881245	0.428852	0.59552
P37747	glf	[-].MYDYIIVGSGLFGAVCANELKK.[L]	[1-22]	['cytosol']	Monomer	['FAD']	?	3076	42.966	0.219463	1	1	6.791	['Nucleotide-binding domain', 'FAD-linked reductases, C-terminal domain']	['1-263+331-364', '245-313']	2	2	glf1-263+331-364		-0.740497	-0.740497	1.05566	0.0254754
P0A7R1	rplI	[-].MQVILLDKVANLGSLGDQVNVK.[A]	[1-22]	['cytosol', 'ribosome']	['RrlA.', 'RrfA.', 'RplA.', 'RplB.', 'RplC.', 'RplD.', 'RplE.', 'RplF.', 'RplJ.', 'RplL.2.2.', 'RplI.', 'RplK.', 'RplM.', 'RplN.', 'RplO.', 'RplP.', 'RplQ.', 'RplR.', 'RplS.', 'RplT.', 'RplU.', 'RplV.', 'RplW.', 'RplX.', 'RplY.', 'RpmA.', 'RpmB.', 'RpmC.', 'RpmD.', 'RpmE.', 'RpmF.', 'RpmG.', 'RpmH.', 'RpmI.', 'RpmJ.']	None	N	139354	15.769	3.64899	38	35	6.289	['Ribosomal protein L9 C-domain', 'MbtH/L9 domain-like']	['60-149', '1-57']	2	2	rplI1-57		0.755834	0.755834	1.15741	0.00796877
P39377	iadA	[-].MIDYTAAGFTLLQGAHLYAPEDR.[G]	[1-23]	['cytosol']	['IadA.8']	['Zn2+']	N	1637	41.084	0.111679	8	1	4.976	['TIM beta/alpha-barrel', 'Composite domain of metallo-dependent hydrolases', 'Composite domain of metallo-dependent hydrolases']	['63-346', '3-77', '346-388']	3	2	iadALNK		-2.45881	-2.45881	2.63211	0.166309
P27848	yigL	[-].MYQVVASDLDGTLLSPDHTLSPYAK.[E]	[1-25]	['cytosol']	Monomer	['Mg2+']	N	789	29.708	0.0389224	1	1	5.174	['HAD-like']	['1-264']	1	1	yigL1-264		-0.0529152	-0.0529152	0.0500285	0.145623
P60438	rplC	[-].MIGLVGK.[K]	[1-7]	['cytosol', 'ribosome']	['RrlA.', 'RrfA.', 'RplA.', 'RplB.', 'RplC.', 'RplD.', 'RplE.', 'RplF.', 'RplJ.', 'RplL.2.2.', 'RplI.', 'RplK.', 'RplM.', 'RplN.', 'RplO.', 'RplP.', 'RplQ.', 'RplR.', 'RplS.', 'RplT.', 'RplU.', 'RplV.', 'RplW.', 'RplX.', 'RplY.', 'RpmA.', 'RpmB.', 'RpmC.', 'RpmD.', 'RpmE.', 'RpmF.', 'RpmG.', 'RpmH.', 'RpmI.', 'RpmJ.']	None	Y	118352	22.243	4.37137	38	35	10.238	['Reductase/isomerase/elongation factor common domain']	['1-208']	1	1	rplC1-208		-0.444718	-0.444718	0.637369	0.0604357
P77695	gnsB	[-].MNIENLK.[T]	[1-7]	['cytosol']	Monomer	None	N	4708	6.548	0.0511911	1	1	9.287	Unknown		0	0	gnsB		0.0790926	0.0790926	0.232564	0.0915994
P0ACA7	gstB	[-].MITLWGR.[N]	[1-7]	['cytosol']	Monomer	None	N	1359	23.713	0.0535125	1	1	4.92	['GST C-terminal domain-like', 'Thioredoxin fold']	['84-203', '1-85']	2	2	gstB1-85		0.331803	0.331803	1.0469	0.0892432
P0AB18	tusE	[-].MLIFEGK.[E]	[1-7]	['cytosol']	Monomer	None	N	1378	12.41	0.0283968	1	1	6.988	['DsrC, the gamma subunit of dissimilatory sulfite reductase']	['2-109']	1	1	tusELNK		0.449137	0.449137	1.3831	0.0997746
P0A8E5	yacL	[-].MDYEFLR.[D]	[1-7]	['cytosol']	Monomer	None	N	1628	13.942	0.0376902	1	1	4.308	Unknown		0	0	yacL		0.525661	0.525661	0.227824	0.478066
P05055	pnp	[-].MLNPIVR.[K]	[1-7]	['cytosol']	['Ppk.2.', 'Rne.4.', 'RhlB.2.', 'Pnp.3.', 'Eno.2.']	['Mg2+']	N	11905	77.101	1.52419	13	5	4.983	['Ribosomal protein S5 domain 2-like', 'Ribosomal protein S5 domain 2-like', 'Ribonuclease PH domain 2-like', 'Ribonuclease PH domain 2-like', 'DNA/RNA-binding 3-helical bundle', 'OB-fold', 'Eukaryotic type KH-domain (KH-domain type I)']	['3-144', '301-492', '145-235', '450-548', '226-325', '608-693', '554-622']	7	5	pnpLNK		0.620066	0.620066	1.43431	0.0888012
P63224	gmhA	[-].MYQDLIR.[N]	[1-7]	['cytosol']	['GmhA.4']	None	N	4159	20.815	0.143752	4	1	6.109	['SIS domain']	['1-189']	1	1	gmhA1-189		0.678123	0.678123	1.28464	0.117661
P0AG30	rho	[-].MNLTELK.[N]	[1-7]	['cytosol']	['Rho.6']	None	Y	17921	47.004	1.39877	6	1	6.97	['P-loop containing nucleoside triphosphate hydrolases', 'OB-fold', 'LEM/SAP HeH motif']	['90-371', '52-120', '1-46']	3	3	rho1-46		0.728206	0.728206	2.02439	0.0140251
P0AET8	hdhA	[-].MFNSDNLR.[L]	[1-8]	['cytosol']	['HdhA.4']	None	N	864	26.779	0.03842	4	1	5.121	['NAD(P)-binding Rossmann-fold domains']	['8-249']	1	1	hdhALNK		0.0943951	0.0943951	0.162162	0.0924174
P68688	grxA	[-].MQTVIFGR.[S]	[1-8]	['cytosol']	Monomer	None	N	1247	9.685	0.0200547	1	1	4.67	['Thioredoxin fold']	['4-74']	1	1	grxALNK		0.422689	0.422689	0.878809	0.140142
P0ACI0	rob	[-].MDQAGIIR.[D]	[1-8]	['cytosol']	Monomer	None	N	1593	33.145	0.0876764	1	1	6.854	['Probable bacterial effector-binding domain', 'DNA/RNA-binding 3-helical bundle', 'DNA/RNA-binding 3-helical bundle']	['122-288', '57-108', '6-55']	3	2	robLNK		0.474943	0.474943	0.278087	0.063361
P0AC92	gnsA	[-].MNIEELKK.[Q]	[1-8]	['cytosol']	['GnsA.2']	None	N	6667	6.576	0.0728017	2	1	5.259	Unknown		0	0	gnsA		0.531752	0.531752	1.23698	0.110651
P0A8L1	serS	[-].MLDPNLLR.[N]	[1-8]	['cytosol']	['SerS.2']	['Mg2+']	Y	11805	48.414	0.949043	2	1	5.261	['Class II aaRS and biotin synthetases', 'Long alpha-hairpin']	['116-424', '1-112']	2	2	serS1-112		0.558164	0.558164	1.20859	0.0295334
P64540	yfcL	[-].MIAEFESR.[I]	[1-8]	['cytosol']	Monomer	None	N	2775	10	0.04608	1	1	4.11	Unknown		0	0	yfcL		0.927191	0.927191	2.45637	0.103586
P0A7Y0	rnc	[-].MNPIVINR.[L]	[1-8]	['cytosol']	['Rnc.2']	['Mg2+']	Y	3393	25.55	0.143954	2	1	6.562	['RNase III domain-like', 'dsRBD-like']	['5-159', '109-223']	2	2	rncLNK		1.16256	1.16256	3.03216	0.0720587
P0A7R1	rplI	[-].MQVILLDK.[V]	[1-8]	['cytosol', 'ribosome']	['RrlA.', 'RrfA.', 'RplA.', 'RplB.', 'RplC.', 'RplD.', 'RplE.', 'RplF.', 'RplJ.', 'RplL.2.2.', 'RplI.', 'RplK.', 'RplM.', 'RplN.', 'RplO.', 'RplP.', 'RplQ.', 'RplR.', 'RplS.', 'RplT.', 'RplU.', 'RplV.', 'RplW.', 'RplX.', 'RplY.', 'RpmA.', 'RpmB.', 'RpmC.', 'RpmD.', 'RpmE.', 'RpmF.', 'RpmG.', 'RpmH.', 'RpmI.', 'RpmJ.']	None	N	139354	15.769	3.64899	38	35	6.289	['Ribosomal protein L9 C-domain', 'MbtH/L9 domain-like']	['60-149', '1-57']	2	2	rplI1-57		1.30643	1.30643	2.01953	0.170527
P0A8L7	yciU	[-].MDMDLNNR.[L]	[1-8]	['cytosol']	Monomer	None	N	1564	12.687	0.0329492	1	1	3.779	['Cystatin-like']	['3-109']	1	1	yciULNK		6.49082	6.49082	2.14947	0.216285
P00864	ppc	[-].MNEQYSALR.[S]	[1-9]	['cytosol']	['Ppc.4']	['Mg2+']	N	2530	99.062	0.416176	4	1	5.455	['TIM beta/alpha-barrel']	['6-883']	1	1	ppcLNK		-0.705034	-0.705034	0.710279	0.371702
P18843	nadE	[-].MTLQQQIIK.[A]	[1-9]	['cytosol']	['NadE.2']	['Mg2+']	Y	3352	30.637	0.170529	2	1	5.319	['Adenine nucleotide alpha hydrolase-like']	['3-273']	1	1	nadELNK		-0.65755	-0.65755	3.27275	0.0738965
P07395	pheT	[-].MKFSELWLR.[E]	[1-9]	['cytosol']	['PheS.2', 'PheT.2']	['Mg2+']	Y	8573	87.378	1.2439	4	2	5.053	['PheT/TilS domain', 'Class II aaRS and biotin synthetases', 'OB-fold', 'Ferredoxin-like', 'Putative DNA-binding domain', 'Putative DNA-binding domain']	['197-393', '467-690', '45-147', '696-794', '403-475', '1-38+153-191']	6	5	pheT1-38+153-191		-0.626359	-0.626359	0.939927	0.0400716
P38489	nfsB	[-].MDIISVALK.[R]	[1-9]	['cytosol']	['NfsB.2']	['FMN']	N	6231	23.905	0.247341	2	1	5.925	['FMN-dependent nitroreductase-like']	['1-216']	1	1	nfsB1-216		-0.341973	-0.341973	1.33768	0.102262
P32680	yjaG	[-].MLQNPIHLR.[L]	[1-9]	['cytosol']	Monomer	None	N	1825	22.613	0.0685283	1	1	4.302	Unknown		0	0	yjaG		0.481722	0.481722	0.849349	0.132103
P64467	cnu	[-].MTVQDYLLK.[F]	[1-9]	['cytosol']	Monomer	None	N	1001	8.417	0.0139907	1	1	6.481	['Open three-helical up-and-down bundle']	['4-70']	1	1	cnuLNK		0.519715	0.519715	0.32321	0.48881
P68066	grcA	[-].MITGIQITK.[A]	[1-9]	['cytosol']	Monomer	None	N	7560	14.284	0.179317	1	1	4.964	['PFL-like glycyl radical enzymes']	['64-126']	1	1	grcALNK		0.750083	0.750083	1.5595	0.154613
P0AFZ3	sspB	[-].MDLSQLTPR.[R]	[1-9]	['cytosol', 'ribosome']	['SspB.2']	None	N	2957	18.262	0.0896703	2	1	4.227	['SspB-like']	['4-119']	1	1	sspBLNK		1.35907	1.35907	2.86253	0.117455
P0AB91	aroG	[-].MNYQNDDLR.[I]	[1-9]	['cytosol']	['AroG.4']	['Fe2+']	N	4959	38.009	0.312989	4	1	6.278	['TIM beta/alpha-barrel', '']	['10-349', '4-220']	2	2	aroGLNK		1.64132	1.64132	4.25513	0.0083889
P0AE08	ahpC	[K].PFKNQAFK.[N]	[10-17]	['cytosol']	['AhpC.10', 'AhpF.2']	['FAD']	N	92449	20.761	3.18713	12	2	4.909	['Thioredoxin fold']	['4-180']	1	1	ahpC4-180		-1.40135	-1.40135	0.487322	0.881151
P75915	ycdY	[R].VLGSLYYR.[Q]	[10-17]	['cytosol']	Monomer	None	N	2564	20.724	0.088235	1	1	4.028	['TorD-like']	['2-180']	1	1	ycdY2-180		-0.899202	-0.899202	0.52508	0.815248
P0A6Y5	hslO	[R].YLFENFAVR.[G]	[10-18]	['cytosol']	Monomer	None	N	6405	32.534	0.346024	1	1	4.206	['Hsp33 domain', 'HSP33 redox switch-like']	['4-232', '225-283']	2	2	hslO4-232		-2.43023	-2.43023	2.8957	0.918589
P0A9W9	yrdA	[R].DLFPQIGQR.[V]	[10-18]	['cytosol']	Monomer	None	N	1051	20.245	0.0353321	1	1	5.199	['Single-stranded left-handed beta-helix']	['4-176']	1	1	yrdA4-176		-0.904017	-0.904017	1.13982	0.190319
P37666	ghrB	[K].ALPDDLLQR.[L]	[10-18]	['inner membrane', 'cytosol']	['GhrB.2']	None	N	2255	35.395	0.132537	2	1	5.541	['NAD(P)-binding Rossmann-fold domains', 'Flavodoxin-like']	['100-288', '1-133']	2	2	ghrB1-133		-0.877586	-0.877586	2.69958	0.0656072
P00957	alaS	[R].QAFLDFFHSK.[G]	[10-19]	['cytosol']	Monomer	['Zn2+']	Y	8493	96.032	1.35434	1	1	5.529	['Class II aaRS and biotin synthetases', 'Putative anticodon-binding domain of alanyl-tRNA synthetase (AlaRS)', 'RRF/tRNA synthetase additional domain-like', 'Reductase/isomerase/elongation factor common domain']	['4-255', '256-465', '552-708', '455-551']	4	4	alaS4-255		-1.56999	-1.56999	6.71692	0.193651
P75838	ycaO	[K].DAALEDSIAR.[F]	[10-19]	['cytosol']	Monomer	None	N	4641	65.652	0.505951	1	1	4.232	Unknown		0	0	ycaO		-0.821537	-0.821537	0.556241	0.211799
P0A6A8	acpP	[K].KIIGEQLGVK.[Q]	[10-19]	['cytosol']	Monomer	None	Y	357865	8.64	5.13431	1	1	3.822	['Acyl carrier protein-like']	['3-74']	1	1	acpP3-74		0.150474	0.150474	0.162497	0.0578553
P07014	sdhB	[R].YNPDVDDAPR.[M]	[10-19]	['inner membrane']	['SdhA.', 'SdhB.', 'SdhC.', 'SdhD.']	['heme b', 'a [2Fe-2S] iron-sulfur cluster', 'a [3Fe-4S] iron-sulfur cluster', 'a [4Fe-4S] iron-sulfur cluster', 'FAD']	N	4850	26.77	0.215595	4	4	6.387	['Globin-like', 'beta-Grasp (ubiquitin-like)']	['109-233', '3-106']	2	2	sdhB3-106		0.505819	0.505819	0.439159	0.358741
P0AEI4	rimO	[K].IGFVSLGCPK.[N]	[10-19]	['cytosol']	Monomer	['a [4Fe-4S] iron-sulfur cluster']	N	4329	49.582	0.356419	1	1	5.235	['TIM beta/alpha-barrel']	['107-371']	1	1	rimOLNK		1.31544	1.31544	0.553348	0.563637
P17109	menD	[R].WAAVILEALTR.[H]	[10-20]	Unknown	['MenD.2']	['thiamine diphosphate', 'Mg2+', 'Mn2+']	N	166	61.367	0.0169158	2	1	6.251	['Thiamin diphosphate-binding fold (THDP-binding)', 'Thiamin diphosphate-binding fold (THDP-binding)']	['367-552', '7-175']	2	1	menD7-175		-4.91492	-4.91492	1.9353	0
P77695	gnsB	[K].AEADISEYITK.[K]	[10-20]	['cytosol']	Monomer	None	N	4708	6.548	0.0511911	1	1	9.287	Unknown		0	0	gnsB		-0.696599	-0.696599	0.516717	0.118161
P0A8I3	yaaA	[K].TLDYQSPLTTTR.[Y]	[10-21]	['cytosol']	Monomer	None	N	1335	29.586	0.0655868	1	1	7.42	Unknown		0	0	yaaA		-5.6868	-5.6868	2.10196	0
P05020	pyrC	[K].IRRPDDWHLHLR.[D]	[10-21]	['cytosol']	['PyrC.2']	['Zn2+']	N	4309	38.827	0.277817	2	1	5.892	['TIM beta/alpha-barrel']	['8-347']	1	1	pyrC8-347		-0.510415	-0.510415	0.513354	0.24954
P77695	gnsB	[K].AEADISEYITKK.[I]	[10-21]	['cytosol']	Monomer	None	N	4708	6.548	0.0511911	1	1	9.287	Unknown		0	0	gnsB		-0.0869149	-0.0869149	0.150791	0.133722
P0AEP3	galU	[K].KAVIPVAGLGTR.[M]	[10-21]	['cytosol']	['GalU.4']	['Mg2+']	N	10550	32.942	0.577101	4	1	5.002	['Nucleotide-diphospho-sugar transferases']	['10-71+105-275']	1	1	galU10-71+105-275		1.11647	1.11647	5.55621	0.0473696
P0A6M8	fusA	[R].YRNIGISAHIDAGK.[T]	[10-23]	['cytosol']	Monomer	None	Y	84151	77.581	10.8409	1	1	5.137	['P-loop containing nucleoside triphosphate hydrolases', 'Reductase/isomerase/elongation factor common domain', 'Ferredoxin-like', 'Ferredoxin-like', 'Ribosomal protein S5 domain 2-like']	['6-288', '289-413', '412-486', '614-700', '486-610']	5	4	fusA6-288		-1.31647	-1.31647	0.532612	0.0187137
P0A7M6	rpmC	[K].SVEELNTELLNLLR.[E]	[10-23]	['cytosol', 'ribosome']	['RrlA.', 'RrfA.', 'RplA.', 'RplB.', 'RplC.', 'RplD.', 'RplE.', 'RplF.', 'RplJ.', 'RplL.2.2.', 'RplI.', 'RplK.', 'RplM.', 'RplN.', 'RplO.', 'RplP.', 'RplQ.', 'RplR.', 'RplS.', 'RplT.', 'RplU.', 'RplV.', 'RplW.', 'RplX.', 'RplY.', 'RpmA.', 'RpmB.', 'RpmC.', 'RpmD.', 'RpmE.', 'RpmF.', 'RpmG.', 'RpmH.', 'RpmI.', 'RpmJ.']	None	Y	122129	7.273	1.47496	38	35	10.326	['Long alpha-hairpin']	['1-61']	1	1	rpmC1-61		0.246133	0.246133	0.232966	0.120649
P60906	hisS	[R].GMNDYLPGETAIWQR.[I]	[10-24]	['cytosol']	['HisS.2']	['Mg2+']	Y	3774	47.029	0.294725	2	1	5.653	['Class II aaRS and biotin synthetases', 'Anticodon-binding domain-like']	['5-318', '329-423']	2	2	hisS5-318		0.239697	0.239697	0.687082	0.131036
P0ACP7	purR	[K].RANVSTTTVSHVINK.[T]	[10-24]	['cytosol']	Monomer	None	N	4198	38.175	0.266116	1	1	6.423	['Periplasmic binding protein-like I', 'lambda repressor-like DNA-binding domains']	['60-340', '1-59']	2	2	purR1-59		0.691138	0.691138	0.13489	0.840542
P04079	guaA	[R].ILILDFGSQYTQLVAR.[R]	[10-25]	['cytosol']	['GuaA.2']	['Mg2+']	N	21887	58.679	2.13264	2	1	5.14	['Adenine nucleotide alpha hydrolase-like', 'Flavodoxin-like', 'Alpha-lytic protease prodomain-like']	['208-404', '10-209', '405-525']	3	3	guaA10-209		-2.79522	-2.79522	3.42854	0.226757
P0A870	talB	[R].QYTTVVADTGDIAAMK.[L]	[10-25]	['cytosol']	['TalB.2']	None	N	19464	35.219	1.1383	2	1	4.972	['TIM beta/alpha-barrel']	['8-308']	1	1	talB8-308		-1.83835	-1.83835	3.67594	0.266934
P18843	nadE	[K].ALGAKPQINAEEEIRR.[S]	[10-25]	['cytosol']	['NadE.2']	['Mg2+']	Y	3352	30.637	0.170529	2	1	5.319	['Adenine nucleotide alpha hydrolase-like']	['3-273']	1	1	nadE3-273		-1.37483	-1.37483	2.16304	0.108631
P0C0L9	iscX	[R].EIGEALYDAYPDLDPK.[T]	[10-25]	['cytosol']	Monomer	None	N	4185	7.732	0.0537324	1	1	3.757	['Another 3-helical bundle']	['3-64']	1	1	iscX3-64		-0.180321	-0.180321	0.560684	0.0307286
P68066	grcA	[K].AANDDLLNSFWLLDSEK.[G]	[10-26]	['cytosol']	Monomer	None	N	7560	14.284	0.179317	1	1	4.964	['PFL-like glycyl radical enzymes']	['64-126']	1	1	grcALNK		-0.836558	-0.836558	1.00305	0.333996
P21599	pykA	[K].IVTTLGPATDRDNNLEK.[V]	[10-26]	['cytosol']	['PykA.4']	['K+', 'Mg2+']	N	2749	51.357	0.234436	4	1	6.35	['TIM beta/alpha-barrel', 'Pyruvate kinase C-terminal domain-like', 'PK beta-barrel domain-like']	['3-78+160-345', '329-479', '74-168']	3	3	pykA3-78+160-345		-0.296069	-0.296069	1.75396	0.0211315
P0ABR1	dinI	[K].TSPLPAGAIDALAGELSR.[R]	[10-27]	['cytosol']	Monomer	None	N	2164	8.949	0.0321574	1	1	4.526	['DNA damage-inducible protein DinI']	['1-80']	1	1	dinI1-80		-1.34616	-1.34616	1.6759	0.0374257
P26616	maeA	[R].SLYIPYAGPVLLEFPLLNK.[G]	[10-28]	['cytosol']	['MaeA.4']	['Mn2+']	N	1331	63.197	0.139677	4	1	5.069	['Aminoacid dehydrogenase-like, N-terminal domain', 'NAD(P)-binding Rossmann-fold domains']	['7-270', '271-562']	2	2	maeA7-270		-1.63545	-1.63545	2.15105	0.368756
P0A6M8	fusA	[R].YRNIGISAHIDAGKTTTTER.[I]	[10-29]	['cytosol']	Monomer	None	Y	84151	77.581	10.8409	1	1	5.137	['P-loop containing nucleoside triphosphate hydrolases', 'Reductase/isomerase/elongation factor common domain', 'Ferredoxin-like', 'Ferredoxin-like', 'Ribosomal protein S5 domain 2-like']	['6-288', '289-413', '412-486', '614-700', '486-610']	5	4	fusA6-288		-1.72871	-1.72871	0.151452	0.338007
P0A7B8	hslV	[R].NGHVVIAGDGQATLGNTVMK.[G]	[10-29]	['cytosol']	['HslU.6.2', 'HslV.6.2']	None	N	6354	19.093	0.201451	24	2	6.1	['Ntn hydrolase-like']	['2-170']	1	1	hslV2-170		-0.224833	-0.224833	0.233388	0.051113
P15639	purH	[R].ALLSVSDKAGIVEFAQALSAR.[G]	[10-30]	['cytosol']	Monomer	None	N	1919	57.329	0.182683	1	1	5.5	['Cytidine deaminase-like', 'Methylglyoxal synthase-like']	['221-529', '7-197']	2	2	purH7-197		-9.00653	-9.00653	1.3982	0
P68066	grcA	[K].AANDDLLNSFWLLDSEKGEAR.[C]	[10-30]	['cytosol']	Monomer	None	N	7560	14.284	0.179317	1	1	4.964	['PFL-like glycyl radical enzymes']	['64-126']	1	1	grcALNK		-0.812128	-0.812128	0.933363	0.315176
P39173	yeaD	[R].NLPWTLK.[S]	[100-106]	['cytosol']	Monomer	None	N	1320	32.666	0.071601	1	1	6.036	['Supersandwich']	['8-273']	1	1	yeaD8-273		-0.272421	-0.272421	0.833636	0.0720832
P61889	mdh	[K].NLVQQVAK.[T]	[100-107]	['cytosol', 'membrane']	['Mdh.2']	None	N	9529	32.337	0.511677	2	1	5.534	['LDH C-terminal domain-like', 'NAD(P)-binding Rossmann-fold domains']	['147-303', '2-134']	2	2	mdh2-134		-1.12361	-1.12361	3.0502	0.260013
P0ABD5	accA	[K].AIVGGIAR.[L]	[100-107]	['cytosol']	['AccA.2', 'AccD.2']	None	Y	10155	35.242	0.594278	4	2	5.768	['ClpP/crotonase']	['5-318']	1	1	accA5-318		1.23624	1.23624	3.08375	0.0302176
P64506	yebY	[K].MSLAPFIER.[A]	[100-108]	['cytosol']	Monomer	None	N	2349	12.378	0.0482817	1	1	7.844	Unknown		0	0	yebY		0.287142	0.287142	0.481584	0.166904
P09831	gltB	[R].RIVEEELQR.[E]	[100-108]	['cytosol']	['GltD.', 'GltB.']	['FAD', 'Fe2+']	N	1079	163.3	0.292588	2	2	6.273	['TIM beta/alpha-barrel', 'Ntn hydrolase-like', 'Single-stranded right-handed beta-helix']	['434-1191', '12-429', '1211-1465']	3	3	gltB12-429		0.779769	0.779769	1.81627	0.120711
P0AEQ3	glnH	[K].AIDFSDGYYK.[S]	[100-109]	['periplasmic space', 'membrane']	['GlnQ.2', 'GlnP.2', 'GlnH.']	None	N	627	27.19	0.0283091	5	3	8.749	['Periplasmic binding protein-like II']	['7-245']	1	1	glnH7-245		-0.750746	-0.750746	2.4107	0.0789009
P0A805	frr	[R].VPLPPLTEER.[R]	[100-109]	['cytosol']	Monomer	None	Y	23316	20.639	0.799083	1	1	6.676	['RRF/tRNA synthetase additional domain-like']	['4-184']	1	1	frr4-184		0.384248	0.384248	1.02534	0.0797112
P25437	frmA	[R].SGKTNLCVAVR.[E]	[100-110]	['cytosol']	['FrmA.2']	['Zn2']	N	4204	39.359	0.274761	2	1	5.962	['GroES-like', 'NAD(P)-binding Rossmann-fold domains', 'GroES-like']	['1-185', '161-333', '318-369']	3	2	frmA1-185		-2.30906	-2.30906	2.1936	0
P61175	rplV	[R].TSHITVVVSDR.[-]	[100-110]	['ribosome', 'cytosol']	['RrlA.', 'RrfA.', 'RplA.', 'RplB.', 'RplC.', 'RplD.', 'RplE.', 'RplF.', 'RplJ.', 'RplL.2.2.', 'RplI.', 'RplK.', 'RplM.', 'RplN.', 'RplO.', 'RplP.', 'RplQ.', 'RplR.', 'RplS.', 'RplT.', 'RplU.', 'RplV.', 'RplW.', 'RplX.', 'RplY.', 'RpmA.', 'RpmB.', 'RpmC.', 'RpmD.', 'RpmE.', 'RpmF.', 'RpmG.', 'RpmH.', 'RpmI.', 'RpmJ.']	None	Y	133394	12.226	2.70813	38	35	10.558	['Ribosomal protein L22']	['1-109']	1	1	rplVLNK		-0.275892	-0.275892	0.270291	0.0867535
P0A805	frr	[R].VPLPPLTEERR.[K]	[100-110]	['cytosol']	Monomer	None	Y	23316	20.639	0.799083	1	1	6.676	['RRF/tRNA synthetase additional domain-like']	['4-184']	1	1	frr4-184		0.356924	0.356924	1.36848	0.0762481
P64506	yebY	[K].MSLAPFIERAEK.[L]	[100-111]	['cytosol']	Monomer	None	N	2349	12.378	0.0482817	1	1	7.844	Unknown		0	0	yebY		-0.424797	-0.424797	0.0600052	0.171059
P0A9M0	lon	[R].ISALSDNGEHFSAK.[A]	[100-113]	['cytosol']	['Lon.6']	None	N	5477	87.438	0.795229	6	1	6.102	['Ribosomal protein S5 domain 2-like', 'PUA domain-like', 'P-loop containing nucleoside triphosphate hydrolases']	['595-771', '10-201', '313-587']	3	3	lon10-201		-5.48873	-5.48873	1.5892	0
P37128	nudK	[K].EAIEETGYEVGEVR.[K]	[100-113]	['cytosol']	['NudK.2']	['Mg2+']	N	326	21.749	0.0117735	2	1	4.72	['Nudix']	['11-184']	1	1	nudK11-184		0.225004	0.225004	0.206968	0.352362
P0AE01	trmJ	[K].SVAEAANTPVALVFGR.[E]	[100-115]	['cytosol']	['TrmJ.2']	None	N	3417	27.048	0.153472	2	1	5.731	['alpha/beta knot']	['4-164']	1	1	trmJ4-164		-1.84417	-1.84417	1.93763	0.103978
P0AEU0	hisJ	[R].QQEIAFTDKLYAADSR.[L]	[100-115]	['periplasmic space']	['HisP.2', 'HisM.', 'HisQ.', 'HisJ.']	None	N	1763	28.483	0.0833848	5	4	5.346	['Periplasmic binding protein-like II']	['1-257']	1	1	hisJ1-257		3.08216	3.08216	1.03074	0.41122
P0AC33	fumA	[K].GVLPTCQDTGTAIIVGK.[K]	[100-116]	Unknown	['FumA.2']	['a [4Fe-4S] iron-sulfur cluster']	N	2461	60.299	0.246417	2	1	6.232	['The "swivelling" beta/beta/alpha domain']	['361-536']	1	1	fumALNK		-0.171944	-0.171944	0.432393	0.0889386
P16659	proS	[R].GERPFVLGPTHEEVITDLIR.[N]	[100-119]	['cytosol']	['ProS.2']	None	Y	12156	63.693	1.28568	2	1	5.002	['Class II aaRS and biotin synthetases', 'Anticodon-binding domain-like', 'YbaK/ProRS associated domain']	['10-237+407-478', '463-571', '218-390']	3	3	proS10-237+407-478		-2.56393	-2.56393	1.55581	0.491713
P76344	zinT	[K].GYATDIEMIGIEDGIVEFHR.[N]	[100-119]	['periplasmic space', 'cytosol']	Monomer	None	N	360	24.762	0.0148026	1	1	6.058	['Lipocalins']	['32-216']	1	1	zinT32-216		-0.979155	-0.979155	0.391779	0.583045
P07862	ddlB	[R].SKLLWQGAGLPVAPWVALTR.[A]	[100-119]	['cytosol']	['DdlB.2']	None	N	844	32.84	0.0460251	2	1	4.613	['ATP-grasp', 'PreATP-grasp domain']	['97-302', '4-96']	2	2	ddlB97-302		-0.843033	-0.843033	0.49561	0.131472
P0A6E6	atpC	[K].RKAEEHISSSHGDVDYAQASAELAK.[A]	[100-124]	['inner membrane']	['AtpC.', 'AtpH.', 'AtpA.3.', 'AtpG.', 'AtpD.3.']	['Mg2']	N	12695	15.068	0.317642	9	5	5.478	['Epsilon subunit of F1F0-ATP synthase N-terminal domain', 'Long alpha-hairpin']	['8-82', '88-137']	2	2	atpC88-137		0.106572	0.106572	0.00623245	0.380876
P16659	proS	[R].GERPFVLGPTHEEVITDLIRNELSSYK.[Q]	[100-126]	['cytosol']	['ProS.2']	None	Y	12156	63.693	1.28568	2	1	5.002	['Class II aaRS and biotin synthetases', 'Anticodon-binding domain-like', 'YbaK/ProRS associated domain']	['10-237+407-478', '463-571', '218-390']	3	3	proS10-237+407-478		-9.24933	-9.24933	1.94784	0
P09831	gltB	[K].LVSEPGVGTIATGVAK.[A]	[1000-1015]	['cytosol']	['GltD.', 'GltB.']	['FAD', 'Fe2+']	N	1079	163.3	0.292588	2	2	6.273	['TIM beta/alpha-barrel', 'Ntn hydrolase-like', 'Single-stranded right-handed beta-helix']	['434-1191', '12-429', '1211-1465']	3	3	gltB434-1191		-0.299811	-0.299811	0.949124	0.134418
P22523	mukB	[R].EALRGHAAQLSQYNQVLASLK.[S]	[1005-1025]	['cytosol', 'bacterial nucleoid']	['MukB.2.', 'MukE.4', 'MukF.2.']	None	Y	1215	170.23	0.343448	8	3	5.131	['P-loop containing nucleoside triphosphate hydrolases', 'P-loop containing nucleoside triphosphate hydrolases']	['22-224', '21-55+1253-1433']	2	1	mukBLNK		-8.9761	-8.9761	1.07457	0
P13009	metH	[R].VGDDIEIYRDETR.[T]	[1007-1019]	['cytosol']	Monomer	['cob(I)alamin', 'Zn2+']	N	559	136	0.126241	1	1	4.837	['Methionine synthase activation domain-like', 'TIM beta/alpha-barrel', 'TIM beta/alpha-barrel', 'Flavodoxin-like', 'Methionine synthase domain-like']	['902-1226', '7-399', '356-630', '743-894', '652-739']	5	4	metH902-1226		-0.620097	-0.620097	1.23978	0.113059
P30958	mfd	[R].MPSLLPDDFIPDVNTR.[L]	[1008-1023]	['cytosol']	Monomer	None	N	588	129.98	0.126912	1	1	5.879	['P-loop containing nucleoside triphosphate hydrolases', 'P-loop containing nucleoside triphosphate hydrolases', 'P-loop containing nucleoside triphosphate hydrolases', 'TRCF domain-like', 'P-loop containing nucleoside triphosphate hydrolases', 'SH3-like barrel']	['10-343', '520-780', '779-987', '992-1144', '351-463', '467-545']	6	3	mfd992-1144		1.03717	1.03717	1.44122	0.0989966
P0A8V2	rpoB	[K].QNQLEQLAEQYDELKHEFEK.[K]	[1008-1027]	['cytosol']	['RpoA.2', 'RpoC.', 'RpoB.']	None	Y	16156	150.63	4.04105	4	3	5.02	['beta and beta-prime subunits of DNA dependent RNA-polymerase']	['11-226+343-939+1039-1341']	1	1	rpoBLNK		-0.725938	-0.725938	0.917425	0.418166
P22523	mukB	[R].GHAAQLSQYNQVLASLK.[S]	[1009-1025]	['cytosol', 'bacterial nucleoid']	['MukB.2.', 'MukE.4', 'MukF.2.']	None	Y	1215	170.23	0.343448	8	3	5.131	['P-loop containing nucleoside triphosphate hydrolases', 'P-loop containing nucleoside triphosphate hydrolases']	['22-224', '21-55+1253-1433']	2	1	mukBLNK		-1.16249	-1.16249	1.93535	0.299376
P0ABD8	accB	[K].AFIEVGQK.[V]	[101-108]	['cytosol']	Monomer	None	Y	34495	16.687	0.955836	1	1	4.474	['Barrel-sandwich hybrid']	['81-156']	1	1	accB81-156		-0.334303	-0.334303	1.38004	0.11036
P09831	gltB	[R].IVEEELQR.[E]	[101-108]	['cytosol']	['GltD.', 'GltB.']	['FAD', 'Fe2+']	N	1079	163.3	0.292588	2	2	6.273	['TIM beta/alpha-barrel', 'Ntn hydrolase-like', 'Single-stranded right-handed beta-helix']	['434-1191', '12-429', '1211-1465']	3	3	gltB12-429		1.23714	1.23714	0.98371	0.295298
P22188	murE	[R].FYHEPSDNLR.[L]	[101-110]	['cytosol']	Monomer	None	Y	1147	53.344	0.101601	1	1	5.44	['Ribokinase-like', 'MurD-like peptide ligases, peptide-binding domain', 'MurF and HprK N-domain-like']	['105-338', '339-491', '5-103']	3	3	murELNK		-0.429704	-0.429704	0.499076	0.252682
P63020	nfuA	[K].VADDAPLMER.[V]	[101-110]	['cytosol']	['NfuA.2']	None	N	15911	20.998	0.554785	2	1	4.381	['Alpha-lytic protease prodomain-like', 'HesB-like domain']	['95-184', '1-97']	2	2	nfuA95-184		1.66867	1.66867	2.05963	0.192012
P08312	pheS	[R].IENGGLHPVTR.[T]	[101-111]	['cytosol']	['PheS.2', 'PheT.2']	['Mg2+']	Y	8935	36.832	0.546473	4	2	5.91	['Class II aaRS and biotin synthetases', 'Long alpha-hairpin']	['92-326', '11-90']	2	2	pheS92-326		-4.82705	-4.82705	0.915448	0.136305
P0A870	talB	[R].LSYDTEASIAK.[A]	[101-111]	['cytosol']	['TalB.2']	None	N	19464	35.219	1.1383	2	1	4.972	['TIM beta/alpha-barrel']	['8-308']	1	1	talB8-308		-1.09035	-1.09035	4.24777	0.141124
P21179	katE	[R].GPTLLEDFILR.[E]	[101-111]	['cytosol']	['KatE.4']	['heme d']	N	26	84.162	0.00363361	4	1	5.593	['Heme-dependent catalase-like', 'Flavodoxin-like']	['80-564', '599-749']	2	2	katE80-564		2.13702	2.13702	1.59968	0.199598
P06616	era	[R].WTPDDEMVLNK.[L]	[101-111]	['inner membrane', 'cytosol']	Monomer	None	Y	2832	33.81	0.158996	1	1	6.963	['P-loop containing nucleoside triphosphate hydrolases', 'Alpha-lytic protease prodomain-like']	['11-205', '182-297']	2	2	era11-205		5.94639	5.94639	2.91102	0.136705
P0A7C6	pepE	[R].GLLAPITDVVKR.[G]	[101-112]	['cytosol']	Monomer	None	N	236	24.57	0.00962867	1	1	5.753	['Flavodoxin-like']	['1-220']	1	1	pepE1-220		-0.300897	-0.300897	0.488925	0.084613
P08200	icd	[K].GPLTTPVGGGIR.[S]	[101-112]	['cytosol']	['Icd.2']	['Mn2']	N	29482	45.757	2.24008	2	1	5.03	['Isocitrate/Isopropylmalate dehydrogenase-like']	['29-416']	1	1	icd29-416		0.63404	0.63404	1.73474	0.0604601
P33355	yehS	[K].TDDILAILTEQQFR.[V]	[101-114]	['cytosol']	Monomer	None	N	946	17.973	0.0282332	1	1	9.309	Unknown		0	0	yehS		-1.18262	-1.18262	1.42146	0.125899
P00448	sodA	[K].AAIERDFGSVDNFK.[A]	[101-114]	['cytosol']	['SodA.2']	['Mn2+']	N	50220	23.097	1.92611	2	1	6.669	['Fe,Mn superoxide dismutase (SOD), C-terminal domain', 'Long alpha-hairpin']	['95-204', '1-90']	2	2	sodA95-204		-0.0867291	-0.0867291	0.0274568	0.200216
P0A9M8	pta	[K].DAEVVLVEGLVPTR.[K]	[101-114]	['cytosol']	['Pta.6']	None	N	13861	77.172	1.77625	6	1	5.172	['Isocitrate/Isopropylmalate dehydrogenase-like', 'P-loop containing nucleoside triphosphate hydrolases', 'MurF and HprK N-domain-like']	['393-711', '1-241', '230-354']	3	3	pta1-241		1.40763	1.40763	2.84484	0.162921
P0AG67	rpsA	[K].AYEDAETVTGVINGK.[V]	[101-115]	['ribosome', 'cytosol']	['RrsA.', 'RpsA.', 'RpsB.', 'RpsC.', 'RpsD.', 'RpsE.', 'RpsF.', 'RpsG.', 'RpsH.', 'RpsI.', 'RpsJ.', 'RpsK.', 'RpsL.', 'RpsM.', 'RpsN.', 'RpsO.', 'RpsP.', 'RpsQ.', 'RpsR.', 'RpsS.', 'RpsT.', 'RpsU.', 'Sra.']	None	Y	126181	61.158	12.8143	23	23	4.745	['OB-fold', 'OB-fold', 'OB-fold', 'OB-fold', 'OB-fold', 'OB-fold']	['274-348', '187-260', '363-436', '429-535', '1-112', '107-172']	6	1	rpsALNK		0.424408	0.424408	2.47714	0.108576
P0A9M8	pta	[K].DAEVVLVEGLVPTRK.[H]	[101-115]	['cytosol']	['Pta.6']	None	N	13861	77.172	1.77625	6	1	5.172	['Isocitrate/Isopropylmalate dehydrogenase-like', 'P-loop containing nucleoside triphosphate hydrolases', 'MurF and HprK N-domain-like']	['393-711', '1-241', '230-354']	3	3	pta1-241		1.46428	1.46428	3.45779	0.155319
P39172	znuA	[K].QVTIAQLEDVKPLLMK.[S]	[101-116]	['periplasmic space']	['ZnuC.2', 'ZnuB.2', 'ZnuA.']	None	N	3453	33.777	0.193672	5	3	5.685	['Chelatase-like']	['28-307']	1	1	znuA28-307		-0.609246	-0.609246	0.45162	0.0954648
P63284	clpB	[K].RGDNFISSELFVLAALESR.[G]	[101-119]	Unknown	Monomer	None	N	?	79.838	?	1	1	5.341	['P-loop containing nucleoside triphosphate hydrolases', 'P-loop containing nucleoside triphosphate hydrolases', 'Double Clp-N motif']	['159-545', '546-853', '4-156']	3	2	clpB4-156		-2.11892	-2.11892	1.26316	0.463442
P00448	sodA	[K].AAIERDFGSVDNFKAEFEK.[A]	[101-119]	['cytosol']	['SodA.2']	['Mn2+']	N	50220	23.097	1.92611	2	1	6.669	['Fe,Mn superoxide dismutase (SOD), C-terminal domain', 'Long alpha-hairpin']	['95-204', '1-90']	2	2	sodA95-204		-0.833206	-0.833206	0.155028	0.094068
P76290	cmoA	[R].HIDAYKAPTPVDVIEGDIR.[D]	[101-119]	['cytosol']	['CmoA.2']	None	N	1571	27.777	0.0724621	2	1	5.329	['S-adenosyl-L-methionine-dependent methyltransferases']	['20-242']	1	1	cmoA20-242		0.655055	0.655055	1.66507	0.0819278
P0AAI5	fabF	[R].IGAAIGSGIGGLGLIEENHTSLMNGGPR.[K]	[101-128]	['cytosol']	['FabF.2']	None	N	15814	43.046	1.13038	2	1	5.803	['Thiolase-like', 'Thiolase-like']	['3-252', '215-412']	2	1	fabF3-252		-0.648682	-0.648682	1.65714	0.143246
P33643	rluD	[R].DLVVHPGAGNPDGTVLNALLHYYPPIADVPR.[A]	[101-131]	['cytosol']	Monomer	None	N	2383	37.122	0.146894	1	1	6.501	['Pseudouridine synthase', 'Alpha-L RNA-binding motif']	['77-323', '17-69']	2	2	rluD77-323		-2.84006	-2.84006	0.964131	0.586824
P67095	yfcE	[R].LFLTHGHLFGPENLPALNQNDVLVYGHTHLPVAEQR.[G]	[101-136]	['cytosol']	['YfcE.4']	None	N	1823	20.122	0.0609126	4	1	5.765	['Metallo-dependent phosphatases']	['1-164']	1	1	yfcE1-164		-9.66073	-9.66073	0.967423	0
P21513	rne	[R].APAPEYVPEAPR.[H]	[1013-1024]	['cytosol', 'inner membrane']	['Ppk.2.', 'Rne.4.', 'RhlB.2.', 'Pnp.3.', 'Eno.2.']	['Mg2']	Y	2729	118.2	0.535636	13	5	5.413	['OB-fold']	['40-124']	1	1	rneLNK		0.170945	0.170945	0.301909	0.139306
P09831	gltB	[K].AYADLITIAGYDGGTGASPLSSVK.[Y]	[1016-1039]	['cytosol']	['GltD.', 'GltB.']	['FAD', 'Fe2+']	N	1079	163.3	0.292588	2	2	6.273	['TIM beta/alpha-barrel', 'Ntn hydrolase-like', 'Single-stranded right-handed beta-helix']	['434-1191', '12-429', '1211-1465']	3	3	gltB434-1191		-2.26445	-2.26445	1.69869	0.532876
P0A8L7	yciU	[K].LCHIIWRE.[-]	[102-109]	['cytosol']	Monomer	None	N	1564	12.687	0.0329492	1	1	3.779	['Cystatin-like']	['3-109']	1	1	yciU3-109		0.334052	0.334052	1.00071	0.0990728
P0AA25	trxA	[K].EFLDANLA.[-]	[102-109]	['cytosol', 'inner membrane']	Monomer	None	N	34622	11.807	0.678798	1	1	4.525	['Thioredoxin fold']	['2-108']	1	1	trxALNK		1.12736	1.12736	2.17998	0.108545
P52108	rstA	[K].TTPPAVLLAR.[L]	[102-111]	['cytosol']	Monomer	None	N	389	26.704	0.0172494	1	1	5.347	['Flavodoxin-like', 'DNA/RNA-binding 3-helical bundle']	['2-120', '139-234']	2	2	rstA2-120		0.400018	0.400018	0.123629	0.545027
P0A8Y5	yidA	[R].EVGSHFHALDR.[T]	[102-112]	['cytosol']	Monomer	['Mg2+']	N	1745	29.721	0.0861208	1	1	5.001	['HAD-like']	['1-269']	1	1	yidA1-269		-2.12149	-2.12149	3.29847	0.267684
P39325	ytfQ	[K].DAEIPVFLLDR.[S]	[102-112]	['periplasmic space']	['YjfF.', 'YtfR.', 'YtfT.', 'YtfQ.']	None	N	38	34.345	0.00216719	4	4	6.943	['Periplasmic binding protein-like I']	['23-310']	1	1	ytfQ23-310		-0.604847	-0.604847	1.85588	0.113076
P0A9Z1	glnB	[R].IRTGEEDDAAI.[-]	[102-112]	['cytosol']	['GlnB.3']	None	N	5206	12.425	0.107411	3	1	5.04	['Ferredoxin-like']	['1-112']	1	1	glnB1-112		0.363665	0.363665	0.8809	0.0616645
P0A780	nusB	[K].VAINEAIELAK.[S]	[102-112]	['cytosol']	['RpsJ.', 'NusB.']	None	?	6870	15.689	0.178979	2	2	7.004	['NusB-like']	['3-134']	1	1	nusB3-134		0.691848	0.691848	1.94569	0.0304394
P09394	glpQ	[R].YYAIDFTLDEIK.[S]	[102-113]	['periplasmic space']	['GlpQ.2']	['Ca2+']	N	56	40.843	0.003798	2	1	5.307	['TIM beta/alpha-barrel']	['32-356']	1	1	glpQ32-356		-1.35969	-1.35969	1.89423	0.184415
P0AE48	ytfP	[K].LIESGDWLDRDK.[-]	[102-113]	['cytosol']	Monomer	None	N	2214	12.866	0.047301	1	1	6.65	['Gamma-glutamyl cyclotransferase-like']	['1-110']	1	1	ytfPLNK		0.331033	0.331033	2.4282	0.0481355
P0AED7	dapE	[K].GSLAAMVVAAER.[F]	[102-113]	['cytosol']	['DapE.2']	['Zn2+', 'Co2+']	Y	1286	41.269	0.088128	2	1	5.257	['Phosphorylase/hydrolase-like', 'Ferredoxin-like']	['5-178+292-373', '179-286']	2	2	dapE5-178+292-373		0.94736	0.94736	0.928684	0.249993
P37773	mpl	[R].DRWVLAVAGTHGK.[T]	[102-114]	['cytosol', 'extracellular space']	Monomer	['Mg2+']	N	2560	49.874	0.212013	1	1	5.597	['Ribokinase-like', 'MurD-like peptide ligases, peptide-binding domain', 'MurCD N-terminal domain']	['95-308', '312-447', '1-90']	3	3	mpl95-308		-1.64021	-1.64021	1.34058	0.314911
P0A8N5	lysU	[R].DSLPEGVYNDQFK.[K]	[102-114]	['cytosol']	['LysU.2']	['Mg2+']	N	1644	57.827	0.157863	2	1	4.986	['Class II aaRS and biotin synthetases', 'OB-fold']	['162-502', '13-155']	2	2	lysU13-155		0.333719	0.333719	0.364455	0.224497
P0A8N3	lysS	[R].DDLPEGVYNEQFK.[K]	[102-114]	['cytosol']	['LysS.2']	None	N	15890	57.603	1.51991	2	1	4.991	['Class II aaRS and biotin synthetases', 'OB-fold']	['162-502', '13-155']	2	2	lysS13-155		0.429874	0.429874	0.695367	0.166208
P0A8E1	ycfP	[K].IDRPEEYADIATK.[C]	[102-114]	['cytosol']	Monomer	None	N	1741	21.226	0.0613643	1	1	6.289	['alpha/beta-Hydrolases']	['2-176']	1	1	ycfP2-176		0.522386	0.522386	0.534006	0.305055
P52061	rdgB	[K].LLETMKDVPDDQR.[Q]	[102-114]	['cytosol']	['RdgB.2']	['Mg2+']	N	1397	21.039	0.0488057	2	1	5.126	['Anticodon-binding domain-like']	['1-195']	1	1	rdgB1-195		1.24785	1.24785	1.92326	0.122671
P37329	modA	[R].QTLLGNSLVVVAPK.[A]	[102-115]	['periplasmic space']	['ModC.', 'ModB.2', 'ModA.']	None	N	769	27.364	0.0349426	4	3	8.402	['Periplasmic binding protein-like II']	['29-254']	1	1	modA29-254		-1.07035	-1.07035	1.50206	0.0727356
P02925	rbsB	[K].MANQANIPVITLDR.[Q]	[102-115]	['periplasmic space']	['RbsA.', 'RbsC.2', 'RbsB.']	None	N	1714	30.95	0.0880888	4	3	7.39	['Periplasmic binding protein-like I']	['26-295']	1	1	rbsB26-295		-0.539025	-0.539025	1.30609	0.174153
P14900	murD	[R].EAQAPIVAITGSNGK.[S]	[102-116]	['cytosol']	Monomer	['K+', 'Mg2+']	Y	885	46.974	0.0690319	1	1	5.056	['Ribokinase-like', 'MurD-like peptide ligases, peptide-binding domain', 'MurCD N-terminal domain']	['95-297', '299-437', '3-94']	3	3	murD95-297		-0.932555	-0.932555	3.55627	0.00244745
P51024	yaiL	[K].IFVDKLTQAQLINGR.[L]	[102-116]	['cytosol']	Monomer	None	N	1059	19.923	0.0350348	1	1	8.463	Unknown		0	0	yaiL		0.0546793	0.0546793	0.0932739	0.183169
P33363	bglX	[R].LKIPLFFAYDVLHGQR.[T]	[102-117]	['periplasmic space']	Monomer	None	N	769	83.46	0.106575	1	1	5.922	['TIM beta/alpha-barrel', 'Flavodoxin-like']	['34-394', '395-464+495-651']	2	2	bglX34-394		-9.11874	-9.11874	2.74923	0
P0A705	infB	[R].LAAEEQAQREAEEQAR.[R]	[102-117]	['cytosol']	Monomer	None	Y	13806	97.35	2.23179	1	1	5.638	['Reductase/isomerase/elongation factor common domain', 'P-loop containing nucleoside triphosphate hydrolases', 'Initiation factor IF2/eIF5b, domain 3', 'Reductase/isomerase/elongation factor common domain', 'Putative DNA-binding domain', '']	['795-888', '389-557', '667-796', '563-644', '3-50', '171-355']	6	5	infBLNK		0.191554	0.191554	0.143817	0.17743
P0A705	infB	[R].LAAEEQAQREAEEQARR.[E]	[102-118]	['cytosol']	Monomer	None	Y	13806	97.35	2.23179	1	1	5.638	['Reductase/isomerase/elongation factor common domain', 'P-loop containing nucleoside triphosphate hydrolases', 'Initiation factor IF2/eIF5b, domain 3', 'Reductase/isomerase/elongation factor common domain', 'Putative DNA-binding domain', '']	['795-888', '389-557', '667-796', '563-644', '3-50', '171-355']	6	5	infBLNK		0.355691	0.355691	0.49641	0.126397
P07862	ddlB	[K].LLWQGAGLPVAPWVALTR.[A]	[102-119]	['cytosol']	['DdlB.2']	None	N	844	32.84	0.0460251	2	1	4.613	['ATP-grasp', 'PreATP-grasp domain']	['97-302', '4-96']	2	2	ddlB97-302		-0.829076	-0.829076	1.89993	0.0518622
P0AFG6	sucB	[R].QQASLEEQNNDALSPAIR.[R]	[102-119]	['cytosol']	['SucA.12.', 'SucB.24.', 'Lpd.2.']	['thiamine diphosphate', 'FAD', 'Mg2+']	N	10970	44.011	0.801709	38	3	5.55	['CoA-dependent acyltransferases', 'Barrel-sandwich hybrid', 'Peripheral subunit-binding domain of 2-oxo acid dehydrogenase complex']	['175-404', '2-95', '106-151']	3	3	sucBLNK		0.294227	0.294227	1.06748	0.0776055
P0C0L2	osmC	[K].SEVAVPGIDASTFDGIIQK.[A]	[102-120]	['cytosol']	['OsmC.2']	None	N	431	15.088	0.0107984	2	1	5.582	['OsmC-like']	['1-141']	1	1	osmC1-141		-1.1567	-1.1567	1.94205	0.130136
P0AFG6	sucB	[R].QQASLEEQNNDALSPAIRR.[L]	[102-120]	['cytosol']	['SucA.12.', 'SucB.24.', 'Lpd.2.']	['thiamine diphosphate', 'FAD', 'Mg2+']	N	10970	44.011	0.801709	38	3	5.55	['CoA-dependent acyltransferases', 'Barrel-sandwich hybrid', 'Peripheral subunit-binding domain of 2-oxo acid dehydrogenase complex']	['175-404', '2-95', '106-151']	3	3	sucBLNK		0.143707	0.143707	0.0826671	0.0857064
P21513	rne	[R].HSDWQRPTFAFEGK.[G]	[1025-1038]	['cytosol', 'inner membrane']	['Ppk.2.', 'Rne.4.', 'RhlB.2.', 'Pnp.3.', 'Eno.2.']	['Mg2']	Y	2729	118.2	0.535636	13	5	5.413	['OB-fold']	['40-124']	1	1	rneLNK		0.0489897	0.0489897	0.643776	0.0768699
P02359	rpsG	[R].WIVEAAR.[K]	[103-109]	['cytosol', 'ribosome']	['RrsA.', 'RpsA.', 'RpsB.', 'RpsC.', 'RpsD.', 'RpsE.', 'RpsF.', 'RpsG.', 'RpsH.', 'RpsI.', 'RpsJ.', 'RpsK.', 'RpsL.', 'RpsM.', 'RpsN.', 'RpsO.', 'RpsP.', 'RpsQ.', 'RpsR.', 'RpsS.', 'RpsT.', 'RpsU.', 'Sra.']	None	Y	151573	20.019	5.03864	23	23	10.644	['Ribosomal protein S7']	['6-149']	1	1	rpsG6-149		-0.736496	-0.736496	1.6849	0.0546451
P02359	rpsG	[R].WIVEAARK.[R]	[103-110]	['cytosol', 'ribosome']	['RrsA.', 'RpsA.', 'RpsB.', 'RpsC.', 'RpsD.', 'RpsE.', 'RpsF.', 'RpsG.', 'RpsH.', 'RpsI.', 'RpsJ.', 'RpsK.', 'RpsL.', 'RpsM.', 'RpsN.', 'RpsO.', 'RpsP.', 'RpsQ.', 'RpsR.', 'RpsS.', 'RpsT.', 'RpsU.', 'Sra.']	None	Y	151573	20.019	5.03864	23	23	10.644	['Ribosomal protein S7']	['6-149']	1	1	rpsG6-149		-6.46006	-6.46006	1.80561	0
P25437	frmA	[K].TNLCVAVR.[E]	[103-110]	['cytosol']	['FrmA.2']	['Zn2']	N	4204	39.359	0.274761	2	1	5.962	['GroES-like', 'NAD(P)-binding Rossmann-fold domains', 'GroES-like']	['1-185', '161-333', '318-369']	3	2	frmA1-185		-0.645787	-0.645787	2.21191	0.123923
P62399	rplE	[R].LITIAVPR.[I]	[103-110]	['cytosol', 'ribosome']	['RrlA.', 'RrfA.', 'RplA.', 'RplB.', 'RplC.', 'RplD.', 'RplE.', 'RplF.', 'RplJ.', 'RplL.2.2.', 'RplI.', 'RplK.', 'RplM.', 'RplN.', 'RplO.', 'RplP.', 'RplQ.', 'RplR.', 'RplS.', 'RplT.', 'RplU.', 'RplV.', 'RplW.', 'RplX.', 'RplY.', 'RpmA.', 'RpmB.', 'RpmC.', 'RpmD.', 'RpmE.', 'RpmF.', 'RpmG.', 'RpmH.', 'RpmI.', 'RpmJ.']	None	Y	111791	20.302	3.76873	38	35	9.71	['RL5-like']	['4-179']	1	1	rplE4-179		0.452016	0.452016	0.361065	0.346366
P0ABZ4	kdsC	[K].LIAFSDLLEK.[L]	[103-112]	['cytosol']	['KdsC.4']	['Mg2+']	N	997	19.997	0.0331062	4	1	4.808	['HAD-like']	['22-181']	1	1	kdsC22-181		-2.75338	-2.75338	4.80618	0.326078
P64534	rcnB	[K].AYDGEIFYHR.[-]	[103-112]	['cytosol', 'periplasmic space']	Monomer	None	N	1270	12.466	0.0262894	1	1	7.451	Unknown		0	0	rcnB		-0.146196	-0.146196	0.0129703	0.51141
P76177	ydgH	[R].VINGVVELPK.[D]	[103-112]	Unknown	Monomer	None	N	4472	33.903	0.251761	1	1	9.476	['Dodecin subunit-like', 'Dodecin subunit-like', 'Dodecin subunit-like']	['3-93', '239-314', '107-177']	3	1	ydgHLNK		0.599199	0.599199	1.05213	0.112563
P06996	ompC	[K].FQDVGSFDYGR.[N]	[103-113]	['outer membrane']	['OmpC.3']	None	N	163538	40.368	10.9624	3	1	4.427	['Transmembrane beta-barrels']	['22-367']	1	1	ompC22-367		0.0441495	0.0441495	0.00510018	0.37375
P0AD49	raiA	[K].DANFVEEVEEE.[-]	[103-113]	['cytosol']	Monomer	None	N	3606	12.785	0.0765553	1	1	6.377	['Ribosome binding protein Y (YfiA homologue)', '']	['1-88', '1-112']	2	2	raiALNK		0.316809	0.316809	0.360872	0.287256
P0A9P6	deaD	[R].GVNVVALYGGQR.[Y]	[103-114]	['cytosol']	Monomer	None	N	9221	70.546	1.08019	1	1	8.875	['P-loop containing nucleoside triphosphate hydrolases']	['75-361']	1	1	deaD75-361		-1.70649	-1.70649	0.974146	0.825462
P0A6T1	pgi	[R].NRSNTPILVDGK.[D]	[103-114]	['cytosol']	['Pgi.2']	None	N	9385	61.53	0.958893	2	1	5.989	['SIS domain']	['5-548']	1	1	pgi5-548		-0.858545	-0.858545	0.524312	0.297989
P31697	fimC	[R].ILDATNNQLPQDR.[E]	[103-115]	['periplasmic space']	Monomer	None	N	149	26.689	0.0066034	1	1	9.532	['Immunoglobulin-like beta-sandwich', 'C2 domain-like']	['37-154', '151-236']	2	2	fimC37-154		-1.69408	-1.69408	3.3426	0.120472
P04805	gltX	[K].ERLEALREEQMAK.[G]	[103-115]	['cytosol']	Monomer	['Mg2+', 'Zn2+']	Y	13429	53.816	1.20006	1	1	5.651	['Adenine nucleotide alpha hydrolase-like', 'An anticodon-binding domain of class I aminoacyl-tRNA synthetases']	['3-298', '299-461']	2	2	gltX3-298		0.451566	0.451566	1.20901	0.0442532
P0AD59	ivy	[K].SNQMTGLFSTIDEK.[T]	[103-116]	['periplasmic space']	['Ivy.2']	None	N	1324	16.872	0.037094	2	1	6.454	['Inhibitor of vertebrate lysozyme, Ivy']	['31-156']	1	1	ivy31-156		-0.823192	-0.823192	0.276464	1.09445
P0AFG3	sucA	[R].GHQHANLDPLGLWQQDK.[V]	[103-119]	['cytosol']	['SucA.12.', 'SucB.24.', 'Lpd.2.']	['thiamine diphosphate', 'Mg2+']	N	3431	105.06	0.598559	38	3	6.179	['Thiamin diphosphate-binding fold (THDP-binding)', 'Thiamin diphosphate-binding fold (THDP-binding)']	['121-546', '575-791']	2	1	sucALNK		0.0620676	0.0620676	0.0688555	0.172379
P28635	metQ	[K].LVAVGNTFVYPIAGYSK.[K]	[103-119]	['inner membrane', 'periplasmic space']	['MetN.2', 'MetI.2', 'MetQ.']	None	N	7841	29.432	0.383213	5	3	4.997	['Periplasmic binding protein-like II']	['33-271']	1	1	metQ33-271		0.48095	0.48095	0.354952	0.244258
P0AGF2	csdE	[K].TAAELQAQSPLALFDELGLR.[A]	[103-122]	['cytosol']	['CsdE.2']	None	N	813	15.94	0.0215193	2	1	6.264	['SufE/NifU']	['3-145']	1	1	csdE3-145		-0.165437	-0.165437	0.0789634	0.198337
P06612	topA	[K].ADHIYLATDLDREGEAIAWHLR.[E]	[103-124]	['cytosol']	Monomer	None	Y	2792	97.35	0.451337	1	1	8.349	['Prokaryotic type I DNA topoisomerase', 'Rubredoxin-like', 'Rubredoxin-like', 'Rubredoxin-like']	['3-609', '809-864', '744-807', '704-743']	4	2	topA3-609		-8.89431	-8.89431	2.00079	0
P09832	gltD	[R].LCEGSCTLNDEFGAVTIGNIER.[Y]	[103-124]	['cytosol']	['GltD.', 'GltB.']	['FAD', 'Fe2+']	N	1275	52.015	0.110125	2	2	5.475	['Nucleotide-binding domain', 'Globin-like']	['145-401', '7-157']	2	2	gltD7-157		-1.5681	-1.5681	3.11591	0.143871
P18196	minC	[K].EKAPRPAPTPQAPAQNTTPVTK.[T]	[103-124]	['cytosol']	['MinD.2', 'MinC.2']	None	N	857	24.775	0.0352569	4	2	6.551	['Single-stranded right-handed beta-helix']	['125-230']	1	1	minCLNK		0.834055	0.834055	1.01028	0.214767
Q46856	yqhD	[K].FIAAAANYPENIDPWHILQTGGK.[E]	[103-125]	['cytosol']	['YqhD.2']	['Zn2+']	N	783	42.097	0.0547346	2	1	5.833	['Dehydroquinate synthase-like']	['1-385']	1	1	yqhD1-385		-8.89307	-8.89307	4.14981	0
P0A847	tgt	[R].KITEQGVHFRNPINGDPIFLDPEK.[S]	[103-126]	['cytosol']	['Tgt.3']	['Zn2+']	N	8185	42.594	0.578917	3	1	6.076	['TIM beta/alpha-barrel']	['1-364']	1	1	tgt1-364		-0.705351	-0.705351	1.21116	0.229139
P08331	cpdB	[K].ALNTLDYTVGTLGNHEFNYGLDYLK.[N]	[103-127]	['periplasmic space']	Monomer	None	N	479	70.832	0.0563396	1	1	5.406	['Metallo-dependent phosphatases', "5'-nucleotidase (syn. UDP-sugar hydrolase), C-terminal domain"]	['19-353', '355-597']	2	2	cpdB19-353		-8.51985	-8.51985	1.19266	0
P0A9Q9	asd	[R].MKDDAIIILDPVNQDVITDGLNNGIR.[T]	[103-128]	['cytosol']	['Asd.2']	None	Y	7060	40.018	0.469147	2	1	5.289	['FwdE/GAPDH domain-like', 'NAD(P)-binding Rossmann-fold domains']	['134-354', '1-147']	2	2	asd1-147		0.167201	0.167201	0.221184	0.179568
P0A955	eda	[K].AATEGTIPLIPGISTVSELMLGMDYGLK.[E]	[103-130]	['cytosol']	['Eda.3']	None	N	11006	22.284	0.40726	3	1	5.471	['TIM beta/alpha-barrel']	['11-208']	1	1	eda11-208		-1.66688	-1.66688	1.4569	0.198127
P22523	mukB	[K].KELLNDLQR.[E]	[1032-1040]	['cytosol', 'bacterial nucleoid']	['MukB.2.', 'MukE.4', 'MukF.2.']	None	Y	1215	170.23	0.343448	8	3	5.131	['P-loop containing nucleoside triphosphate hydrolases', 'P-loop containing nucleoside triphosphate hydrolases']	['22-224', '21-55+1253-1433']	2	1	mukBLNK		0.669951	0.669951	2.54804	0.0629793
P22523	mukB	[K].ELLNDLQR.[E]	[1033-1040]	['cytosol', 'bacterial nucleoid']	['MukB.2.', 'MukE.4', 'MukF.2.']	None	Y	1215	170.23	0.343448	8	3	5.131	['P-loop containing nucleoside triphosphate hydrolases', 'P-loop containing nucleoside triphosphate hydrolases']	['22-224', '21-55+1253-1433']	2	1	mukBLNK		0.304173	0.304173	2.61644	0.0232289
P30958	mfd	[K].TENELEEIKVELIDR.[F]	[1035-1049]	['cytosol']	Monomer	None	N	588	129.98	0.126912	1	1	5.879	['P-loop containing nucleoside triphosphate hydrolases', 'P-loop containing nucleoside triphosphate hydrolases', 'P-loop containing nucleoside triphosphate hydrolases', 'TRCF domain-like', 'P-loop containing nucleoside triphosphate hydrolases', 'SH3-like barrel']	['10-343', '520-780', '779-987', '992-1144', '351-463', '467-545']	6	3	mfd992-1144		0.243834	0.243834	0.316587	0.124281
P0A8V2	rpoB	[K].ITQGDDLAPGVLK.[I]	[1036-1048]	['cytosol']	['RpoA.2', 'RpoC.', 'RpoB.']	None	Y	16156	150.63	4.04105	4	3	5.02	['beta and beta-prime subunits of DNA dependent RNA-polymerase']	['11-226+343-939+1039-1341']	1	1	rpoBLNK		0.0206138	0.0206138	0.00512373	0.128733
P0A8T7	rpoC	[R].FTDMIDGQTITR.[Q]	[1037-1048]	['cytosol']	['RpoA.2', 'RpoC.', 'RpoB.']	None	Y	17553	155.16	4.52252	4	3	6.753	['beta and beta-prime subunits of DNA dependent RNA-polymerase', '']	['16-944+1133-1363', '993-1371']	2	2	rpoC993-1371		0.488853	0.488853	0.779681	0.0691101
P27829	wecC	[R].SIAPVLK.[K]	[104-110]	['cytosol']	['WecC.2']	None	N	1074	45.839	0.0817501	2	1	5.134	['NAD(P)-binding Rossmann-fold domains', '6-phosphogluconate dehydrogenase C-terminal domain-like', 'Adenine nucleotide alpha hydrolase-like']	['5-198', '206-298', '311-419']	3	3	wecC5-198		0.156006	0.156006	0.834885	0.0129027
P17115	gutQ	[K].ELDLIIPR.[L]	[104-111]	['cytosol']	['GutQ.4']	None	N	596	34.031	0.0336798	4	1	6.047	['SIS domain', 'CBS-domain pair']	['10-255', '260-317']	2	2	gutQ10-255		2.07509	2.07509	1.94555	0.120274
P0A847	tgt	[K].ITEQGVHFR.[N]	[104-112]	['cytosol']	['Tgt.3']	['Zn2+']	N	8185	42.594	0.578917	3	1	6.076	['TIM beta/alpha-barrel']	['1-364']	1	1	tgt1-364		-1.52782	-1.52782	1.24963	0.0696885
P0A7L3	rplT	[K].VAFTALVEK.[A]	[104-112]	['cytosol', 'ribosome']	['RrlA.', 'RrfA.', 'RplA.', 'RplB.', 'RplC.', 'RplD.', 'RplE.', 'RplF.', 'RplJ.', 'RplL.2.2.', 'RplI.', 'RplK.', 'RplM.', 'RplN.', 'RplO.', 'RplP.', 'RplQ.', 'RplR.', 'RplS.', 'RplT.', 'RplU.', 'RplV.', 'RplW.', 'RplX.', 'RplY.', 'RpmA.', 'RpmB.', 'RpmC.', 'RpmD.', 'RpmE.', 'RpmF.', 'RpmG.', 'RpmH.', 'RpmI.', 'RpmJ.']	None	Y	114460	13.497	2.56531	38	35	11.684	['PABP domain-like']	['3-117']	1	1	rplT3-117		-1.07324	-1.07324	1.67653	0.439916
P0A9Z1	glnB	[R].TGEEDDAAI.[-]	[104-112]	['cytosol']	['GlnB.3']	None	N	5206	12.425	0.107411	3	1	5.04	['Ferredoxin-like']	['1-112']	1	1	glnB1-112		0.393146	0.393146	0.545102	0.227426
P0A7J7	rplK	[R].AQLQEIAQTK.[A]	[104-113]	['ribosome', 'cytosol']	['RrlA.', 'RrfA.', 'RplA.', 'RplB.', 'RplC.', 'RplD.', 'RplE.', 'RplF.', 'RplJ.', 'RplL.2.2.', 'RplI.', 'RplK.', 'RplM.', 'RplN.', 'RplO.', 'RplP.', 'RplQ.', 'RplR.', 'RplS.', 'RplT.', 'RplU.', 'RplV.', 'RplW.', 'RplX.', 'RplY.', 'RpmA.', 'RpmB.', 'RpmC.', 'RpmD.', 'RpmE.', 'RpmF.', 'RpmG.', 'RpmH.', 'RpmI.', 'RpmJ.']	None	Y	153601	14.875	3.79402	38	35	9.941	['Ribosomal L11/L12e N-terminal domain', 'DNA/RNA-binding 3-helical bundle']	['3-73', '68-141']	2	2	rplK68-141		0.389292	0.389292	2.20676	0.0616795
P35340	ahpF	[K].EAQSLLEQIR.[H]	[104-113]	['cytosol']	['AhpC.10', 'AhpF.2']	['FAD']	N	5698	56.177	0.531533	12	2	5.422	['FAD/NAD(P)-binding domain', 'Thioredoxin fold', 'Thioredoxin fold']	['207-514', '1-101', '106-197']	3	2	ahpFLNK		0.49247	0.49247	0.54057	0.222903
P00579	rpoD	[R].EMGTVELLTR.[E]	[104-113]	['cytosol']	['RpoA.2', 'RpoC.', 'RpoB.', 'RpoD.']	None	Y	11809	70.263	1.37781	5	4	4.542	['Sigma2 domain of RNA polymerase sigma factors', 'DNA/RNA-binding 3-helical bundle', 'DNA/RNA-binding 3-helical bundle', 'DNA/RNA-binding 3-helical bundle', '', '']	['113-446', '545-601', '8-64', '452-525', '356-612', '5-165']	6	3	rpoD5-165		1.4097	1.4097	0.567967	0.587872
P77608	mhpD	[R].IEAEIALVLNR.[D]	[104-114]	['cytosol']	['MhpD.5']	['Mn2+']	N	?	28.89	?	5	1	5.068	['FAH']	['1-259']	1	1	mhpD1-259		-2.5176	-2.5176	2.64429	0.10047
P37773	mpl	[R].WVLAVAGTHGK.[T]	[104-114]	['cytosol', 'extracellular space']	Monomer	['Mg2+']	N	2560	49.874	0.212013	1	1	5.597	['Ribokinase-like', 'MurD-like peptide ligases, peptide-binding domain', 'MurCD N-terminal domain']	['95-308', '312-447', '1-90']	3	3	mpl95-308		-0.320703	-0.320703	0.404979	0.229837
P36979	rlmN	[R].VETVYIPEDDR.[A]	[104-114]	['cytosol']	Monomer	['a [4Fe-4S] iron-sulfur cluster']	N	3887	43.086	0.278099	1	1	6.661	['TIM beta/alpha-barrel']	['116-326']	1	1	rlmNLNK		0.0857674	0.0857674	0.0740704	0.353029
P08179	purN	[R].LLNIHPSLLPK.[Y]	[104-114]	['cytosol']	Monomer	None	N	753	23.238	0.0290565	1	1	5.567	['Formyltransferase']	['2-202']	1	1	purN2-202		0.623917	0.623917	0.903905	0.115313
P05637	apaH	[R].RQPLLQIDEEKK.[L]	[104-115]	['cytosol']	Monomer	None	N	453	31.297	0.0235424	1	1	5.114	['Metallo-dependent phosphatases']	['1-259']	1	1	apaH1-259		-9.42636	-9.42636	2.03986	0
P0A6K1	dapF	[R].MVLTVTDDDLVR.[V]	[104-115]	['cytosol']	['DapF.2']	None	N	756	30.209	0.0379234	2	1	5.972	['Diaminopimelate epimerase-like']	['5-270']	1	1	dapF5-270		-9.2875	-9.2875	1.92321	0
P06968	dut	[R].GQDSFTIQPGER.[I]	[104-115]	['cytosol']	['Dut.3']	['Mg2+']	Y	6571	16.287	0.177714	3	1	4.922	['beta-clip']	['1-150']	1	1	dut1-150		-0.807615	-0.807615	3.54895	0.0683478
P0ACD4	iscU	[K].IHCSILAEDAIK.[A]	[104-115]	['cytosol']	Monomer	None	N	13785	13.849	0.317011	1	1	4.678	['SufE/NifU']	['3-125']	1	1	iscU3-125		-0.0187152	-0.0187152	0.00892916	0.476627
P0A853	tnaA	[R].GAEQIYIPVLIK.[K]	[104-115]	['cytosol']	['TnaA.4']	["pyridoxal 5'-phosphate"]	N	18	52.773	0.00157737	4	1	5.942	['PLP-dependent transferase-like']	['6-471']	1	1	tnaA6-471		0.458488	0.458488	2.05103	0.0611219
P00960	glyQ	[K].ELGMDPTIHDIR.[F]	[104-115]	['cytosol']	['GlyS.2', 'GlyQ.2']	None	Y	12365	34.774	0.713999	4	2	4.763	['Class II aaRS and biotin synthetases']	['8-292']	1	1	glyQ8-292		0.73926	0.73926	1.17426	0.0912857
P0A6Z3	htpG	[K].SFLESLGSDQAK.[D]	[104-115]	['cytosol', 'inner membrane']	['HtpG.2']	None	N	12381	71.422	1.46837	2	1	4.968	['Ribosomal protein S5 domain 2-like', 'ATPase domain of HSP90 chaperone/DNA topoisomerase II/histidine kinase', 'HSP90 C-terminal domain']	['231-485', '5-208', '510-623']	3	3	htpG5-208		0.741243	0.741243	0.754611	0.209141
P30958	mfd	[R].GVLIVPVNTLMQR.[V]	[104-116]	['cytosol']	Monomer	None	N	588	129.98	0.126912	1	1	5.879	['P-loop containing nucleoside triphosphate hydrolases', 'P-loop containing nucleoside triphosphate hydrolases', 'P-loop containing nucleoside triphosphate hydrolases', 'TRCF domain-like', 'P-loop containing nucleoside triphosphate hydrolases', 'SH3-like barrel']	['10-343', '520-780', '779-987', '992-1144', '351-463', '467-545']	6	3	mfd10-343		0.483665	0.483665	0.297878	0.122912
P33363	bglX	[K].IPLFFAYDVLHGQR.[T]	[104-117]	['periplasmic space']	Monomer	None	N	769	83.46	0.106575	1	1	5.922	['TIM beta/alpha-barrel', 'Flavodoxin-like']	['34-394', '395-464+495-651']	2	2	bglX34-394		-8.36373	-8.36373	1.28945	0
P77395	cnoX	[R].ALLDKVLPREEELK.[A]	[104-117]	['cytosol']	Monomer	None	N	5221	31.791	0.275618	1	1	?	['Thioredoxin fold', 'alpha-alpha superhelix']	['3-112', '118-241']	2	2	cnoXLNK		0.813525	0.813525	2.71265	0.0625148
P75876	rlmI	[R].LIAGESDGLPGITIDR.[F]	[104-119]	['cytosol']	['RlmI.2']	None	N	3062	44.357	0.225536	2	1	7.513	['S-adenosyl-L-methionine-dependent methyltransferases', 'PUA domain-like']	['79-392', '4-72']	2	2	rlmI79-392		-0.948202	-0.948202	0.917903	0.0137636
P0A6P9	eno	[K].SKFGANAILAVSLANAK.[A]	[104-120]	['cytosol', 'extracellular space', 'cytoskeleton']	['Ppk.2.', 'Rne.4.', 'RhlB.2.', 'Pnp.3.', 'Eno.2.']	['Mg2+']	Y	54222	45.655	4.11067	13	5	5.231	['TIM beta/alpha-barrel', 'Enolase N-terminal domain-like']	['146-426', '3-140']	2	2	eno3-140		-2.11033	-2.11033	2.89549	0.347968
P0AG44	rplQ	[R].AGDNAPMAYIELVDRSEK.[A]	[104-121]	['ribosome', 'cytosol']	['RrlA.', 'RrfA.', 'RplA.', 'RplB.', 'RplC.', 'RplD.', 'RplE.', 'RplF.', 'RplJ.', 'RplL.2.2.', 'RplI.', 'RplK.', 'RplM.', 'RplN.', 'RplO.', 'RplP.', 'RplQ.', 'RplR.', 'RplS.', 'RplT.', 'RplU.', 'RplV.', 'RplW.', 'RplX.', 'RplY.', 'RpmA.', 'RpmB.', 'RpmC.', 'RpmD.', 'RpmE.', 'RpmF.', 'RpmG.', 'RpmH.', 'RpmI.', 'RpmJ.']	None	Y	154167	14.365	3.67744	38	35	11.277	['Prokaryotic ribosomal protein L17']	['1-118']	1	1	rplQLNK		-11.9675	-11.9675	0.475418	0
P0A847	tgt	[K].ITEQGVHFRNPINGDPIFLDPEK.[S]	[104-126]	['cytosol']	['Tgt.3']	['Zn2+']	N	8185	42.594	0.578917	3	1	6.076	['TIM beta/alpha-barrel']	['1-364']	1	1	tgt1-364		-10.1255	-10.1255	1.81177	0
P18390	yjjA	[K].LGLNSEEQKEDTNYLDGIQGLLK.[T]	[104-126]	['cytosol']	Monomer	None	N	1607	17.353	0.0463062	1	1	5.649	Unknown		0	0	yjjA		-0.435907	-0.435907	1.93927	0.00663158
P0A7I7	ribA	[R].AYALQDQGYDTVEANHQLGFAADER.[D]	[104-128]	['cytosol']	['RibA.2']	['Zn2+', 'Mg2+']	Y	2328	21.836	0.0844122	2	1	5.664	['RibA-like']	['4-169']	1	1	ribA4-169		-10.5241	-10.5241	2.99865	0
P0A749	murA	[R].FGQGQVSLPGGCTIGARPVDLHISGLEQLGATIK.[L]	[104-137]	['cytosol']	Monomer	None	Y	4855	44.818	0.361319	1	1	5.866	['IF3-like']	['1-416']	1	1	murA1-416		-9.29318	-9.29318	1.67564	0
P0A9D8	dapD	[R].VVPPAAVR.[Q]	[105-112]	['cytosol']	['DapD.2']	None	Y	15404	29.892	0.764606	2	1	5.478	['Single-stranded left-handed beta-helix']	['1-256']	1	1	dapD1-256		-1.14538	-1.14538	0.63906	0.999649
Q46920	queF	[R].FNNWDEVR.[Q]	[105-112]	['cytosol']	['QueF.2']	None	N	1522	32.587	0.0823584	2	1	5.815	['T-fold']	['186-268']	1	1	queFLNK		0.164218	0.164218	0.378691	0.148217
P62617	ispF	[K].MLPHIPQMR.[V]	[105-113]	['cytosol']	['IspF.3']	['Mn2+']	Y	1249	16.898	0.0350467	3	1	6.209	['Bacillus chorismate mutase-like']	['1-156']	1	1	ispF1-156		0.0792673	0.0792673	0.0514092	0.162052
P00959	metG	[R].QLSELIYSR.[L]	[105-113]	['cytosol']	['MetG.2']	['Mg2+', 'Zn2+']	Y	6555	76.255	0.830023	2	1	5.572	['Adenine nucleotide alpha hydrolase-like', 'Anticodon-binding domain of a subclass of class I aminoacyl-tRNA synthetases', 'OB-fold', 'Rubredoxin-like']	['6-141+176-388', '391-548', '570-676', '142-176']	4	4	metG6-141+176-388		0.169644	0.169644	0.317412	0.16593
P40191	pdxK	[K].ILAEWLTALR.[K]	[105-114]	['cytosol']	['PdxK.2']	['Mg2+', 'K+']	N	1273	30.847	0.0652064	2	1	5.035	['Ribokinase-like']	['18-266']	1	1	pdxK18-266		-2.52623	-2.52623	2.95014	0.0529293
P0AC16	folB	[R].AANVGVIIER.[G]	[105-114]	['cytosol']	['FolB.8']	None	N	1008	13.62	0.0227975	8	1	4.538	['T-fold']	['1-114']	1	1	folB1-114		-1.27945	-1.27945	2.89959	0.0489765
P0A6T1	pgi	[R].SNTPILVDGK.[D]	[105-114]	['cytosol']	['Pgi.2']	None	N	9385	61.53	0.958893	2	1	5.989	['SIS domain']	['5-548']	1	1	pgi5-548		-0.437556	-0.437556	0.835551	0.005295
P30128	greB	[R].IVGYDEIFGR.[K]	[105-114]	['cytosol']	Monomer	None	N	439	18.527	0.0135058	1	1	8.044	['Long alpha-hairpin', 'FKBP-like']	['3-78', '80-155']	2	2	greB80-155		0.623966	0.623966	0.323707	0.565296
P25522	mnmE	[R].IARPGEFSER.[A]	[105-114]	['inner membrane', 'cytosol']	['MnmE.2.', 'MnmG.2.']	['FAD']	N	1049	49.231	0.0857557	4	2	4.762	['Four-helical up-and-down bundle', 'P-loop containing nucleoside triphosphate hydrolases']	['121-220+379-454', '72-152+188-372']	2	2	mnmE72-152+188-372		0.682496	0.682496	1.07162	0.181337
P40191	pdxK	[K].ILAEWLTALRK.[D]	[105-115]	['cytosol']	['PdxK.2']	['Mg2+', 'K+']	N	1273	30.847	0.0652064	2	1	5.035	['Ribokinase-like']	['18-266']	1	1	pdxK18-266		-2.23329	-2.23329	2.01457	0.193106
P16703	cysM	[R].AYGAELILVTK.[E]	[105-115]	['cytosol']	['CysM.2']	["pyridoxal 5'-phosphate"]	N	473	32.664	0.0256554	2	1	5.335	['Tryptophan synthase beta subunit-like PLP-dependent enzymes']	['5-292']	1	1	cysM5-292		-1.91056	-1.91056	1.91918	0.203908
P04805	gltX	[R].LEALREEQMAK.[G]	[105-115]	['cytosol']	Monomer	['Mg2+', 'Zn2+']	Y	13429	53.816	1.20006	1	1	5.651	['Adenine nucleotide alpha hydrolase-like', 'An anticodon-binding domain of class I aminoacyl-tRNA synthetases']	['3-298', '299-461']	2	2	gltX3-298		1.08299	1.08299	2.56498	0.0290955
P33940	mqo	[K].AVAINEAFQISR.[Q]	[105-116]	['cytosol', 'inner membrane']	Monomer	['FAD']	?	1554	60.23	0.155422	1	1	6.701	['FAD/NAD(P)-binding domain']	['28-91+144-358']	1	1	mqoLNK		0.467345	0.467345	0.577233	0.159156
P0ACJ8	crp	[R].QLIQVNPDILMR.[L]	[105-116]	['cytosol']	['Sxy.', 'Crp.']	None	?	9767	23.64	0.383405	2	2	8.2	['Double-stranded beta-helix', 'DNA/RNA-binding 3-helical bundle']	['8-136', '142-206']	2	2	crp8-136		0.728357	0.728357	0.481961	0.298249
P23882	fmt	[R].LGCINVHGSLLPR.[W]	[105-117]	['cytosol']	Monomer	['Mg2+', 'K+']	Y	2766	34.168	0.156935	1	1	5.499	['Formyltransferase', 'FMT C-terminal domain-like']	['5-207', '208-309']	2	2	fmt5-207		-6.08094	-6.08094	3.06124	0
P00887	aroH	[K].GLISDPDLNGSYR.[V]	[105-117]	['cytosol']	['AroH.2']	None	N	1341	38.735	0.0862544	2	1	6.566	['TIM beta/alpha-barrel']	['7-347']	1	1	aroH7-347		0.94639	0.94639	1.0152	0.252237
P0AF03	mog	[R].QISLHFVPTAILSR.[Q]	[105-118]	['cytosol']	['Mog.3']	['Mg2+']	N	2026	21.222	0.0713962	3	1	4.801	['Molybdenum cofactor biosynthesis proteins']	['3-188']	1	1	mog3-188		-2.29713	-2.29713	3.40844	0
P36767	rdgC	[K].DSLKDEVLHSLLPR.[A]	[105-118]	['bacterial nucleoid', 'cytosol']	Monomer	None	N	2964	33.993	0.167308	1	1	5.161	Unknown		0	0	rdgC		1.04172	1.04172	1.18897	0.201152
P0AGJ7	trmL	[R].GLPASILDALPAEQK.[I]	[105-119]	['cytosol']	['TrmL.2']	None	N	934	17.726	0.027492	2	1	6.36	['alpha/beta knot']	['4-148']	1	1	trmL4-148		-0.749676	-0.749676	0.969078	0.188455
P0A6P1	tsf	[K].ITDVEVLKAQFEEER.[V]	[105-119]	['cytosol']	Monomer	None	Y	95122	30.423	4.80543	1	1	5.098	['EF-Ts domain-like', 'EF-Ts domain-like', 'RuvA C-terminal domain-like']	['142-281', '56-139', '4-54']	3	2	tsf56-139		-0.629195	-0.629195	0.320406	0.58849
P04805	gltX	[R].LEALREEQMAKGEKPR.[Y]	[105-120]	['cytosol']	Monomer	['Mg2+', 'Zn2+']	Y	13429	53.816	1.20006	1	1	5.651	['Adenine nucleotide alpha hydrolase-like', 'An anticodon-binding domain of class I aminoacyl-tRNA synthetases']	['3-298', '299-461']	2	2	gltX3-298		-0.221361	-0.221361	0.0703056	0.329567
P04425	gshB	[R].AEEKGTLIVNKPQSLR.[D]	[105-120]	['cytosol']	['GshB.4']	['Mg2+']	N	2739	35.561	0.161739	4	1	4.983	['ATP-grasp', 'PreATP-grasp domain']	['123-312', '2-122']	2	2	gshB2-122		0.198449	0.198449	0.189939	0.204885
P21889	aspS	[R].ADVLPLDSNHVNTEEAR.[L]	[105-121]	['cytosol']	['AspS.2']	None	Y	8307	65.913	0.90921	2	1	5.404	['Class II aaRS and biotin synthetases', 'OB-fold', 'DCoH-like']	['121-305+397-556', '2-105', '288-419']	3	3	aspSLNK		-0.0833731	-0.0833731	0.111373	0.109062
P30178	hcxB	[K].AHQHGIAAVALHNSHHIGR.[I]	[105-123]	['cytosol']	Monomer	None	N	914	38.897	0.0590352	1	1	?	['L-sulfolactate dehydrogenase-like']	['6-349']	1	1	hcxB6-349		-2.35087	-2.35087	1.3115	0.665105
P0A7E5	pyrG	[R].RGDYLGATVQVIPHITNAIK.[E]	[105-124]	['cytosol']	['PyrG.4']	['Mg2+']	Y	14494	60.374	1.45307	4	1	5.668	['P-loop containing nucleoside triphosphate hydrolases', 'Flavodoxin-like', '']	['3-269', '291-385+435-538', '289-542']	3	3	pyrG3-269		-0.541561	-0.541561	0.510677	0.265509
P18196	minC	[K].APRPAPTPQAPAQNTTPVTK.[T]	[105-124]	['cytosol']	['MinD.2', 'MinC.2']	None	N	857	24.775	0.0352569	4	2	6.551	['Single-stranded right-handed beta-helix']	['125-230']	1	1	minCLNK		0.878305	0.878305	2.43921	0.0254425
P37051	purU	[K].ANYGGLDVEIAAVIGNHDTLR.[S]	[105-125]	['cytosol']	['PurU.6']	None	N	5277	31.935	0.279836	6	1	6.677	['Formyltransferase', 'Ferredoxin-like']	['86-279', '6-67']	2	2	purU86-279		-2.71082	-2.71082	1.58101	0.18539
P76015	dhaK	[K].NYTGDILNFETATELLHDSGVK.[V]	[105-126]	['cytosol']	['DhaK.2', 'DhaL.2', 'DhaM.2.']	None	N	165	38.215	0.0104705	6	3	4.684	['DAK1/DegV-like']	['4-351']	1	1	dhaK4-351		-2.42613	-2.42613	2.4196	0.155981
P0A7E5	pyrG	[R].RGDYLGATVQVIPHITNAIKER.[V]	[105-126]	['cytosol']	['PyrG.4']	['Mg2+']	Y	14494	60.374	1.45307	4	1	5.668	['P-loop containing nucleoside triphosphate hydrolases', 'Flavodoxin-like', '']	['3-269', '291-385+435-538', '289-542']	3	3	pyrG3-269		-1.47041	-1.47041	0.612269	0.0981062
P11875	argS	[R].LGVATPEKQTIVVDYSAPNVAK.[E]	[105-126]	['cytosol']	Monomer	['Mg2+']	Y	4901	64.683	0.52641	1	1	5.244	['Adenine nucleotide alpha hydrolase-like', 'Anticodon-binding domain of a subclass of class I aminoacyl-tRNA synthetases', 'RRF/tRNA synthetase additional domain-like']	['110-454', '454-577', '1-100']	3	3	argSLNK		-1.07081	-1.07081	0.503821	0.0952753
P0A763	ndk	[R].ADYADSLTENGTHGSDSVESAAR.[E]	[105-127]	['cytosol']	['Ndk.4']	['Mg2+']	N	44876	15.463	1.15228	4	1	5.56	['Ferredoxin-like']	['1-141']	1	1	ndk1-141		-1.20911	-1.20911	4.97371	0.0805651
P0A6M8	fusA	[R].VLDGAVMVYCAVGGVQPQSETVWR.[Q]	[105-128]	['cytosol']	Monomer	None	Y	84151	77.581	10.8409	1	1	5.137	['P-loop containing nucleoside triphosphate hydrolases', 'Reductase/isomerase/elongation factor common domain', 'Ferredoxin-like', 'Ferredoxin-like', 'Ribosomal protein S5 domain 2-like']	['6-288', '289-413', '412-486', '614-700', '486-610']	5	4	fusA6-288		-10.5024	-10.5024	2.27945	0
P09372	grpE	[R].ALEVADKANPDMSAMVEGIELTLK.[S]	[105-128]	['cytosol']	['GrpE.2']	None	Y	23174	21.798	0.838816	2	1	4.542	['Parallel coiled-coil', 'Head domain of nucleotide exchange factor GrpE']	['42-138', '139-195']	2	2	grpE42-138		-0.331634	-0.331634	0.163749	0.267759
P0A9Q9	asd	[K].DDAIIILDPVNQDVITDGLNNGIR.[T]	[105-128]	['cytosol']	['Asd.2']	None	Y	7060	40.018	0.469147	2	1	5.289	['FwdE/GAPDH domain-like', 'NAD(P)-binding Rossmann-fold domains']	['134-354', '1-147']	2	2	asd1-147		1.01591	1.01591	1.249	0.20886
P30958	mfd	[R].FGLLPDPAR.[T]	[1050-1058]	['cytosol']	Monomer	None	N	588	129.98	0.126912	1	1	5.879	['P-loop containing nucleoside triphosphate hydrolases', 'P-loop containing nucleoside triphosphate hydrolases', 'P-loop containing nucleoside triphosphate hydrolases', 'TRCF domain-like', 'P-loop containing nucleoside triphosphate hydrolases', 'SH3-like barrel']	['10-343', '520-780', '779-987', '992-1144', '351-463', '467-545']	6	3	mfd992-1144		0.583177	0.583177	0.836368	0.124067
P30958	mfd	[R].TLLDIAR.[L]	[1059-1065]	['cytosol']	Monomer	None	N	588	129.98	0.126912	1	1	5.879	['P-loop containing nucleoside triphosphate hydrolases', 'P-loop containing nucleoside triphosphate hydrolases', 'P-loop containing nucleoside triphosphate hydrolases', 'TRCF domain-like', 'P-loop containing nucleoside triphosphate hydrolases', 'SH3-like barrel']	['10-343', '520-780', '779-987', '992-1144', '351-463', '467-545']	6	3	mfd992-1144		0.484417	0.484417	0.717414	0.206711
P22523	mukB	[R].IRRDELHAQLSNNR.[S]	[1059-1072]	['cytosol', 'bacterial nucleoid']	['MukB.2.', 'MukE.4', 'MukF.2.']	None	Y	1215	170.23	0.343448	8	3	5.131	['P-loop containing nucleoside triphosphate hydrolases', 'P-loop containing nucleoside triphosphate hydrolases']	['22-224', '21-55+1253-1433']	2	1	mukBLNK		0.219765	0.219765	0.129024	0.253487
P18843	nadE	[R].VLTVNIK.[G]	[106-112]	['cytosol']	['NadE.2']	['Mg2+']	Y	3352	30.637	0.170529	2	1	5.319	['Adenine nucleotide alpha hydrolase-like']	['3-273']	1	1	nadE3-273		-0.906268	-0.906268	2.94719	0.0544317
P0ADV5	yhbW	[R].IDLGLGR.[A]	[106-112]	['cytosol']	Monomer	None	N	384	37.129	0.0236752	1	1	6.161	['TIM beta/alpha-barrel']	['7-328']	1	1	yhbW7-328		0.635911	0.635911	2.0914	0.091481
P0A9Q5	accD	[K].DALVVMK.[G]	[106-112]	['cytosol']	['AccA.2', 'AccD.2']	None	Y	8774	33.322	0.485487	4	2	7.481	['ClpP/crotonase']	['23-284']	1	1	accD23-284		2.1913	2.1913	1.54931	0.203833
P0A6Q3	fabA	[R].ALGVGEVK.[F]	[106-113]	['cytosol']	['FabA.2']	None	Y	22820	18.969	0.718802	2	1	6.251	['Thioesterase/thiol ester dehydrase-isomerase']	['3-169']	1	1	fabA3-169		-3.25601	-3.25601	1.3521	1.33035
P45578	luxS	[K].AAMEDVLK.[V]	[106-113]	['cytosol']	Monomer	None	N	9963	19.416	0.321217	1	1	5.105	['LuxS/MPP-like metallohydrolase']	['4-162']	1	1	luxS4-162		1.02651	1.02651	1.25753	0.245091
P00448	sodA	[R].DFGSVDNFK.[A]	[106-114]	['cytosol']	['SodA.2']	['Mn2+']	N	50220	23.097	1.92611	2	1	6.669	['Fe,Mn superoxide dismutase (SOD), C-terminal domain', 'Long alpha-hairpin']	['95-204', '1-90']	2	2	sodA95-204		-0.814285	-0.814285	0.874633	0.148279
P0AGG4	trxC	[R].SIPTIMIFK.[N]	[106-114]	['cytosol']	Monomer	None	N	1704	15.555	0.0440138	1	1	4.873	['Thioredoxin fold']	['24-138']	1	1	trxC24-138		-0.179661	-0.179661	0.167198	0.314367
P0ACP7	purR	[R].AYLSMMAQK.[R]	[106-114]	['cytosol']	Monomer	None	N	4198	38.175	0.266116	1	1	6.423	['Periplasmic binding protein-like I', 'lambda repressor-like DNA-binding domains']	['60-340', '1-59']	2	2	purR60-340		0.10447	0.10447	0.0484912	0.206152
P60240	rapA	[K].LVFSKPQDR.[L]	[106-114]	['cytosol']	Monomer	None	N	5109	109.77	0.931255	1	1	4.928	['P-loop containing nucleoside triphosphate hydrolases', 'P-loop containing nucleoside triphosphate hydrolases']	['273-337+480-654', '141-367']	2	1	rapALNK		0.522143	0.522143	0.916208	0.158428
P0AF93	ridA	[R].SCVEVARLPK.[D]	[106-115]	['cytosol']	['RidA.3']	None	N	18166	13.612	0.410611	3	1	5.256	['Bacillus chorismate mutase-like']	['3-126']	1	1	ridA3-126		-1.25931	-1.25931	0.668565	0.175033
P0A7A2	gpmB	[R].QLVNGTVDGR.[I]	[106-115]	['cytosol']	Monomer	None	N	2056	24.065	0.0821596	1	1	?	['Phosphoglycerate mutase-like']	['1-208']	1	1	gpmB1-208		-0.942253	-0.942253	0.741722	0.129398
P0AAB4	ubiD	[R].DLFDKLPQFK.[Q]	[106-115]	['cytosol', 'inner membrane']	['UbiD.6']	['prenylated FMNH2', 'Mn2+']	Y	1216	55.604	0.112276	6	1	5.223	['Split barrel-like', 'UbiD C-terminal domain-like']	['6-325', '326-489']	2	2	ubiD6-325		0.436153	0.436153	1.25715	0.0966039
P0ABZ6	surA	[K].QNNMTLDQMR.[S]	[106-115]	['periplasmic space']	Monomer	None	N	3872	47.284	0.304018	1	1	6.687	['Triger factor/SurA peptide-binding domain-like', 'FKBP-like', 'FKBP-like']	['25-201', '283-385', '173-275']	3	2	surA25-201		0.603909	0.603909	1.03139	0.126943
P45748	tsaC	[R].WLTGRFDSLAVR.[V]	[106-117]	['cytosol']	Monomer	None	Y	2394	20.768	0.0825597	1	1	4.802	['YrdC/RibB']	['4-187']	1	1	tsaC4-187		-10.6838	-10.6838	1.86414	0
P0ABK5	cysK	[K].ALGANLVLTEGAK.[G]	[106-118]	['cytosol']	['CysE.6.', 'CysK.2.']	["pyridoxal 5'-phosphate"]	N	2486	34.49	0.142378	8	2	5.834	['Tryptophan synthase beta subunit-like PLP-dependent enzymes']	['3-317']	1	1	cysK3-317		-1.16462	-1.16462	3.50062	0.172254
P65367	yqcA	[K].QFDALLQEQSAQR.[V]	[106-118]	Unknown	Monomer	None	N	1078	16.274	0.0291315	1	1	3.808	['Flavodoxin-like']	['1-148']	1	1	yqcA1-148		-0.791113	-0.791113	1.09713	0.189898
P0ABU2	ychF	[R].CFENDNIIHVSGK.[V]	[106-118]	['cytosol']	['YchF.2']	None	N	11634	39.667	0.766315	2	1	4.733	['P-loop containing nucleoside triphosphate hydrolases', 'beta-Grasp (ubiquitin-like)']	['3-301', '279-359']	2	2	ychF3-301		0.286937	0.286937	0.101193	0.526009
P0AEI6	nudJ	[R].WVSAEEILQASNLR.[S]	[106-119]	['cytosol']	Monomer	['Mg2+']	N	380	17.433	0.0110003	1	1	4.94	['Nudix']	['4-127']	1	1	nudJ4-127		-2.26214	-2.26214	1.23101	0.087651
P0ACI0	rob	[R].SPEWSAFGIRPPLR.[L]	[106-119]	['cytosol']	Monomer	None	N	1593	33.145	0.0876764	1	1	6.854	['Probable bacterial effector-binding domain', 'DNA/RNA-binding 3-helical bundle', 'DNA/RNA-binding 3-helical bundle']	['122-288', '57-108', '6-55']	3	2	robLNK		-1.60093	-1.60093	1.22538	0.455413
P00448	sodA	[R].DFGSVDNFKAEFEK.[A]	[106-119]	['cytosol']	['SodA.2']	['Mn2+']	N	50220	23.097	1.92611	2	1	6.669	['Fe,Mn superoxide dismutase (SOD), C-terminal domain', 'Long alpha-hairpin']	['95-204', '1-90']	2	2	sodA95-204		-0.738524	-0.738524	6.36891	0.0716486
P06999	pfkB	[R].FVMPGAALNEDEFR.[Q]	[106-119]	['cytosol']	['PfkB.2']	['Mg2+']	N	807	32.456	0.0434928	2	1	5.155	['Ribokinase-like']	['4-299']	1	1	pfkB4-299		0.14189	0.14189	0.0622589	0.179323
P0A6P9	eno	[K].FGANAILAVSLANAK.[A]	[106-120]	['cytosol', 'extracellular space', 'cytoskeleton']	['Ppk.2.', 'Rne.4.', 'RhlB.2.', 'Pnp.3.', 'Eno.2.']	['Mg2+']	Y	54222	45.655	4.11067	13	5	5.231	['TIM beta/alpha-barrel', 'Enolase N-terminal domain-like']	['146-426', '3-140']	2	2	eno3-140		-1.28199	-1.28199	3.90296	0.095153
P0A7L0	rplA	[K].KGEMNFDVVIASPDAMR.[V]	[106-122]	['cytosol', 'ribosome']	['RrlA.', 'RrfA.', 'RplA.', 'RplB.', 'RplC.', 'RplD.', 'RplE.', 'RplF.', 'RplJ.', 'RplL.2.2.', 'RplI.', 'RplK.', 'RplM.', 'RplN.', 'RplO.', 'RplP.', 'RplQ.', 'RplR.', 'RplS.', 'RplT.', 'RplU.', 'RplV.', 'RplW.', 'RplX.', 'RplY.', 'RpmA.', 'RpmB.', 'RpmC.', 'RpmD.', 'RpmE.', 'RpmF.', 'RpmG.', 'RpmH.', 'RpmI.', 'RpmJ.']	None	N	143769	24.73	5.90389	38	35	9.957	['Ribosomal protein L1']	['6-225']	1	1	rplA6-225		0.619439	0.619439	0.650983	0.143359
P77247	hxpB	[K].EQGLLVGLASASPLHMLEK.[V]	[106-124]	['cytosol']	Monomer	['Mn2+']	N	1568	24.33	0.0633486	1	1	?	['HAD-like']	['7-216']	1	1	hxpB7-216		-8.74152	-8.74152	2.61579	0
P0A7E5	pyrG	[R].GDYLGATVQVIPHITNAIK.[E]	[106-124]	['cytosol']	['PyrG.4']	['Mg2+']	Y	14494	60.374	1.45307	4	1	5.668	['P-loop containing nucleoside triphosphate hydrolases', 'Flavodoxin-like', '']	['3-269', '291-385+435-538', '289-542']	3	3	pyrG3-269		-1.23184	-1.23184	1.96196	0.0180097
P00448	sodA	[R].DFGSVDNFKAEFEKAAASR.[F]	[106-124]	['cytosol']	['SodA.2']	['Mn2+']	N	50220	23.097	1.92611	2	1	6.669	['Fe,Mn superoxide dismutase (SOD), C-terminal domain', 'Long alpha-hairpin']	['95-204', '1-90']	2	2	sodA95-204		-0.669266	-0.669266	0.218445	0.079579
P23847	dppA	[K].EFKPTRELNADDVVFSFDR.[Q]	[106-124]	['inner membrane', 'periplasmic space']	['DppD.', 'DppF.', 'DppB.', 'DppC.', 'DppA.']	None	N	2460	60.294	0.246297	5	5	6.329	['Periplasmic binding protein-like II']	['29-534']	1	1	dppA29-534		-0.286151	-0.286151	0.596975	0.176449
P0AB91	aroG	[K].GLINDPHMDNSFQINDGLR.[I]	[106-124]	['cytosol']	['AroG.4']	['Fe2+']	N	4959	38.009	0.312989	4	1	6.278	['TIM beta/alpha-barrel', '']	['10-349', '4-220']	2	2	aroGLNK		1.56124	1.56124	3.05502	0.0295007
P33136	mdoG	[R].IKYSPDYFTFGDVQHDKDTVK.[D]	[106-126]	['periplasmic space']	Monomer	None	N	4229	57.912	0.406682	1	1	?	['Supersandwich', 'Immunoglobulin-like beta-sandwich']	['23-393', '397-510']	2	2	mdoG23-393		-1.57852	-1.57852	2.36899	0.313818
P0ACA3	sspA	[R].IEKDWYTLMNTIINGSASEADAAR.[K]	[106-129]	['cytosol']	Monomer	None	N	12135	24.305	0.489761	1	1	5.115	['GST C-terminal domain-like', 'Thioredoxin fold']	['82-208', '7-90']	2	2	sspA82-208		-2.24919	-2.24919	1.36714	0.0664449
P0ACA3	sspA	[R].IEKDWYTLMNTIINGSASEADAARK.[Q]	[106-130]	['cytosol']	Monomer	None	N	12135	24.305	0.489761	1	1	5.115	['GST C-terminal domain-like', 'Thioredoxin fold']	['82-208', '7-90']	2	2	sspA82-208		-9.31302	-9.31302	1.26068	0
P15254	purL	[R].AGFDAIDVHMSDLLTGR.[T]	[1063-1079]	['cytosol']	Monomer	['Mg2+']	N	1132	141.4	0.265794	1	1	5.153	['Flavodoxin-like', 'Bacillus chorismate mutase-like', 'Bacillus chorismate mutase-like', 'PurM C-terminal domain-like', 'PurS-like', 'PurM C-terminal domain-like', 'RuvA C-terminal domain-like']	['1035-1293', '618-816', '221-428', '818-1033', '1-152', '432-615', '155-220']	7	5	purL1035-1293		-0.748278	-0.748278	1.10513	0.057103
P60723	rplD	[K].SILSELVR.[Q]	[107-114]	['ribosome', 'cytosol']	['RrlA.', 'RrfA.', 'RplA.', 'RplB.', 'RplC.', 'RplD.', 'RplE.', 'RplF.', 'RplJ.', 'RplL.2.2.', 'RplI.', 'RplK.', 'RplM.', 'RplN.', 'RplO.', 'RplP.', 'RplQ.', 'RplR.', 'RplS.', 'RplT.', 'RplU.', 'RplV.', 'RplW.', 'RplX.', 'RplY.', 'RpmA.', 'RpmB.', 'RpmC.', 'RpmD.', 'RpmE.', 'RpmF.', 'RpmG.', 'RpmH.', 'RpmI.', 'RpmJ.']	None	Y	131359	22.086	4.81755	38	35	10.037	['Ribosomal protein L4']	['10-200']	1	1	rplD10-200		-0.321893	-0.321893	0.169378	0.325316
P41407	azoR	[K].NYFDLVAR.[A]	[107-114]	['cytosol']	['AzoR.2']	['FMN']	N	1521	21.658	0.0547012	2	1	4.941	['Flavodoxin-like']	['1-199']	1	1	azoR1-199		-0.0193623	-0.0193623	0.00589653	0.161784
P0A9M5	gpt	[K].AHFVTIFAK.[P]	[107-115]	['inner membrane', 'cytosol']	['Gpt.4']	['Mg2']	N	16116	16.971	0.454165	4	1	5.537	['PRTase-like']	['4-144']	1	1	gpt4-144		-2.07872	-2.07872	1.63444	0.255433
P0ADE8	ygfZ	[K].VTIAPDDER.[V]	[107-115]	['cytosol']	Monomer	None	N	5476	36.094	0.328207	1	1	5.03	['Folate-binding domain', 'Elongation factor/aminomethyltransferase common domain']	['6-242', '244-325']	2	2	ygfZ6-242		-0.990369	-0.990369	1.12453	0.421485
P42616	yqjC	[K].LAEAQEELK.[K]	[107-115]	Unknown	Monomer	None	N	2020	13.906	0.0466447	1	1	8.843	Unknown		0	0	yqjC		0.42475	0.42475	0.691324	0.202152
P62707	gpmA	[K].YGDEQVKQWR.[R]	[107-116]	['cytosol']	['GpmA.2']	['2,3-diphospho-D-glycerate']	N	29287	28.556	1.38874	2	1	5.925	['Phosphoglycerate mutase-like']	['4-247']	1	1	gpmA4-247		-0.477603	-0.477603	0.230475	0.0773522
P68066	grcA	[R].FNSLTPEQQR.[D]	[107-116]	['cytosol']	Monomer	None	N	7560	14.284	0.179317	1	1	4.964	['PFL-like glycyl radical enzymes']	['64-126']	1	1	grcA64-126		-0.166157	-0.166157	0.0215106	0.504487
P0A6W5	greA	[R].IVGDDEADFK.[Q]	[107-116]	['cytosol']	Monomer	None	N	9172	17.641	0.268681	1	1	4.572	['Long alpha-hairpin', 'FKBP-like']	['1-76', '85-157']	2	2	greA85-157		0.538796	0.538796	1.21257	0.057397
P0A7Y4	rnhA	[R].LDAALGQHQIK.[W]	[107-117]	['cytosol']	Monomer	['Mg2+', 'Mn2+']	N	804	17.597	0.0234933	1	1	8.2	['Ribonuclease H-like motif']	['3-141']	1	1	rnhA3-141		-0.574825	-0.574825	0.439919	0.333971
P0AEG4	dsbA	[K].VTVPLFEGVQK.[T]	[107-117]	['periplasmic space']	Monomer	None	N	11119	23.105	0.4266	1	1	6.047	['Thioredoxin fold']	['21-206']	1	1	dsbA21-206		-0.183376	-0.183376	0.130418	0.0756918
P62620	ispG	[R].INPGNIGNEER.[I]	[107-117]	['cytosol']	Monomer	['a [4Fe-4S] iron-sulfur cluster', 'Mn2+']	Y	1678	40.684	0.113361	1	1	5.918	['TIM beta/alpha-barrel', 'Nitrite and sulphite reductase 4Fe-4S domain-like']	['15-208', '265-350']	2	2	ispG15-208		0.733801	0.733801	3.53614	0.056646
P0ABB0	atpA	[R].VVNTLGAPIDGK.[G]	[107-118]	['inner membrane']	['AtpC.', 'AtpH.', 'AtpA.3.', 'AtpG.', 'AtpD.3.']	['Mg2']	N	30696	55.222	2.81477	9	5	5.839	['P-loop containing nucleoside triphosphate hydrolases', 'Left-handed superhelix', 'Domain of alpha and beta subunits of F1 ATP synthase-like']	['96-376', '378-508', '24-94']	3	3	atpA96-376		0.0338014	0.0338014	0.011099	0.0559289
P0A9M5	gpt	[K].AHFVTIFAKPAGR.[P]	[107-119]	['inner membrane', 'cytosol']	['Gpt.4']	['Mg2']	N	16116	16.971	0.454165	4	1	5.537	['PRTase-like']	['4-144']	1	1	gpt4-144		-1.28943	-1.28943	1.12493	0.317192
P76569	yfgD	[R].IGRPPEQVLEIVG.[-]	[107-119]	['cytosol']	Monomer	None	N	5293	13.399	0.117767	1	1	5.908	['Thioredoxin fold']	['5-118']	1	1	yfgDLNK		-0.543286	-0.543286	0.0812474	0.93518
P0AE08	ahpC	[R].NFDNMREDEGLADR.[A]	[107-120]	['cytosol']	['AhpC.10', 'AhpF.2']	['FAD']	N	92449	20.761	3.18713	12	2	4.909	['Thioredoxin fold']	['4-180']	1	1	ahpC4-180		0.904165	0.904165	3.30339	0.118823
P04079	guaA	[R].EFGYAQVEVVNDSALVR.[G]	[107-123]	['cytosol']	['GuaA.2']	['Mg2+']	N	21887	58.679	2.13264	2	1	5.14	['Adenine nucleotide alpha hydrolase-like', 'Flavodoxin-like', 'Alpha-lytic protease prodomain-like']	['208-404', '10-209', '405-525']	3	3	guaA10-209		-0.949069	-0.949069	4.21438	0.0331378
P0A7D1	pth	[K].LGGGHGGHNGLKDIISK.[L]	[107-123]	['cytosol']	Monomer	['Mg2+']	Y	1966	21.082	0.0688247	1	1	9.255	['Phosphorylase/hydrolase-like']	['3-192']	1	1	pth3-192		0.241185	0.241185	0.207915	0.37422
P0A7R9	rpsK	[R].ITNITDVTPIPHNGCRPPK.[K]	[107-125]	['cytosol', 'ribosome']	['RrsA.', 'RpsA.', 'RpsB.', 'RpsC.', 'RpsD.', 'RpsE.', 'RpsF.', 'RpsG.', 'RpsH.', 'RpsI.', 'RpsJ.', 'RpsK.', 'RpsL.', 'RpsM.', 'RpsN.', 'RpsO.', 'RpsP.', 'RpsQ.', 'RpsR.', 'RpsS.', 'RpsT.', 'RpsU.', 'Sra.']	None	Y	136478	13.845	3.13765	23	23	11.541	['Ribonuclease H-like motif']	['14-129']	1	1	rpsK14-129		-2.69959	-2.69959	1.91076	0.35315
P0A6W5	greA	[R].IVGDDEADFKQNLISVNSPIAR.[G]	[107-128]	['cytosol']	Monomer	None	N	9172	17.641	0.268681	1	1	4.572	['Long alpha-hairpin', 'FKBP-like']	['1-76', '85-157']	2	2	greA85-157		0.0812017	0.0812017	0.0118415	0.368377
P29680	hemE	[K].ADVDKLPIPDPEDELGYVMNAVR.[T]	[107-129]	['cytosol']	Monomer	None	Y	2118	39.248	0.138036	1	1	5.998	['TIM beta/alpha-barrel']	['1-352']	1	1	hemE1-352		-1.10463	-1.10463	1.85096	0.125973
P0ABB0	atpA	[R].VVNTLGAPIDGKGPLDHDGFSAVEAIAPGVIER.[Q]	[107-139]	['inner membrane']	['AtpC.', 'AtpH.', 'AtpA.3.', 'AtpG.', 'AtpD.3.']	['Mg2']	N	30696	55.222	2.81477	9	5	5.839	['P-loop containing nucleoside triphosphate hydrolases', 'Left-handed superhelix', 'Domain of alpha and beta subunits of F1 ATP synthase-like']	['96-376', '378-508', '24-94']	3	3	atpA96-376		-1.41992	-1.41992	1.04267	0.169785
P0A8V2	rpoB	[K].INPIEDMPYDENGTPVDIVLNPLGVPSR.[M]	[1079-1106]	['cytosol']	['RpoA.2', 'RpoC.', 'RpoB.']	None	Y	16156	150.63	4.04105	4	3	5.02	['beta and beta-prime subunits of DNA dependent RNA-polymerase']	['11-226+343-939+1039-1341']	1	1	rpoB11-226+343-939+1039-1341		0.463779	0.463779	0.748558	0.133094
P0A8Z0	yciA	[R].YKATEALFK.[Y]	[108-116]	['cytosol']	Monomer	None	N	2781	14.231	0.0657182	1	1	7.695	['Thioesterase/thiol ester dehydrase-isomerase']	['7-130']	1	1	yciA7-130		-1.45667	-1.45667	1.62721	0.595155
P0AF08	mrp	[K].NIIAVSSGK.[G]	[108-116]	['cytosol']	Monomer	None	N	5277	39.938	0.349963	1	1	6	['P-loop containing nucleoside triphosphate hydrolases', 'Alpha-lytic protease prodomain-like']	['108-355', '15-85']	2	2	mrp108-355		1.66106	1.66106	0.273453	0.761959
P09148	galT	[R].VICFSPDHSK.[T]	[108-117]	['cytosol']	['GalT.2']	['Fe2+', 'Zn2+']	N	335	39.646	0.0220543	2	1	6.156	['HIT-like', 'HIT-like', '']	['10-176', '187-338', '202-331']	3	2	galT10-176		-1.22533	-1.22533	0.834141	0.33617
P0AAZ4	rarA	[R].TILFVDEVHR.[F]	[108-117]	['cytosol']	Monomer	None	N	309	49.626	0.0254634	1	1	6.107	['post-AAA+ oligomerization domain-like', 'P-loop containing nucleoside triphosphate hydrolases']	['252-434', '6-234']	2	2	rarA6-234		-0.301021	-0.301021	0.134442	0.835908
P09373	pflB	[K].RALIPFGGIK.[M]	[108-117]	['cytosol']	['PflB.2']	None	N	10029	85.357	1.4215	2	1	5.722	['PFL-like glycyl radical enzymes']	['4-759']	1	1	pflB4-759		-0.292915	-0.292915	0.165948	0.0978231
P0AFH8	osmY	[K].GVEGVTSVSDK.[L]	[108-118]	['periplasmic space']	Monomer	None	N	864	21.074	0.030235	1	1	6.532	Unknown		0	0	osmY		-5.29135	-5.29135	0.480849	0.278529
P07118	valS	[R].EAFIDKIWEWK.[A]	[108-118]	['cytosol']	Monomer	['Mg2+']	Y	8921	108.19	1.60269	1	1	5.086	['Adenine nucleotide alpha hydrolase-like', 'Anticodon-binding domain of a subclass of class I aminoacyl-tRNA synthetases', 'ValRS/IleRS/LeuRS editing domain', 'Long alpha-hairpin']	['1-192+364-571+609-641', '642-899', '191-365', '884-947']	4	4	valS1-192+364-571+609-641		-0.989433	-0.989433	1.68772	0.443835
P00961	glyS	[R].LTTDKGEWLLYR.[A]	[108-119]	['cytosol']	['GlyS.2', 'GlyQ.2']	None	Y	12974	76.813	1.65485	4	2	5.184	['HD-domain/PDEase-like']	['339-511']	1	1	glySLNK		-2.11465	-2.11465	2.54178	0.888752
P0AC59	grxB	[K].SAFDEFSTPAAR.[K]	[108-119]	['cytosol']	Monomer	None	N	936	24.35	0.0378463	1	1	7.857	['GST C-terminal domain-like', 'Thioredoxin fold']	['78-214', '1-78']	2	2	grxB78-214		-0.205048	-0.205048	0.412985	0.190024
P0A9L3	fklB	[R].VINQGEGAIPAR.[T]	[108-119]	['cytosol', 'periplasmic space']	['FklB.2']	None	N	10247	22.216	0.378017	2	1	4.719	['FKBP-like']	['8-205']	1	1	fklB8-205		0.0454673	0.0454673	0.042504	0.0568038
P0ABD5	accA	[R].LDGRPVMIIGHQK.[G]	[108-120]	['cytosol']	['AccA.2', 'AccD.2']	None	Y	10155	35.242	0.594278	4	2	5.768	['ClpP/crotonase']	['5-318']	1	1	accA5-318		1.69138	1.69138	3.46978	0.0821199
P32680	yjaG	[R].LSGETLEHAVEVSK.[T]	[108-121]	['cytosol']	Monomer	None	N	1825	22.613	0.0685283	1	1	4.302	Unknown		0	0	yjaG		-0.975675	-0.975675	2.50497	0.242321
P0AEZ9	moaB	[R].MLSFEEIGTSTLQSR.[A]	[108-122]	['cytosol']	['MoaB.6']	None	N	1348	18.665	0.0417799	6	1	5.815	['Molybdenum cofactor biosynthesis proteins']	['7-168']	1	1	moaB7-168		-2.22613	-2.22613	2.32472	0
P0A9L3	fklB	[R].VINQGEGAIPARTDR.[V]	[108-122]	['cytosol', 'periplasmic space']	['FklB.2']	None	N	10247	22.216	0.378017	2	1	4.719	['FKBP-like']	['8-205']	1	1	fklB8-205		-0.124145	-0.124145	0.0242878	0.255523
P0AFH8	osmY	[K].GVEGVTSVSDKLHVR.[D]	[108-122]	['periplasmic space']	Monomer	None	N	864	21.074	0.030235	1	1	6.532	Unknown		0	0	osmY		0.137326	0.137326	0.0623065	0.161789
P67910	hldD	[R].EIPFLYASSAATYGGR.[T]	[108-123]	['cytosol']	['RfaD.5']	['NADP+']	N	8651	34.893	0.501249	5	1	?	['NAD(P)-binding Rossmann-fold domains']	['1-306']	1	1	hldD1-306		-8.53819	-8.53819	7.49645	0
P0AEG6	dsbC	[K].HVITVFTDITCGYCHK.[L]	[108-123]	['periplasmic space']	['DsbC.2']	None	N	2167	25.622	0.0921979	2	1	6.454	['Thioredoxin fold', 'Cystatin-like']	['85-230', '22-80']	2	2	dsbC85-230		-1.74528	-1.74528	1.42657	0.351447
P0AFL6	ppx	[K].VIPYPIEIISGNEEAR.[L]	[108-123]	['cytosol', 'inner membrane']	['Ppx.2']	['Mg2+']	N	415	58.136	0.0400629	2	1	6.816	['HD-domain/PDEase-like', 'Ribonuclease H-like motif', 'Ribonuclease H-like motif']	['313-507', '140-305', '13-131']	3	2	ppx13-131		0.102315	0.102315	0.11658	0.273955
P23843	oppA	[K].WSDGTPVTAQDFVYSWQR.[S]	[108-125]	['inner membrane', 'periplasmic space']	['OppC.', 'OppD.', 'OppF.', 'OppB.', 'OppA.']	None	N	21419	60.899	2.166	5	5	6.186	['Periplasmic binding protein-like II']	['35-525']	1	1	oppA35-525		-4.47781	-4.47781	4.45694	0.60225
P33136	mdoG	[K].YSPDYFTFGDVQHDKDTVK.[D]	[108-126]	['periplasmic space']	Monomer	None	N	4229	57.912	0.406682	1	1	?	['Supersandwich', 'Immunoglobulin-like beta-sandwich']	['23-393', '397-510']	2	2	mdoG23-393		-1.84239	-1.84239	2.6128	0.205629
P75966	rluE	[K].IYYVQVEGIPTQDALEALR.[N]	[108-126]	['cytosol']	Monomer	None	N	364	24.88	0.0150384	1	1	10.244	['Pseudouridine synthase']	['37-216']	1	1	rluE37-216		-1.03689	-1.03689	1.70162	0.222197
P0A9D2	gstA	[K].GFTPLFRPDTPEEYKPTVR.[A]	[108-126]	['cytosol']	['GstA.2']	None	N	706	22.868	0.0268091	2	1	5.934	['GST C-terminal domain-like', 'Thioredoxin fold']	['90-198', '1-75']	2	2	gstA90-198		-0.00830756	-0.00830756	0.0125787	0.191752
P75838	ycaO	[K].WFPLTENDDVPEGLLDDRLR.[A]	[108-127]	['cytosol']	Monomer	None	N	4641	65.652	0.505951	1	1	4.232	Unknown		0	0	ycaO		-0.802116	-0.802116	0.504161	0.442656
P77258	nemA	[R].ISHASLQPGGQAPVAPSALSAGTR.[T]	[108-131]	['cytosol']	Monomer	['FMN']	N	514	39.516	0.0337276	1	1	5.924	['TIM beta/alpha-barrel']	['4-364']	1	1	nemA4-364		-1.88646	-1.88646	2.05389	0.249383
P33136	mdoG	[K].YSPDYFTFGDVQHDKDTVKDLGFAGFK.[V]	[108-134]	['periplasmic space']	Monomer	None	N	4229	57.912	0.406682	1	1	?	['Supersandwich', 'Immunoglobulin-like beta-sandwich']	['23-393', '397-510']	2	2	mdoG23-393		-9.19616	-9.19616	0.863676	0
P0A8T7	rpoC	[K].IVDAQGNDVLIPGTDMPAQYFLPGK.[A]	[1080-1104]	['cytosol']	['RpoA.2', 'RpoC.', 'RpoB.']	None	Y	17553	155.16	4.52252	4	3	6.753	['beta and beta-prime subunits of DNA dependent RNA-polymerase', '']	['16-944+1133-1363', '993-1371']	2	2	rpoC993-1371		-1.31063	-1.31063	1.13809	0.808317
P37745	rfbC	[K].QQLWIPK.[G]	[109-115]	['cytosol']	Monomer	None	N	1965	21.27	0.0694031	1	1	5.491	['Double-stranded beta-helix']	['1-181']	1	1	rfbC1-181		0.604974	0.604974	0.583151	0.314326
P00509	aspC	[R].VAADFLAK.[N]	[109-116]	['cytosol']	['AspC.2']	["pyridoxal 5'-phosphate"]	N	4498	43.573	0.325451	2	1	5.507	['PLP-dependent transferase-like']	['1-396']	1	1	aspC1-396		-1.22516	-1.22516	2.0208	0.258471
P0ACP1	cra	[R].CIEHLLQR.[Q]	[109-116]	['cytosol']	Monomer	None	N	987	37.999	0.0622785	1	1	6.638	['Periplasmic binding protein-like I', 'lambda repressor-like DNA-binding domains']	['60-314', '2-58']	2	2	cra60-314		0.165148	0.165148	0.232066	0.156049
P0AGD3	sodB	[K].AQFTDAAIK.[N]	[109-117]	['cytosol']	['SodB.2']	['Fe3+']	N	33494	21.266	1.18277	2	1	5.67	['Fe,Mn superoxide dismutase (SOD), C-terminal domain', 'Long alpha-hairpin']	['84-192', '1-84']	2	2	sodB84-192		-0.957362	-0.957362	1.12139	0.150498
P09373	pflB	[R].ALIPFGGIK.[M]	[109-117]	['cytosol']	['PflB.2']	None	N	10029	85.357	1.4215	2	1	5.722	['PFL-like glycyl radical enzymes']	['4-759']	1	1	pflB4-759		-0.69058	-0.69058	2.13869	0.174872
P24251	crl	[R].ELLTTLNLK.[L]	[109-117]	Unknown	Monomer	None	N	8827	?	?	1	1	6.466	Unknown		0	0	crl		-0.601911	-0.601911	0.490235	0.288096
P09831	gltB	[R].ETLSIVGWR.[D]	[109-117]	['cytosol']	['GltD.', 'GltB.']	['FAD', 'Fe2+']	N	1079	163.3	0.292588	2	2	6.273	['TIM beta/alpha-barrel', 'Ntn hydrolase-like', 'Single-stranded right-handed beta-helix']	['434-1191', '12-429', '1211-1465']	3	3	gltB12-429		0.111336	0.111336	0.234255	0.0821714
P0A905	slyB	[K].TQGVELEIR.[K]	[109-117]	['outer membrane']	Monomer	None	N	18522	15.602	0.479863	1	1	9.548	Unknown		0	0	slyB		0.449863	0.449863	0.696217	0.199977
P03023	lacI	[K].AAVHNLLAQR.[V]	[109-118]	['cytosol']	Monomer	None	N	265	38.59	0.0169813	1	1	6.554	['Periplasmic binding protein-like I', 'lambda repressor-like DNA-binding domains']	['63-329', '4-49']	2	2	lacI63-329		-1.72332	-1.72332	0.950162	0.237456
P45531	tusC	[R].ELANYDVILRF.[-]	[109-119]	['cytosol']	['TusB.2', 'TusC.2', 'TusD.2']	None	N	302	13.045	0.00654184	6	3	4.554	['DsrEFH-like']	['1-119']	1	1	tusC1-119		-0.282357	-0.282357	0.29135	0.289673
P77150	pdxY	[K].YFCDPVMGHPEK.[G]	[109-120]	['cytosol']	['PdxY.2']	None	N	853	31.322	0.0443657	2	1	6.203	['Ribokinase-like']	['4-254']	1	1	pdxY4-254		-0.989709	-0.989709	0.432014	0.209862
P0AEE1	dcrB	[R].SRDPQLQVVTNK.[A]	[109-120]	['periplasmic space', 'membrane']	Monomer	None	N	5984	19.787	0.196617	1	1	4.96	Unknown		0	0	dcrB		-0.0270105	-0.0270105	0.0164407	0.471705
P04425	gshB	[K].GTLIVNKPQSLR.[D]	[109-120]	['cytosol']	['GshB.4']	['Mg2+']	N	2739	35.561	0.161739	4	1	4.983	['ATP-grasp', 'PreATP-grasp domain']	['123-312', '2-122']	2	2	gshB2-122		0.784679	0.784679	2.9433	0.102706
P0AFQ7	ycfH	[R].QQESFIHHIQIGR.[E]	[109-121]	['cytosol']	Monomer	None	N	1428	29.809	0.0706846	1	1	5.116	['TIM beta/alpha-barrel']	['1-259']	1	1	ycfH1-259		-0.718961	-0.718961	3.2367	0.121245
P0A7K2	rplL	[K].KALEEAGAEVEVK.[-]	[109-121]	['ribosome', 'cytosol']	['RplJ.', 'RplL.2.2']	None	Y	472965	12.295	9.65621	5	2	4.46	['ClpS-like', 'Ribosomal protein L7/12, oligomerisation (N-terminal) domain']	['50-121', '3-57']	2	2	rplL50-121		0.8461	0.8461	1.55979	0.20367
P75736	ybfF	[K].LVAIDIAPVDYHVR.[R]	[109-122]	['cytosol']	Monomer	None	N	679	28.437	0.0320629	1	1	6.021	['alpha/beta-Hydrolases']	['12-253']	1	1	ybfF12-253		-1.42124	-1.42124	3.32607	0.189557
P10408	secA	[K].TLTATLPAYLNALTGK.[G]	[109-124]	['cytosol', 'inner membrane']	['SecA.2']	None	Y	3987	102.02	0.67543	2	1	5.371	['Helical scaffold and wing domains of SecA', 'P-loop containing nucleoside triphosphate hydrolases', 'P-loop containing nucleoside triphosphate hydrolases', 'Pre-protein crosslinking domain of SecA']	['620-840+877-889', '5-228+368-415', '416-618', '227-368']	4	3	secA5-228+368-415		-0.760382	-0.760382	1.68992	0.164017
P04425	gshB	[K].GTLIVNKPQSLRDCNEK.[L]	[109-125]	['cytosol']	['GshB.4']	['Mg2+']	N	2739	35.561	0.161739	4	1	4.983	['ATP-grasp', 'PreATP-grasp domain']	['123-312', '2-122']	2	2	gshBLNK		-0.258421	-0.258421	0.0898165	0.175594
P51020	mhpE	[R].VATHCTEADVSAQHIQYAR.[E]	[109-127]	['cytosol']	Monomer	None	N	15	36.47	0.000908398	1	1	5.776	['TIM beta/alpha-barrel', 'RuvA C-terminal domain-like']	['3-276', '288-335']	2	2	mhpE3-276		-3.21795	-3.21795	5.61128	0.146193
P0A894	rapZ	[K].NLSLESAIDKESDLLEPLR.[S]	[109-127]	['cytosol']	['RapZ.4']	None	N	1332	32.492	0.071867	4	1	6.935	['P-loop containing nucleoside triphosphate hydrolases']	['2-151']	1	1	rapZ2-151		-0.45287	-0.45287	0.390923	0.172522
P0AGD3	sodB	[K].AQFTDAAIKNFGSGWTWLVK.[N]	[109-128]	['cytosol']	['SodB.2']	['Fe3+']	N	33494	21.266	1.18277	2	1	5.67	['Fe,Mn superoxide dismutase (SOD), C-terminal domain', 'Long alpha-hairpin']	['84-192', '1-84']	2	2	sodB84-192		-2.35615	-2.35615	1.9614	0.28144
P07004	proA	[R].RVPLGVIGVIYEARPNVTVDVASLCLK.[T]	[109-135]	['cytosol']	['ProA.4']	None	N	2289	44.63	0.169637	4	1	5.353	['ALDH-like']	['3-416']	1	1	proA3-416		-9.41894	-9.41894	1.20576	0
P30958	mfd	[K].NHVNPAWLIGLLQK.[Q]	[1093-1106]	['cytosol']	Monomer	None	N	588	129.98	0.126912	1	1	5.879	['P-loop containing nucleoside triphosphate hydrolases', 'P-loop containing nucleoside triphosphate hydrolases', 'P-loop containing nucleoside triphosphate hydrolases', 'TRCF domain-like', 'P-loop containing nucleoside triphosphate hydrolases', 'SH3-like barrel']	['10-343', '520-780', '779-987', '992-1144', '351-463', '467-545']	6	3	mfd992-1144		-0.464386	-0.464386	0.65277	0.256127
P13009	metH	[R].LAEAFAEYLHER.[V]	[1095-1106]	['cytosol']	Monomer	['cob(I)alamin', 'Zn2+']	N	559	136	0.126241	1	1	4.837	['Methionine synthase activation domain-like', 'TIM beta/alpha-barrel', 'TIM beta/alpha-barrel', 'Flavodoxin-like', 'Methionine synthase domain-like']	['902-1226', '7-399', '356-630', '743-894', '652-739']	5	4	metH902-1226		-1.06062	-1.06062	1.1388	0.503171
P0ADZ4	rpsO	[K].IVSEFGR.[D]	[11-17]	['cytosol', 'ribosome']	['RrsA.', 'RpsA.', 'RpsB.', 'RpsC.', 'RpsD.', 'RpsE.', 'RpsF.', 'RpsG.', 'RpsH.', 'RpsI.', 'RpsJ.', 'RpsK.', 'RpsL.', 'RpsM.', 'RpsN.', 'RpsO.', 'RpsP.', 'RpsQ.', 'RpsR.', 'RpsS.', 'RpsT.', 'RpsU.', 'Sra.']	None	?	155015	10.269	2.64333	23	23	10.694	['S15/NS1 RNA-binding domain']	['3-89']	1	1	rpsO3-89		-0.181504	-0.181504	0.935482	0.0858076
P75864	rlmL	[R].GLEELLK.[T]	[11-17]	['cytosol']	Monomer	None	N	1759	78.854	0.230324	1	1	8.878	['S-adenosyl-L-methionine-dependent methyltransferases', 'S-adenosyl-L-methionine-dependent methyltransferases']	['396-698', '104-211+252-311']	2	1	rlmLLNK		0.91004	0.91004	1.25416	0.222922
P0A6Q3	fabA	[K].EDLLASGR.[G]	[11-18]	['cytosol']	['FabA.2']	None	Y	22820	18.969	0.718802	2	1	6.251	['Thioesterase/thiol ester dehydrase-isomerase']	['3-169']	1	1	fabA3-169		-3.27035	-3.27035	1.93658	0.652666
P0ABT2	dps	[K].ATNLLYTR.[N]	[11-18]	['bacterial nucleoid', 'cytosol']	['Dps.12']	None	N	2131	18.695	0.0661543	12	1	5.793	['Ferritin-like']	['10-167']	1	1	dps10-167		-1.02099	-1.02099	1.20667	0.397157
P06149	dld	[K].AFLNELAR.[L]	[11-18]	['inner membrane']	Monomer	['FAD']	N	603	64.612	0.0646963	1	1	6.345	['Ferredoxin-like', 'FAD-binding/transporter-associated domain-like']	['275-567', '10-271']	2	2	dld10-271		-0.608321	-0.608321	0.734587	0.38041
P0AE60	cedA	[R].QIISYVPR.[T]	[11-18]	['cytosol']	Monomer	None	N	663	9.377	0.0103235	1	1	9.919	Unknown		0	0	cedA		0.0225462	0.0225462	0.0169656	0.399165
P0A6A8	acpP	[K].IIGEQLGVK.[Q]	[11-19]	['cytosol']	Monomer	None	Y	357865	8.64	5.13431	1	1	3.822	['Acyl carrier protein-like']	['3-74']	1	1	acpP3-74		-0.0277674	-0.0277674	0.00620477	0.0614858
P0ADK8	yibL	[K].RLSDRLDAIR.[H]	[11-20]	['cytosol']	Monomer	None	N	4692	13.696	0.106709	1	1	9.825	Unknown		0	0	yibL		0.262596	0.262596	1.39807	0.0160539
P0A7B5	proB	[K].LGTSVLTGGSR.[R]	[11-21]	['cytosol']	['ProB.4']	['Mg2+']	N	2048	39.056	0.132821	4	1	6.226	['Carbamate kinase-like', 'PUA domain-like']	['6-256', '276-365']	2	2	proB6-256		0.881998	0.881998	0.346813	0.692301
P0A6U5	rsmG	[K].DAGISLTDHQK.[N]	[11-21]	['cytosol']	Monomer	None	N	2210	23.431	0.0859869	1	1	6.228	['S-adenosyl-L-methionine-dependent methyltransferases']	['3-204']	1	1	rsmG3-204		1.18839	1.18839	1.05993	0.270775
P0AEP3	galU	[K].AVIPVAGLGTR.[M]	[11-21]	['cytosol']	['GalU.4']	['Mg2+']	N	10550	32.942	0.577101	4	1	5.002	['Nucleotide-diphospho-sugar transferases']	['10-71+105-275']	1	1	galU10-71+105-275		1.51439	1.51439	4.6077	0.0341899
P0AC69	grxD	[R].QIAENPILLYMK.[G]	[11-22]	['cytosol']	['IbaG.', 'GrxD.']	None	N	20731	12.879	0.443355	2	2	4.546	['Thioredoxin fold']	['6-102']	1	1	grxD6-102		-0.99264	-0.99264	0.760672	0.406553
P0AAB4	ubiD	[R].DFLTLLEQQGELK.[R]	[11-23]	['cytosol', 'inner membrane']	['UbiD.6']	['prenylated FMNH2', 'Mn2+']	Y	1216	55.604	0.112276	6	1	5.223	['Split barrel-like', 'UbiD C-terminal domain-like']	['6-325', '326-489']	2	2	ubiD6-325		0.107339	0.107339	0.085631	0.162502
P0A7N1	ykgM	[R].TVVFHDTSVDEYFK.[I]	[11-24]	['cytosol', 'ribosome']	Monomer	None	N	487	9.92	0.00802213	1	1	9.488	['L28p-like']	['1-80']	1	1	ykgM1-80		-1.7187	-1.7187	0.633364	0.422585
P0AAB4	ubiD	[R].DFLTLLEQQGELKR.[I]	[11-24]	['cytosol', 'inner membrane']	['UbiD.6']	['prenylated FMNH2', 'Mn2+']	Y	1216	55.604	0.112276	6	1	5.223	['Split barrel-like', 'UbiD C-terminal domain-like']	['6-325', '326-489']	2	2	ubiD6-325		-0.166195	-0.166195	0.323221	0.112444
P0ACP7	purR	[R].ANVSTTTVSHVINK.[T]	[11-24]	['cytosol']	Monomer	None	N	4198	38.175	0.266116	1	1	6.423	['Periplasmic binding protein-like I', 'lambda repressor-like DNA-binding domains']	['60-340', '1-59']	2	2	purR1-59		0.200129	0.200129	0.0773359	0.729082
P0CE48	tufB	[K].PHVNVGTIGHVDHGK.[T]	[11-25]	['cytosol', 'inner membrane']	Monomer	None	Y	90000	43.284	6.46781	1	1	5.217	['Reductase/isomerase/elongation factor common domain', 'Elongation factor/aminomethyltransferase common domain', 'P-loop containing nucleoside triphosphate hydrolases']	['203-301', '302-393', '6-219']	3	3	tufB6-219		-0.70878	-0.70878	0.850305	0.154578
P0A6Q3	fabA	[K].EDLLASGRGELFGAK.[G]	[11-25]	['cytosol']	['FabA.2']	None	Y	22820	18.969	0.718802	2	1	6.251	['Thioesterase/thiol ester dehydrase-isomerase']	['3-169']	1	1	fabA3-169		-0.678709	-0.678709	0.869575	0.0265708
P21889	aspS	[R].LSHVGQQVTLCGWVNR.[R]	[11-26]	['cytosol']	['AspS.2']	None	Y	8307	65.913	0.90921	2	1	5.404	['Class II aaRS and biotin synthetases', 'OB-fold', 'DCoH-like']	['121-305+397-556', '2-105', '288-419']	3	3	aspS2-105		-1.89089	-1.89089	1.70361	0.430887
Q46829	bglA	[K].DFLWGGAVAAHQVEGGWNK.[G]	[11-29]	['cytosol']	Monomer	None	N	2950	55.361	0.271191	1	1	5.581	['TIM beta/alpha-barrel']	['8-476']	1	1	bglA8-476		-2.5461	-2.5461	2.49726	0.299606
P0A9X9	cspA	[K].WFNADKGFGFITPDDGSKDVFVHFSAIQNDGYK.[S]	[11-43]	['cytosol']	Monomer	None	N	43957	7.403	0.540362	1	1	5.612	['OB-fold']	['4-68']	1	1	cspA4-68		-4.22691	-4.22691	1.41585	0.077101
P07012	prfB	[K].LAQLEFR.[R]	[110-116]	['cytosol']	Monomer	None	Y	10031	41.251	0.687112	1	1	4.499	['Release factor']	['25-362']	1	1	prfB25-362		0.206024	0.206024	1.30824	0.0554933
P0A7I0	prfA	[R].NAFLEVR.[A]	[110-116]	['cytosol']	Monomer	None	Y	1059	40.517	0.0712496	1	1	5.023	['Release factor']	['8-347']	1	1	prfA8-347		0.625913	0.625913	0.1703	0.690975
P0AEQ3	glnH	[K].SGLLVMVK.[A]	[110-117]	['periplasmic space', 'membrane']	['GlnQ.2', 'GlnP.2', 'GlnH.']	None	N	627	27.19	0.0283091	5	3	8.749	['Periplasmic binding protein-like II']	['7-245']	1	1	glnH7-245		-1.57668	-1.57668	1.99163	0.568051
P05459	pdxB	[R].DGFSLYDR.[T]	[110-117]	['cytosol']	['PdxB.2']	['NAD+']	N	1893	41.368	0.130036	2	1	6.367	['NAD(P)-binding Rossmann-fold domains', 'Flavodoxin-like']	['91-246', '4-109']	2	2	pdxB91-246		-0.27957	-0.27957	0.364592	0.245667
P0DMC7	rcsB	[K].QGAPTDLPK.[A]	[110-118]	['cytosol']	['BglJ.', 'RcsB.']	None	N	5968	23.671	0.234582	2	2	7.379	['Flavodoxin-like', 'DNA/RNA-binding 3-helical bundle']	['3-135', '146-207']	2	2	rcsB3-135		0.718604	0.718604	1.29911	0.0971287
P65870	queD	[K].ETCTAGCIYR.[G]	[110-119]	['cytosol']	['QueD.6']	None	N	2724	13.773	0.0622995	6	1	6.184	['T-fold']	['6-120']	1	1	queD6-120		-0.72437	-0.72437	0.751829	0.0660333
P29131	ftsN	[K].TPEQLTPEQR.[Q]	[110-119]	['inner membrane']	Monomer	None	Y	871	35.793	0.0517685	1	1	10.444	['Ferredoxin-like']	['244-314']	1	1	ftsNLNK		0.592711	0.592711	0.459832	0.309551
P0A9H1	mug	[K].QAYEQGFSQR.[G]	[110-119]	['cytosol']	Monomer	None	N	455	18.673	0.0141083	1	1	9.251	['Uracil-DNA glycosylase-like']	['2-163']	1	1	mug2-163		1.08094	1.08094	1.02813	0.272618
P0A6Y8	dnaK	[K].MAPPQISAEVLK.[K]	[110-121]	['cytosol', 'inner membrane']	Monomer	None	N	44581	69.115	5.11648	1	1	4.692	['Ribonuclease H-like motif', 'Ribonuclease H-like motif', 'Heat shock protein 70kD (HSP70), peptide-binding domain', 'immunoglobulin/albumin-binding domain-like']	['187-382', '4-183', '384-539', '507-602']	4	3	dnaK4-183		0.239191	0.239191	1.06602	0.0137189
P0A7K2	rplL	[K].ALEEAGAEVEVK.[-]	[110-121]	['ribosome', 'cytosol']	['RplJ.', 'RplL.2.2']	None	Y	472965	12.295	9.65621	5	2	4.46	['ClpS-like', 'Ribosomal protein L7/12, oligomerisation (N-terminal) domain']	['50-121', '3-57']	2	2	rplL50-121		0.407161	0.407161	1.31373	0.151111
P31802	narP	[K].DSDPEVLLEAIR.[A]	[110-121]	['cytosol']	Monomer	None	N	1731	23.575	0.0677638	1	1	4.678	['Flavodoxin-like', 'DNA/RNA-binding 3-helical bundle']	['7-137', '137-210']	2	2	narP7-137		0.98339	0.98339	0.921545	0.279574
P0A6Y8	dnaK	[K].MAPPQISAEVLKK.[M]	[110-122]	['cytosol', 'inner membrane']	Monomer	None	N	44581	69.115	5.11648	1	1	4.692	['Ribonuclease H-like motif', 'Ribonuclease H-like motif', 'Heat shock protein 70kD (HSP70), peptide-binding domain', 'immunoglobulin/albumin-binding domain-like']	['187-382', '4-183', '384-539', '507-602']	4	3	dnaK4-183		0.545276	0.545276	3.09252	0.061141
P0ACK2	agaR	[R].VILDSGTTTFEIAR.[L]	[110-123]	['cytosol']	Monomer	None	N	629	29.572	0.0308873	1	1	5.275	['NagB/RpiA/CoA transferase-like', 'DNA/RNA-binding 3-helical bundle']	['89-249', '16-71']	2	2	agaR89-249		-9.87771	-9.87771	2.62045	0
P02413	rplO	[K].VILAGEVTTPVTVR.[G]	[110-123]	['ribosome']	['RrlA.', 'RrfA.', 'RplA.', 'RplB.', 'RplC.', 'RplD.', 'RplE.', 'RplF.', 'RplJ.', 'RplL.2.2.', 'RplI.', 'RplK.', 'RplM.', 'RplN.', 'RplO.', 'RplP.', 'RplQ.', 'RplR.', 'RplS.', 'RplT.', 'RplU.', 'RplV.', 'RplW.', 'RplX.', 'RplY.', 'RpmA.', 'RpmB.', 'RpmC.', 'RpmD.', 'RpmE.', 'RpmF.', 'RpmG.', 'RpmH.', 'RpmI.', 'RpmJ.']	None	Y	117266	14.98	2.91698	38	35	11.428	['Ribosomal proteins L15p and L18e']	['4-143']	1	1	rplO4-143		0.7093	0.7093	0.961533	0.28064
P0A7J3	rplJ	[K].AAAFEGELIPASQIDR.[L]	[110-125]	['ribosome', 'cytosol']	['RplJ.', 'RplL.2.2']	None	Y	138126	17.712	4.06249	5	2	9.221	['Ferredoxin-like']	['4-160']	1	1	rplJ4-160		0.110308	0.110308	0.109527	0.138134
P37634	rlmJ	[R].EQDSLQLTELHPSDYPLLR.[S]	[110-128]	['cytosol']	Monomer	None	N	1230	31.942	0.0652404	1	1	8.808	['S-adenosyl-L-methionine-dependent methyltransferases']	['9-279']	1	1	rlmJ9-279		-1.01951	-1.01951	0.785343	0.352734
P0A8T7	rpoC	[K].AIVQLEDGVQISSGDTLAR.[I]	[1105-1123]	['cytosol']	['RpoA.2', 'RpoC.', 'RpoB.']	None	Y	17553	155.16	4.52252	4	3	6.753	['beta and beta-prime subunits of DNA dependent RNA-polymerase', '']	['16-944+1133-1363', '993-1371']	2	2	rpoC993-1371		-0.192825	-0.192825	0.535171	0.137373
P09831	gltB	[R].ICHLNNCATGVATQDDKLR.[K]	[1107-1125]	['cytosol']	['GltD.', 'GltB.']	['FAD', 'Fe2+']	N	1079	163.3	0.292588	2	2	6.273	['TIM beta/alpha-barrel', 'Ntn hydrolase-like', 'Single-stranded right-handed beta-helix']	['434-1191', '12-429', '1211-1465']	3	3	gltB434-1191		-1.3889	-1.3889	1.20789	0.307236
P15254	purL	[K].SILFNDR.[V]	[1109-1115]	['cytosol']	Monomer	['Mg2+']	N	1132	141.4	0.265794	1	1	5.153	['Flavodoxin-like', 'Bacillus chorismate mutase-like', 'Bacillus chorismate mutase-like', 'PurM C-terminal domain-like', 'PurS-like', 'PurM C-terminal domain-like', 'RuvA C-terminal domain-like']	['1035-1293', '618-816', '221-428', '818-1033', '1-152', '432-615', '155-220']	7	5	purL1035-1293		-10.3341	-10.3341	3.03031	0
P31133	potF	[K].NLDPELLK.[L]	[111-118]	['periplasmic space']	['PotG.2', 'PotH.', 'PotI.', 'PotF.']	None	N	257	40.84	0.0174288	5	4	5.902	['Periplasmic binding protein-like II']	['29-369']	1	1	potF29-369		-0.762204	-0.762204	0.844894	0.196532
P76176	ydgD	[R].YEIHDIEGR.[V]	[111-119]	Unknown	Monomer	None	N	103	29.277	0.00500741	1	1	5.893	['Trypsin-like serine proteases']	['33-85+113-270']	1	1	ydgDLNK		-0.703133	-0.703133	2.67092	0.102333
P0A9M2	hpt	[K].VREILSLREPK.[S]	[111-121]	['cytosol']	['Hpt.4']	['Mg2+']	N	7860	20.115	0.262538	4	1	4.928	['PRTase-like']	['3-173']	1	1	hpt3-173		-6.83657	-6.83657	1.25219	0
P25524	codA	[K].WQIANGIQHVR.[T]	[111-121]	['cytosol']	['CodA.6']	['Fe2+']	N	1426	47.591	0.112692	6	1	5.852	['TIM beta/alpha-barrel', 'Composite domain of metallo-dependent hydrolases']	['57-376', '6-65']	2	2	codA57-376		-1.07282	-1.07282	3.23433	0.0235861
P63228	gmhB	[R].KPHPGMLLSAR.[D]	[111-121]	['cytosol']	Monomer	['Mg2+']	N	1350	21.294	0.0477354	1	1	4.849	['HAD-like']	['2-185']	1	1	gmhB2-185		-0.870514	-0.870514	0.731712	0.507318
P45565	ais	[R].TIQSATWFSAGK.[K]	[111-122]	['periplasmic space']	Monomer	None	N	112	22.257	0.00413936	1	1	9.171	['Phosphoglycerate mutase-like']	['56-180']	1	1	ais56-180		-1.89081	-1.89081	1.29638	0.674201
P0AES0	gss	[R].APVAGALLIWDK.[G]	[111-122]	['cytosol']	['Gss.2']	['Mg2+']	N	1111	70.532	0.130122	2	1	5.032	['ATP-grasp', 'Cysteine proteinases', 'PreATP-grasp domain']	['205-379+497-614', '10-197', '380-510']	3	3	gss10-197		-1.53118	-1.53118	1.30184	0.0122097
P77781	menI	[R].HQVWQIEIFDEK.[G]	[111-122]	['cytosol']	['MenI.4']	None	N	646	14.945	0.0160316	4	1	7.154	['Thioesterase/thiol ester dehydrase-isomerase']	['10-132']	1	1	menI10-132		-0.284656	-0.284656	0.19172	0.495014
P0A8M3	thrS	[R].TLTQEDVEALEK.[R]	[111-122]	['cytosol']	['ThrS.2']	['Zn2+']	Y	12096	74.014	1.48664	2	1	5.891	['Class II aaRS and biotin synthetases', 'RRF/tRNA synthetase additional domain-like', 'Anticodon-binding domain-like', 'beta-Grasp (ubiquitin-like)']	['241-531', '63-241', '533-628', '3-61']	4	4	thrS63-241		0.483306	0.483306	1.11439	0.125671
P0A8M3	thrS	[R].TLTQEDVEALEKR.[M]	[111-123]	['cytosol']	['ThrS.2']	['Zn2+']	Y	12096	74.014	1.48664	2	1	5.891	['Class II aaRS and biotin synthetases', 'RRF/tRNA synthetase additional domain-like', 'Anticodon-binding domain-like', 'beta-Grasp (ubiquitin-like)']	['241-531', '63-241', '533-628', '3-61']	4	4	thrS63-241		0.280103	0.280103	1.68014	0.0122378
P00864	ppc	[K].LKNQPELSEDTIKK.[A]	[111-124]	['cytosol']	['Ppc.4']	['Mg2+']	N	2530	99.062	0.416176	4	1	5.455	['TIM beta/alpha-barrel']	['6-883']	1	1	ppc6-883		-0.394025	-0.394025	2.41679	0.0405944
P27829	wecC	[K].KGALVILESTSPVGSTEK.[M]	[111-128]	['cytosol']	['WecC.2']	None	N	1074	45.839	0.0817501	2	1	5.134	['NAD(P)-binding Rossmann-fold domains', '6-phosphogluconate dehydrogenase C-terminal domain-like', 'Adenine nucleotide alpha hydrolase-like']	['5-198', '206-298', '311-419']	3	3	wecC5-198		-10.2903	-10.2903	1.91918	0
P0A862	tpx	[R].NAEFLQAYGVAIADGPLK.[G]	[111-128]	['periplasmic space', 'cytosol']	['Tpx.2']	None	N	47473	17.835	1.40595	2	1	4.606	['Thioredoxin fold']	['4-164']	1	1	tpx4-164		-3.9066	-3.9066	11.5157	0.705721
P63224	gmhA	[R].EGDVLLGISTSGNSANVIK.[A]	[111-129]	['cytosol']	['GmhA.4']	None	N	4159	20.815	0.143752	4	1	6.109	['SIS domain']	['1-189']	1	1	gmhA1-189		-0.734205	-0.734205	2.52854	0.0541982
P63020	nfuA	[R].VEYMLQSQINPQLAGHGGR.[V]	[111-129]	['cytosol']	['NfuA.2']	None	N	15911	20.998	0.554785	2	1	4.381	['Alpha-lytic protease prodomain-like', 'HesB-like domain']	['95-184', '1-97']	2	2	nfuA95-184		0.90614	0.90614	1.92138	0.157799
P0A862	tpx	[R].NAEFLQAYGVAIADGPLKGLAAR.[A]	[111-133]	['periplasmic space', 'cytosol']	['Tpx.2']	None	N	47473	17.835	1.40595	2	1	4.606	['Thioredoxin fold']	['4-164']	1	1	tpx4-164		-3.94097	-3.94097	0.744197	0.717812
P52697	pgl	[R].LEDGLPVGVVDVVEGLDGCHSANISPDNR.[T]	[111-139]	['cytosol']	Monomer	None	N	2592	36.308	0.156274	1	1	4.979	['7-bladed beta-propeller']	['3-292']	1	1	pgl3-292		-1.89861	-1.89861	4.61185	0
P07648	recC	[R].FLLPLFR.[F]	[1112-1118]	['cytosol']	['RecD.', 'RecC.', 'RecB.']	None	N	118	128.85	0.0252473	3	3	4.743	['P-loop containing nucleoside triphosphate hydrolases', 'P-loop containing nucleoside triphosphate hydrolases', 'Restriction endonuclease-like']	['1-347', '359-813', '820-1120']	3	2	recC820-1120		0.46035	0.46035	0.190419	0.435905
P08244	pyrF	[R].EALVPFGK.[D]	[112-119]	['cytosol']	['PyrF.2']	None	N	3128	26.35	0.136866	2	1	5.9	['TIM beta/alpha-barrel']	['16-238']	1	1	pyrF16-238		0.182751	0.182751	0.362367	0.0907496
P0AG86	secB	[R].ECITSMVSR.[G]	[112-120]	['cytosol']	['SecB.4']	None	N	21205	17.277	0.608353	4	1	4.116	['SecB-like']	['2-141']	1	1	secB2-141		-0.958243	-0.958243	1.36249	0
P26281	folK	[R].LTVPHYDMK.[N]	[112-120]	['cytosol']	Monomer	['Mg2+']	Y	269	18.079	0.00807562	1	1	5.287	['Ferredoxin-like']	['1-150']	1	1	folK1-150		9.0272	9.0272	1.517	0.251921
P25397	tehB	[K].TIPGLIANMQR.[C]	[112-122]	['cytosol']	['TehB.2']	None	N	1103	22.531	0.0412672	2	1	7.085	['S-adenosyl-L-methionine-dependent methyltransferases']	['7-196']	1	1	tehB7-196		1.05335	1.05335	0.719294	0.136014
Q93K97	nudF	[R].EAIEEAGLIVKR.[T]	[112-123]	['cytosol']	['NudF.2']	['Mg2+']	N	704	23.667	0.0276672	2	1	4.863	['Nudix']	['17-197']	1	1	nudF17-197		0.374024	0.374024	1.03655	0.111191
P0AA99	yafK	[K].AINIGFPNAYDR.[A]	[112-123]	Unknown	Monomer	None	N	2380	28.021	0.110741	1	1	?	['L,D-transpeptidase catalytic domain-like']	['42-159']	1	1	yafK42-159		0.824358	0.824358	3.32698	0.0387378
P0A717	prs	[K].VVADFLSSVGVDR.[V]	[112-124]	['cytosol']	['Prs.6']	None	Y	19750	34.218	1.1222	6	1	5.116	['PRTase-like']	['69-306']	1	1	prs69-306		-1.55619	-1.55619	6.96591	0.1073
P23847	dppA	[R].ELNADDVVFSFDR.[Q]	[112-124]	['inner membrane', 'periplasmic space']	['DppD.', 'DppF.', 'DppB.', 'DppC.', 'DppA.']	None	N	2460	60.294	0.246297	5	5	6.329	['Periplasmic binding protein-like II']	['29-534']	1	1	dppA29-534		-1.31594	-1.31594	3.95578	0.250303
P0AE18	map	[K].MFIVGKPTIMGER.[L]	[112-124]	['cytosol']	Monomer	['Fe2+']	Y	9464	29.331	0.460947	1	1	5.671	['Creatinase/aminopeptidase']	['3-249']	1	1	map3-249		0.887955	0.887955	2.33481	0.0809328
P00946	manA	[K].ENAAGIPMDAAER.[N]	[112-124]	['cytosol']	Monomer	['Zn2+']	N	1879	42.85	0.133699	1	1	5.219	['Double-stranded beta-helix']	['1-375']	1	1	manA1-375		1.60357	1.60357	1.81889	0.233785
P24182	accC	[R].LMGDKVSAIAAMK.[K]	[112-124]	['cytosol']	['AccA.2', 'AccD.2.', 'AccC.2.']	None	Y	13890	49.321	1.13758	8	3	6.784	['PreATP-grasp domain', 'Barrel-sandwich hybrid', 'ATP-grasp']	['1-114', '331-443', '83-347']	3	3	accC83-347		1.68004	1.68004	1.56679	0.0489094
P0AFD1	nuoE	[K].KLNIKPGQTTFDGR.[F]	[112-125]	['inner membrane']	['NuoB.', 'NuoC.', 'NuoE.', 'NuoF.', 'NuoG.', 'NuoI.']	['Mg2+', 'a [2Fe-2S] iron-sulfur cluster', 'a [4Fe-4S] iron-sulfur cluster', 'Ca2+', 'FMN']	N	3963	18.59	0.122336	6	6	5.419	['Thioredoxin fold']	['15-165']	1	1	nuoE15-165		-0.538955	-0.538955	0.238863	0.755992
P23847	dppA	[R].ELNADDVVFSFDRQK.[N]	[112-126]	['inner membrane', 'periplasmic space']	['DppD.', 'DppF.', 'DppB.', 'DppC.', 'DppA.']	None	N	2460	60.294	0.246297	5	5	6.329	['Periplasmic binding protein-like II']	['29-534']	1	1	dppA29-534		-2.36958	-2.36958	0.429418	0.346699
P27829	wecC	[K].GALVILESTSPVGSTEK.[M]	[112-128]	['cytosol']	['WecC.2']	None	N	1074	45.839	0.0817501	2	1	5.134	['NAD(P)-binding Rossmann-fold domains', '6-phosphogluconate dehydrogenase C-terminal domain-like', 'Adenine nucleotide alpha hydrolase-like']	['5-198', '206-298', '311-419']	3	3	wecC5-198		-0.735673	-0.735673	1.6318	0.191971
P0AC53	zwf	[R].ITINYFAMPPSTFGAICK.[G]	[112-129]	Unknown	Monomer	None	?	?	?	?	1	1	5.475	['FwdE/GAPDH domain-like', 'NAD(P)-binding Rossmann-fold domains']	['176-488', '4-189']	2	2	zwf4-189		-8.27014	-8.27014	1.50496	0
P37095	pepB	[R].DTINAPAEELGPSQLAQR.[A]	[112-129]	['cytosol']	['PepB.6']	None	N	2611	46.18	0.200221	6	1	5.607	['Phosphorylase/hydrolase-like']	['108-426']	1	1	pepB108-426		-0.750881	-0.750881	5.63378	0.102386
P0A8W2	slyA	[R].AEILHGISAEELEQLITLIAK.[L]	[112-132]	['cytosol']	Monomer	None	N	1287	16.353	0.0349482	1	1	6.829	['DNA/RNA-binding 3-helical bundle']	['5-139']	1	1	slyA5-139		-5.41838	-5.41838	1.53683	0
P60422	rplB	[K].AGDQIQSGVDAAIKPGNTLPMR.[N]	[112-133]	['cytosol', 'ribosome']	['RrlA.', 'RrfA.', 'RplA.', 'RplB.', 'RplC.', 'RplD.', 'RplE.', 'RplF.', 'RplJ.', 'RplL.2.2.', 'RplI.', 'RplK.', 'RplM.', 'RplN.', 'RplO.', 'RplP.', 'RplQ.', 'RplR.', 'RplS.', 'RplT.', 'RplU.', 'RplV.', 'RplW.', 'RplX.', 'RplY.', 'RpmA.', 'RpmB.', 'RpmC.', 'RpmD.', 'RpmE.', 'RpmF.', 'RpmG.', 'RpmH.', 'RpmI.', 'RpmJ.']	None	Y	126480	29.86	6.27135	38	35	11.196	['SH3-like barrel', 'OB-fold']	['126-269', '3-125']	2	2	rplBLNK		2.15641	2.15641	2.97358	0.105673
P61889	mdh	[K].ACIGIITNPVNTTVAIAAEVLKK.[A]	[112-134]	['cytosol', 'membrane']	['Mdh.2']	None	N	9529	32.337	0.511677	2	1	5.534	['LDH C-terminal domain-like', 'NAD(P)-binding Rossmann-fold domains']	['147-303', '2-134']	2	2	mdh2-134		-1.86754	-1.86754	2.05711	0.0403868
P00350	gnd	[R].NRELSAEGFNFIGTGVSGGEEGALKGPSIMPGGQK.[E]	[112-146]	['cytosol']	['Gnd.2']	None	N	27814	51.481	2.37771	2	1	4.909	['6-phosphogluconate dehydrogenase C-terminal domain-like', 'NAD(P)-binding Rossmann-fold domains']	['177-467', '4-173']	2	2	gnd4-173		-2.00917	-2.00917	3.07353	0.247166
P0A8V2	rpoB	[K].GIGDKINAMLK.[Q]	[1123-1133]	['cytosol']	['RpoA.2', 'RpoC.', 'RpoB.']	None	Y	16156	150.63	4.04105	4	3	5.02	['beta and beta-prime subunits of DNA dependent RNA-polymerase']	['11-226+343-939+1039-1341']	1	1	rpoB11-226+343-939+1039-1341		0.585562	0.585562	1.42235	0.119419
P08956	hsdR	[K].VVLDDDVFK.[T]	[1125-1133]	['cytosol']	['HsdM.2', 'HsdR.2', 'HsdS.']	None	N	404	134.09	0.0899553	5	3	5.665	['P-loop containing nucleoside triphosphate hydrolases']	['458-624+690-832']	1	1	hsdRLNK		-0.203607	-0.203607	0.266951	0.274681
P13009	metH	[R].ENYQGIRPAPGYPACPEHTEK.[A]	[1128-1148]	['cytosol']	Monomer	['cob(I)alamin', 'Zn2+']	N	559	136	0.126241	1	1	4.837	['Methionine synthase activation domain-like', 'TIM beta/alpha-barrel', 'TIM beta/alpha-barrel', 'Flavodoxin-like', 'Methionine synthase domain-like']	['902-1226', '7-399', '356-630', '743-894', '652-739']	5	4	metH902-1226		-0.252333	-0.252333	0.278152	0.280484
P08200	icd	[R].SLNVALR.[Q]	[113-119]	['cytosol']	['Icd.2']	['Mn2']	N	29482	45.757	2.24008	2	1	5.03	['Isocitrate/Isopropylmalate dehydrogenase-like']	['29-416']	1	1	icd29-416		-1.08343	-1.08343	2.01213	0.0544131
P0A7Z0	rpiA	[K].FICIADASK.[Q]	[113-121]	['cytosol']	['RpiA.2']	None	N	8526	22.86	0.323646	2	1	5.109	['NagB/RpiA/CoA transferase-like', 'Ferredoxin-like']	['2-146', '127-198']	2	2	rpiA2-146		-7.63894	-7.63894	3.33428	0
P15770	aroE	[R].LSFIRPGLR.[I]	[113-121]	['cytosol']	Monomer	None	N	1144	29.414	0.0558765	1	1	5.318	['NAD(P)-binding Rossmann-fold domains', 'Aminoacid dehydrogenase-like, N-terminal domain']	['102-268', '2-101']	2	2	aroE102-268		-1.55068	-1.55068	2.00464	0.410908
P0A9M2	hpt	[R].EILSLREPK.[S]	[113-121]	['cytosol']	['Hpt.4']	['Mg2+']	N	7860	20.115	0.262538	4	1	4.928	['PRTase-like']	['3-173']	1	1	hpt3-173		-0.994246	-0.994246	2.56166	0.324173
P23721	serC	[K].YCTPNVFDAK.[V]	[113-122]	['cytosol']	['SerC.2']	["pyridoxal 5'-phosphate"]	N	3643	39.783	0.240661	2	1	5.297	['PLP-dependent transferase-like']	['4-362']	1	1	serC4-362		-1.86369	-1.86369	4.90451	0.106245
P37759	rfbB	[R].NYWSALDSDKK.[N]	[113-123]	['cytosol']	['RfbB.2']	['NAD+']	N	5290	40.558	0.356272	2	1	5.49	['NAD(P)-binding Rossmann-fold domains']	['1-340']	1	1	rfbB1-340		-1.4544	-1.4544	2.25844	0.227576
P0AG18	purE	[R].GIPVGTLAIGK.[A]	[113-123]	['cytosol']	['PurE.8']	None	N	1068	17.78	0.031532	8	1	6.223	['Flavodoxin-like']	['9-162']	1	1	purE9-162		-1.26381	-1.26381	3.19457	0.0733301
P18843	nadE	[K].GAVLASEQALR.[E]	[113-123]	['cytosol']	['NadE.2']	['Mg2+']	Y	3352	30.637	0.170529	2	1	5.319	['Adenine nucleotide alpha hydrolase-like']	['3-273']	1	1	nadE3-273		-1.04392	-1.04392	3.95958	0.125583
P00864	ppc	[K].NQPELSEDTIK.[K]	[113-123]	['cytosol']	['Ppc.4']	['Mg2+']	N	2530	99.062	0.416176	4	1	5.455	['TIM beta/alpha-barrel']	['6-883']	1	1	ppc6-883		-0.165168	-0.165168	0.298388	0.109482
P0A7R1	rplI	[K].SEVRLPNGVLR.[T]	[113-123]	['cytosol', 'ribosome']	['RrlA.', 'RrfA.', 'RplA.', 'RplB.', 'RplC.', 'RplD.', 'RplE.', 'RplF.', 'RplJ.', 'RplL.2.2.', 'RplI.', 'RplK.', 'RplM.', 'RplN.', 'RplO.', 'RplP.', 'RplQ.', 'RplR.', 'RplS.', 'RplT.', 'RplU.', 'RplV.', 'RplW.', 'RplX.', 'RplY.', 'RpmA.', 'RpmB.', 'RpmC.', 'RpmD.', 'RpmE.', 'RpmF.', 'RpmG.', 'RpmH.', 'RpmI.', 'RpmJ.']	None	N	139354	15.769	3.64899	38	35	6.289	['Ribosomal protein L9 C-domain', 'MbtH/L9 domain-like']	['60-149', '1-57']	2	2	rplI60-149		0.892449	0.892449	2.77278	0.0691811
P0A6P1	tsf	[K].AQFEEERVALVAK.[I]	[113-125]	['cytosol']	Monomer	None	Y	95122	30.423	4.80543	1	1	5.098	['EF-Ts domain-like', 'EF-Ts domain-like', 'RuvA C-terminal domain-like']	['142-281', '56-139', '4-54']	3	2	tsf56-139		-0.749521	-0.749521	0.258834	0.379911
P0AFD1	nuoE	[K].LNIKPGQTTFDGR.[F]	[113-125]	['inner membrane']	['NuoB.', 'NuoC.', 'NuoE.', 'NuoF.', 'NuoG.', 'NuoI.']	['Mg2+', 'a [2Fe-2S] iron-sulfur cluster', 'a [4Fe-4S] iron-sulfur cluster', 'Ca2+', 'FMN']	N	3963	18.59	0.122336	6	6	5.419	['Thioredoxin fold']	['15-165']	1	1	nuoE15-165		-0.399719	-0.399719	0.225902	0.686151
P0A912	pal	[R].GTPEYNISLGERR.[A]	[113-125]	['outer membrane']	['Pal.', 'TolA.', 'TolB.', 'TolR.', 'TolQ.']	None	N	64020	18.824	2.00114	5	5	6.489	['Bacillus chorismate mutase-like']	['60-172']	1	1	pal60-172		-0.0870751	-0.0870751	0.0807568	0.12571
P0A6H1	clpX	[K].SNILLIGPTGSGK.[T]	[113-125]	['cytosol']	['ClpP.14.', 'ClpA.6.', 'ClpX.6.']	None	N	5857	46.356	0.450848	26	3	5.107	['P-loop containing nucleoside triphosphate hydrolases', 'Glucocorticoid receptor-like (DNA-binding domain)']	['64-403', '13-48']	2	2	clpX64-403		0.629103	0.629103	0.165783	1.01077
P11875	argS	[K].QTIVVDYSAPNVAK.[E]	[113-126]	['cytosol']	Monomer	['Mg2+']	Y	4901	64.683	0.52641	1	1	5.244	['Adenine nucleotide alpha hydrolase-like', 'Anticodon-binding domain of a subclass of class I aminoacyl-tRNA synthetases', 'RRF/tRNA synthetase additional domain-like']	['110-454', '454-577', '1-100']	3	3	argS110-454		-1.3633	-1.3633	3.93591	0.239457
P0A7W1	rpsE	[R].AVLEVAGVHNVLAK.[A]	[113-126]	['cytosol', 'ribosome']	['RrsA.', 'RpsA.', 'RpsB.', 'RpsC.', 'RpsD.', 'RpsE.', 'RpsF.', 'RpsG.', 'RpsH.', 'RpsI.', 'RpsJ.', 'RpsK.', 'RpsL.', 'RpsM.', 'RpsN.', 'RpsO.', 'RpsP.', 'RpsQ.', 'RpsR.', 'RpsS.', 'RpsT.', 'RpsU.', 'Sra.']	None	Y	114899	17.603	3.35855	23	23	10.417	['Ribosomal protein S5 domain 2-like', 'dsRBD-like']	['79-159', '9-75']	2	2	rpsE79-159		-1.26007	-1.26007	1.68168	0.297485
P0A847	tgt	[R].NPINGDPIFLDPEK.[S]	[113-126]	['cytosol']	['Tgt.3']	['Zn2+']	N	8185	42.594	0.578917	3	1	6.076	['TIM beta/alpha-barrel']	['1-364']	1	1	tgt1-364		-0.302319	-0.302319	0.224319	0.128239
P0A8F4	udk	[K].KVIILEGILLLTDAR.[L]	[113-127]	['cytosol']	Monomer	None	N	3151	24.353	0.127424	1	1	6.543	['P-loop containing nucleoside triphosphate hydrolases']	['8-205']	1	1	udk8-205		-8.7178	-8.7178	0.816324	0
P31057	panB	[K].IEGGEWLVETVQMLTER.[A]	[113-129]	['cytosol']	['PanB.10']	['Mg2+']	N	7878	28.237	0.369389	10	1	5.05	['TIM beta/alpha-barrel']	['9-263']	1	1	panB9-263		-5.67383	-5.67383	3.19974	0
P77202	dsbG	[K].DAPVIVYVFADPFCPYCK.[Q]	[113-130]	['periplasmic space']	['DsbG.2']	None	N	543	27.495	0.0247915	2	1	8.285	['Thioredoxin fold', 'Cystatin-like']	['82-242', '19-78']	2	2	dsbG82-242		-8.29875	-8.29875	4.10568	0
P61949	fldA	[R].GATIVGHWPTAGYHFEASK.[G]	[113-131]	['cytosol']	Monomer	None	Y	14243	19.737	0.466801	1	1	4.062	['Flavodoxin-like']	['5-170']	1	1	fldA5-170		-1.11855	-1.11855	5.26746	0.0826875
P0A796	pfkA	[R].LTEMGFPCIGLPGTIDNDIK.[G]	[113-132]	['cytosol']	['PfkA.4']	['Mg2+']	N	4667	34.842	0.270016	4	1	5.435	['Phosphofructokinase']	['3-305']	1	1	pfkA3-305		-1.19395	-1.19395	0.777576	0.0938089
P0ABB4	atpD	[R].AAPSYEELSNSQELLETGIK.[V]	[113-132]	['inner membrane']	['AtpC.', 'AtpH.', 'AtpA.3.', 'AtpG.', 'AtpD.3.']	['Mg2']	N	30603	50.325	2.55739	9	5	4.77	['P-loop containing nucleoside triphosphate hydrolases', 'Left-handed superhelix', 'Domain of alpha and beta subunits of F1 ATP synthase-like']	['77-348', '345-459', '3-75']	3	3	atpD77-348		-0.575513	-0.575513	3.09298	0.104725
P77398	arnA	[R].GRAPLNWVLVNGETETGVTLHR.[M]	[113-134]	['cytosol']	['ArnA.6']	None	N	74	74.289	0.00912862	6	1	6.538	['NAD(P)-binding Rossmann-fold domains', 'Formyltransferase', 'FMT C-terminal domain-like']	['317-652', '1-202', '205-304']	3	3	arnA1-202		-10.0769	-10.0769	1.43537	0
P31120	glmM	[K].FFSIDGTKLPDAVEEAIEAEMEK.[E]	[113-135]	['cytosol']	Monomer	['glucosamine 1,6-diphosphate']	Y	5713	47.544	0.451034	1	1	5.753	['Phosphoglucomutase, first 3 domains', 'Phosphoglucomutase, first 3 domains', 'Phosphoglucomutase, first 3 domains', 'TBP-like']	['2-181', '258-365', '156-256', '357-444']	4	2	glmM2-181		-8.56034	-8.56034	2.19189	0
P0ABZ4	kdsC	[K].LAIAPENVAYVGDDLIDWPVMEK.[V]	[113-135]	['cytosol']	['KdsC.4']	['Mg2+']	N	997	19.997	0.0331062	4	1	4.808	['HAD-like']	['22-181']	1	1	kdsC22-181		-1.55196	-1.55196	3.2688	0.0473077
P21513	rne	[K].GAALTTFISLAGSYLVLMPNNPR.[A]	[113-135]	['cytosol', 'inner membrane']	['Ppk.2.', 'Rne.4.', 'RhlB.2.', 'Pnp.3.', 'Eno.2.']	['Mg2']	Y	2729	118.2	0.535636	13	5	5.413	['OB-fold']	['40-124']	1	1	rneLNK		-0.93134	-0.93134	1.32029	0.227025
P0A858	tpiA	[K].FAVLKEQGLTPVLCIGETEAENEAGKTEEVCAR.[Q]	[113-145]	['cytosol']	['TpiA.2']	None	N	11959	26.972	0.53562	2	1	5.701	['TIM beta/alpha-barrel']	['1-248']	1	1	tpiA1-248		-2.54392	-2.54392	0.90228	0.387637
P0A8T7	rpoC	[K].DITGGLPR.[V]	[1133-1140]	['cytosol']	['RpoA.2', 'RpoC.', 'RpoB.']	None	Y	17553	155.16	4.52252	4	3	6.753	['beta and beta-prime subunits of DNA dependent RNA-polymerase', '']	['16-944+1133-1363', '993-1371']	2	2	rpoCLNK		0.774406	0.774406	2.2236	0.123162
P52647	ydbK	[R].LNSQQPEVAEQLWK.[D]	[1135-1148]	Unknown	Monomer	['thiamine diphosphate']	N	924	128.82	0.197653	1	1	5.512	['Thiamin diphosphate-binding fold (THDP-binding)', 'Pyruvate-ferredoxin oxidoreductase, PFOR, domain III', 'Thiamin diphosphate-binding fold (THDP-binding)', 'TK C-terminal domain-like', 'Ferredoxin-like']	['794-1166', '419-668', '2-254', '256-411', '665-838']	5	4	ydbK794-1166		-0.589973	-0.589973	0.870926	0.0321632
P09831	gltB	[K].VTNYFEFIAR.[E]	[1136-1145]	['cytosol']	['GltD.', 'GltB.']	['FAD', 'Fe2+']	N	1079	163.3	0.292588	2	2	6.273	['TIM beta/alpha-barrel', 'Ntn hydrolase-like', 'Single-stranded right-handed beta-helix']	['434-1191', '12-429', '1211-1465']	3	3	gltB434-1191		-1.74481	-1.74481	1.05133	0.528986
P22523	mukB	[R].ELAYLSADDLR.[S]	[1137-1147]	['cytosol', 'bacterial nucleoid']	['MukB.2.', 'MukE.4', 'MukF.2.']	None	Y	1215	170.23	0.343448	8	3	5.131	['P-loop containing nucleoside triphosphate hydrolases', 'P-loop containing nucleoside triphosphate hydrolases']	['22-224', '21-55+1253-1433']	2	1	mukBLNK		-0.453285	-0.453285	0.566909	0.2888
P0ADS6	yggE	[R].TVEVTLR.[Q]	[114-120]	['periplasmic space', 'inner membrane']	Monomer	None	N	2830	26.635	0.125167	1	1	6.264	Unknown		0	0	yggE		0.0548051	0.0548051	0.0390628	0.14715
P00579	rpoD	[R].EGEIDIAK.[R]	[114-121]	['cytosol']	['RpoA.2', 'RpoC.', 'RpoB.', 'RpoD.']	None	Y	11809	70.263	1.37781	5	4	4.542	['Sigma2 domain of RNA polymerase sigma factors', 'DNA/RNA-binding 3-helical bundle', 'DNA/RNA-binding 3-helical bundle', 'DNA/RNA-binding 3-helical bundle', '', '']	['113-446', '545-601', '8-64', '452-525', '356-612', '5-165']	6	3	rpoDLNK		1.12018	1.12018	0.739227	0.392765
P05042	fumC	[R].ASELLGGVR.[G]	[114-122]	['cytosol']	['FumC.4']	None	N	498	50.489	0.0417518	4	1	6.267	['L-aspartase-like']	['5-460']	1	1	fumC5-460		0.410506	0.410506	0.793413	0.157961
P07813	leuS	[K].MLGFGYDWSR.[E]	[114-123]	['cytosol']	Monomer	None	Y	8069	97.234	1.30283	1	1	5.041	['Adenine nucleotide alpha hydrolase-like', 'ValRS/IleRS/LeuRS editing domain', 'Anticodon-binding domain of a subclass of class I aminoacyl-tRNA synthetases']	['5-226+416-668', '226-415', '662-859']	3	3	leuS5-226+416-668		-0.942449	-0.942449	1.35966	0.17199
P0A6Q3	fabA	[K].FTGQVLPTAK.[K]	[114-123]	['cytosol']	['FabA.2']	None	Y	22820	18.969	0.718802	2	1	6.251	['Thioesterase/thiol ester dehydrase-isomerase']	['3-169']	1	1	fabA3-169		-0.665537	-0.665537	1.44124	0.265802
P0A6U5	rsmG	[K].LENIEPVQSR.[V]	[114-123]	['cytosol']	Monomer	None	N	2210	23.431	0.0859869	1	1	6.228	['S-adenosyl-L-methionine-dependent methyltransferases']	['3-204']	1	1	rsmG3-204		0.867019	0.867019	1.28017	0.18394
P27830	rffG	[R].AYWNALTEDKK.[S]	[114-124]	['cytosol']	Monomer	['NAD+ [Gross00', ']']	N	868	39.754	0.0572993	1	1	5.707	['NAD(P)-binding Rossmann-fold domains']	['1-339']	1	1	rffG1-339		-1.25253	-1.25253	1.91273	0.324713
P0A720	tmk	[R].GIDQHMLATLR.[D]	[114-124]	['cytosol']	['Tmk.2']	['Mg2+']	Y	940	23.783	0.037123	2	1	5.24	['P-loop containing nucleoside triphosphate hydrolases']	['1-209']	1	1	tmk1-209		1.3064	1.3064	1.60252	0.17878
P0A9M0	lon	[K].AEYLESPTIDER.[E]	[114-125]	['cytosol']	['Lon.6']	None	N	5477	87.438	0.795229	6	1	6.102	['Ribosomal protein S5 domain 2-like', 'PUA domain-like', 'P-loop containing nucleoside triphosphate hydrolases']	['595-771', '10-201', '313-587']	3	3	lon10-201		0.642803	0.642803	1.0807	0.0192535
P0A7J7	rplK	[K].AADMTGADIEAMTR.[S]	[114-127]	['ribosome', 'cytosol']	['RrlA.', 'RrfA.', 'RplA.', 'RplB.', 'RplC.', 'RplD.', 'RplE.', 'RplF.', 'RplJ.', 'RplL.2.2.', 'RplI.', 'RplK.', 'RplM.', 'RplN.', 'RplO.', 'RplP.', 'RplQ.', 'RplR.', 'RplS.', 'RplT.', 'RplU.', 'RplV.', 'RplW.', 'RplX.', 'RplY.', 'RpmA.', 'RpmB.', 'RpmC.', 'RpmD.', 'RpmE.', 'RpmF.', 'RpmG.', 'RpmH.', 'RpmI.', 'RpmJ.']	None	Y	153601	14.875	3.79402	38	35	9.941	['Ribosomal L11/L12e N-terminal domain', 'DNA/RNA-binding 3-helical bundle']	['3-73', '68-141']	2	2	rplK68-141		2.05999	2.05999	2.53754	0.166713
P0A7V0	rpsB	[R].LKDLETQSQDGTFDK.[L]	[114-128]	['ribosome']	['RrsA.', 'RpsA.', 'RpsB.', 'RpsC.', 'RpsD.', 'RpsE.', 'RpsF.', 'RpsG.', 'RpsH.', 'RpsI.', 'RpsJ.', 'RpsK.', 'RpsL.', 'RpsM.', 'RpsN.', 'RpsO.', 'RpsP.', 'RpsQ.', 'RpsR.', 'RpsS.', 'RpsT.', 'RpsU.', 'Sra.']	None	Y	143643	26.744	6.37911	23	23	6.815	['Flavodoxin-like']	['6-235']	1	1	rpsB6-235		-0.0683	-0.0683	0.0258641	0.154184
P0AGB6	rpoE	[K].EISNPENLMLSEELR.[Q]	[114-128]	['cytosol']	['RpoA.2', 'RpoC.', 'RpoB.', 'RpoE.']	None	Y	532	21.696	0.0191664	5	4	5.263	['Sigma2 domain of RNA polymerase sigma factors', 'DNA/RNA-binding 3-helical bundle']	['2-105', '122-183']	2	2	rpoELNK		2.00129	2.00129	1.23098	0.295421
P62617	ispF	[R].VFIAEDLGCHMDDVNVK.[A]	[114-130]	['cytosol']	['IspF.3']	['Mn2+']	Y	1249	16.898	0.0350467	3	1	6.209	['Bacillus chorismate mutase-like']	['1-156']	1	1	ispF1-156		-10.804	-10.804	3.15912	0
P24186	folD	[R].IHPDKDVDGFHPYNVGR.[L]	[114-130]	['cytosol']	['FolD.2']	None	Y	4317	31.044	0.22254	2	1	5.779	['Aminoacid dehydrogenase-like, N-terminal domain', 'NAD(P)-binding Rossmann-fold domains']	['3-122', '123-281']	2	2	folDLNK		-2.02657	-2.02657	3.46677	0.248049
P21888	cysS	[R].ATHHIAEIIELTEQLIAK.[G]	[114-131]	['cytosol']	Monomer	['Zn2+']	Y	4958	52.202	0.429777	1	1	5.276	['Adenine nucleotide alpha hydrolase-like', 'Anticodon-binding domain of a subclass of class I aminoacyl-tRNA synthetases']	['1-313', '316-460']	2	2	cysS1-313		-5.9674	-5.9674	1.82724	0
P0A7V0	rpsB	[R].LKDLETQSQDGTFDKLTK.[K]	[114-131]	['ribosome']	['RrsA.', 'RpsA.', 'RpsB.', 'RpsC.', 'RpsD.', 'RpsE.', 'RpsF.', 'RpsG.', 'RpsH.', 'RpsI.', 'RpsJ.', 'RpsK.', 'RpsL.', 'RpsM.', 'RpsN.', 'RpsO.', 'RpsP.', 'RpsQ.', 'RpsR.', 'RpsS.', 'RpsT.', 'RpsU.', 'Sra.']	None	Y	143643	26.744	6.37911	23	23	6.815	['Flavodoxin-like']	['6-235']	1	1	rpsB6-235		-0.203978	-0.203978	0.104077	0.207633
P0A7A9	ppa	[K].LSKEYDHIKDVNDLPELLK.[A]	[114-132]	['cytosol']	['Ppa.6']	['Mg2+']	Y	66605	19.704	2.17927	6	1	4.909	['OB-fold']	['6-174']	1	1	ppa6-174		-1.43891	-1.43891	3.00876	0.216043
P0A9M0	lon	[K].AEYLESPTIDEREQEVLVR.[T]	[114-132]	['cytosol']	['Lon.6']	None	N	5477	87.438	0.795229	6	1	6.102	['Ribosomal protein S5 domain 2-like', 'PUA domain-like', 'P-loop containing nucleoside triphosphate hydrolases']	['595-771', '10-201', '313-587']	3	3	lon10-201		0.586447	0.586447	1.79418	0.0403428
P00350	gnd	[R].ELSAEGFNFIGTGVSGGEEGALK.[G]	[114-136]	['cytosol']	['Gnd.2']	None	N	27814	51.481	2.37771	2	1	4.909	['6-phosphogluconate dehydrogenase C-terminal domain-like', 'NAD(P)-binding Rossmann-fold domains']	['177-467', '4-173']	2	2	gnd4-173		-9.75274	-9.75274	1.70785	0
P41409	rihA	[R].ESAEPVTIVSTGPQTNVALLLNSHPELHSK.[I]	[114-143]	['cytosol']	['RihA.4']	None	N	516	33.823	0.0289808	4	1	4.708	['Nucleoside hydrolase']	['4-308']	1	1	rihA4-308		-10.1296	-10.1296	1.79146	0
P00350	gnd	[R].ELSAEGFNFIGTGVSGGEEGALKGPSIMPGGQK.[E]	[114-146]	['cytosol']	['Gnd.2']	None	N	27814	51.481	2.37771	2	1	4.909	['6-phosphogluconate dehydrogenase C-terminal domain-like', 'NAD(P)-binding Rossmann-fold domains']	['177-467', '4-173']	2	2	gnd4-173		-2.02992	-2.02992	2.3134	0
P00350	gnd	[R].ELSAEGFNFIGTGVSGGEEGALKGPSIMPGGQKEAYELVAPILTK.[I]	[114-158]	['cytosol']	['Gnd.2']	None	N	27814	51.481	2.37771	2	1	4.909	['6-phosphogluconate dehydrogenase C-terminal domain-like', 'NAD(P)-binding Rossmann-fold domains']	['177-467', '4-173']	2	2	gnd4-173		-8.89037	-8.89037	0.976732	0
P0A8T7	rpoC	[R].VADLFEAR.[R]	[1141-1148]	['cytosol']	['RpoA.2', 'RpoC.', 'RpoB.']	None	Y	17553	155.16	4.52252	4	3	6.753	['beta and beta-prime subunits of DNA dependent RNA-polymerase', '']	['16-944+1133-1363', '993-1371']	2	2	rpoCLNK		-1.46786	-1.46786	1.62114	0.588251
P15254	purL	[R].ELIPGSELWPR.[F]	[1146-1156]	['cytosol']	Monomer	['Mg2+']	N	1132	141.4	0.265794	1	1	5.153	['Flavodoxin-like', 'Bacillus chorismate mutase-like', 'Bacillus chorismate mutase-like', 'PurM C-terminal domain-like', 'PurS-like', 'PurM C-terminal domain-like', 'RuvA C-terminal domain-like']	['1035-1293', '618-816', '221-428', '818-1033', '1-152', '432-615', '155-220']	7	5	purL1035-1293		-0.469226	-0.469226	0.73831	0.136054
P0A8V2	rpoB	[R].AYDLGADVR.[Q]	[1148-1156]	['cytosol']	['RpoA.2', 'RpoC.', 'RpoB.']	None	Y	16156	150.63	4.04105	4	3	5.02	['beta and beta-prime subunits of DNA dependent RNA-polymerase']	['11-226+343-939+1039-1341']	1	1	rpoB11-226+343-939+1039-1341		-0.617461	-0.617461	0.500839	0.549392
P08956	hsdR	[R].TFDDNLDTLLGK.[F]	[1149-1160]	['cytosol']	['HsdM.2', 'HsdR.2', 'HsdS.']	None	N	404	134.09	0.0899553	5	3	5.665	['P-loop containing nucleoside triphosphate hydrolases']	['458-624+690-832']	1	1	hsdRLNK		-0.701138	-0.701138	1.31017	0.233381
P0A8T7	rpoC	[R].RPKEPAILAEISGIVSFGK.[E]	[1149-1167]	['cytosol']	['RpoA.2', 'RpoC.', 'RpoB.']	None	Y	17553	155.16	4.52252	4	3	6.753	['beta and beta-prime subunits of DNA dependent RNA-polymerase', '']	['16-944+1133-1363', '993-1371']	2	2	rpoCLNK		-8.21977	-8.21977	4.1053	0
P0A8T7	rpoC	[R].RPKEPAILAEISGIVSFGKETK.[G]	[1149-1170]	['cytosol']	['RpoA.2', 'RpoC.', 'RpoB.']	None	Y	17553	155.16	4.52252	4	3	6.753	['beta and beta-prime subunits of DNA dependent RNA-polymerase', '']	['16-944+1133-1363', '993-1371']	2	2	rpoCLNK		-1.50728	-1.50728	1.04428	0.00705
P0ADY3	rplN	[K].IISLAPEVL.[-]	[115-123]	['cytosol', 'ribosome']	['RrlA.', 'RrfA.', 'RplA.', 'RplB.', 'RplC.', 'RplD.', 'RplE.', 'RplF.', 'RplJ.', 'RplL.2.2.', 'RplI.', 'RplK.', 'RplM.', 'RplN.', 'RplO.', 'RplP.', 'RplQ.', 'RplR.', 'RplS.', 'RplT.', 'RplU.', 'RplV.', 'RplW.', 'RplX.', 'RplY.', 'RpmA.', 'RpmB.', 'RpmC.', 'RpmD.', 'RpmE.', 'RpmF.', 'RpmG.', 'RpmH.', 'RpmI.', 'RpmJ.']	None	Y	118153	13.541	2.65671	38	35	10.72	['Ribosomal protein L14']	['2-122']	1	1	rplNLNK		-0.678377	-0.678377	0.717989	0.275471
P0AG82	pstS	[K].SGELVLDGK.[T]	[115-123]	['inner membrane', 'periplasmic space']	['PstB.2', 'PstA.', 'PstC.', 'PstS.']	None	N	1011	37.024	0.0621561	5	4	8.691	['Periplasmic binding protein-like II']	['27-339']	1	1	pstS27-339		-0.583941	-0.583941	2.75176	0.071384
P39199	prmB	[R].SPIGELINNK.[F]	[115-124]	['cytosol']	Monomer	None	N	1886	35.002	0.109618	1	1	4.466	['S-adenosyl-L-methionine-dependent methyltransferases']	['15-293']	1	1	prmB15-293		0.937764	0.937764	2.60849	0.031481
P13035	glpD	[R].TSLPGSTGLR.[F]	[115-124]	['cytosol', 'inner membrane']	['GlpD.2']	['FAD']	N	127	56.751	0.0119681	2	1	7.148	['FAD/NAD(P)-binding domain', 'FAD-linked reductases, C-terminal domain']	['1-260+312-374', '226-319']	2	2	glpD1-260+312-374		1.23195	1.23195	1.88174	0.118219
P0A7V3	rpsC	[K].LVADSITSQLER.[R]	[115-126]	['cytosol', 'ribosome']	['RrsA.', 'RpsA.', 'RpsB.', 'RpsC.', 'RpsD.', 'RpsE.', 'RpsF.', 'RpsG.', 'RpsH.', 'RpsI.', 'RpsJ.', 'RpsK.', 'RpsL.', 'RpsM.', 'RpsN.', 'RpsO.', 'RpsP.', 'RpsQ.', 'RpsR.', 'RpsS.', 'RpsT.', 'RpsU.', 'Sra.']	None	Y	114735	25.983	4.95033	23	23	10.575	['Ribosomal protein S3 C-terminal domain', 'Alpha-lytic protease prodomain-like', '']	['108-206', '2-106', '112-227']	3	3	rpsCLNK		-0.138961	-0.138961	0.0816738	0.189597
P0A8J8	rhlB	[K].LGLAYGGDGYDK.[Q]	[115-126]	['cytosol']	['Ppk.2.', 'Rne.4.', 'RhlB.2.', 'Pnp.3.', 'Eno.2.']	['Mg2+']	N	3459	47.126	0.270683	13	5	7.434	['P-loop containing nucleoside triphosphate hydrolases']	['84-363']	1	1	rhlB84-363		0.492047	0.492047	0.600518	0.139821
P0A6T1	pgi	[K].DVMPEVNAVLEK.[M]	[115-126]	['cytosol']	['Pgi.2']	None	N	9385	61.53	0.958893	2	1	5.989	['SIS domain']	['5-548']	1	1	pgi5-548		0.639693	0.639693	0.578315	0.279389
P77718	thiI	[R].GKHDFSSIDVER.[Y]	[115-126]	['cytosol']	Monomer	None	N	3830	54.973	0.349621	1	1	6.299	['THUMP domain', 'Adenine nucleotide alpha hydrolase-like', 'Rhodanese/Cell cycle control phosphatase']	['1-173', '174-372', '405-481']	3	3	thiI1-173		0.807199	0.807199	1.27799	0.201826
P27298	prlC	[R].DGDHYATLNTAQK.[K]	[115-127]	['cytosol']	Monomer	None	N	3082	77.167	0.394924	1	1	5.045	['Zincin-like']	['1-677']	1	1	prlC1-677		-1.26448	-1.26448	1.71835	0.202737
P0A7V3	rpsC	[K].LVADSITSQLERR.[V]	[115-127]	['cytosol', 'ribosome']	['RrsA.', 'RpsA.', 'RpsB.', 'RpsC.', 'RpsD.', 'RpsE.', 'RpsF.', 'RpsG.', 'RpsH.', 'RpsI.', 'RpsJ.', 'RpsK.', 'RpsL.', 'RpsM.', 'RpsN.', 'RpsO.', 'RpsP.', 'RpsQ.', 'RpsR.', 'RpsS.', 'RpsT.', 'RpsU.', 'Sra.']	None	Y	114735	25.983	4.95033	23	23	10.575	['Ribosomal protein S3 C-terminal domain', 'Alpha-lytic protease prodomain-like', '']	['108-206', '2-106', '112-227']	3	3	rpsCLNK		-0.655601	-0.655601	0.799666	0.282941
P0ACG1	stpA	[R].TPKPIAQALAEGK.[S]	[115-127]	['bacterial nucleoid', 'cytosol']	Monomer	None	N	28631	15.347	0.729641	1	1	8.653	['H-NS histone-like proteins', 'H-NS histone-like proteins']	['3-58', '92-134']	2	1	stpA92-134		0.524198	0.524198	0.318117	0.239975
P0A840	surE	[R].HLGFPALAVSLDGHK.[H]	[115-129]	['cytosol']	Monomer	['Mn2+', 'Mg2+', 'Ni2+', 'Co2+']	N	439	26.9	0.0196095	1	1	?	['SurE-like']	['1-246']	1	1	surE1-246		-9.52795	-9.52795	2.61004	0
P0AEK4	fabI	[K].IAHDISSYSFVAMAK.[A]	[115-129]	['cytosol']	['FabI.4']	None	Y	41315	27.864	1.91161	4	1	5.585	['NAD(P)-binding Rossmann-fold domains']	['6-253']	1	1	fabI6-253		-5.74719	-5.74719	1.3882	0
P0AB71	fbaA	[K].KLLPWIDGLLDAGEK.[H]	[115-129]	['cell wall', 'inner membrane', 'cytosol']	['FbaA.2']	['Zn2+']	Y	26609	39.147	1.72972	2	1	5.576	['TIM beta/alpha-barrel']	['4-357']	1	1	fbaA4-357		-1.54097	-1.54097	3.73949	0.15293
P75874	yccU	[R].DAGLNVVMDRCPAIEIPR.[L]	[115-132]	['cytosol']	Monomer	None	N	1919	14.701	0.0468458	1	1	7.152	['NAD(P)-binding Rossmann-fold domains']	['4-135']	1	1	yccU4-135		-0.413329	-0.413329	0.588739	0.0809379
P77398	arnA	[R].APLNWVLVNGETETGVTLHR.[M]	[115-134]	['cytosol']	['ArnA.6']	None	N	74	74.289	0.00912862	6	1	6.538	['NAD(P)-binding Rossmann-fold domains', 'Formyltransferase', 'FMT C-terminal domain-like']	['317-652', '1-202', '205-304']	3	3	arnA1-202		-1.14789	-1.14789	0.895949	0.263449
P0A6A3	ackA	[K].DAASFAPLHNPAHLIGIEEALK.[S]	[115-136]	['cytosol']	Monomer	['Mg2+']	N	35607	43.29	2.5596	1	1	5.973	['Ribonuclease H-like motif', 'Ribonuclease H-like motif']	['160-398', '4-199']	2	1	ackA4-199		-0.821113	-0.821113	3.54693	0.0639633
P0A8T7	rpoC	[K].EPAILAEISGIVSFGKETK.[G]	[1152-1170]	['cytosol']	['RpoA.2', 'RpoC.', 'RpoB.']	None	Y	17553	155.16	4.52252	4	3	6.753	['beta and beta-prime subunits of DNA dependent RNA-polymerase', '']	['16-944+1133-1363', '993-1371']	2	2	rpoCLNK		-1.48477	-1.48477	2.21247	0.150841
P0A8V2	rpoB	[R].QKVDLSTFSDEEVMR.[L]	[1157-1171]	['cytosol']	['RpoA.2', 'RpoC.', 'RpoB.']	None	Y	16156	150.63	4.04105	4	3	5.02	['beta and beta-prime subunits of DNA dependent RNA-polymerase']	['11-226+343-939+1039-1341']	1	1	rpoB11-226+343-939+1039-1341		0.903019	0.903019	1.22459	0.210013
P09831	gltB	[R].LVDLIGR.[T]	[1159-1165]	['cytosol']	['GltD.', 'GltB.']	['FAD', 'Fe2+']	N	1079	163.3	0.292588	2	2	6.273	['TIM beta/alpha-barrel', 'Ntn hydrolase-like', 'Single-stranded right-handed beta-helix']	['434-1191', '12-429', '1211-1465']	3	3	gltB434-1191		0.399968	0.399968	1.28839	0.0822192
P22523	mukB	[R].LAVADNEHLR.[D]	[1159-1168]	['cytosol', 'bacterial nucleoid']	['MukB.2.', 'MukE.4', 'MukF.2.']	None	Y	1215	170.23	0.343448	8	3	5.131	['P-loop containing nucleoside triphosphate hydrolases', 'P-loop containing nucleoside triphosphate hydrolases']	['22-224', '21-55+1253-1433']	2	1	mukBLNK		-0.522575	-0.522575	0.950646	0.120473
P0A8V2	rpoB	[K].VDLSTFSDEEVMR.[L]	[1159-1171]	['cytosol']	['RpoA.2', 'RpoC.', 'RpoB.']	None	Y	16156	150.63	4.04105	4	3	5.02	['beta and beta-prime subunits of DNA dependent RNA-polymerase']	['11-226+343-939+1039-1341']	1	1	rpoB11-226+343-939+1039-1341		1.1291	1.1291	0.781406	0.110741
P24171	dcp	[R].VDAVWQR.[R]	[116-122]	['cytosol', 'periplasmic space']	Monomer	['Zn2+']	N	1114	77.516	0.143392	1	1	5.484	['Zincin-like']	['5-679']	1	1	dcp5-679		-0.48746	-0.48746	1.9935	0.0217712
P36929	rsmB	[K].GLINGVLR.[Q]	[116-123]	['cytosol']	Monomer	None	N	1406	48.348	0.112879	1	1	7.251	['S-adenosyl-L-methionine-dependent methyltransferases', 'NusB-like']	['175-428', '5-149']	2	2	rsmB5-149		-0.720452	-0.720452	0.850921	0.433286
P0AAB4	ubiD	[K].QVLNMPTKR.[L]	[116-124]	['cytosol', 'inner membrane']	['UbiD.6']	['prenylated FMNH2', 'Mn2+']	Y	1216	55.604	0.112276	6	1	5.223	['Split barrel-like', 'UbiD C-terminal domain-like']	['6-325', '326-489']	2	2	ubiD6-325		0.525628	0.525628	0.296943	0.529446
P25437	frmA	[K].GLMPDGTTR.[F]	[116-124]	['cytosol']	['FrmA.2']	['Zn2']	N	4204	39.359	0.274761	2	1	5.962	['GroES-like', 'NAD(P)-binding Rossmann-fold domains', 'GroES-like']	['1-185', '161-333', '318-369']	3	2	frmA1-185		0.705411	0.705411	0.695637	0.161461
P0A8N3	lysS	[K].WDLGDILGAK.[G]	[116-125]	['cytosol']	['LysS.2']	None	N	15890	57.603	1.51991	2	1	4.991	['Class II aaRS and biotin synthetases', 'OB-fold']	['162-502', '13-155']	2	2	lysS13-155		0.0923673	0.0923673	0.0876654	0.159312
P30871	ygiF	[R].VQPLFSTDFYR.[E]	[116-126]	['cytosol']	Monomer	None	N	1003	48.389	0.0805929	1	1	5.84	['CYTH-like phosphatases']	['1-217']	1	1	ygiF1-217		-1.38388	-1.38388	3.45843	0.252904
P0ADE8	ygfZ	[R].VLLGVAGFQAR.[A]	[116-126]	['cytosol']	Monomer	None	N	5476	36.094	0.328207	1	1	5.03	['Folate-binding domain', 'Elongation factor/aminomethyltransferase common domain']	['6-242', '244-325']	2	2	ygfZ6-242		-1.11246	-1.11246	1.84952	0.411151
P0ADA3	nlpD	[K].GSYSGSTYTVK.[K]	[116-126]	['inner membrane', 'outer membrane']	Monomer	None	N	1349	40.149	0.0899365	1	1	9.673	['Barrel-sandwich hybrid']	['122-376']	1	1	nlpDLNK		-0.210015	-0.210015	0.0989802	0.603492
P0AF93	ridA	[K].DVKIEIEAIAVR.[R]	[116-127]	['cytosol']	['RidA.3']	None	N	18166	13.612	0.410611	3	1	5.256	['Bacillus chorismate mutase-like']	['3-126']	1	1	ridALNK		-0.716167	-0.716167	0.752491	0.390916
P31142	sseA	[K].VSILGGGLAGWQR.[D]	[116-128]	['cytosol']	Monomer	None	N	858	30.812	0.0438992	1	1	4.419	['Rhodanese/Cell cycle control phosphatase', 'Rhodanese/Cell cycle control phosphatase']	['1-152', '165-278']	2	1	sseA1-152		-5.85637	-5.85637	3.21799	0
P33644	yfiH	[R].AGTEVAAAHAGWR.[G]	[116-128]	['cytosol']	Monomer	None	N	546	26.339	0.0238804	1	1	?	['CNF1/YfiH-like putative cysteine hydrolases']	['4-242']	1	1	yfiH4-242		-1.79267	-1.79267	1.81604	0.125703
P0A9M8	pta	[K].HQFAQSLNYEIAK.[T]	[116-128]	['cytosol']	['Pta.6']	None	N	13861	77.172	1.77625	6	1	5.172	['Isocitrate/Isopropylmalate dehydrogenase-like', 'P-loop containing nucleoside triphosphate hydrolases', 'MurF and HprK N-domain-like']	['393-711', '1-241', '230-354']	3	3	pta1-241		-0.988601	-0.988601	0.549863	0.538051
P0AG67	rpsA	[K].VKGGFTVELNGIR.[A]	[116-128]	['ribosome', 'cytosol']	['RrsA.', 'RpsA.', 'RpsB.', 'RpsC.', 'RpsD.', 'RpsE.', 'RpsF.', 'RpsG.', 'RpsH.', 'RpsI.', 'RpsJ.', 'RpsK.', 'RpsL.', 'RpsM.', 'RpsN.', 'RpsO.', 'RpsP.', 'RpsQ.', 'RpsR.', 'RpsS.', 'RpsT.', 'RpsU.', 'Sra.']	None	Y	126181	61.158	12.8143	23	23	4.745	['OB-fold', 'OB-fold', 'OB-fold', 'OB-fold', 'OB-fold', 'OB-fold']	['274-348', '187-260', '363-436', '429-535', '1-112', '107-172']	6	1	rpsA107-172		-0.106927	-0.106927	0.216889	0.0378415
P0AG30	rho	[K].VNEVNFDKPENAR.[N]	[116-128]	['cytosol']	['Rho.6']	None	Y	17921	47.004	1.39877	6	1	6.97	['P-loop containing nucleoside triphosphate hydrolases', 'OB-fold', 'LEM/SAP HeH motif']	['90-371', '52-120', '1-46']	3	3	rho90-371		0.314208	0.314208	1.00751	0.105511
P76270	msrC	[K].NQIIGVLDIDSTVFGR.[F]	[116-131]	['cytosol']	['MsrC.2']	None	N	2144	18.122	0.0645179	2	1	4.513	['Profilin-like']	['2-148']	1	1	msrC2-148		-1.25529	-1.25529	1.08361	0.346014
P69783	crr	[K].VGDTVIEFDLPLLEEK.[A]	[116-131]	['cytosol', 'inner membrane']	['PtsG.2', 'Crr.']	None	N	32738	18.251	0.992174	3	2	4.593	['Barrel-sandwich hybrid']	['12-167']	1	1	crr12-167		-0.304358	-0.304358	0.686764	0.0765645
P0A7V0	rpsB	[K].DLETQSQDGTFDKLTK.[K]	[116-131]	['ribosome']	['RrsA.', 'RpsA.', 'RpsB.', 'RpsC.', 'RpsD.', 'RpsE.', 'RpsF.', 'RpsG.', 'RpsH.', 'RpsI.', 'RpsJ.', 'RpsK.', 'RpsL.', 'RpsM.', 'RpsN.', 'RpsO.', 'RpsP.', 'RpsQ.', 'RpsR.', 'RpsS.', 'RpsT.', 'RpsU.', 'Sra.']	None	Y	143643	26.744	6.37911	23	23	6.815	['Flavodoxin-like']	['6-235']	1	1	rpsB6-235		0.0985029	0.0985029	0.103652	0.105307
P0AAX8	ybiS	[K].GTNTVIVLPIGIGQLGK.[D]	[116-132]	['periplasmic space']	Monomer	None	N	4910	33.325	0.271707	1	1	?	['L,D-transpeptidase catalytic domain-like']	['99-149+177-233']	1	1	ybiS99-149+177-233		0.91083	0.91083	3.86917	0.0754804
P0A9B2	gapA	[K].KVVMTGPSKDNTPMFVK.[G]	[116-132]	['cytosol']	['GapA.4']	None	Y	105852	35.532	6.24551	4	1	6.792	['FwdE/GAPDH domain-like', 'NAD(P)-binding Rossmann-fold domains']	['149-312', '3-166']	2	2	gapA3-166		1.23025	1.23025	2.98219	0.183093
P21599	pykA	[K].GLPADVVPGDILLLDDGR.[V]	[116-133]	['cytosol']	['PykA.4']	['K+', 'Mg2+']	N	2749	51.357	0.234436	4	1	6.35	['TIM beta/alpha-barrel', 'Pyruvate kinase C-terminal domain-like', 'PK beta-barrel domain-like']	['3-78+160-345', '329-479', '74-168']	3	3	pykA74-168		-0.433004	-0.433004	2.35078	0.0115966
P02925	rbsB	[R].QATKGEVVSHIASDNVLGGK.[I]	[116-135]	['periplasmic space']	['RbsA.', 'RbsC.2', 'RbsB.']	None	N	1714	30.95	0.0880888	4	3	7.39	['Periplasmic binding protein-like I']	['26-295']	1	1	rbsB26-295		-0.979891	-0.979891	0.876292	0.150627
P17169	glmS	[R].GYTFVSETDTEVIAHLVNWELK.[Q]	[116-137]	['cytosol']	['GlmS.2']	None	Y	7232	66.894	0.803331	2	1	5.608	['SIS domain', 'Ntn hydrolase-like']	['245-609', '2-232']	2	2	glmS2-232		-10.3716	-10.3716	2.12461	0
P21599	pykA	[K].GLPADVVPGDILLLDDGRVQLK.[V]	[116-137]	['cytosol']	['PykA.4']	['K+', 'Mg2+']	N	2749	51.357	0.234436	4	1	6.35	['TIM beta/alpha-barrel', 'Pyruvate kinase C-terminal domain-like', 'PK beta-barrel domain-like']	['3-78+160-345', '329-479', '74-168']	3	3	pykA74-168		-0.483708	-0.483708	0.206307	0.13871
P0AAX8	ybiS	[K].GTNTVIVLPIGIGQLGKDTPINWTTK.[V]	[116-141]	['periplasmic space']	Monomer	None	N	4910	33.325	0.271707	1	1	?	['L,D-transpeptidase catalytic domain-like']	['99-149+177-233']	1	1	ybiS99-149+177-233		0.143604	0.143604	0.0231664	0.396685
P0AAX8	ybiS	[K].GTNTVIVLPIGIGQLGKDTPINWTTKVER.[K]	[116-144]	['periplasmic space']	Monomer	None	N	4910	33.325	0.271707	1	1	?	['L,D-transpeptidase catalytic domain-like']	['99-149+177-233']	1	1	ybiS99-149+177-233		0.456152	0.456152	0.110584	0.194685
P12758	udp	[R].LDGASLHFAPLEFPAVADFECTTALVEAAK.[S]	[116-145]	['cytosol']	['Udp.6']	['K+']	N	2761	27.159	0.124517	6	1	5.924	['Phosphorylase/hydrolase-like']	['6-246']	1	1	udp6-246		-10.1481	-10.1481	1.57409	0
P08956	hsdR	[K].FSDYIWDELA.[-]	[1161-1170]	['cytosol']	['HsdM.2', 'HsdR.2', 'HsdS.']	None	N	404	134.09	0.0899553	5	3	5.665	['P-loop containing nucleoside triphosphate hydrolases']	['458-624+690-832']	1	1	hsdRLNK		-0.354746	-0.354746	1.2244	0.0969527
P00956	ileS	[K].FTAAEFR.[A]	[117-123]	['cytosol']	Monomer	['Zn2+']	Y	6143	104.3	1.06393	1	1	5.707	['Adenine nucleotide alpha hydrolase-like', 'Anticodon-binding domain of a subclass of class I aminoacyl-tRNA synthetases', 'ValRS/IleRS/LeuRS editing domain']	['3-202+403-648', '652-929', '204-403']	3	3	ileS3-202+403-648		-8.23914	-8.23914	4.37111	0
P0A7R1	rplI	[R].LPNGVLR.[T]	[117-123]	['cytosol', 'ribosome']	['RrlA.', 'RrfA.', 'RplA.', 'RplB.', 'RplC.', 'RplD.', 'RplE.', 'RplF.', 'RplJ.', 'RplL.2.2.', 'RplI.', 'RplK.', 'RplM.', 'RplN.', 'RplO.', 'RplP.', 'RplQ.', 'RplR.', 'RplS.', 'RplT.', 'RplU.', 'RplV.', 'RplW.', 'RplX.', 'RplY.', 'RpmA.', 'RpmB.', 'RpmC.', 'RpmD.', 'RpmE.', 'RpmF.', 'RpmG.', 'RpmH.', 'RpmI.', 'RpmJ.']	None	N	139354	15.769	3.64899	38	35	6.289	['Ribosomal protein L9 C-domain', 'MbtH/L9 domain-like']	['60-149', '1-57']	2	2	rplI60-149		0.972341	0.972341	3.08471	0.103063
P09030	xthA	[R].DHPIKFPAK.[A]	[117-125]	['cytosol']	Monomer	None	N	3914	30.969	0.201278	1	1	5.895	['DNase I-like']	['1-266']	1	1	xthA1-266		-11.1664	-11.1664	0.435591	0
P0ADP2	yigI	[R].FTATSSLLR.[A]	[117-125]	['cytosol']	Monomer	None	N	1631	17.163	0.0464832	1	1	6.636	['Thioesterase/thiol ester dehydrase-isomerase']	['12-154']	1	1	yigI12-154		-2.6334	-2.6334	2.08898	0.373122
P33940	mqo	[R].QFWAHQVER.[G]	[117-125]	['cytosol', 'inner membrane']	Monomer	['FAD']	?	1554	60.23	0.155422	1	1	6.701	['FAD/NAD(P)-binding domain']	['28-91+144-358']	1	1	mqoLNK		-0.821513	-0.821513	1.91132	0.151533
P0A746	msrB	[R].YCVNSASLR.[F]	[117-125]	['cytosol']	Monomer	None	N	3069	15.451	0.0787413	1	1	5.656	['Mss4-like']	['5-133']	1	1	msrB5-133		-0.3425	-0.3425	0.202608	0.628359
P0A8Z0	yciA	[K].YVAVDPEGKPR.[A]	[117-127]	['cytosol']	Monomer	None	N	2781	14.231	0.0657182	1	1	7.695	['Thioesterase/thiol ester dehydrase-isomerase']	['7-130']	1	1	yciA7-130		-1.29691	-1.29691	2.2223	0.372175
P61316	lolA	[R].NQSSDWQQYNIK.[Q]	[117-128]	['periplasmic space']	Monomer	None	Y	1198	22.497	0.0447539	1	1	6.48	['LolA-like prokaryotic lipoproteins and lipoprotein localization factors']	['22-202']	1	1	lolA22-202		-1.56926	-1.56926	2.664	0.0614811
P0A6B7	iscS	[R].EGFEVTYLAPQR.[N]	[117-128]	['cytosol']	['IscS.2']	["pyridoxal 5'-phosphate"]	N	13340	45.089	0.998793	2	1	6.07	['PLP-dependent transferase-like']	['4-391']	1	1	iscS4-391		-0.769044	-0.769044	1.07751	0.367297
P62707	gpmA	[R].RGFAVTPPELTK.[D]	[117-128]	['cytosol']	['GpmA.2']	['2,3-diphospho-D-glycerate']	N	29287	28.556	1.38874	2	1	5.925	['Phosphoglycerate mutase-like']	['4-247']	1	1	gpmA4-247		-0.543365	-0.543365	0.74041	0.149966
P14900	murD	[K].STVTTLVGEMAK.[A]	[117-128]	['cytosol']	Monomer	['K+', 'Mg2+']	Y	885	46.974	0.0690319	1	1	5.056	['Ribokinase-like', 'MurD-like peptide ligases, peptide-binding domain', 'MurCD N-terminal domain']	['95-297', '299-437', '3-94']	3	3	murD95-297		-0.0413253	-0.0413253	0.00572867	0.094126
P12295	ung	[R].QGVLLLNTVLTVR.[A]	[117-129]	['cytosol']	Monomer	None	N	1058	25.693	0.0451388	1	1	6.878	['Uracil-DNA glycosylase-like']	['6-220']	1	1	ung6-220		-8.37484	-8.37484	1.60343	0
P0A6D7	aroK	[R].DKKRPLLHVETPPR.[E]	[117-130]	['cytosol']	Monomer	None	N	12633	19.538	0.40986	1	1	5.145	['P-loop containing nucleoside triphosphate hydrolases']	['6-166']	1	1	aroK6-166		1.07589	1.07589	1.89237	0.174961
P22259	pckA	[K].RLFVVDAFCGANPDTR.[L]	[117-132]	['cytosol']	Monomer	['Mg2+']	N	7029	59.643	0.696149	1	1	?	['PEP carboxykinase-like', 'PEP carboxykinase N-terminal domain']	['230-524', '10-227']	2	2	pckA10-227		-8.75201	-8.75201	1.84753	0
P0ACC7	glmU	[R].LRDAKPQGGIGLLTVK.[L]	[117-132]	['cytosol']	['GlmU.3']	['Mg2+']	Y	3249	49.19	0.265385	3	1	6.231	['Nucleotide-diphospho-sugar transferases', 'Single-stranded left-handed beta-helix']	['6-251', '256-451']	2	2	glmU6-251		-1.46962	-1.46962	0.896138	0.430073
P0A7A9	ppa	[K].EYDHIKDVNDLPELLK.[A]	[117-132]	['cytosol']	['Ppa.6']	['Mg2+']	Y	66605	19.704	2.17927	6	1	4.909	['OB-fold']	['6-174']	1	1	ppa6-174		-1.05633	-1.05633	5.95863	0.0134092
P0A9B2	gapA	[K].VVMTGPSKDNTPMFVK.[G]	[117-132]	['cytosol']	['GapA.4']	None	Y	105852	35.532	6.24551	4	1	6.792	['FwdE/GAPDH domain-like', 'NAD(P)-binding Rossmann-fold domains']	['149-312', '3-166']	2	2	gapA3-166		1.49315	1.49315	2.06148	0.193284
P0AEM9	fliY	[K].KYDFSTPYTISGIQALVK.[K]	[117-134]	['periplasmic space', 'membrane']	['TcyN.2', 'TcyL.2', 'TcyJ.']	None	N	1242	29.039	0.0598897	5	3	?	['Periplasmic binding protein-like II']	['15-264']	1	1	fliY15-264		-2.2582	-2.2582	1.60272	0.626047
P18133	pncB	[R].EVILWEVPLLAVISEMVHR.[Y]	[117-135]	['cytosol']	Monomer	None	N	2424	45.897	0.184742	1	1	6.367	['TIM beta/alpha-barrel', 'alpha/beta-Hammerhead']	['120-392', '2-138']	2	2	pncB2-138		-1.36171	-1.36171	1.31231	0.306474
P0AD59	ivy	[K].TSQEKLTWLNVNDALSIDGK.[T]	[117-136]	['periplasmic space']	['Ivy.2']	None	N	1324	16.872	0.037094	2	1	6.454	['Inhibitor of vertebrate lysozyme, Ivy']	['31-156']	1	1	ivy31-156		-0.691011	-0.691011	0.210794	0.260641
P09831	gltB	[K].ELDGFTAK.[Q]	[1171-1178]	['cytosol']	['GltD.', 'GltB.']	['FAD', 'Fe2+']	N	1079	163.3	0.292588	2	2	6.273	['TIM beta/alpha-barrel', 'Ntn hydrolase-like', 'Single-stranded right-handed beta-helix']	['434-1191', '12-429', '1211-1465']	3	3	gltB434-1191		0.316467	0.316467	0.812518	0.0516275
P0A8T7	rpoC	[R].RLVITPVDGSDPYEEMIPK.[W]	[1174-1192]	['cytosol']	['RpoA.2', 'RpoC.', 'RpoB.']	None	Y	17553	155.16	4.52252	4	3	6.753	['beta and beta-prime subunits of DNA dependent RNA-polymerase', '']	['16-944+1133-1363', '993-1371']	2	2	rpoCLNK		1.20208	1.20208	2.47243	0.111709
P0A8T7	rpoC	[R].LVITPVDGSDPYEEMIPK.[W]	[1175-1192]	['cytosol']	['RpoA.2', 'RpoC.', 'RpoB.']	None	Y	17553	155.16	4.52252	4	3	6.753	['beta and beta-prime subunits of DNA dependent RNA-polymerase', '']	['16-944+1133-1363', '993-1371']	2	2	rpoCLNK		1.05997	1.05997	3.70234	0.0989665
P0A8V2	rpoB	[K].GMPIATPVFDGAK.[E]	[1179-1191]	['cytosol']	['RpoA.2', 'RpoC.', 'RpoB.']	None	Y	16156	150.63	4.04105	4	3	5.02	['beta and beta-prime subunits of DNA dependent RNA-polymerase']	['11-226+343-939+1039-1341']	1	1	rpoB11-226+343-939+1039-1341		1.64697	1.64697	3.61019	0.106985
P0CE48	tufB	[R].EHILLGR.[Q]	[118-124]	['cytosol', 'inner membrane']	Monomer	None	Y	90000	43.284	6.46781	1	1	5.217	['Reductase/isomerase/elongation factor common domain', 'Elongation factor/aminomethyltransferase common domain', 'P-loop containing nucleoside triphosphate hydrolases']	['203-301', '302-393', '6-219']	3	3	tufB6-219		-5.3683	-5.3683	0.4161	0.596157
P62672	apaG	[R].LAVPTLIH.[-]	[118-125]	['periplasmic space']	Monomer	None	N	113	13.867	0.00260202	1	1	4.578	['Immunoglobulin-like beta-sandwich']	['5-125']	1	1	apaG5-125		1.57672	1.57672	1.71011	0.134218
P52061	rdgB	[R].FHCVLVYLR.[H]	[118-126]	['cytosol']	['RdgB.2']	['Mg2+']	N	1397	21.039	0.0488057	2	1	5.126	['Anticodon-binding domain-like']	['1-195']	1	1	rdgB1-195		-1.88155	-1.88155	1.38997	0.446948
P23882	fmt	[R].WRGAAPIQR.[S]	[118-126]	['cytosol']	Monomer	['Mg2+', 'K+']	Y	2766	34.168	0.156935	1	1	5.499	['Formyltransferase', 'FMT C-terminal domain-like']	['5-207', '208-309']	2	2	fmt5-207		8.64085	8.64085	1.25317	0.348051
P0AE01	trmJ	[R].VGLTNEELQK.[C]	[118-127]	['cytosol']	['TrmJ.2']	None	N	3417	27.048	0.153472	2	1	5.731	['alpha/beta knot']	['4-164']	1	1	trmJ4-164		1.24417	1.24417	1.54119	0.235394
P0A870	talB	[K].LYNDAGISNDR.[I]	[118-128]	['cytosol']	['TalB.2']	None	N	19464	35.219	1.1383	2	1	4.972	['TIM beta/alpha-barrel']	['8-308']	1	1	talB8-308		-1.85005	-1.85005	2.03059	0.719946
P0AGD3	sodB	[K].NFGSGWTWLVK.[N]	[118-128]	['cytosol']	['SodB.2']	['Fe3+']	N	33494	21.266	1.18277	2	1	5.67	['Fe,Mn superoxide dismutase (SOD), C-terminal domain', 'Long alpha-hairpin']	['84-192', '1-84']	2	2	sodB84-192		-0.563471	-0.563471	0.98728	0.27743
P62707	gpmA	[R].GFAVTPPELTK.[D]	[118-128]	['cytosol']	['GpmA.2']	['2,3-diphospho-D-glycerate']	N	29287	28.556	1.38874	2	1	5.925	['Phosphoglycerate mutase-like']	['4-247']	1	1	gpmA4-247		-0.420498	-0.420498	0.852689	0.0581907
P0AG67	rpsA	[K].GGFTVELNGIR.[A]	[118-128]	['ribosome', 'cytosol']	['RrsA.', 'RpsA.', 'RpsB.', 'RpsC.', 'RpsD.', 'RpsE.', 'RpsF.', 'RpsG.', 'RpsH.', 'RpsI.', 'RpsJ.', 'RpsK.', 'RpsL.', 'RpsM.', 'RpsN.', 'RpsO.', 'RpsP.', 'RpsQ.', 'RpsR.', 'RpsS.', 'RpsT.', 'RpsU.', 'Sra.']	None	Y	126181	61.158	12.8143	23	23	4.745	['OB-fold', 'OB-fold', 'OB-fold', 'OB-fold', 'OB-fold', 'OB-fold']	['274-348', '187-260', '363-436', '429-535', '1-112', '107-172']	6	1	rpsA107-172		-0.0670091	-0.0670091	0.057284	0.082077
P40120	mdoD	[R].MFSVDPATHLAR.[E]	[118-129]	['periplasmic space']	Monomer	None	N	596	62.758	0.0621104	1	1	?	['Supersandwich', 'Immunoglobulin-like beta-sandwich']	['45-421', '423-537']	2	2	mdoD45-421		-9.25185	-9.25185	2.26315	0
P05459	pdxB	[R].TVGIVGVGNVGR.[R]	[118-129]	['cytosol']	['PdxB.2']	['NAD+']	N	1893	41.368	0.130036	2	1	6.367	['NAD(P)-binding Rossmann-fold domains', 'Flavodoxin-like']	['91-246', '4-109']	2	2	pdxB91-246		-0.281779	-0.281779	1.21975	0.0916143
P0ABZ6	surA	[R].LAYDGLNYNTYR.[N]	[118-129]	['periplasmic space']	Monomer	None	N	3872	47.284	0.304018	1	1	6.687	['Triger factor/SurA peptide-binding domain-like', 'FKBP-like', 'FKBP-like']	['25-201', '283-385', '173-275']	3	2	surA25-201		0.280715	0.280715	0.0392235	0.495899
P77737	oppF	[R].MTIGEIIAEPLR.[T]	[118-129]	['inner membrane']	['OppB.', 'OppC.', 'OppD.', 'OppF.', 'MppA.']	None	N	3935	37.198	0.24306	5	5	7.54	['P-loop containing nucleoside triphosphate hydrolases']	['22-264']	1	1	oppF22-264		1.30375	1.30375	0.707147	0.453272
P05459	pdxB	[R].TVGIVGVGNVGRR.[L]	[118-130]	['cytosol']	['PdxB.2']	['NAD+']	N	1893	41.368	0.130036	2	1	6.367	['NAD(P)-binding Rossmann-fold domains', 'Flavodoxin-like']	['91-246', '4-109']	2	2	pdxB91-246		-0.340089	-0.340089	0.667905	0.0868792
P00962	glnS	[K].GLAYVDELTPEQIR.[E]	[118-131]	['cytosol']	Monomer	None	Y	8204	63.478	0.864765	1	1	5.976	['Adenine nucleotide alpha hydrolase-like', 'Ribosomal protein L25-like', '']	['28-337', '340-549', '15-134+176-342']	3	3	glnSLNK		-0.262866	-0.262866	1.90431	0.0335981
P0A6F5	groL	[K].RGIDKAVTAAVEELK.[A]	[118-132]	['cytosol']	['GroL.14', 'GroS.14']	None	Y	52165	57.329	4.96595	28	2	4.703	['The "swivelling" beta/beta/alpha domain', 'GroEL equatorial domain-like', 'GroEL-intermediate domain like', '']	['191-376', '7-134+406-521', '137-203', '3-92+331-547']	4	4	groL7-134+406-521		-0.929543	-0.929543	0.341795	0.321593
P22259	pckA	[R].LFVVDAFCGANPDTR.[L]	[118-132]	['cytosol']	Monomer	['Mg2+']	N	7029	59.643	0.696149	1	1	?	['PEP carboxykinase-like', 'PEP carboxykinase N-terminal domain']	['230-524', '10-227']	2	2	pckA10-227		-0.658631	-0.658631	0.442229	0.232718
P36683	acnB	[K].ALSHTLLMFDNFYDVEEK.[A]	[118-135]	['cytosol']	['AcnB.2']	['a [4Fe-4S] iron-sulfur cluster']	N	7764	93.498	1.20542	2	1	5.138	['Aconitase iron-sulfur domain', 'The "swivelling" beta/beta/alpha domain', 'alpha-alpha superhelix']	['380-859', '163-371', '1-160']	3	3	acnB1-160		-6.27116	-6.27116	1.65468	0
P78067	ynjE	[K].AGLTHISILSDALSEPSR.[L]	[118-135]	['periplasmic space']	Monomer	None	N	215	48.229	0.0172185	1	1	6.36	['Rhodanese/Cell cycle control phosphatase', 'Rhodanese/Cell cycle control phosphatase', 'Rhodanese/Cell cycle control phosphatase']	['288-428', '141-275', '33-128']	3	1	ynjELNK		-1.11162	-1.11162	2.05704	0.142098
P09831	gltB	[R].DVPTNEGVLGEIALSSLPR.[I]	[118-136]	['cytosol']	['GltD.', 'GltB.']	['FAD', 'Fe2+']	N	1079	163.3	0.292588	2	2	6.273	['TIM beta/alpha-barrel', 'Ntn hydrolase-like', 'Single-stranded right-handed beta-helix']	['434-1191', '12-429', '1211-1465']	3	3	gltB12-429		-1.23351	-1.23351	3.5395	0.278884
P62707	gpmA	[R].GFAVTPPELTKDDERYPGHDPR.[Y]	[118-139]	['cytosol']	['GpmA.2']	['2,3-diphospho-D-glycerate']	N	29287	28.556	1.38874	2	1	5.925	['Phosphoglycerate mutase-like']	['4-247']	1	1	gpmA4-247		-0.655869	-0.655869	3.57491	0.0392549
P0A858	tpiA	[K].EQGLTPVLCIGETEAENEAGKTEEVCAR.[Q]	[118-145]	['cytosol']	['TpiA.2']	None	N	11959	26.972	0.53562	2	1	5.701	['TIM beta/alpha-barrel']	['1-248']	1	1	tpiA1-248		-1.25142	-1.25142	5.28117	0.0315301
P09831	gltB	[K].LLETAEPHPGK.[A]	[1187-1197]	['cytosol']	['GltD.', 'GltB.']	['FAD', 'Fe2+']	N	1079	163.3	0.292588	2	2	6.273	['TIM beta/alpha-barrel', 'Ntn hydrolase-like', 'Single-stranded right-handed beta-helix']	['434-1191', '12-429', '1211-1465']	3	3	gltBLNK		-0.207915	-0.207915	0.387013	0.105088
P0A6S7	gpsA	[R].LLQDVAR.[E]	[119-125]	['cytosol']	['GpsA.2']	None	Y	1471	36.362	0.0888197	2	1	6.216	['6-phosphogluconate dehydrogenase C-terminal domain-like', 'NAD(P)-binding Rossmann-fold domains']	['184-335', '8-182']	2	2	gpsA8-182		0.612891	0.612891	1.63268	0.114547
P76372	wzzB	[K].LTIEPSVK.[N]	[119-126]	['inner membrane']	Monomer	None	N	6206	36.455	0.37568	1	1	5.337	['Ferredoxin-like']	['54-293']	1	1	wzzB54-293		0.122467	0.122467	0.158452	0.147255
P0A6F3	glpK	[R].DGLEDYIR.[S]	[119-126]	['cytosol']	['GlpK.4']	['Mg2+']	N	377	56.231	0.0352019	4	1	5.265	['Ribonuclease H-like motif', 'Ribonuclease H-like motif']	['5-256', '256-498']	2	1	glpK5-256		0.776465	0.776465	0.952473	0.242635
P0AF93	ridA	[K].IEIEAIAVR.[R]	[119-127]	['cytosol']	['RidA.3']	None	N	18166	13.612	0.410611	3	1	5.256	['Bacillus chorismate mutase-like']	['3-126']	1	1	ridALNK		-0.272576	-0.272576	0.648185	0.0175272
P0AF93	ridA	[K].IEIEAIAVRR.[-]	[119-128]	['cytosol']	['RidA.3']	None	N	18166	13.612	0.410611	3	1	5.256	['Bacillus chorismate mutase-like']	['3-126']	1	1	ridALNK		-0.731506	-0.731506	0.40182	0.152121
P0A7A5	pcm	[K].NLDLHNVSTR.[H]	[119-128]	['cytosol']	Monomer	None	N	556	23.258	0.0214732	1	1	6.75	['S-adenosyl-L-methionine-dependent methyltransferases']	['12-204']	1	1	pcm12-204		1.09354	1.09354	1.97243	0.042752
P69829	ptsN	[K].THLHTLSLVAK.[R]	[119-129]	['cytosol']	Monomer	None	N	1827	17.96	0.0544871	1	1	5.579	['Phoshotransferase/anion transport protein']	['10-153']	1	1	ptsN10-153		-1.11261	-1.11261	1.53615	0.207825
P0A9P4	trxB	[R].YLGLPSEEAFK.[G]	[119-129]	['cytosol']	['TrxB.2']	['FAD']	N	8599	34.623	0.494381	2	1	5.241	['FAD/NAD(P)-binding domain']	['2-315']	1	1	trxB2-315		-1.06799	-1.06799	1.73728	0.0444625
P0A784	orn	[K].YMPELEAYFHYR.[Y]	[119-130]	['cytosol']	['Orn.2']	['Mn2+']	Y	3846	20.816	0.13294	2	1	4.84	['Ribonuclease H-like motif']	['3-180']	1	1	orn3-180		-10.2253	-10.2253	1.32011	0
P0A6D7	aroK	[K].KRPLLHVETPPR.[E]	[119-130]	['cytosol']	Monomer	None	N	12633	19.538	0.40986	1	1	5.145	['P-loop containing nucleoside triphosphate hydrolases']	['6-166']	1	1	aroK6-166		1.21198	1.21198	1.57116	0.135042
P0A8E7	yajQ	[K].LKVQAQIQGDEIR.[V]	[119-131]	['cytosol']	Monomer	None	N	14080	18.344	0.42889	1	1	5.94	['Ferredoxin-like', 'Ferredoxin-like']	['2-89', '91-163']	2	1	yajQ91-163		-1.0239	-1.0239	2.65129	0.0762937
P0A9P4	trxB	[R].YLGLPSEEAFKGR.[G]	[119-131]	['cytosol']	['TrxB.2']	['FAD']	N	8599	34.623	0.494381	2	1	5.241	['FAD/NAD(P)-binding domain']	['2-315']	1	1	trxB2-315		-0.77307	-0.77307	0.5317	0.147678
P0ACC7	glmU	[R].DAKPQGGIGLLTVK.[L]	[119-132]	['cytosol']	['GlmU.3']	['Mg2+']	Y	3249	49.19	0.265385	3	1	6.231	['Nucleotide-diphospho-sugar transferases', 'Single-stranded left-handed beta-helix']	['6-251', '256-451']	2	2	glmU6-251		-1.51001	-1.51001	2.09805	0.361116
P0A6F5	groL	[R].GIDKAVTAAVEELK.[A]	[119-132]	['cytosol']	['GroL.14', 'GroS.14']	None	Y	52165	57.329	4.96595	28	2	4.703	['The "swivelling" beta/beta/alpha domain', 'GroEL equatorial domain-like', 'GroEL-intermediate domain like', '']	['191-376', '7-134+406-521', '137-203', '3-92+331-547']	4	4	groL7-134+406-521		-1.08586	-1.08586	0.339119	0.349017
P0A9P0	lpdA	[K].FTGANTLEVEGENGK.[T]	[119-133]	['inner membrane', 'cytosol']	['SucA.12.', 'SucB.24.', 'Lpd.2.']	['FAD']	N	44872	50.688	3.77685	38	3	5.876	['FAD/NAD(P)-binding domain', 'CO dehydrogenase flavoprotein C-domain-like']	['2-338', '347-459']	2	2	lpdA2-338		-1.93459	-1.93459	2.89338	0.29607
P09158	speE	[R].QYLPNHNAGSYDDPR.[F]	[119-133]	['cytosol']	['SpeE.2']	None	N	4911	32.321	0.263575	2	1	5.351	['S-adenosyl-L-methionine-dependent methyltransferases']	['7-283']	1	1	speE7-283		-1.22551	-1.22551	4.31998	0
P60651	speB	[R].MLSFGGDHFVTLPLLR.[A]	[119-134]	['cytosol']	['SpeB.2']	['Mn2+']	N	11961	33.557	0.666499	2	1	5.033	['Arginase/deacetylase']	['13-301']	1	1	speB13-301		-1.26929	-1.26929	2.0304	0.112484
P25552	gppA	[R].LIYQGVAHTTGGADQR.[L]	[119-134]	['cytosol']	['Gpp.2']	['ammonium', 'Mg2+']	N	286	54.871	0.026059	2	1	?	['HD-domain/PDEase-like', 'Ribonuclease H-like motif', 'Ribonuclease H-like motif']	['307-493', '132-300', '7-128']	3	2	gppALNK		-1.05625	-1.05625	0.867427	0.334968
P0AGE9	sucD	[R].MIGPNCPGVITPGECK.[I]	[119-134]	['cytosol']	['SucD.2', 'SucC.2']	['Mg2']	N	6091	29.777	0.301175	4	2	6.46	['Flavodoxin-like', 'NAD(P)-binding Rossmann-fold domains']	['123-288', '1-122']	2	2	sucDLNK		0.255058	0.255058	0.693491	0.0369745
P76658	hldE	[R].LDFEEGFEGVDPQPLHER.[I]	[119-136]	['cytosol']	['HldE.2']	['Mn2+', 'Mg2+']	N	2803	51.051	0.237616	2	1	5.181	['Ribokinase-like', 'Adenine nucleotide alpha hydrolase-like']	['12-309', '340-471']	2	2	hldE12-309		0.464706	0.464706	0.104211	0.401867
P0ABU2	ychF	[K].VNPADDIEVINTELALADLDTCER.[A]	[119-142]	['cytosol']	['YchF.2']	None	N	11634	39.667	0.766315	2	1	4.733	['P-loop containing nucleoside triphosphate hydrolases', 'beta-Grasp (ubiquitin-like)']	['3-301', '279-359']	2	2	ychF3-301		0.815137	0.815137	2.65265	0.118129
P0AAB6	galF	[R].PAIGDNPFVVVLPDVVIDDASADPLR.[Y]	[119-144]	['cytosol']	Monomer	None	N	5078	32.829	0.276821	1	1	5.71	['Nucleotide-diphospho-sugar transferases']	['2-283']	1	1	galF2-283		-0.0760339	-0.0760339	0.0225636	0.642249
P0A8T7	rpoC	[R].QLNVFEGERVER.[G]	[1195-1206]	['cytosol']	['RpoA.2', 'RpoC.', 'RpoB.']	None	Y	17553	155.16	4.52252	4	3	6.753	['beta and beta-prime subunits of DNA dependent RNA-polymerase', '']	['16-944+1133-1363', '993-1371']	2	2	rpoCLNK		-0.380476	-0.380476	1.38292	0.152567
P09831	gltB	[K].ALYCTENNPPFDNGLLNAQLLQQAKPFVDER.[Q]	[1198-1228]	['cytosol']	['GltD.', 'GltB.']	['FAD', 'Fe2+']	N	1079	163.3	0.292588	2	2	6.273	['TIM beta/alpha-barrel', 'Ntn hydrolase-like', 'Single-stranded right-handed beta-helix']	['434-1191', '12-429', '1211-1465']	3	3	gltBLNK		-8.98791	-8.98791	1.10445	0
P29217	yceH	[R].VIGCLLEK.[Q]	[12-19]	['cytosol']	Monomer	None	N	813	24.177	0.0326394	1	1	4.869	['DNA/RNA-binding 3-helical bundle', 'DNA/RNA-binding 3-helical bundle']	['2-84', '90-172']	2	1	yceH2-84		-1.7574	-1.7574	1.73788	0.149543
P45577	proQ	[K].EVIAFLAER.[F]	[12-20]	['cytosol']	Monomer	None	N	13828	25.892	0.59453	1	1	9.935	['FinO-like']	['5-119']	1	1	proQ5-119		-1.18903	-1.18903	0.735383	0.501165
P67603	yqfB	[R].FQDDILAGR.[K]	[12-20]	['cytosol']	Monomer	None	N	2046	11.905	0.0404468	1	1	4.542	['PUA domain-like']	['1-102']	1	1	yqfB1-102		-0.25766	-0.25766	0.292986	0.220538
P0ADK8	yibL	[R].LSDRLDAIR.[H]	[12-20]	['cytosol']	Monomer	None	N	4692	13.696	0.106709	1	1	9.825	Unknown		0	0	yibL		0.279948	0.279948	2.3679	0.0378816
P0A6H1	clpX	[K].LLYCSFCGK.[S]	[12-20]	['cytosol']	['ClpP.14.', 'ClpA.6.', 'ClpX.6.']	None	N	5857	46.356	0.450848	26	3	5.107	['P-loop containing nucleoside triphosphate hydrolases', 'Glucocorticoid receptor-like (DNA-binding domain)']	['64-403', '13-48']	2	2	clpXLNK		0.612015	0.612015	1.30722	0.115136
P75959	nagK	[K].IALGVFDSGR.[Q]	[12-21]	['cytosol']	Monomer	None	N	177	33.043	0.00971185	1	1	5.169	['Ribonuclease H-like motif']	['1-300']	1	1	nagK1-300		-1.47361	-1.47361	1.3266	0.272138
P05020	pyrC	[R].RPDDWHLHLR.[D]	[12-21]	['cytosol']	['PyrC.2']	['Zn2+']	N	4309	38.827	0.277817	2	1	5.892	['TIM beta/alpha-barrel']	['8-347']	1	1	pyrC8-347		-0.547698	-0.547698	0.439491	0.546447
P67603	yqfB	[R].FQDDILAGRK.[T]	[12-21]	['cytosol']	Monomer	None	N	2046	11.905	0.0404468	1	1	4.542	['PUA domain-like']	['1-102']	1	1	yqfB1-102		-0.243399	-0.243399	0.392149	0.138315
P64467	cnu	[R].KISSLESLEK.[L]	[12-21]	['cytosol']	Monomer	None	N	1001	8.417	0.0139907	1	1	6.481	['Open three-helical up-and-down bundle']	['4-70']	1	1	cnu4-70		0.65184	0.65184	0.839538	0.220992
P17169	glmS	[R].DVAEILLEGLR.[R]	[12-22]	['cytosol']	['GlmS.2']	None	Y	7232	66.894	0.803331	2	1	5.608	['SIS domain', 'Ntn hydrolase-like']	['245-609', '2-232']	2	2	glmS2-232		-1.70479	-1.70479	2.70783	0.0251085
P0A749	murA	[K].LQGEVTISGAK.[N]	[12-22]	['cytosol']	Monomer	None	Y	4855	44.818	0.361319	1	1	5.866	['IF3-like']	['1-416']	1	1	murA1-416		-0.750442	-0.750442	1.75407	0.0543925
P0AFU8	ribC	[K].LVSIDEKPNFR.[T]	[12-22]	['cytosol']	['RibC.3']	None	Y	2279	23.445	0.0887245	3	1	5.714	['Reductase/isomerase/elongation factor common domain', 'Reductase/isomerase/elongation factor common domain']	['1-87', '99-185']	2	1	ribC1-87		-0.232218	-0.232218	1.0365	0.0135984
P0A6D3	aroA	[R].VDGTINLPGSK.[S]	[12-22]	['cytosol']	Monomer	None	N	1248	46.096	0.0955272	1	1	5.303	['IF3-like']	['7-422']	1	1	aroA7-422		-0.0847278	-0.0847278	0.241221	0.0974546
P17169	glmS	[R].DVAEILLEGLRR.[L]	[12-23]	['cytosol']	['GlmS.2']	None	Y	7232	66.894	0.803331	2	1	5.608	['SIS domain', 'Ntn hydrolase-like']	['245-609', '2-232']	2	2	glmS2-232		-1.69179	-1.69179	3.36196	0.309334
P0A6M8	fusA	[R].NIGISAHIDAGK.[T]	[12-23]	['cytosol']	Monomer	None	Y	84151	77.581	10.8409	1	1	5.137	['P-loop containing nucleoside triphosphate hydrolases', 'Reductase/isomerase/elongation factor common domain', 'Ferredoxin-like', 'Ferredoxin-like', 'Ribosomal protein S5 domain 2-like']	['6-288', '289-413', '412-486', '614-700', '486-610']	5	4	fusA6-288		-1.46215	-1.46215	5.77915	0.0556498
P32157	yiiM	[K].IQAYPEGKPSAIAK.[I]	[12-25]	['cytosol']	['YiiM.2']	None	N	722	25.343	0.030384	2	1	5.783	['PK beta-barrel domain-like']	['3-223']	1	1	yiiM3-223		-0.742613	-0.742613	2.72874	0.0650378
P76316	dcyD	[R].LEFIGAPTPLEYLPR.[F]	[12-26]	['cytosol']	['DcyD.2']	["pyridoxal 5'-phosphate"]	N	618	35.153	0.0360745	2	1	4.814	['Tryptophan synthase beta subunit-like PLP-dependent enzymes']	['7-326']	1	1	dcyD7-326		-1.19821	-1.19821	2.84838	0.208747
P0A7Y8	rnpA	[R].LLTPSQFTFVFQQPQR.[A]	[12-27]	['cytosol']	['RnpB.', 'RnpA.']	['Mg2+']	Y	1940	13.789	0.0444205	2	2	11.981	['Ribosomal protein S5 domain 2-like']	['6-111']	1	1	rnpA6-111		-6.13523	-6.13523	1.96414	0
P0A7V3	rpsC	[R].LGIVKPWNSTWFANTK.[E]	[12-27]	['cytosol', 'ribosome']	['RrsA.', 'RpsA.', 'RpsB.', 'RpsC.', 'RpsD.', 'RpsE.', 'RpsF.', 'RpsG.', 'RpsH.', 'RpsI.', 'RpsJ.', 'RpsK.', 'RpsL.', 'RpsM.', 'RpsN.', 'RpsO.', 'RpsP.', 'RpsQ.', 'RpsR.', 'RpsS.', 'RpsT.', 'RpsU.', 'Sra.']	None	Y	114735	25.983	4.95033	23	23	10.575	['Ribosomal protein S3 C-terminal domain', 'Alpha-lytic protease prodomain-like', '']	['108-206', '2-106', '112-227']	3	3	rpsC2-106		-2.26471	-2.26471	2.87704	0.166892
P33012	sbmC	[R].TVAGFHLVGPWEQTVK.[K]	[12-27]	['cytosol']	Monomer	None	N	81	18.081	0.00243196	1	1	4.47	['Probable bacterial effector-binding domain']	['1-155']	1	1	sbmC1-155		-0.609112	-0.609112	1.5274	0.146082
P37128	nudK	[K].ILSDNYFTLHNITYDLTR.[K]	[12-29]	['cytosol']	['NudK.2']	['Mg2+']	N	326	21.749	0.0117735	2	1	4.72	['Nudix']	['11-184']	1	1	nudK11-184		-8.906	-8.906	2.82211	0
P0A6M8	fusA	[R].NIGISAHIDAGKTTTTER.[I]	[12-29]	['cytosol']	Monomer	None	Y	84151	77.581	10.8409	1	1	5.137	['P-loop containing nucleoside triphosphate hydrolases', 'Reductase/isomerase/elongation factor common domain', 'Ferredoxin-like', 'Ferredoxin-like', 'Ribosomal protein S5 domain 2-like']	['6-288', '289-413', '412-486', '614-700', '486-610']	5	4	fusA6-288		-1.67948	-1.67948	2.14673	0.164708
P0A7Y0	rnc	[R].KLGYTFNHQELLQQALTHR.[S]	[12-30]	['cytosol']	['Rnc.2']	['Mg2+']	Y	3393	25.55	0.143954	2	1	6.562	['RNase III domain-like', 'dsRBD-like']	['5-159', '109-223']	2	2	rnc5-159		-0.751797	-0.751797	0.682689	0.589593
P0A8K5	yaeP	[R].YAEIASGDLGYVPDALGCVLK.[V]	[12-32]	['cytosol']	Monomer	None	N	828	7.214	0.00991872	1	1	4.305	Unknown		0	0	yaeP		-1.74843	-1.74843	1.18903	0.094628
P0AEY5	mdaB	[K].KFAHSNGQLNDTLTEVADGTLR.[D]	[12-33]	['cytosol']	['MdaB.2']	['FAD']	N	2863	21.891	0.104073	2	1	5.989	['Flavodoxin-like']	['1-192']	1	1	mdaB1-192		-1.10658	-1.10658	1.80336	0.332221
P45577	proQ	[K].EVIAFLAERFPHCFSAEGEARPLK.[I]	[12-35]	['cytosol']	Monomer	None	N	13828	25.892	0.59453	1	1	9.935	['FinO-like']	['5-119']	1	1	proQ5-119		0.151453	0.151453	0.129379	0.317394
P63284	clpB	[R].GTLADILK.[A]	[120-127]	Unknown	Monomer	None	N	?	79.838	?	1	1	5.341	['P-loop containing nucleoside triphosphate hydrolases', 'P-loop containing nucleoside triphosphate hydrolases', 'Double Clp-N motif']	['159-545', '546-853', '4-156']	3	2	clpB4-156		0.644343	0.644343	2.47157	0.0857999
P60546	gmk	[R].SIFILPPSK.[I]	[120-128]	['cytosol']	['Gmk.2']	['Mg2+']	Y	4423	23.593	0.17328	2	1	6.227	['P-loop containing nucleoside triphosphate hydrolases']	['4-198']	1	1	gmk4-198		-9.9593	-9.9593	1.5526	0
Q46893	ispD	[R].LLALSETSR.[T]	[120-128]	['cytosol']	['IspD.2']	['Mg2+']	Y	485	25.737	0.0207276	2	1	6.324	['Nucleotide-diphospho-sugar transferases']	['10-231']	1	1	ispD10-231		-3.26539	-3.26539	3.04429	0.391408
P0AEI6	nudJ	[R].SPLVAESIR.[C]	[120-128]	['cytosol']	Monomer	['Mg2+']	N	380	17.433	0.0110003	1	1	4.94	['Nudix']	['4-127']	1	1	nudJLNK		-0.504688	-0.504688	2.39925	0.0569648
P75823	ltaE	[K].IKPDDIHFAR.[T]	[120-129]	['cytosol']	['LtaE.4']	["pyridoxal 5'-phosphateKinetic Parameters Substrate Km (ŒºM) Citations 4-hydroxy-L-threonine 27.0"]	N	684	36.495	0.0414513	4	1	5.896	['PLP-dependent transferase-like']	['2-324']	1	1	ltaE2-324		-0.721046	-0.721046	2.32892	0.0554874
P0AFC3	nuoA	[R].IGALDWTPAR.[S]	[120-129]	['inner membrane']	['NuoA.', 'NuoH.', 'NuoJ.', 'NuoK.', 'NuoL.', 'NuoM.', 'NuoN.', 'NuoB.', 'NuoC.', 'NuoE.', 'NuoF.', 'NuoG.', 'NuoI.']	['Mg2+', 'a [2Fe-2S] iron-sulfur cluster', 'a [4Fe-4S] iron-sulfur cluster', 'Ca2+', 'FMN']	N	3084	16.457	0.084278	13	13	10.008	Unknown		0	0	nuoA		0.805702	0.805702	1.95621	0.0634109
P0ACI0	rob	[R].LGEFTMPEHK.[F]	[120-129]	['cytosol']	Monomer	None	N	1593	33.145	0.0876764	1	1	6.854	['Probable bacterial effector-binding domain', 'DNA/RNA-binding 3-helical bundle', 'DNA/RNA-binding 3-helical bundle']	['122-288', '57-108', '6-55']	3	2	robLNK		2.1924	2.1924	3.87878	0.0486686
P0A6D7	aroK	[K].RPLLHVETPPR.[E]	[120-130]	['cytosol']	Monomer	None	N	12633	19.538	0.40986	1	1	5.145	['P-loop containing nucleoside triphosphate hydrolases']	['6-166']	1	1	aroK6-166		0.164976	0.164976	0.342997	0.165558
P63417	yhbS	[R].FGFELAAHHDLR.[C]	[120-131]	['cytosol']	Monomer	None	N	1192	18.534	0.0366855	1	1	4.426	['Acyl-CoA N-acyltransferases (Nat)']	['1-163']	1	1	yhbS1-163		-1.43671	-1.43671	1.65501	0.346601
P02359	rpsG	[R].LANELSDAAENK.[G]	[120-131]	['cytosol', 'ribosome']	['RrsA.', 'RpsA.', 'RpsB.', 'RpsC.', 'RpsD.', 'RpsE.', 'RpsF.', 'RpsG.', 'RpsH.', 'RpsI.', 'RpsJ.', 'RpsK.', 'RpsL.', 'RpsM.', 'RpsN.', 'RpsO.', 'RpsP.', 'RpsQ.', 'RpsR.', 'RpsS.', 'RpsT.', 'RpsU.', 'Sra.']	None	Y	151573	20.019	5.03864	23	23	10.644	['Ribosomal protein S7']	['6-149']	1	1	rpsG6-149		-0.884159	-0.884159	2.59377	0.0162565
P60546	gmk	[R].SIFILPPSKIELDR.[R]	[120-133]	['cytosol']	['Gmk.2']	['Mg2+']	Y	4423	23.593	0.17328	2	1	6.227	['P-loop containing nucleoside triphosphate hydrolases']	['4-198']	1	1	gmk4-198		-2.79507	-2.79507	1.47967	0.0425513
P0ABT2	dps	[K].ELADRYAIVANDVR.[K]	[120-133]	['bacterial nucleoid', 'cytosol']	['Dps.12']	None	N	2131	18.695	0.0661543	12	1	5.793	['Ferritin-like']	['10-167']	1	1	dps10-167		-0.877603	-0.877603	0.99094	0.421404
P0AFG6	sucB	[R].RLLAEHNLDASAIK.[G]	[120-133]	['cytosol']	['SucA.12.', 'SucB.24.', 'Lpd.2.']	['thiamine diphosphate', 'FAD', 'Mg2+']	N	10970	44.011	0.801709	38	3	5.55	['CoA-dependent acyltransferases', 'Barrel-sandwich hybrid', 'Peripheral subunit-binding domain of 2-oxo acid dehydrogenase complex']	['175-404', '2-95', '106-151']	3	3	sucB106-151		0.459092	0.459092	1.3275	0.0578874
P60546	gmk	[R].SIFILPPSKIELDRR.[L]	[120-134]	['cytosol']	['Gmk.2']	['Mg2+']	Y	4423	23.593	0.17328	2	1	6.227	['P-loop containing nucleoside triphosphate hydrolases']	['4-198']	1	1	gmk4-198		-2.45483	-2.45483	1.38611	0.710366
P76344	zinT	[R].NNETTSCKYDYDGYK.[I]	[120-134]	['periplasmic space', 'cytosol']	Monomer	None	N	360	24.762	0.0148026	1	1	6.058	['Lipocalins']	['32-216']	1	1	zinT32-216		-0.798481	-0.798481	0.318155	0.430628
P0ABT2	dps	[K].ELADRYAIVANDVRK.[A]	[120-134]	['bacterial nucleoid', 'cytosol']	['Dps.12']	None	N	2131	18.695	0.0661543	12	1	5.793	['Ferritin-like']	['10-167']	1	1	dps10-167		0.611991	0.611991	1.45587	0.104908
P02925	rbsB	[K].GEVVSHIASDNVLGGK.[I]	[120-135]	['periplasmic space']	['RbsA.', 'RbsC.2', 'RbsB.']	None	N	1714	30.95	0.0880888	4	3	7.39	['Periplasmic binding protein-like I']	['26-295']	1	1	rbsB26-295		-0.942328	-0.942328	1.36439	0.075707
P0A8A0	yebC	[K].CGGNLGTDGSVAYLFSK.[K]	[120-136]	['cytosol']	Monomer	None	N	13702	26.423	0.601195	1	1	4.573	['YebC-like']	['3-244']	1	1	yebC3-244		-1.59753	-1.59753	0.62596	0.825982
P02359	rpsG	[R].LANELSDAAENKGTAVK.[K]	[120-136]	['cytosol', 'ribosome']	['RrsA.', 'RpsA.', 'RpsB.', 'RpsC.', 'RpsD.', 'RpsE.', 'RpsF.', 'RpsG.', 'RpsH.', 'RpsI.', 'RpsJ.', 'RpsK.', 'RpsL.', 'RpsM.', 'RpsN.', 'RpsO.', 'RpsP.', 'RpsQ.', 'RpsR.', 'RpsS.', 'RpsT.', 'RpsU.', 'Sra.']	None	Y	151573	20.019	5.03864	23	23	10.644	['Ribosomal protein S7']	['6-149']	1	1	rpsG6-149		-0.50583	-0.50583	0.80169	0.135975
P75876	rlmI	[R].FGNFLVLQLLSAGAEYQR.[A]	[120-137]	['cytosol']	['RlmI.2']	None	N	3062	44.357	0.225536	2	1	7.513	['S-adenosyl-L-methionine-dependent methyltransferases', 'PUA domain-like']	['79-392', '4-72']	2	2	rlmI79-392		-7.56557	-7.56557	1.21976	0
P0A6I3	coaA	[R].RVELITTDGFLHPNQVLK.[E]	[120-137]	['cytosol']	['CoaA.2']	['Mg2+']	Y	1020	36.36	0.0615847	2	1	6.519	['P-loop containing nucleoside triphosphate hydrolases']	['10-315']	1	1	coaA10-315		-0.599984	-0.599984	1.03422	0.0786391
P02359	rpsG	[R].LANELSDAAENKGTAVKK.[R]	[120-137]	['cytosol', 'ribosome']	['RrsA.', 'RpsA.', 'RpsB.', 'RpsC.', 'RpsD.', 'RpsE.', 'RpsF.', 'RpsG.', 'RpsH.', 'RpsI.', 'RpsJ.', 'RpsK.', 'RpsL.', 'RpsM.', 'RpsN.', 'RpsO.', 'RpsP.', 'RpsQ.', 'RpsR.', 'RpsS.', 'RpsT.', 'RpsU.', 'Sra.']	None	Y	151573	20.019	5.03864	23	23	10.644	['Ribosomal protein S7']	['6-149']	1	1	rpsG6-149		-0.401658	-0.401658	0.48776	0.0344861
P69828	gatA	[K].LQQPDIVETLITLPETQLK.[E]	[120-138]	['cytosol']	['GatC.2', 'GatB.', 'GatA.']	None	N	1261	16.907	0.0354022	4	3	5.018	['Phoshotransferase/anion transport protein']	['6-143']	1	1	gatA6-143		-0.42223	-0.42223	0.991655	0.0819736
P00961	glyS	[R].AHVKGESTEALLPNMVATSLAK.[L]	[120-141]	['cytosol']	['GlyS.2', 'GlyQ.2']	None	Y	12974	76.813	1.65485	4	2	5.184	['HD-domain/PDEase-like']	['339-511']	1	1	glySLNK		-5.3946	-5.3946	1.6157	0
P04951	kdsB	[R].QVGMATLAVPIHNAEEAFNPNAVK.[V]	[120-143]	['cytosol']	Monomer	['Mg2+']	Y	3374	27.614	0.154712	1	1	5.042	['Nucleotide-diphospho-sugar transferases']	['3-245']	1	1	kdsB3-245		-8.64084	-8.64084	1.62804	0
P0A8V2	rpoB	[K].LGDLPTSGQIR.[L]	[1201-1211]	['cytosol']	['RpoA.2', 'RpoC.', 'RpoB.']	None	Y	16156	150.63	4.04105	4	3	5.02	['beta and beta-prime subunits of DNA dependent RNA-polymerase']	['11-226+343-939+1039-1341']	1	1	rpoB11-226+343-939+1039-1341		0.678739	0.678739	3.3732	0.0127874
P0A8T7	rpoC	[R].VERGDVISDGPEAPHDILR.[L]	[1204-1222]	['cytosol']	['RpoA.2', 'RpoC.', 'RpoB.']	None	Y	17553	155.16	4.52252	4	3	6.753	['beta and beta-prime subunits of DNA dependent RNA-polymerase', '']	['16-944+1133-1363', '993-1371']	2	2	rpoCLNK		1.17022	1.17022	2.05487	0.200725
P15254	purL	[R].DAAHLAALESK.[G]	[1205-1215]	['cytosol']	Monomer	['Mg2+']	N	1132	141.4	0.265794	1	1	5.153	['Flavodoxin-like', 'Bacillus chorismate mutase-like', 'Bacillus chorismate mutase-like', 'PurM C-terminal domain-like', 'PurS-like', 'PurM C-terminal domain-like', 'RuvA C-terminal domain-like']	['1035-1293', '618-816', '221-428', '818-1033', '1-152', '432-615', '155-220']	7	5	purL1035-1293		-0.754033	-0.754033	1.6683	0.165114
P22523	mukB	[R].TDDPVEAIEQMEIELSR.[L]	[1205-1221]	['cytosol', 'bacterial nucleoid']	['MukB.2.', 'MukE.4', 'MukF.2.']	None	Y	1215	170.23	0.343448	8	3	5.131	['P-loop containing nucleoside triphosphate hydrolases', 'P-loop containing nucleoside triphosphate hydrolases']	['22-224', '21-55+1253-1433']	2	1	mukBLNK		0.717573	0.717573	0.74574	0.109009
P0A8T7	rpoC	[R].GDVISDGPEAPHDILR.[L]	[1207-1222]	['cytosol']	['RpoA.2', 'RpoC.', 'RpoB.']	None	Y	17553	155.16	4.52252	4	3	6.753	['beta and beta-prime subunits of DNA dependent RNA-polymerase', '']	['16-944+1133-1363', '993-1371']	2	2	rpoCLNK		0.925566	0.925566	4.19352	0.0831472
P0AE78	corC	[K].DLLPFMR.[S]	[121-127]	['inner membrane', 'cytosol']	Monomer	None	N	1280	33.298	0.0707746	1	1	?	['FAD-binding/transporter-associated domain-like', 'CBS-domain pair']	['205-279', '66-202']	2	2	corC66-202		1.7055	1.7055	1.6966	0.262964
P0A8S1	argP	[R].LNLQVEDETR.[T]	[121-130]	['cytosol']	Monomer	None	N	789	33.472	0.0438539	1	1	6.532	['Periplasmic binding protein-like II', 'DNA/RNA-binding 3-helical bundle']	['92-289', '4-110']	2	2	argP92-289		-0.775028	-0.775028	0.758074	0.138572
P64483	yeaK	[K].LVADPLLFER.[F]	[121-130]	['cytosol']	Monomer	None	N	747	17.851	0.0221428	1	1	6.694	['YbaK/ProRS associated domain']	['10-163']	1	1	yeaK10-163		-0.281353	-0.281353	0.285006	0.339103
P0A6H5	hslU	[R].YRAEELAEER.[I]	[121-130]	['cytosol']	['HslU.6.2', 'HslV.6.2']	None	N	9329	49.594	0.768269	24	2	5.126	['P-loop containing nucleoside triphosphate hydrolases']	['3-441']	1	1	hslU3-441		0.879415	0.879415	0.102918	0.880233
P0A715	kdsA	[R].QTDLVEAMAK.[T]	[121-130]	['cytosol']	['KdsA.4']	None	Y	6456	30.833	0.330543	4	1	6.471	['TIM beta/alpha-barrel']	['8-275']	1	1	kdsA8-275		1.79809	1.79809	0.74636	0.435212
P0A8E7	yajQ	[K].VQAQIQGDEIR.[V]	[121-131]	['cytosol']	Monomer	None	N	14080	18.344	0.42889	1	1	5.94	['Ferredoxin-like', 'Ferredoxin-like']	['2-89', '91-163']	2	1	yajQ91-163		-0.525704	-0.525704	1.72217	0.145793
P09551	argT	[K].GSPIQPTLDSLK.[G]	[121-132]	['periplasmic space']	['HisQ.', 'HisP.2', 'HisM.', 'ArgT.']	None	N	427	27.992	0.0198477	5	4	5.481	['Periplasmic binding protein-like II']	['26-257']	1	1	argT26-257		-0.43607	-0.43607	1.01447	0.174208
P0AEU0	hisJ	[K].NSDIQPTVESLK.[G]	[121-132]	['periplasmic space']	['HisP.2', 'HisM.', 'HisQ.', 'HisJ.']	None	N	1763	28.483	0.0833848	5	4	5.346	['Periplasmic binding protein-like II']	['1-257']	1	1	hisJ1-257		-0.355168	-0.355168	1.03513	0.111234
P25534	ubiH	[R].KAPGVTLHCPDR.[V]	[121-132]	['cytosol']	['UbiK.', 'UbiJ.', 'UbiI.', 'UbiH.', 'UbiG.', 'UbiF.', 'UbiE.']	None	N	295	42.288	0.0207152	7	7	6.948	['FAD/NAD(P)-binding domain']	['2-175+265-381']	1	1	ubiH2-175+265-381		0.155764	0.155764	0.122959	0.181554
P0AC33	fumA	[R].VWTGGGDEAALAR.[G]	[121-133]	Unknown	['FumA.2']	['a [4Fe-4S] iron-sulfur cluster']	N	2461	60.299	0.246417	2	1	6.232	['The "swivelling" beta/beta/alpha domain']	['361-536']	1	1	fumALNK		0.220736	0.220736	0.629898	0.112815
P0AFG6	sucB	[R].LLAEHNLDASAIK.[G]	[121-133]	['cytosol']	['SucA.12.', 'SucB.24.', 'Lpd.2.']	['thiamine diphosphate', 'FAD', 'Mg2+']	N	10970	44.011	0.801709	38	3	5.55	['CoA-dependent acyltransferases', 'Barrel-sandwich hybrid', 'Peripheral subunit-binding domain of 2-oxo acid dehydrogenase complex']	['175-404', '2-95', '106-151']	3	3	sucB106-151		0.413351	0.413351	1.85631	0.0234043
P41407	azoR	[R].YTENGPEGLVTGK.[K]	[121-133]	['cytosol']	['AzoR.2']	['FMN']	N	1521	21.658	0.0547012	2	1	4.941	['Flavodoxin-like']	['1-199']	1	1	azoR1-199		0.49581	0.49581	1.05354	0.145567
P0ADS6	yggE	[R].QLDKLNSLLDGALK.[A]	[121-134]	['periplasmic space', 'inner membrane']	Monomer	None	N	2830	26.635	0.125167	1	1	6.264	Unknown		0	0	yggE		-0.374422	-0.374422	0.891026	0.00370492
P41407	azoR	[R].YTENGPEGLVTGKK.[A]	[121-134]	['cytosol']	['AzoR.2']	['FMN']	N	1521	21.658	0.0547012	2	1	4.941	['Flavodoxin-like']	['1-199']	1	1	azoR1-199		0.526173	0.526173	0.676595	0.235575
P37902	gltI	[R].QKQAAFSDTIFVVGTR.[L]	[121-136]	['periplasmic space']	['GltI.', 'GltK.', 'GltJ.', 'GltL.2']	None	N	1254	33.42	0.069591	5	4	8.674	['Periplasmic binding protein-like II']	['8-274']	1	1	gltI8-274		-1.50252	-1.50252	1.09698	0.460578
P0ABP8	deoD	[R].FKDHDFAAIADFDMVR.[N]	[121-136]	['cytosol']	['DeoD.6']	None	N	13272	25.95	0.571904	6	1	5.346	['Phosphorylase/hydrolase-like']	['5-222']	1	1	deoD5-222		-0.908131	-0.908131	1.14536	0.184549
P0AG20	relA	[K].ATHTDSVSSEQVDNVRR.[M]	[121-137]	['cytosol']	Monomer	None	N	356	83.876	0.0495835	1	1	6.44	['Nucleotidyltransferase', 'HD-domain/PDEase-like', 'beta-Grasp (ubiquitin-like)', 'Ferredoxin-like', '']	['211-387', '27-207', '399-465', '665-741', '60-741']	5	5	relALNK		0.742985	0.742985	0.66518	0.177324
P0A6L2	dapA	[K].AIAEHTDLPQILYNVPSR.[T]	[121-138]	['cytosol']	['DapA.4']	None	Y	4514	31.27	0.23439	4	1	6.124	['TIM beta/alpha-barrel']	['2-291']	1	1	dapA2-291		-2.98085	-2.98085	6.25677	0.395014
P0AFG6	sucB	[R].LLAEHNLDASAIKGTGVGGR.[L]	[121-140]	['cytosol']	['SucA.12.', 'SucB.24.', 'Lpd.2.']	['thiamine diphosphate', 'FAD', 'Mg2+']	N	10970	44.011	0.801709	38	3	5.55	['CoA-dependent acyltransferases', 'Barrel-sandwich hybrid', 'Peripheral subunit-binding domain of 2-oxo acid dehydrogenase complex']	['175-404', '2-95', '106-151']	3	3	sucB106-151		0.422105	0.422105	0.209908	0.0885827
P0A877	trpA	[K].VGVDSVLVADVPVEESAPFR.[Q]	[121-140]	['cytosol']	['TrpA.2', 'TrpB.2.']	["pyridoxal 5'-phosphate"]	N	544	28.724	0.0259473	4	2	5.223	['TIM beta/alpha-barrel']	['1-266']	1	1	trpA1-266		8.645	8.645	2.63556	0.0679837
P0AF12	mtnN	[K].ADDKLIAAAEACIAELNLNAVR.[G]	[121-142]	['cytosol']	['Mtn.2']	None	N	6313	24.354	0.255303	2	1	?	['Phosphorylase/hydrolase-like']	['1-229']	1	1	mtnN1-229		-1.33033	-1.33033	1.00284	0.35593
P0AE08	ahpC	[R].ATFVVDPQGIIQAIEVTAEGIGR.[D]	[121-143]	['cytosol']	['AhpC.10', 'AhpF.2']	['FAD']	N	92449	20.761	3.18713	12	2	4.909	['Thioredoxin fold']	['4-180']	1	1	ahpC4-180		-3.00327	-3.00327	0.397767	0.22906
P13009	metH	[R].WLAPNLGYDAD.[-]	[1217-1227]	['cytosol']	Monomer	['cob(I)alamin', 'Zn2+']	N	559	136	0.126241	1	1	4.837	['Methionine synthase activation domain-like', 'TIM beta/alpha-barrel', 'TIM beta/alpha-barrel', 'Flavodoxin-like', 'Methionine synthase domain-like']	['902-1226', '7-399', '356-630', '743-894', '652-739']	5	4	metHLNK		0.381049	0.381049	0.720943	0.160934
P0ADR6	rlmM	[R].KFTVPLR.[A]	[122-128]	['cytosol']	Monomer	None	N	2057	41.905	0.143136	1	1	7.092	['S-adenosyl-L-methionine-dependent methyltransferases']	['184-296']	1	1	rlmMLNK		-1.01559	-1.01559	0.905074	0.136384
P38489	nfsB	[R].KFFADMHR.[K]	[122-129]	['cytosol']	['NfsB.2']	['FMN']	N	6231	23.905	0.247341	2	1	5.925	['FMN-dependent nitroreductase-like']	['1-216']	1	1	nfsB1-216		-1.07588	-1.07588	0.491731	0.775479
P0A780	nusB	[K].FVNGVLDK.[A]	[122-129]	['cytosol']	['RpsJ.', 'NusB.']	None	?	6870	15.689	0.178979	2	2	7.004	['NusB-like']	['3-134']	1	1	nusB3-134		-0.334303	-0.334303	1.38004	0.11036
P0AE52	bcp	[R].ISFLIDADGK.[I]	[122-131]	['cytosol']	Monomer	None	N	9932	17.634	0.290828	1	1	4.924	['Thioredoxin fold']	['3-154']	1	1	bcp3-154		-0.93016	-0.93016	0.551438	0.875523
P0A6I0	cmk	[R].ELPGLIADGR.[D]	[122-131]	['cytosol']	Monomer	['Mg2']	N	1997	24.746	0.0820601	1	1	5.575	['P-loop containing nucleoside triphosphate hydrolases']	['7-219']	1	1	cmk7-219		1.40668	1.40668	1.49928	0.198111
P15770	aroE	[R].ILLIGAGGASR.[G]	[122-132]	['cytosol']	Monomer	None	N	1144	29.414	0.0558765	1	1	5.318	['NAD(P)-binding Rossmann-fold domains', 'Aminoacid dehydrogenase-like, N-terminal domain']	['102-268', '2-101']	2	2	aroE102-268		-1.71837	-1.71837	1.22706	0.222548
P0AFQ7	ycfH	[R].ELNKPVIVHTR.[D]	[122-132]	['cytosol']	Monomer	None	N	1428	29.809	0.0706846	1	1	5.116	['TIM beta/alpha-barrel']	['1-259']	1	1	ycfH1-259		0.301824	0.301824	0.676457	0.0589356
P0AFX9	rseB	[R].LSPYYDFISVGR.[T]	[122-133]	['periplasmic space']	['RseB.2']	None	N	493	35.75	0.0292666	2	1	8.649	Unknown		0	0	rseB		-0.388204	-0.388204	0.410911	0.283074
P0A9M2	hpt	[K].SLAICTLLDKPSR.[R]	[122-134]	['cytosol']	['Hpt.4']	['Mg2+']	N	7860	20.115	0.262538	4	1	4.928	['PRTase-like']	['3-173']	1	1	hpt3-173		-5.64766	-5.64766	2.6574	0
P0ADX1	yhfA	[K].AVNITHSYEVVAA.[-]	[122-134]	['cytosol']	Monomer	None	N	1623	14.517	0.0391241	1	1	5.531	['OsmC-like']	['1-132']	1	1	yhfALNK		-1.18245	-1.18245	2.11451	0.267914
P0A9M2	hpt	[K].SLAICTLLDKPSRR.[E]	[122-135]	['cytosol']	['Hpt.4']	['Mg2+']	N	7860	20.115	0.262538	4	1	4.928	['PRTase-like']	['3-173']	1	1	hpt3-173		-2.48917	-2.48917	4.67571	0.195178
P27828	wecB	[R].TGDLYSPWPEEANR.[T]	[122-135]	['cytosol']	['WecB.2']	None	N	1326	42.245	0.0930182	2	1	6.056	['UDP-Glycosyltransferase/glycogen phosphorylase']	['1-373']	1	1	wecB1-373		-0.570658	-0.570658	2.61427	0.11232
P0AD59	ivy	[K].LTWLNVNDALSIDGK.[T]	[122-136]	['periplasmic space']	['Ivy.2']	None	N	1324	16.872	0.037094	2	1	6.454	['Inhibitor of vertebrate lysozyme, Ivy']	['31-156']	1	1	ivy31-156		-0.23116	-0.23116	0.623904	0.0997111
P0A6T5	folE	[K].ATVAYIPKDSVIGLSK.[I]	[122-137]	['cytosol']	['FolE.10']	['Zn2+']	Y	4658	24.831	0.192063	10	1	7.014	['T-fold']	['4-221']	1	1	folE4-221		-1.98297	-1.98297	3.25488	0.160673
P0ABK5	cysK	[K].GAIQKAEEIVASNPEK.[Y]	[122-137]	['cytosol']	['CysE.6.', 'CysK.2.']	["pyridoxal 5'-phosphate"]	N	2486	34.49	0.142378	8	2	5.834	['Tryptophan synthase beta subunit-like PLP-dependent enzymes']	['3-317']	1	1	cysK3-317		-1.08052	-1.08052	3.46242	0.0636033
P0ACF8	hns	[K].AMDEQGKSLDDFLIKQ.[-]	[122-137]	['bacterial nucleoid', 'cytosol']	Monomer	None	N	86090	15.54	2.22153	1	1	5.301	['H-NS histone-like proteins', 'H-NS histone-like proteins']	['2-58', '93-136']	2	1	hnsLNK		0.382655	0.382655	0.134529	0.306974
P0AE52	bcp	[R].ISFLIDADGKIEHVFDDFK.[T]	[122-140]	['cytosol']	Monomer	None	N	9932	17.634	0.290828	1	1	4.924	['Thioredoxin fold']	['3-154']	1	1	bcp3-154		-2.19877	-2.19877	2.59318	0.103247
P69503	apt	[K].VLVVDDLLATGGTIEATVK.[L]	[122-140]	['cytosol']	['Apt.2']	['Mg2+']	N	15434	19.859	0.508962	2	1	5.139	['PRTase-like']	['12-180']	1	1	apt12-180		-1.4776	-1.4776	5.92079	0.196431
P0A7Z0	rpiA	[K].QVDILGKFPLPVEVIPMAR.[S]	[122-140]	['cytosol']	['RpiA.2']	None	N	8526	22.86	0.323646	2	1	5.109	['NagB/RpiA/CoA transferase-like', 'Ferredoxin-like']	['2-146', '127-198']	2	2	rpiA2-146		-0.651074	-0.651074	0.913537	0.120814
P51024	yaiL	[R].LLVDNNSEGEYAIIPASVADKIAQR.[D]	[122-146]	['cytosol']	Monomer	None	N	1059	19.923	0.0350348	1	1	8.463	Unknown		0	0	yaiL		-0.442692	-0.442692	0.314755	0.289773
P0A9K3	ybeZ	[R].TPNQAQYIANILDHDITFGVGPAGTGK.[T]	[122-148]	['cytosol']	Monomer	None	N	2115	39.039	0.137107	1	1	5.719	['P-loop containing nucleoside triphosphate hydrolases']	['117-318']	1	1	ybeZ117-318		-3.49903	-3.49903	1.50896	0.771285
P0A9A9	fur	[R].LTNHSLYLYGHCAEGDCREDEHAHEGK.[-]	[122-148]	['cytosol']	Monomer	None	N	6426	16.795	0.179213	1	1	5.81	['DNA/RNA-binding 3-helical bundle']	['6-134']	1	1	furLNK		-0.985019	-0.985019	0.536514	0.561621
P37747	glf	[K].KYGDKVPENLEEQAISLVGEDLYQALIK.[G]	[122-149]	['cytosol']	Monomer	['FAD']	?	3076	42.966	0.219463	1	1	6.791	['Nucleotide-binding domain', 'FAD-linked reductases, C-terminal domain']	['1-263+331-364', '245-313']	2	2	glf1-263+331-364		-6.30103	-6.30103	1.12878	0
P76347	yeeJ	[K].TVTASLANNGASDNK.[T]	[1221-1235]	['outer membrane']	Monomer	None	N	3	248.57	0.00123828	1	1	4.704	['Immunoglobulin-like beta-sandwich', 'Immunoglobulin-like beta-sandwich', 'Immunoglobulin-like beta-sandwich', 'Immunoglobulin-like beta-sandwich', 'Immunoglobulin-like beta-sandwich', 'Immunoglobulin-like beta-sandwich', 'Immunoglobulin-like beta-sandwich', 'Immunoglobulin-like beta-sandwich', 'Immunoglobulin-like beta-sandwich', 'Immunoglobulin-like beta-sandwich', 'Immunoglobulin-like beta-sa…	['2166-2254', '833-929', '1035-1142', '1553-1660', '931-1038', '1139-1241', '1458-1556', '530-626', '1960-2055', '1860-1950', '1658-1750', '1351-1450', '1758-1850', '739-836', '2054-2157', '1247-1347']	16	1	yeeJ1139-1241		-0.172959	-0.172959	0.214453	0.181237
P22523	mukB	[R].LTEELTSR.[E]	[1222-1229]	['cytosol', 'bacterial nucleoid']	['MukB.2.', 'MukE.4', 'MukF.2.']	None	Y	1215	170.23	0.343448	8	3	5.131	['P-loop containing nucleoside triphosphate hydrolases', 'P-loop containing nucleoside triphosphate hydrolases']	['22-224', '21-55+1253-1433']	2	1	mukBLNK		-1.24331	-1.24331	1.76538	0.533677
P23721	serC	[K].VTVDGLR.[A]	[123-129]	['cytosol']	['SerC.2']	["pyridoxal 5'-phosphate"]	N	3643	39.783	0.240661	2	1	5.297	['PLP-dependent transferase-like']	['4-362']	1	1	serC4-362		-0.733863	-0.733863	2.27443	0.0343137
P77306	yqiK	[R].TLSPEDLR.[M]	[123-130]	['cytosol', 'inner membrane']	Monomer	None	N	?	60.7	?	1	1	4.918	['EF-Ts domain-like']	['61-202']	1	1	yqiK61-202		1.13183	1.13183	0.452844	0.626704
P06987	hisB	[R].ANSYVIGDR.[A]	[123-131]	['cytosol']	['HisB.2']	['Mg2']	N	1672	40.278	0.111829	2	1	5.863	['HAD-like', 'Ribosomal protein S5 domain 2-like', 'Ribosomal protein S5 domain 2-like']	['1-158', '252-342', '167-251']	3	2	hisB1-158		-1.07446	-1.07446	1.38516	0.405755
P0C0L2	osmC	[K].AGCPVSQVLK.[A]	[123-132]	['cytosol']	['OsmC.2']	None	N	431	15.088	0.0107984	2	1	5.582	['OsmC-like']	['1-141']	1	1	osmC1-141		-11.7993	-11.7993	1.72231	0
P0A6F5	groL	[K].AVTAAVEELK.[A]	[123-132]	['cytosol']	['GroL.14', 'GroS.14']	None	Y	52165	57.329	4.96595	28	2	4.703	['The "swivelling" beta/beta/alpha domain', 'GroEL equatorial domain-like', 'GroEL-intermediate domain like', '']	['191-376', '7-134+406-521', '137-203', '3-92+331-547']	4	4	groL7-134+406-521		-1.09548	-1.09548	2.75701	0.0752492
P0A7A9	ppa	[K].DVNDLPELLK.[A]	[123-132]	['cytosol']	['Ppa.6']	['Mg2+']	Y	66605	19.704	2.17927	6	1	4.909	['OB-fold']	['6-174']	1	1	ppa6-174		-0.909947	-0.909947	1.48041	0.0569998
P00509	aspC	[R].VWVSNPSWPNHK.[S]	[123-134]	['cytosol']	['AspC.2']	["pyridoxal 5'-phosphate"]	N	4498	43.573	0.325451	2	1	5.507	['PLP-dependent transferase-like']	['1-396']	1	1	aspC1-396		-0.312212	-0.312212	1.32975	0.121751
P0A7L0	rplA	[R].VVGQLGQVLGPR.[G]	[123-134]	['cytosol', 'ribosome']	['RrlA.', 'RrfA.', 'RplA.', 'RplB.', 'RplC.', 'RplD.', 'RplE.', 'RplF.', 'RplJ.', 'RplL.2.2.', 'RplI.', 'RplK.', 'RplM.', 'RplN.', 'RplO.', 'RplP.', 'RplQ.', 'RplR.', 'RplS.', 'RplT.', 'RplU.', 'RplV.', 'RplW.', 'RplX.', 'RplY.', 'RpmA.', 'RpmB.', 'RpmC.', 'RpmD.', 'RpmE.', 'RpmF.', 'RpmG.', 'RpmH.', 'RpmI.', 'RpmJ.']	None	N	143769	24.73	5.90389	38	35	9.957	['Ribosomal protein L1']	['6-225']	1	1	rplA6-225		-0.0613222	-0.0613222	0.0659725	0.0287847
P24171	dcp	[R].RESLGLDSESIR.[L]	[123-134]	['cytosol', 'periplasmic space']	Monomer	['Zn2+']	N	1114	77.516	0.143392	1	1	5.484	['Zincin-like']	['5-679']	1	1	dcp5-679		0.353188	0.353188	1.62605	0.0735573
P37902	gltI	[K].QAAFSDTIFVVGTR.[L]	[123-136]	['periplasmic space']	['GltI.', 'GltK.', 'GltJ.', 'GltL.2']	None	N	1254	33.42	0.069591	5	4	8.674	['Periplasmic binding protein-like II']	['8-274']	1	1	gltI8-274		-7.67034	-7.67034	2.92425	0
P0ABD8	accB	[K].MMNQIEADKSGTVK.[A]	[123-136]	['cytosol']	Monomer	None	Y	34495	16.687	0.955836	1	1	4.474	['Barrel-sandwich hybrid']	['81-156']	1	1	accB81-156		0.594066	0.594066	0.543789	0.272566
P0A8C4	ygfB	[K].LDKVTGETGEAIDDLR.[N]	[123-138]	['cytosol']	Monomer	None	N	2535	21.23	0.089367	1	1	4.036	['YgfB-like']	['7-176']	1	1	ygfB7-176		0.535722	0.535722	3.53365	0.0263948
P43672	uup	[K].VQEQLDHHNLWQLENR.[I]	[123-138]	['inner membrane', 'cytosol']	Monomer	None	N	1482	72.067	0.177351	1	1	5.274	['P-loop containing nucleoside triphosphate hydrolases', 'P-loop containing nucleoside triphosphate hydrolases']	['9-239', '311-501']	2	1	uup9-239		1.18443	1.18443	0.172989	0.312744
P28635	metQ	[K].SLDELQDGSQVAVPNDPTNLGR.[S]	[123-144]	['inner membrane', 'periplasmic space']	['MetN.2', 'MetI.2', 'MetQ.']	None	N	7841	29.432	0.383213	5	3	4.997	['Periplasmic binding protein-like II']	['33-271']	1	1	metQ33-271		1.46514	1.46514	2.12081	0.106585
P0AEG4	dsbA	[R].SASDIRDVFINAGIKGEEYDAAWNSFVVK.[S]	[123-151]	['periplasmic space']	Monomer	None	N	11119	23.105	0.4266	1	1	6.047	['Thioredoxin fold']	['21-206']	1	1	dsbA21-206		-9.46029	-9.46029	0.819997	0
P09831	gltB	[K].TFWFDIR.[N]	[1232-1238]	['cytosol']	['GltD.', 'GltB.']	['FAD', 'Fe2+']	N	1079	163.3	0.292588	2	2	6.273	['TIM beta/alpha-barrel', 'Ntn hydrolase-like', 'Single-stranded right-handed beta-helix']	['434-1191', '12-429', '1211-1465']	3	3	gltB1211-1465		-1.94298	-1.94298	2.2756	0.324178
P0A8T7	rpoC	[R].YIVNEVQDVYR.[L]	[1232-1242]	['cytosol']	['RpoA.2', 'RpoC.', 'RpoB.']	None	Y	17553	155.16	4.52252	4	3	6.753	['beta and beta-prime subunits of DNA dependent RNA-polymerase', '']	['16-944+1133-1363', '993-1371']	2	2	rpoCLNK		-1.8832	-1.8832	1.40791	0.783117
P0A8V2	rpoB	[K].LNHLVDDKMHAR.[S]	[1235-1246]	['cytosol']	['RpoA.2', 'RpoC.', 'RpoB.']	None	Y	16156	150.63	4.04105	4	3	5.02	['beta and beta-prime subunits of DNA dependent RNA-polymerase']	['11-226+343-939+1039-1341']	1	1	rpoB11-226+343-939+1039-1341		-3.50794	-3.50794	2.03229	1.10794
P22523	mukB	[R].SVANIIR.[K]	[1239-1245]	['cytosol', 'bacterial nucleoid']	['MukB.2.', 'MukE.4', 'MukF.2.']	None	Y	1215	170.23	0.343448	8	3	5.131	['P-loop containing nucleoside triphosphate hydrolases', 'P-loop containing nucleoside triphosphate hydrolases']	['22-224', '21-55+1253-1433']	2	1	mukBLNK		0.258971	0.258971	0.521803	0.110691
P60723	rplD	[K].FSVEAPK.[T]	[124-130]	['ribosome', 'cytosol']	['RrlA.', 'RrfA.', 'RplA.', 'RplB.', 'RplC.', 'RplD.', 'RplE.', 'RplF.', 'RplJ.', 'RplL.2.2.', 'RplI.', 'RplK.', 'RplM.', 'RplN.', 'RplO.', 'RplP.', 'RplQ.', 'RplR.', 'RplS.', 'RplT.', 'RplU.', 'RplV.', 'RplW.', 'RplX.', 'RplY.', 'RpmA.', 'RpmB.', 'RpmC.', 'RpmD.', 'RpmE.', 'RpmF.', 'RpmG.', 'RpmH.', 'RpmI.', 'RpmJ.']	None	Y	131359	22.086	4.81755	38	35	10.037	['Ribosomal protein L4']	['10-200']	1	1	rplD10-200		-1.57274	-1.57274	0.899728	0.812105
P67910	hldD	[R].TSDFIESR.[E]	[124-131]	['cytosol']	['RfaD.5']	['NADP+']	N	8651	34.893	0.501249	5	1	?	['NAD(P)-binding Rossmann-fold domains']	['1-306']	1	1	hldD1-306		-0.853766	-0.853766	1.67836	0.154816
P26616	maeA	[R].GVFISYQNR.[H]	[124-132]	['cytosol']	['MaeA.4']	['Mn2+']	N	1331	63.197	0.139677	4	1	5.069	['Aminoacid dehydrogenase-like, N-terminal domain', 'NAD(P)-binding Rossmann-fold domains']	['7-270', '271-562']	2	2	maeA7-270		-1.62875	-1.62875	2.6889	0.369823
P0AG82	pstS	[K].TLGDIYLGK.[I]	[124-132]	['inner membrane', 'periplasmic space']	['PstB.2', 'PstA.', 'PstC.', 'PstS.']	None	N	1011	37.024	0.0621561	5	4	8.691	['Periplasmic binding protein-like II']	['27-339']	1	1	pstS27-339		-0.762325	-0.762325	1.74219	0.255485
P30850	rnb	[K].EGDWAVAEMR.[R]	[124-133]	['cytosol']	Monomer	['Mg2+']	N	4732	72.491	0.56961	1	1	5.343	['OB-fold', 'OB-fold', 'OB-fold', 'OB-fold']	['176-556', '83-171', '560-643', '8-80']	4	1	rnb83-171		0.232506	0.232506	0.651411	0.122184
P0A8T7	rpoC	[R].IGLLLDMPLR.[D]	[124-133]	['cytosol']	['RpoA.2', 'RpoC.', 'RpoB.']	None	Y	17553	155.16	4.52252	4	3	6.753	['beta and beta-prime subunits of DNA dependent RNA-polymerase', '']	['16-944+1133-1363', '993-1371']	2	2	rpoC16-944+1133-1363		1.08839	1.08839	1.59155	0.186186
P07813	leuS	[R].ELATCTPEYYR.[W]	[124-134]	['cytosol']	Monomer	None	Y	8069	97.234	1.30283	1	1	5.041	['Adenine nucleotide alpha hydrolase-like', 'ValRS/IleRS/LeuRS editing domain', 'Anticodon-binding domain of a subclass of class I aminoacyl-tRNA synthetases']	['5-226+416-668', '226-415', '662-859']	3	3	leuS5-226+416-668		-0.150371	-0.150371	0.4372	0.0865523
P18843	nadE	[R].EAGIELSDFVR.[G]	[124-134]	['cytosol']	['NadE.2']	['Mg2+']	Y	3352	30.637	0.170529	2	1	5.319	['Adenine nucleotide alpha hydrolase-like']	['3-273']	1	1	nadE3-273		-0.119041	-0.119041	0.340637	0.10923
P24171	dcp	[R].ESLGLDSESIR.[L]	[124-134]	['cytosol', 'periplasmic space']	Monomer	['Zn2+']	N	1114	77.516	0.143392	1	1	5.484	['Zincin-like']	['5-679']	1	1	dcp5-679		0.69927	0.69927	2.03408	0.0935144
P21165	pepQ	[R].GNIGYIGPVPER.[A]	[124-135]	['cytosol']	['PepQ.2']	['Mn2+']	N	2511	50.176	0.209215	2	1	5.695	['Creatinase/aminopeptidase', '']	['163-438', '155-198']	2	2	pepQLNK		-0.439415	-0.439415	3.44701	0.0308352
P0A9P6	deaD	[R].QGPQIVVGTPGR.[L]	[124-135]	['cytosol']	Monomer	None	N	9221	70.546	1.08019	1	1	8.875	['P-loop containing nucleoside triphosphate hydrolases']	['75-361']	1	1	deaD75-361		0.232229	0.232229	0.177548	0.151352
P0A8M3	thrS	[R].MHELAEKNYDVIK.[K]	[124-136]	['cytosol']	['ThrS.2']	['Zn2+']	Y	12096	74.014	1.48664	2	1	5.891	['Class II aaRS and biotin synthetases', 'RRF/tRNA synthetase additional domain-like', 'Anticodon-binding domain-like', 'beta-Grasp (ubiquitin-like)']	['241-531', '63-241', '533-628', '3-61']	4	4	thrS63-241		0.724308	0.724308	0.937987	0.0165245
P0A8T7	rpoC	[R].IGLLLDMPLRDIER.[V]	[124-137]	['cytosol']	['RpoA.2', 'RpoC.', 'RpoB.']	None	Y	17553	155.16	4.52252	4	3	6.753	['beta and beta-prime subunits of DNA dependent RNA-polymerase', '']	['16-944+1133-1363', '993-1371']	2	2	rpoC16-944+1133-1363		0.353872	0.353872	0.886941	0.067938
P0A8M3	thrS	[R].MHELAEKNYDVIKK.[K]	[124-137]	['cytosol']	['ThrS.2']	['Zn2+']	Y	12096	74.014	1.48664	2	1	5.891	['Class II aaRS and biotin synthetases', 'RRF/tRNA synthetase additional domain-like', 'Anticodon-binding domain-like', 'beta-Grasp (ubiquitin-like)']	['241-531', '63-241', '533-628', '3-61']	4	4	thrS63-241		0.419142	0.419142	0.987949	0.135764
P0A6U5	rsmG	[R].VEEFPSEPPFDGVISR.[A]	[124-139]	['cytosol']	Monomer	None	N	2210	23.431	0.0859869	1	1	6.228	['S-adenosyl-L-methionine-dependent methyltransferases']	['3-204']	1	1	rsmG3-204		1.09348	1.09348	2.53356	0.0955745
P00959	metG	[R].TISQLYDPEKGMFLPDR.[F]	[124-140]	['cytosol']	['MetG.2']	['Mg2+', 'Zn2+']	Y	6555	76.255	0.830023	2	1	5.572	['Adenine nucleotide alpha hydrolase-like', 'Anticodon-binding domain of a subclass of class I aminoacyl-tRNA synthetases', 'OB-fold', 'Rubredoxin-like']	['6-141+176-388', '391-548', '570-676', '142-176']	4	4	metG6-141+176-388		0.207741	0.207741	0.0580621	0.090243
P0A7R1	rplI	[R].TTGEHEVSFQVHSEVFAK.[V]	[124-141]	['cytosol', 'ribosome']	['RrlA.', 'RrfA.', 'RplA.', 'RplB.', 'RplC.', 'RplD.', 'RplE.', 'RplF.', 'RplJ.', 'RplL.2.2.', 'RplI.', 'RplK.', 'RplM.', 'RplN.', 'RplO.', 'RplP.', 'RplQ.', 'RplR.', 'RplS.', 'RplT.', 'RplU.', 'RplV.', 'RplW.', 'RplX.', 'RplY.', 'RpmA.', 'RpmB.', 'RpmC.', 'RpmD.', 'RpmE.', 'RpmF.', 'RpmG.', 'RpmH.', 'RpmI.', 'RpmJ.']	None	N	139354	15.769	3.64899	38	35	6.289	['Ribosomal protein L9 C-domain', 'MbtH/L9 domain-like']	['60-149', '1-57']	2	2	rplI60-149		-0.958853	-0.958853	1.18868	0.391202
P0AA10	rplM	[K].VYAGNEHNHAAQQPQVLDI.[-]	[124-142]	['cytosol', 'ribosome']	['RrlA.', 'RrfA.', 'RplA.', 'RplB.', 'RplC.', 'RplD.', 'RplE.', 'RplF.', 'RplJ.', 'RplL.2.2.', 'RplI.', 'RplK.', 'RplM.', 'RplN.', 'RplO.', 'RplP.', 'RplQ.', 'RplR.', 'RplS.', 'RplT.', 'RplU.', 'RplV.', 'RplW.', 'RplX.', 'RplY.', 'RpmA.', 'RpmB.', 'RpmC.', 'RpmD.', 'RpmE.', 'RpmF.', 'RpmG.', 'RpmH.', 'RpmI.', 'RpmJ.']	None	Y	119510	16.019	3.17899	38	35	10.158	['Ribosomal protein L13']	['1-140']	1	1	rplMLNK		-1.31031	-1.31031	0.729612	0.634429
P19624	pdxA	[K].GVINDAGIPFTGHTEFFEER.[S]	[124-143]	['cytosol']	['PdxA.2']	['Zn2']	N	275	35.114	0.0160347	2	1	6.008	['Isocitrate/Isopropylmalate dehydrogenase-like']	['6-324']	1	1	pdxA6-324		-0.291634	-0.291634	0.110332	0.170868
P00959	metG	[R].TISQLYDPEKGMFLPDRFVK.[G]	[124-143]	['cytosol']	['MetG.2']	['Mg2+', 'Zn2+']	Y	6555	76.255	0.830023	2	1	5.572	['Adenine nucleotide alpha hydrolase-like', 'Anticodon-binding domain of a subclass of class I aminoacyl-tRNA synthetases', 'OB-fold', 'Rubredoxin-like']	['6-141+176-388', '391-548', '570-676', '142-176']	4	4	metGLNK		-0.116952	-0.116952	0.10281	0.314625
P0AFF6	nusA	[R].AMVVDQFREHEGEIITGVVK.[K]	[124-143]	['cytosol']	Monomer	None	Y	10864	54.871	0.989878	1	1	4.381	['Transcription factor NusA, N-terminal domain', 'Alpha-lytic protease prodomain-like', 'OB-fold', 'SAM domain-like', 'SAM domain-like', 'Alpha-lytic protease prodomain-like']	['1-126', '201-278', '132-199', '429-492', '355-414', '279-343']	6	4	nusALNK		0.589828	0.589828	0.961346	0.0400371
P05793	ilvC	[K].DGAALGYSHGFNIVEVGEQIRK.[D]	[124-145]	['cytosol']	['IlvC.4']	['Mg2+']	N	865	54.069	0.0776629	4	1	5.09	['NAD(P)-binding Rossmann-fold domains', '6-phosphogluconate dehydrogenase C-terminal domain-like', '6-phosphogluconate dehydrogenase C-terminal domain-like']	['30-209', '210-341', '350-481']	3	2	ilvC30-209		-9.31955	-9.31955	1.73231	0
P0AG18	purE	[K].AGAANAALLAAQILATHDKELHQR.[L]	[124-147]	['cytosol']	['PurE.8']	None	N	1068	17.78	0.031532	8	1	6.223	['Flavodoxin-like']	['9-162']	1	1	purE9-162		-9.54203	-9.54203	2.66146	0
P30177	ybiB	[R].VLTETIFELMGITPTLHGGQAQAK.[L]	[124-147]	['cytosol']	['YbiB.2']	None	N	817	35.049	0.0475496	2	1	6.528	['Nucleoside phosphorylase/phosphoribosyltransferase catalytic domain', 'Methionine synthase domain-like']	['75-319', '7-72']	2	2	ybiB75-319		-0.731509	-0.731509	0.537421	0.313552
P45799	nudE	[K].MNIVVAQDLYPESLEGDEPEPLPQVR.[W]	[124-149]	['cytosol']	['NudE.2']	['Mg2+']	N	1130	21.153	0.0396917	2	1	4.71	['Nudix']	['3-182']	1	1	nudE3-182		-9.53095	-9.53095	3.6043	0
P09831	gltB	[R].SVGASLSGYIAQTHGDQGLAADPIK.[A]	[1243-1267]	['cytosol']	['GltD.', 'GltB.']	['FAD', 'Fe2+']	N	1079	163.3	0.292588	2	2	6.273	['TIM beta/alpha-barrel', 'Ntn hydrolase-like', 'Single-stranded right-handed beta-helix']	['434-1191', '12-429', '1211-1465']	3	3	gltB1211-1465		-5.52041	-5.52041	1.77073	0
P0A8V2	rpoB	[R].STGSYSLVTQQPLGGK.[A]	[1247-1262]	['cytosol']	['RpoA.2', 'RpoC.', 'RpoB.']	None	Y	16156	150.63	4.04105	4	3	5.02	['beta and beta-prime subunits of DNA dependent RNA-polymerase']	['11-226+343-939+1039-1341']	1	1	rpoB11-226+343-939+1039-1341		-2.03566	-2.03566	2.01919	0.773339
P0A8T7	rpoC	[K].INDKHIEVIVR.[Q]	[1248-1258]	['cytosol']	['RpoA.2', 'RpoC.', 'RpoB.']	None	Y	17553	155.16	4.52252	4	3	6.753	['beta and beta-prime subunits of DNA dependent RNA-polymerase', '']	['16-944+1133-1363', '993-1371']	2	2	rpoCLNK		0.679591	0.679591	1.55674	0.099654
P39199	prmB	[K].FAGLISK.[Q]	[125-131]	['cytosol']	Monomer	None	N	1886	35.002	0.109618	1	1	4.466	['S-adenosyl-L-methionine-dependent methyltransferases']	['15-293']	1	1	prmB15-293		0.937328	0.937328	1.63958	0.0217913
P77247	hxpB	[K].VLTMFDLR.[D]	[125-132]	['cytosol']	Monomer	['Mn2+']	N	1568	24.33	0.0633486	1	1	?	['HAD-like']	['7-216']	1	1	hxpB7-216		-1.63788	-1.63788	1.26941	0.331781
P0A6G7	clpP	[K].RFCLPNSR.[V]	[125-132]	['cytosol']	['ClpP.14.', 'ClpA.6.', 'ClpX.6.']	None	N	6334	23.187	0.243877	26	3	5.538	['ClpP/crotonase']	['17-204']	1	1	clpP17-204		-0.229232	-0.229232	0.269374	0.329162
P0ABT2	dps	[R].YAIVANDVR.[K]	[125-133]	['bacterial nucleoid', 'cytosol']	['Dps.12']	None	N	2131	18.695	0.0661543	12	1	5.793	['Ferritin-like']	['10-167']	1	1	dps10-167		-1.1288	-1.1288	0.989379	0.311376
P76002	pliG	[K].KYNVDIQIK.[-]	[125-133]	['cytosol', 'periplasmic space']	Monomer	None	N	761	14.906	0.0188363	1	1	9.685	Unknown		0	0	pliG		-0.0625445	-0.0625445	0.0628768	0.0307511
P0ABT2	dps	[R].YAIVANDVRK.[A]	[125-134]	['bacterial nucleoid', 'cytosol']	['Dps.12']	None	N	2131	18.695	0.0661543	12	1	5.793	['Ferritin-like']	['10-167']	1	1	dps10-167		-1.04898	-1.04898	0.831724	0.480394
P00448	sodA	[R].FGSGWAWLVLK.[G]	[125-135]	['cytosol']	['SodA.2']	['Mn2+']	N	50220	23.097	1.92611	2	1	6.669	['Fe,Mn superoxide dismutase (SOD), C-terminal domain', 'Long alpha-hairpin']	['95-204', '1-90']	2	2	sodA95-204		-1.16067	-1.16067	2.11963	0.300153
P13035	glpD	[R].FGANSVLKPEIK.[R]	[125-136]	['cytosol', 'inner membrane']	['GlpD.2']	['FAD']	N	127	56.751	0.0119681	2	1	7.148	['FAD/NAD(P)-binding domain', 'FAD-linked reductases, C-terminal domain']	['1-260+312-374', '226-319']	2	2	glpD1-260+312-374		-0.965962	-0.965962	3.16981	0.194648
P0CE48	tufB	[R].QVGVPYIIVFLNK.[C]	[125-137]	['cytosol', 'inner membrane']	Monomer	None	Y	90000	43.284	6.46781	1	1	5.217	['Reductase/isomerase/elongation factor common domain', 'Elongation factor/aminomethyltransferase common domain', 'P-loop containing nucleoside triphosphate hydrolases']	['203-301', '302-393', '6-219']	3	3	tufB6-219		-2.25252	-2.25252	5.06229	0.698782
P0AF03	mog	[R].KQALILNLPGQPK.[S]	[125-137]	['cytosol']	['Mog.3']	['Mg2+']	N	2026	21.222	0.0713962	3	1	4.801	['Molybdenum cofactor biosynthesis proteins']	['3-188']	1	1	mog3-188		-1.66092	-1.66092	4.95756	0
P13035	glpD	[R].FGANSVLKPEIKR.[G]	[125-137]	['cytosol', 'inner membrane']	['GlpD.2']	['FAD']	N	127	56.751	0.0119681	2	1	7.148	['FAD/NAD(P)-binding domain', 'FAD-linked reductases, C-terminal domain']	['1-260+312-374', '226-319']	2	2	glpD1-260+312-374		-0.547416	-0.547416	0.595657	0.168824
P00448	sodA	[R].FGSGWAWLVLKGDK.[L]	[125-138]	['cytosol']	['SodA.2']	['Mn2+']	N	50220	23.097	1.92611	2	1	6.669	['Fe,Mn superoxide dismutase (SOD), C-terminal domain', 'Long alpha-hairpin']	['95-204', '1-90']	2	2	sodA95-204		-1.07916	-1.07916	0.598761	0.709769
P10408	secA	[K].GVHVVTVNDYLAQR.[D]	[125-138]	['cytosol', 'inner membrane']	['SecA.2']	None	Y	3987	102.02	0.67543	2	1	5.371	['Helical scaffold and wing domains of SecA', 'P-loop containing nucleoside triphosphate hydrolases', 'P-loop containing nucleoside triphosphate hydrolases', 'Pre-protein crosslinking domain of SecA']	['620-840+877-889', '5-228+368-415', '416-618', '227-368']	4	3	secA5-228+368-415		1.19175	1.19175	0.691035	0.449898
P0ABS1	dksA	[R].RLEARPTADLCIDCK.[T]	[125-139]	['cytosol']	Monomer	None	N	21225	17.528	0.617773	1	1	4.93	['Long alpha-hairpin', 'Glucocorticoid receptor-like (DNA-binding domain)']	['9-109', '111-149']	2	2	dksA111-149		0.304651	0.304651	0.0167936	0.408081
P06721	metC	[K].LGVTTSWFDPLIGADIVK.[H]	[125-142]	['cytosol']	['MetC.4']	["pyridoxal 5'-phosphate"]	N	596	43.212	0.0427661	4	1	6.152	['PLP-dependent transferase-like']	['31-393']	1	1	metC31-393		-9.44535	-9.44535	2.74886	0
P0AED7	dapE	[R].LAFLITSDEEASAHNGTVK.[V]	[125-143]	['cytosol']	['DapE.2']	['Zn2+', 'Co2+']	Y	1286	41.269	0.088128	2	1	5.257	['Phosphorylase/hydrolase-like', 'Ferredoxin-like']	['5-178+292-373', '179-286']	2	2	dapE5-178+292-373		-2.55118	-2.55118	3.32796	0.300449
P0AED0	uspA	[R].QLINTVHVDMLIVPLRDEEE.[-]	[125-144]	['cytosol']	Monomer	None	N	12675	16.066	0.338146	1	1	4.987	['Adenine nucleotide alpha hydrolase-like']	['3-139']	1	1	uspALNK		-0.648098	-0.648098	0.519218	0.354603
P0A6Y5	hslO	[R].YQGVVGLEGDTLAACLEDYFMR.[S]	[125-146]	['cytosol']	Monomer	None	N	6405	32.534	0.346024	1	1	4.206	['Hsp33 domain', 'HSP33 redox switch-like']	['4-232', '225-283']	2	2	hslO4-232		-5.07431	-5.07431	0.899989	0
P24182	accC	[K].KAGVPCVPGSDGPLGDDMDKNR.[A]	[125-146]	['cytosol']	['AccA.2', 'AccD.2.', 'AccC.2.']	None	Y	13890	49.321	1.13758	8	3	6.784	['PreATP-grasp domain', 'Barrel-sandwich hybrid', 'ATP-grasp']	['1-114', '331-443', '83-347']	3	3	accC83-347		2.01193	2.01193	0.697555	0.264875
P0A6Y8	dnaK	[K].KTAEDYLGEPVTEAVITVPAYFNDAQR.[Q]	[125-151]	['cytosol', 'inner membrane']	Monomer	None	N	44581	69.115	5.11648	1	1	4.692	['Ribonuclease H-like motif', 'Ribonuclease H-like motif', 'Heat shock protein 70kD (HSP70), peptide-binding domain', 'immunoglobulin/albumin-binding domain-like']	['187-382', '4-183', '384-539', '507-602']	4	3	dnaK4-183		-1.17306	-1.17306	4.23759	0.252563
P08390	usg	[R].NVIAVPDSLTSQLLAALKPLIDQGGLSR.[I]	[125-152]	['cytosol']	Monomer	None	?	2191	36.364	0.132301	1	1	4.233	['FwdE/GAPDH domain-like', 'NAD(P)-binding Rossmann-fold domains']	['132-319', '5-157']	2	2	usg5-157		-10.1653	-10.1653	0.778995	0
P0A8T7	rpoC	[K].HIEVIVR.[Q]	[1252-1258]	['cytosol']	['RpoA.2', 'RpoC.', 'RpoB.']	None	Y	17553	155.16	4.52252	4	3	6.753	['beta and beta-prime subunits of DNA dependent RNA-polymerase', '']	['16-944+1133-1363', '993-1371']	2	2	rpoCLNK		-3.71079	-3.71079	1.28954	1.11318
P0A6G7	clpP	[R].FCLPNSR.[V]	[126-132]	['cytosol']	['ClpP.14.', 'ClpA.6.', 'ClpX.6.']	None	N	6334	23.187	0.243877	26	3	5.538	['ClpP/crotonase']	['17-204']	1	1	clpP17-204		-0.594827	-0.594827	0.62185	0.451526
P0A6P1	tsf	[K].IGENINIR.[R]	[126-133]	['cytosol']	Monomer	None	Y	95122	30.423	4.80543	1	1	5.098	['EF-Ts domain-like', 'EF-Ts domain-like', 'RuvA C-terminal domain-like']	['142-281', '56-139', '4-54']	3	2	tsf56-139		0.28601	0.28601	0.506442	0.176684
P0A6P1	tsf	[K].IGENINIRR.[V]	[126-134]	['cytosol']	Monomer	None	Y	95122	30.423	4.80543	1	1	5.098	['EF-Ts domain-like', 'EF-Ts domain-like', 'RuvA C-terminal domain-like']	['142-281', '56-139', '4-54']	3	2	tsf56-139		-0.697034	-0.697034	0.20303	0.142174
P46853	yhhX	[R].RFDSCFLTAK.[K]	[126-135]	['cytosol']	Monomer	None	N	1001	38.765	0.0644352	1	1	6.225	['NAD(P)-binding Rossmann-fold domains', 'FwdE/GAPDH domain-like']	['3-158', '130-271']	2	2	yhhX3-158		-10.6544	-10.6544	2.96281	0
P77754	spy	[K].IYNILTPEQK.[K]	[126-135]	['periplasmic space']	['Spy.2']	None	N	309	18.199	0.00933803	2	1	10	Unknown		0	0	spy		-0.317049	-0.317049	0.152466	0.430993
P33599	nuoC	[K].LFPNANWYER.[E]	[126-135]	['cytosol', 'inner membrane']	['NuoB.', 'NuoC.', 'NuoE.', 'NuoF.', 'NuoG.', 'NuoI.']	['Mg2+', 'a [2Fe-2S] iron-sulfur cluster', 'a [4Fe-4S] iron-sulfur cluster', 'Ca2+', 'FMN']	N	3010	68.236	0.341059	6	6	6.12	['HydB/Nqo4-like', 'Nqo5-like']	['221-596', '21-225']	2	2	nuoC21-225		0.115663	0.115663	0.183136	0.119244
P0AFG0	nusG	[K].TLFEPGEMVR.[V]	[126-135]	['cytosol']	Monomer	None	Y	18635	20.531	0.635314	1	1	6.548	['Ferredoxin-like', 'SH3-like barrel']	['7-122', '124-180']	2	2	nusG124-180		2.62844	2.62844	2.56596	0.138006
P77754	spy	[K].IYNILTPEQKK.[Q]	[126-136]	['periplasmic space']	['Spy.2']	None	N	309	18.199	0.00933803	2	1	10	Unknown		0	0	spy		-0.354496	-0.354496	0.189053	0.313125
P0AF03	mog	[K].QALILNLPGQPK.[S]	[126-137]	['cytosol']	['Mog.3']	['Mg2+']	N	2026	21.222	0.0713962	3	1	4.801	['Molybdenum cofactor biosynthesis proteins']	['3-188']	1	1	mog3-188		-1.95123	-1.95123	3.7895	0.29198
P0A746	msrB	[R].FTDGENGEEING.[-]	[126-137]	['cytosol']	Monomer	None	N	3069	15.451	0.0787413	1	1	5.656	['Mss4-like']	['5-133']	1	1	msrBLNK		-0.187801	-0.187801	0.462389	0.122516
P0A8C4	ygfB	[K].VTGETGEAIDDLR.[N]	[126-138]	['cytosol']	Monomer	None	N	2535	21.23	0.089367	1	1	4.036	['YgfB-like']	['7-176']	1	1	ygfB7-176		-1.2464	-1.2464	4.28978	0.0257834
P0A7J3	rplJ	[R].LATLPTYEEAIAR.[L]	[126-138]	['ribosome', 'cytosol']	['RplJ.', 'RplL.2.2']	None	Y	138126	17.712	4.06249	5	2	9.221	['Ferredoxin-like']	['4-160']	1	1	rplJ4-160		0.532371	0.532371	1.98504	0.0742724
P0ABS1	dksA	[R].LEARPTADLCIDCK.[T]	[126-139]	['cytosol']	Monomer	None	N	21225	17.528	0.617773	1	1	4.93	['Long alpha-hairpin', 'Glucocorticoid receptor-like (DNA-binding domain)']	['9-109', '111-149']	2	2	dksA111-149		0.459191	0.459191	0.304694	0.377412
P09030	xthA	[K].AQFYQNLQNYLETELKR.[D]	[126-142]	['cytosol']	Monomer	None	N	3914	30.969	0.201278	1	1	5.895	['DNase I-like']	['1-266']	1	1	xthA1-266		-2.70004	-2.70004	2.96288	0.0846244
P04425	gshB	[K].LFTAWFSDLTPETLVTR.[N]	[126-142]	['cytosol']	['GshB.4']	['Mg2+']	N	2739	35.561	0.161739	4	1	4.983	['ATP-grasp', 'PreATP-grasp domain']	['123-312', '2-122']	2	2	gshB123-312		-1.74179	-1.74179	1.85633	0.163071
P0AFH8	osmY	[K].EGSVKGYAGDTATTSEIK.[A]	[126-143]	['periplasmic space']	Monomer	None	N	864	21.074	0.030235	1	1	6.532	Unknown		0	0	osmY		0.407131	0.407131	0.569408	0.2318
P0A6S7	gpsA	[R].EALGDQIPLAVISGPTFAK.[E]	[126-144]	['cytosol']	['GpsA.2']	None	Y	1471	36.362	0.0888197	2	1	6.216	['6-phosphogluconate dehydrogenase C-terminal domain-like', 'NAD(P)-binding Rossmann-fold domains']	['184-335', '8-182']	2	2	gpsA8-182		0.72759	0.72759	1.59953	0.0431687
P37051	purU	[R].SLVERFDIPFELVSHEGLTR.[N]	[126-145]	['cytosol']	['PurU.6']	None	N	5277	31.935	0.279836	6	1	6.677	['Formyltransferase', 'Ferredoxin-like']	['86-279', '6-67']	2	2	purU86-279		-3.10119	-3.10119	0.591139	0.369023
P0A6F1	carA	[K].GAQNGCIIAGDNPDAALALEK.[A]	[126-146]	['cytosol']	['CarB.2', 'CarA.2']	['Mg2+']	N	456	41.431	0.0313718	4	2	6.061	['Flavodoxin-like', 'The "swivelling" beta/beta/alpha domain']	['153-378', '3-143']	2	2	carALNK		-0.414163	-0.414163	0.501832	0.151945
P24182	accC	[K].AGVPCVPGSDGPLGDDMDKNR.[A]	[126-146]	['cytosol']	['AccA.2', 'AccD.2.', 'AccC.2.']	None	Y	13890	49.321	1.13758	8	3	6.784	['PreATP-grasp domain', 'Barrel-sandwich hybrid', 'ATP-grasp']	['1-114', '331-443', '83-347']	3	3	accC83-347		1.15231	1.15231	2.35187	0.116474
P0ACA7	gstB	[R].DQAAIDASCKECDALFALLDAELAK.[V]	[126-150]	['cytosol']	Monomer	None	N	1359	23.713	0.0535125	1	1	4.92	['GST C-terminal domain-like', 'Thioredoxin fold']	['84-203', '1-85']	2	2	gstB84-203		-7.58102	-7.58102	1.25086	0
P0AEU7	skp	[K].SVANSQDIDLVVDANAVAYNSSDVK.[D]	[126-150]	['outer membrane', 'periplasmic space']	['Skp.3']	None	N	20120	17.688	0.590957	3	1	10.035	['OmpH-like']	['20-160']	1	1	skp20-160		-2.50787	-2.50787	1.59601	0.156976
P0A6Y8	dnaK	[K].TAEDYLGEPVTEAVITVPAYFNDAQR.[Q]	[126-151]	['cytosol', 'inner membrane']	Monomer	None	N	44581	69.115	5.11648	1	1	4.692	['Ribonuclease H-like motif', 'Ribonuclease H-like motif', 'Heat shock protein 70kD (HSP70), peptide-binding domain', 'immunoglobulin/albumin-binding domain-like']	['187-382', '4-183', '384-539', '507-602']	4	3	dnaK4-183		-1.00167	-1.00167	3.78213	0.283626
P23843	oppA	[R].SVDPNTASPYASYLQYGHIAGIDEILEGK.[K]	[126-154]	['inner membrane', 'periplasmic space']	['OppC.', 'OppD.', 'OppF.', 'OppB.', 'OppA.']	None	N	21419	60.899	2.166	5	5	6.186	['Periplasmic binding protein-like II']	['35-525']	1	1	oppA35-525		-4.7721	-4.7721	4.53863	0
P0AEU7	skp	[K].SVANSQDIDLVVDANAVAYNSSDVKDITADVLK.[Q]	[126-158]	['outer membrane', 'periplasmic space']	['Skp.3']	None	N	20120	17.688	0.590957	3	1	10.035	['OmpH-like']	['20-160']	1	1	skp20-160		-10.155	-10.155	1.45193	0
P23843	oppA	[R].SVDPNTASPYASYLQYGHIAGIDEILEGKKPITDLGVK.[A]	[126-163]	['inner membrane', 'periplasmic space']	['OppC.', 'OppD.', 'OppF.', 'OppB.', 'OppA.']	None	N	21419	60.899	2.166	5	5	6.186	['Periplasmic binding protein-like II']	['35-525']	1	1	oppA35-525		-4.67021	-4.67021	2.6503	0.511872
P0A8T7	rpoC	[R].KATIVNAGSSDFLEGEQVEYSR.[V]	[1263-1284]	['cytosol']	['RpoA.2', 'RpoC.', 'RpoB.']	None	Y	17553	155.16	4.52252	4	3	6.753	['beta and beta-prime subunits of DNA dependent RNA-polymerase', '']	['16-944+1133-1363', '993-1371']	2	2	rpoCLNK		-0.247573	-0.247573	0.815456	0.0684137
P0A8T7	rpoC	[K].ATIVNAGSSDFLEGEQVEYSR.[V]	[1264-1284]	['cytosol']	['RpoA.2', 'RpoC.', 'RpoB.']	None	Y	17553	155.16	4.52252	4	3	6.753	['beta and beta-prime subunits of DNA dependent RNA-polymerase', '']	['16-944+1133-1363', '993-1371']	2	2	rpoCLNK		0.168356	0.168356	0.128734	0.0522588
P18196	minC	[R].LIDTPVR.[S]	[127-133]	['cytosol']	['MinD.2', 'MinC.2']	None	N	857	24.775	0.0352569	4	2	6.551	['Single-stranded right-handed beta-helix']	['125-230']	1	1	minC125-230		0.777741	0.777741	2.14717	0.0523989
P33136	mdoG	[K].DLGFAGFK.[V]	[127-134]	['periplasmic space']	Monomer	None	N	4229	57.912	0.406682	1	1	?	['Supersandwich', 'Immunoglobulin-like beta-sandwich']	['23-393', '397-510']	2	2	mdoG23-393		-1.46684	-1.46684	2.11981	0.191031
P03007	dnaQ	[K].VTDSLAVAR.[K]	[127-135]	['cytosol']	['DnaE.', 'DnaQ.', 'HolE.']	None	N	988	27.099	0.044459	3	3	5.548	['Ribonuclease H-like motif']	['7-184']	1	1	dnaQ7-184		-0.209655	-0.209655	0.230681	0.208789
P0A6L0	deoC	[K].EACAAANVLLK.[V]	[127-137]	['cytosol']	Monomer	None	N	1596	27.734	0.0735012	1	1	5.442	['TIM beta/alpha-barrel']	['6-246']	1	1	deoC6-246		-6.69426	-6.69426	3.52662	0
P0ABK5	cysK	[K].AEEIVASNPEK.[Y]	[127-137]	['cytosol']	['CysE.6.', 'CysK.2.']	["pyridoxal 5'-phosphate"]	N	2486	34.49	0.142378	8	2	5.834	['Tryptophan synthase beta subunit-like PLP-dependent enzymes']	['3-317']	1	1	cysK3-317		-1.31137	-1.31137	2.17399	0.339853
P52108	rstA	[K].GLQETSLTPYK.[A]	[127-137]	['cytosol']	Monomer	None	N	389	26.704	0.0172494	1	1	5.347	['Flavodoxin-like', 'DNA/RNA-binding 3-helical bundle']	['2-120', '139-234']	2	2	rstALNK		0.440732	0.440732	0.481175	0.144543
P16659	proS	[K].QLPLNFYQIQTK.[F]	[127-138]	['cytosol']	['ProS.2']	None	Y	12156	63.693	1.28568	2	1	5.002	['Class II aaRS and biotin synthetases', 'Anticodon-binding domain-like', 'YbaK/ProRS associated domain']	['10-237+407-478', '463-571', '218-390']	3	3	proS10-237+407-478		-3.47427	-3.47427	6.52143	0
P0A7W1	rpsE	[K].AYGSTNPINVVR.[A]	[127-138]	['cytosol', 'ribosome']	['RrsA.', 'RpsA.', 'RpsB.', 'RpsC.', 'RpsD.', 'RpsE.', 'RpsF.', 'RpsG.', 'RpsH.', 'RpsI.', 'RpsJ.', 'RpsK.', 'RpsL.', 'RpsM.', 'RpsN.', 'RpsO.', 'RpsP.', 'RpsQ.', 'RpsR.', 'RpsS.', 'RpsT.', 'RpsU.', 'Sra.']	None	Y	114899	17.603	3.35855	23	23	10.417	['Ribosomal protein S5 domain 2-like', 'dsRBD-like']	['79-159', '9-75']	2	2	rpsE79-159		-0.868242	-0.868242	0.708223	0.551528
P04825	pepN	[R].HITYYLDRPDVLAR.[F]	[127-140]	['cytosol', 'inner membrane']	Monomer	None	N	3051	98.919	0.501154	1	1	5.039	['alpha-alpha superhelix', 'Zincin-like', 'Leukotriene A4 hydrolase N-terminal domain', '']	['546-869', '198-442', '9-192', '5-570+678-757']	4	4	pepNLNK		-2.05346	-2.05346	2.48784	0.335576
P0A6T1	pgi	[K].MKTFSEAIISGEWK.[G]	[127-140]	['cytosol']	['Pgi.2']	None	N	9385	61.53	0.958893	2	1	5.989	['SIS domain']	['5-548']	1	1	pgi5-548		-1.64409	-1.64409	1.1294	0.267306
P23003	trmA	[K].KLDDEWRQEAEALR.[D]	[127-140]	['cytosol']	Monomer	None	?	1907	41.967	0.132895	1	1	5.784	['S-adenosyl-L-methionine-dependent methyltransferases']	['6-363']	1	1	trmA6-363		0.155424	0.155424	0.200694	0.128333
P77718	thiI	[R].YVGGGLNQHIESAR.[V]	[127-140]	['cytosol']	Monomer	None	N	3830	54.973	0.349621	1	1	6.299	['THUMP domain', 'Adenine nucleotide alpha hydrolase-like', 'Rhodanese/Cell cycle control phosphatase']	['1-173', '174-372', '405-481']	3	3	thiI1-173		0.265225	0.265225	0.106787	0.274497
P13029	katG	[R].FAPLNSWPDNVSLDK.[A]	[127-141]	['cytosol']	['KatG.4']	['protoheme']	N	2814	80.024	0.373933	4	1	5.026	['Heme-dependent peroxidases', 'Heme-dependent peroxidases']	['29-429', '435-725']	2	1	katG29-429		-7.00868	-7.00868	3.1659	0
P0ADE8	ygfZ	[R].AALANLFSELPSKEK.[Q]	[127-141]	['cytosol']	Monomer	None	N	5476	36.094	0.328207	1	1	5.03	['Folate-binding domain', 'Elongation factor/aminomethyltransferase common domain']	['6-242', '244-325']	2	2	ygfZ6-242		-6.16281	-6.16281	2.8674	0
P0A6P9	eno	[K].GMPLYEHIAELNGTPGK.[Y]	[127-143]	['cytosol', 'extracellular space', 'cytoskeleton']	['Ppk.2.', 'Rne.4.', 'RhlB.2.', 'Pnp.3.', 'Eno.2.']	['Mg2+']	Y	54222	45.655	4.11067	13	5	5.231	['TIM beta/alpha-barrel', 'Enolase N-terminal domain-like']	['146-426', '3-140']	2	2	enoLNK		-1.53901	-1.53901	1.79219	0.359928
P0CG19	rph	[R].TASITGACVALVDALQK.[L]	[127-143]	['cytosol']	Monomer	['Mn2+', 'Co2+', 'Mg2+', 'phosphate']	N	5342	24.425	0.216664	1	1	5.275	Unknown		0	0	rph		-1.12588	-1.12588	1.10011	0.133908
P13029	katG	[R].FAPLNSWPDNVSLDKAR.[R]	[127-143]	['cytosol']	['KatG.4']	['protoheme']	N	2814	80.024	0.373933	4	1	5.026	['Heme-dependent peroxidases', 'Heme-dependent peroxidases']	['29-429', '435-725']	2	1	katG29-429		-0.736835	-0.736835	0.474773	0.155908
P0AE91	creA	[R].NALAYLAYSDKVVEGSPK.[N]	[127-144]	['cytosol']	Monomer	None	N	1423	17.108	0.0404253	1	1	9.133	Unknown		0	0	creA		-1.40166	-1.40166	1.68387	0.426971
P0AC59	grxB	[K].EASAGNFADLLAHSDGLIK.[N]	[127-145]	['cytosol']	Monomer	None	N	936	24.35	0.0378463	1	1	7.857	['GST C-terminal domain-like', 'Thioredoxin fold']	['78-214', '1-78']	2	2	grxB78-214		0.422298	0.422298	0.68441	0.0660373
P37666	ghrB	[K].AGEWTASIGPDWYGTDVHHK.[T]	[127-146]	['inner membrane', 'cytosol']	['GhrB.2']	None	N	2255	35.395	0.132537	2	1	5.541	['NAD(P)-binding Rossmann-fold domains', 'Flavodoxin-like']	['100-288', '1-133']	2	2	ghrB100-288		-1.03347	-1.03347	1.56568	0.297671
P18390	yjjA	[K].TKDGQQLNLDNIGTTPLAEK.[V]	[127-146]	['cytosol']	Monomer	None	N	1607	17.353	0.0463062	1	1	5.649	Unknown		0	0	yjjA		-0.0417628	-0.0417628	0.123371	0.0312984
P23847	dppA	[K].NAQNPYHKVSGGSYEYFEGMGLPELISEVK.[K]	[127-156]	['inner membrane', 'periplasmic space']	['DppD.', 'DppF.', 'DppB.', 'DppC.', 'DppA.']	None	N	2460	60.294	0.246297	5	5	6.329	['Periplasmic binding protein-like II']	['29-534']	1	1	dppA29-534		-2.37796	-2.37796	0.383393	0.305008
P52061	rdgB	[R].HAEDPTPLVCHGSWPGVITREPAGTGGFGYDPIFFVPSEGK.[T]	[127-167]	['cytosol']	['RdgB.2']	['Mg2+']	N	1397	21.039	0.0488057	2	1	5.126	['Anticodon-binding domain-like']	['1-195']	1	1	rdgB1-195		-10.0825	-10.0825	0.74714	0
P76344	zinT	[K].YDYDGYK.[I]	[128-134]	['periplasmic space', 'cytosol']	Monomer	None	N	360	24.762	0.0148026	1	1	6.058	['Lipocalins']	['32-216']	1	1	zinT32-216		-0.691949	-0.691949	0.312233	0.459579
P0A940	bamA	[R].TTIADIEK.[G]	[128-135]	['outer membrane']	['BamE.', 'BamC.', 'BamD.', 'BamA.', 'BamB.']	None	Y	3904	90.553	0.587032	5	5	4.791	Unknown		0	0	bamA		0.403015	0.403015	0.554131	0.121892
P0A953	fabB	[K].AVGPYVVTK.[A]	[128-136]	['cytosol']	['FabB.2']	None	Y	18626	42.613	1.31799	2	1	5.278	['Thiolase-like', 'Thiolase-like']	['1-253', '215-403']	2	1	fabB1-253		1.58278	1.58278	0.41021	0.769327
P0AEQ3	glnH	[K].DLDGKVVAVK.[S]	[128-137]	['periplasmic space', 'membrane']	['GlnQ.2', 'GlnP.2', 'GlnH.']	None	N	627	27.19	0.0283091	5	3	8.749	['Periplasmic binding protein-like II']	['7-245']	1	1	glnH7-245		-0.467357	-0.467357	0.186437	0.0861222
P0AE18	map	[R].ITQESLYLALR.[M]	[128-138]	['cytosol']	Monomer	['Fe2+']	Y	9464	29.331	0.460947	1	1	5.671	['Creatinase/aminopeptidase']	['3-249']	1	1	map3-249		-1.31953	-1.31953	0.912171	0.168519
P37329	modA	[K].TNWTSLLNGGR.[L]	[128-138]	['periplasmic space']	['ModC.', 'ModB.2', 'ModA.']	None	N	769	27.364	0.0349426	4	3	8.402	['Periplasmic binding protein-like II']	['29-254']	1	1	modA29-254		-0.31204	-0.31204	0.360926	0.351867
P30749	moaE	[R].EATPEGDRWVEAR.[E]	[128-140]	['cytosol']	['MoaD.2', 'MoaE.2']	None	N	897	16.981	0.0252933	4	2	5.164	['alpha/beta-Hammerhead']	['10-137']	1	1	moaELNK		0.311404	0.311404	0.343504	0.284924
P0AFI5	pbpG	[R].AAASLAHHYPGGYK.[A]	[128-141]	['periplasmic space']	Monomer	None	N	1005	33.887	0.056552	1	1	10.191	['beta-lactamase/transpeptidase-like']	['3-277']	1	1	pbpG3-277		0.869106	0.869106	0.697065	0.343214
P68767	pepA	[R].QAVETAKETLYSFDQLK.[T]	[128-144]	['cytosol']	['PepA.6']	['Zn2+']	N	2548	54.88	0.2322	6	1	6.901	['Phosphorylase/hydrolase-like', 'Macro domain-like']	['180-496', '1-184']	2	2	pepA1-184		-9.60243	-9.60243	1.24089	0
P63284	clpB	[K].AAGATTANITQAIEQMR.[G]	[128-144]	Unknown	Monomer	None	N	?	79.838	?	1	1	5.341	['P-loop containing nucleoside triphosphate hydrolases', 'P-loop containing nucleoside triphosphate hydrolases', 'Double Clp-N motif']	['159-545', '546-853', '4-156']	3	2	clpB4-156		0.433487	0.433487	0.264174	0.112886
P0A9W3	ettA	[R].LEEIIQAHDGHNLNVQLER.[A]	[128-146]	['cytosol', 'inner membrane']	Monomer	None	N	9191	62.443	0.953006	1	1	5.362	['P-loop containing nucleoside triphosphate hydrolases', 'P-loop containing nucleoside triphosphate hydrolases']	['11-243', '302-526']	2	1	ettA11-243		0.336732	0.336732	0.232016	0.274253
P0AFG8	aceE	[R].ARNEQDGGDLVYFQGHISPGVYAR.[A]	[128-151]	['cytosol']	['AceE.2.12', 'AceF.24', 'Lpd.2.6']	['thiamine diphosphate', 'FAD', 'Mg2+']	N	66813	99.668	11.0577	60	3	5.429	['Thiamin diphosphate-binding fold (THDP-binding)', 'Thiamin diphosphate-binding fold (THDP-binding)', 'TK C-terminal domain-like']	['58-469', '474-701', '702-885']	3	2	aceE58-469		-1.58613	-1.58613	0.643486	0.919714
P76176	ydgD	[R].LKADGDGWIVPPAAAPWDFGLIVLR.[N]	[128-152]	Unknown	Monomer	None	N	103	29.277	0.00500741	1	1	5.893	['Trypsin-like serine proteases']	['33-85+113-270']	1	1	ydgD33-85+113-270		-1.96443	-1.96443	0.940657	0.488088
P37759	rfbB	[R].FHHISTDEVYGDLPHPDEVNNTEELPLFTETTAYAPSSPYSASK.[A]	[128-171]	['cytosol']	['RfbB.2']	['NAD+']	N	5290	40.558	0.356272	2	1	5.49	['NAD(P)-binding Rossmann-fold domains']	['1-340']	1	1	rfbB1-340		-2.16613	-2.16613	1.34219	0.231737
P09373	pflB	[R].ELDPMIK.[K]	[129-135]	['cytosol']	['PflB.2']	None	N	10029	85.357	1.4215	2	1	5.722	['PFL-like glycyl radical enzymes']	['4-759']	1	1	pflB4-759		0.629342	0.629342	0.582463	0.232923
P09372	grpE	[K].SMLDVVR.[K]	[129-135]	['cytosol']	['GrpE.2']	None	Y	23174	21.798	0.838816	2	1	4.542	['Parallel coiled-coil', 'Head domain of nucleotide exchange factor GrpE']	['42-138', '139-195']	2	2	grpE42-138		1.05537	1.05537	1.40596	0.15633
P0A6B7	iscS	[R].NGIIDLK.[E]	[129-135]	['cytosol']	['IscS.2']	["pyridoxal 5'-phosphate"]	N	13340	45.089	0.998793	2	1	6.07	['PLP-dependent transferase-like']	['4-391']	1	1	iscS4-391		1.09243	1.09243	3.34246	0.0970719
P09373	pflB	[R].ELDPMIKK.[I]	[129-136]	['cytosol']	['PflB.2']	None	N	10029	85.357	1.4215	2	1	5.722	['PFL-like glycyl radical enzymes']	['4-759']	1	1	pflB4-759		-0.723341	-0.723341	0.379345	0.405519
P0ACF8	hns	[K].SLDDFLIK.[Q]	[129-136]	['bacterial nucleoid', 'cytosol']	Monomer	None	N	86090	15.54	2.22153	1	1	5.301	['H-NS histone-like proteins', 'H-NS histone-like proteins']	['2-58', '93-136']	2	1	hns93-136		0.659891	0.659891	1.23652	0.126873
P0DMC7	rcsB	[K].FTPESVSR.[L]	[129-136]	['cytosol']	['BglJ.', 'RcsB.']	None	N	5968	23.671	0.234582	2	2	7.379	['Flavodoxin-like', 'DNA/RNA-binding 3-helical bundle']	['3-135', '146-207']	2	2	rcsBLNK		1.67941	1.67941	2.11738	0.159829
P07026	sdiA	[R].ALGFLSFSR.[C]	[129-137]	['cytosol']	Monomer	None	N	434	28.117	0.0202632	1	1	6.71	['Profilin-like', 'DNA/RNA-binding 3-helical bundle']	['8-170', '162-240']	2	2	sdiA8-170		-8.08431	-8.08431	2.12931	0
P0AEG4	dsbA	[R].DVFINAGIK.[G]	[129-137]	['periplasmic space']	Monomer	None	N	11119	23.105	0.4266	1	1	6.047	['Thioredoxin fold']	['21-206']	1	1	dsbA21-206		-0.612417	-0.612417	0.687858	0.068107
P0ACF8	hns	[K].SLDDFLIKQ.[-]	[129-137]	['bacterial nucleoid', 'cytosol']	Monomer	None	N	86090	15.54	2.22153	1	1	5.301	['H-NS histone-like proteins', 'H-NS histone-like proteins']	['2-58', '93-136']	2	1	hnsLNK		0.423995	0.423995	1.207	0.104702
P76403	yegQ	[K].FWQQMGLTR.[V]	[129-137]	['cytosol']	Monomer	None	N	3663	51.193	0.311384	1	1	?	Unknown		0	0	yegQ		8.98604	8.98604	1.10923	0.418395
Q46893	ispD	[R].TGGILAAPVR.[D]	[129-138]	['cytosol']	['IspD.2']	['Mg2+']	Y	485	25.737	0.0207276	2	1	6.324	['Nucleotide-diphospho-sugar transferases']	['10-231']	1	1	ispD10-231		-2.17859	-2.17859	2.02388	0.284152
P0A7I7	ribA	[R].DFTLCADMFK.[L]	[129-138]	['cytosol']	['RibA.2']	['Zn2+', 'Mg2+']	Y	2328	21.836	0.0844122	2	1	5.664	['RibA-like']	['4-169']	1	1	ribA4-169		-0.954141	-0.954141	0.62104	0.0352403
Q46845	yghU	[K].FGYFLPQDLAK.[R]	[129-139]	['cytosol']	['YghU.2']	None	N	319	32.392	0.0171584	2	1	6.395	['GST C-terminal domain-like', 'Thioredoxin fold']	['133-255', '44-130']	2	2	yghULNK		-1.33689	-1.33689	1.11404	0.310691
P61316	lolA	[K].QNGDDFVLTPK.[A]	[129-139]	['periplasmic space']	Monomer	None	Y	1198	22.497	0.0447539	1	1	6.48	['LolA-like prokaryotic lipoproteins and lipoprotein localization factors']	['22-202']	1	1	lolA22-202		-0.749689	-0.749689	2.3058	0.050983
P0AGG4	trxC	[K].APFDSWLNESL.[-]	[129-139]	['cytosol']	Monomer	None	N	1704	15.555	0.0440138	1	1	4.873	['Thioredoxin fold']	['24-138']	1	1	trxCLNK		-0.0383228	-0.0383228	0.0979528	0.107629
P0AG67	rpsA	[R].AFLPGSLVDVR.[P]	[129-139]	['ribosome', 'cytosol']	['RrsA.', 'RpsA.', 'RpsB.', 'RpsC.', 'RpsD.', 'RpsE.', 'RpsF.', 'RpsG.', 'RpsH.', 'RpsI.', 'RpsJ.', 'RpsK.', 'RpsL.', 'RpsM.', 'RpsN.', 'RpsO.', 'RpsP.', 'RpsQ.', 'RpsR.', 'RpsS.', 'RpsT.', 'RpsU.', 'Sra.']	None	Y	126181	61.158	12.8143	23	23	4.745	['OB-fold', 'OB-fold', 'OB-fold', 'OB-fold', 'OB-fold', 'OB-fold']	['274-348', '187-260', '363-436', '429-535', '1-112', '107-172']	6	1	rpsA107-172		0.0630256	0.0630256	0.0979498	0.183785
P0A6T1	pgi	[K].TFSEAIISGEWK.[G]	[129-140]	['cytosol']	['Pgi.2']	None	N	9385	61.53	0.958893	2	1	5.989	['SIS domain']	['5-548']	1	1	pgi5-548		-1.74815	-1.74815	3.83999	0.241935
P0A6W5	greA	[R].GLIGKEEDDVVVIK.[T]	[129-142]	['cytosol']	Monomer	None	N	9172	17.641	0.268681	1	1	4.572	['Long alpha-hairpin', 'FKBP-like']	['1-76', '85-157']	2	2	greA85-157		0.829233	0.829233	1.67765	0.147891
P0AG30	rho	[R].NKILFENLTPLHANSR.[L]	[129-144]	['cytosol']	['Rho.6']	None	Y	17921	47.004	1.39877	6	1	6.97	['P-loop containing nucleoside triphosphate hydrolases', 'OB-fold', 'LEM/SAP HeH motif']	['90-371', '52-120', '1-46']	3	3	rho90-371		-0.435421	-0.435421	1.10854	0.0988536
P0AEX9	malE	[K].LIAYPIAVEALSLIYNK.[D]	[129-145]	['inner membrane', 'periplasmic space']	['MalK.2', 'MalF.', 'MalG.', 'MalE.']	None	N	652	43.388	0.0469749	5	4	5.449	['Periplasmic binding protein-like II']	['29-395']	1	1	malE29-395		-7.12939	-7.12939	1.77097	0
P0A7V8	rpsD	[R].VVNIASYQVSPNDVVSIR.[E]	[129-146]	['cytosol', 'ribosome']	['RrsA.', 'RpsA.', 'RpsB.', 'RpsC.', 'RpsD.', 'RpsE.', 'RpsF.', 'RpsG.', 'RpsH.', 'RpsI.', 'RpsJ.', 'RpsK.', 'RpsL.', 'RpsM.', 'RpsN.', 'RpsO.', 'RpsP.', 'RpsQ.', 'RpsR.', 'RpsS.', 'RpsT.', 'RpsU.', 'Sra.']	None	Y	158063	23.469	6.1599	23	23	10.312	['Alpha-L RNA-binding motif']	['3-206']	1	1	rpsD3-206		-2.943	-2.943	6.28686	0.910384
P0A799	pgk	[K].YAALCDVFVMDAFGTAHR.[A]	[129-146]	['cytosol']	Monomer	['Mg2+']	Y	25539	41.118	1.74375	1	1	4.949	['Phosphoglycerate kinase']	['6-383']	1	1	pgk6-383		-2.54611	-2.54611	2.19208	0.172039
P23827	eco	[R].YNSKLPIVVYTPDNVDVK.[Y]	[129-146]	['periplasmic space']	['Eco.2']	None	N	2128	18.192	0.0642837	2	1	6.906	['Ecotin, trypsin inhibitor']	['26-160']	1	1	eco26-160		-1.42652	-1.42652	2.84475	0.19443
P27298	prlC	[K].AVDNALRDFELSGIGLPK.[E]	[129-146]	['cytosol']	Monomer	None	N	3082	77.167	0.394924	1	1	5.045	['Zincin-like']	['1-677']	1	1	prlC1-677		-0.165202	-0.165202	0.230399	0.0760659
P0A7V8	rpsD	[R].VVNIASYQVSPNDVVSIREK.[A]	[129-148]	['cytosol', 'ribosome']	['RrsA.', 'RpsA.', 'RpsB.', 'RpsC.', 'RpsD.', 'RpsE.', 'RpsF.', 'RpsG.', 'RpsH.', 'RpsI.', 'RpsJ.', 'RpsK.', 'RpsL.', 'RpsM.', 'RpsN.', 'RpsO.', 'RpsP.', 'RpsQ.', 'RpsR.', 'RpsS.', 'RpsT.', 'RpsU.', 'Sra.']	None	Y	158063	23.469	6.1599	23	23	10.312	['Alpha-L RNA-binding motif']	['3-206']	1	1	rpsD3-206		-1.22081	-1.22081	0.368868	0.516299
P27298	prlC	[K].AVDNALRDFELSGIGLPKEK.[Q]	[129-148]	['cytosol']	Monomer	None	N	3082	77.167	0.394924	1	1	5.045	['Zincin-like']	['1-677']	1	1	prlC1-677		-0.588094	-0.588094	0.225848	0.155614
P69924	nrdB	[R].NIVNDPSVVFDDIVTNEQIQK.[R]	[129-149]	['cytosol']	['NrdA.2.', 'NrdB.2.']	['Fe2+', 'Mg2+']	Y	4414	43.517	0.318963	4	2	4.552	['Ferritin-like']	['3-340']	1	1	nrdB3-340		-0.228732	-0.228732	0.475753	0.12371
P0A6L9	hscB	[R].HQLMVEQLDNETWDAAADTVR.[K]	[129-149]	['cytosol']	Monomer	None	N	1461	20.138	0.0488557	1	1	4.933	['Open three-helical up-and-down bundle', 'Long alpha-hairpin']	['77-170', '1-75']	2	2	hscB77-170		0.796999	0.796999	1.41427	0.151164
P69924	nrdB	[R].NIVNDPSVVFDDIVTNEQIQKR.[A]	[129-150]	['cytosol']	['NrdA.2.', 'NrdB.2.']	['Fe2+', 'Mg2+']	Y	4414	43.517	0.318963	4	2	4.552	['Ferritin-like']	['3-340']	1	1	nrdB3-340		0.74207	0.74207	0.276323	0.220743
P0AG67	rpsA	[R].AFLPGSLVDVRPVRDTLHLEGKELEFK.[V]	[129-155]	['ribosome', 'cytosol']	['RrsA.', 'RpsA.', 'RpsB.', 'RpsC.', 'RpsD.', 'RpsE.', 'RpsF.', 'RpsG.', 'RpsH.', 'RpsI.', 'RpsJ.', 'RpsK.', 'RpsL.', 'RpsM.', 'RpsN.', 'RpsO.', 'RpsP.', 'RpsQ.', 'RpsR.', 'RpsS.', 'RpsT.', 'RpsU.', 'Sra.']	None	Y	126181	61.158	12.8143	23	23	4.745	['OB-fold', 'OB-fold', 'OB-fold', 'OB-fold', 'OB-fold', 'OB-fold']	['274-348', '187-260', '363-436', '429-535', '1-112', '107-172']	6	1	rpsA107-172		-1.35742	-1.35742	0.404914	0.190015
P0AAC8	iscA	[R].VNTFLANR.[G]	[13-20]	['cytosol']	['IscA.4']	None	N	5912	11.556	0.113446	4	1	4.608	['HesB-like domain']	['1-96']	1	1	iscA1-96		-1.45342	-1.45342	1.70188	0.374281
P27302	tktA	[R].ALSMDAVQK.[A]	[13-21]	['cytosol']	['TktA.2']	['thiamine diphosphate', 'Mn2+']	N	13819	72.212	1.65705	2	1	5.404	['Thiamin diphosphate-binding fold (THDP-binding)', 'Thiamin diphosphate-binding fold (THDP-binding)', 'TK C-terminal domain-like']	['5-331', '336-526', '533-663']	3	2	tktA5-331		-1.06094	-1.06094	1.33696	0.0742214
P0AEZ9	moaB	[R].IAILTVSNR.[R]	[13-21]	['cytosol']	['MoaB.6']	None	N	1348	18.665	0.0417799	6	1	5.815	['Molybdenum cofactor biosynthesis proteins']	['7-168']	1	1	moaB7-168		-0.828473	-0.828473	1.69143	0.123974
P0A805	frr	[R].MDKCVEAFK.[T]	[13-21]	['cytosol']	Monomer	None	Y	23316	20.639	0.799083	1	1	6.676	['RRF/tRNA synthetase additional domain-like']	['4-184']	1	1	frr4-184		-0.566611	-0.566611	0.2151	1.12596
P08337	mutT	[R].NENNEIFITR.[R]	[13-22]	['cytosol']	Monomer	['Mn2+', 'Mg2+']	N	623	14.927	0.0154422	1	1	4.889	['Nudix']	['7-126']	1	1	mutT7-126		-9.99774	-9.99774	1.48797	0
P0A9T0	serA	[K].FLLVEGVHQK.[A]	[13-22]	['cytosol']	['SerA.4']	None	N	5109	44.176	0.374776	4	1	6.057	['NAD(P)-binding Rossmann-fold domains', 'Flavodoxin-like', 'Ferredoxin-like']	['108-295', '7-138', '328-409']	3	3	serA7-138		-1.06824	-1.06824	1.79575	0.382938
P37349	dhaM	[R].LGEGVGELAR.[Q]	[13-22]	['cytosol', 'membrane']	['DhaK.2', 'DhaL.2', 'DhaM.2.']	None	N	415	51.449	0.0354547	6	3	4.472	['PTS system fructose IIA component-like', 'SAM domain-like', 'The "swivelling" beta/beta/alpha domain', 'HPr-like']	['1-127', '276-384', '355-463', '158-241']	4	4	dhaM1-127		0.852197	0.852197	1.23357	0.0159044
P0A6L9	hscB	[R].YQLDTQALSLR.[F]	[13-23]	['cytosol']	Monomer	None	N	1461	20.138	0.0488557	1	1	4.933	['Open three-helical up-and-down bundle', 'Long alpha-hairpin']	['77-170', '1-75']	2	2	hscB1-75		-1.7853	-1.7853	0.871996	0.606914
P0AG59	rpsN	[K].RVALADKYFAK.[R]	[13-23]	['ribosome', 'cytosol']	['RrsA.', 'RpsA.', 'RpsB.', 'RpsC.', 'RpsD.', 'RpsE.', 'RpsF.', 'RpsG.', 'RpsH.', 'RpsI.', 'RpsJ.', 'RpsK.', 'RpsL.', 'RpsM.', 'RpsN.', 'RpsO.', 'RpsP.', 'RpsQ.', 'RpsR.', 'RpsS.', 'RpsT.', 'RpsU.', 'Sra.']	None	Y	135510	11.58	2.60573	23	23	11.401	['Glucocorticoid receptor-like (DNA-binding domain)']	['2-101']	1	1	rpsN2-101		-0.492583	-0.492583	0.386081	0.316071
P0A7T7	rpsR	[R].FTAEGVQEIDYK.[D]	[13-24]	['cytosol', 'ribosome']	['RpsR.', 'RpsF.']	None	Y	153647	8.986	2.29266	2	2	10.83	['DNA/RNA-binding 3-helical bundle']	['3-74']	1	1	rpsR3-74		-2.09963	-2.09963	3.25695	0.531924
P0AET8	hdhA	[K].CAIITGAGAGIGK.[E]	[13-25]	['cytosol']	['HdhA.4']	None	N	864	26.779	0.03842	4	1	5.121	['NAD(P)-binding Rossmann-fold domains']	['8-249']	1	1	hdhA8-249		-2.26358	-2.26358	6.45473	0.130319
P0A7T3	rpsP	[K].KRPFYQVVVADSR.[N]	[13-25]	['ribosome', 'cytosol']	['RrsA.', 'RpsA.', 'RpsB.', 'RpsC.', 'RpsD.', 'RpsE.', 'RpsF.', 'RpsG.', 'RpsH.', 'RpsI.', 'RpsJ.', 'RpsK.', 'RpsL.', 'RpsM.', 'RpsN.', 'RpsO.', 'RpsP.', 'RpsQ.', 'RpsR.', 'RpsS.', 'RpsT.', 'RpsU.', 'Sra.']	None	Y	162221	9.191	2.47582	23	23	10.814	['Ribosomal protein S16']	['1-76']	1	1	rpsP1-76		-1.01816	-1.01816	2.62369	0.382002
P0A800	rpoZ	[K].IGNRFDLVLVAAR.[R]	[13-25]	['cytosol']	Monomer	None	N	29488	10.237	0.501265	1	1	4.728	['RPB6/omega subunit-like']	['1-79']	1	1	rpoZ1-79		0.554178	0.554178	0.907144	0.1563
P0A805	frr	[R].MDKCVEAFKTQISK.[I]	[13-26]	['cytosol']	Monomer	None	Y	23316	20.639	0.799083	1	1	6.676	['RRF/tRNA synthetase additional domain-like']	['4-184']	1	1	frr4-184		-0.610729	-0.610729	0.25757	0.647301
P0AE08	ahpC	[K].NQAFKNGEFIEITEK.[D]	[13-27]	['cytosol']	['AhpC.10', 'AhpF.2']	['FAD']	N	92449	20.761	3.18713	12	2	4.909	['Thioredoxin fold']	['4-180']	1	1	ahpC4-180		1.1055	1.1055	1.00515	0.273639
P77434	alaC	[R].IDRLPPYVFNITAELK.[M]	[13-28]	['cytosol']	['AlaC.2']	None	N	1203	46.216	0.0923224	2	1	7.691	['PLP-dependent transferase-like']	['10-394']	1	1	alaC10-394		-8.21822	-8.21822	0.874791	0
P16659	proS	[K].ETPADAEVISHQLMLR.[A]	[13-28]	['cytosol']	['ProS.2']	None	Y	12156	63.693	1.28568	2	1	5.002	['Class II aaRS and biotin synthetases', 'Anticodon-binding domain-like', 'YbaK/ProRS associated domain']	['10-237+407-478', '463-571', '218-390']	3	3	proS10-237+407-478		-1.03715	-1.03715	1.50144	0.127319
P08312	pheS	[K].AAISQASDVAALDNVR.[V]	[13-28]	['cytosol']	['PheS.2', 'PheT.2']	['Mg2+']	Y	8935	36.832	0.546473	4	2	5.91	['Class II aaRS and biotin synthetases', 'Long alpha-hairpin']	['92-326', '11-90']	2	2	pheS11-90		-0.630749	-0.630749	0.935761	0.348652
P0A8P3	yggX	[R].EAEGQDFQLYPGELGKR.[I]	[13-29]	['cytosol']	Monomer	None	N	7132	10.953	0.129716	1	1	6.035	['YggX-like']	['1-90']	1	1	yggX1-90		0.108093	0.108093	0.044486	0.0728799
P0A7T7	rpsR	[R].FTAEGVQEIDYKDIATLK.[N]	[13-30]	['cytosol', 'ribosome']	['RpsR.', 'RpsF.']	None	Y	153647	8.986	2.29266	2	2	10.83	['DNA/RNA-binding 3-helical bundle']	['3-74']	1	1	rpsR3-74		-2.32388	-2.32388	1.09198	0.571615
P0AGD3	sodB	[K].DALAPHISAETIEYHYGK.[H]	[13-30]	['cytosol']	['SodB.2']	['Fe3+']	N	33494	21.266	1.18277	2	1	5.67	['Fe,Mn superoxide dismutase (SOD), C-terminal domain', 'Long alpha-hairpin']	['84-192', '1-84']	2	2	sodB1-84		-0.592762	-0.592762	1.45474	0.0257012
P30863	dkgB	[R].LKDDVVISSVITALELGYR.[A]	[13-31]	['cytosol']	Monomer	None	N	607	29.437	0.0296709	1	1	5.428	['TIM beta/alpha-barrel']	['2-257']	1	1	dkgB2-257		-9.19399	-9.19399	2.27298	0
P0A7L0	rplA	[R].EKVDATKQYDINEAIALLK.[E]	[13-31]	['cytosol', 'ribosome']	['RrlA.', 'RrfA.', 'RplA.', 'RplB.', 'RplC.', 'RplD.', 'RplE.', 'RplF.', 'RplJ.', 'RplL.2.2.', 'RplI.', 'RplK.', 'RplM.', 'RplN.', 'RplO.', 'RplP.', 'RplQ.', 'RplR.', 'RplS.', 'RplT.', 'RplU.', 'RplV.', 'RplW.', 'RplX.', 'RplY.', 'RpmA.', 'RpmB.', 'RpmC.', 'RpmD.', 'RpmE.', 'RpmF.', 'RpmG.', 'RpmH.', 'RpmI.', 'RpmJ.']	None	N	143769	24.73	5.90389	38	35	9.957	['Ribosomal protein L1']	['6-225']	1	1	rplA6-225		0.0230423	0.0230423	0.0116872	0.233083
P0AE52	bcp	[K].FSLPDQDGEQVNLTDFQGQR.[V]	[13-32]	['cytosol']	Monomer	None	N	9932	17.634	0.290828	1	1	4.924	['Thioredoxin fold']	['3-154']	1	1	bcp3-154		-0.388142	-0.388142	0.26622	0.212648
P0AEY5	mdaB	[K].FAHSNGQLNDTLTEVADGTLR.[D]	[13-33]	['cytosol']	['MdaB.2']	['FAD']	N	2863	21.891	0.104073	2	1	5.989	['Flavodoxin-like']	['1-192']	1	1	mdaB1-192		-1.33397	-1.33397	5.15249	0.152247
P06968	dut	[R].VGKEFPLPTYATSGSAGLDLR.[A]	[13-33]	['cytosol']	['Dut.3']	['Mg2+']	Y	6571	16.287	0.177714	3	1	4.922	['beta-clip']	['1-150']	1	1	dut1-150		-0.75401	-0.75401	1.0234	0.197972
P08312	pheS	[K].AAISQASDVAALDNVRVEYLGK.[K]	[13-34]	['cytosol']	['PheS.2', 'PheT.2']	['Mg2+']	Y	8935	36.832	0.546473	4	2	5.91	['Class II aaRS and biotin synthetases', 'Long alpha-hairpin']	['92-326', '11-90']	2	2	pheS11-90		-0.950494	-0.950494	0.937185	0.340387
P08312	pheS	[K].AAISQASDVAALDNVRVEYLGKK.[G]	[13-35]	['cytosol']	['PheS.2', 'PheT.2']	['Mg2+']	Y	8935	36.832	0.546473	4	2	5.91	['Class II aaRS and biotin synthetases', 'Long alpha-hairpin']	['92-326', '11-90']	2	2	pheS11-90		-0.614733	-0.614733	0.347217	0.325586
P36683	acnB	[R].AAEGIAPKPLDANQMAALVELLK.[N]	[13-35]	['cytosol']	['AcnB.2']	['a [4Fe-4S] iron-sulfur cluster']	N	7764	93.498	1.20542	2	1	5.138	['Aconitase iron-sulfur domain', 'The "swivelling" beta/beta/alpha domain', 'alpha-alpha superhelix']	['380-859', '163-371', '1-160']	3	3	acnB1-160		1.52817	1.52817	0.556142	0.157754
P09030	xthA	[R].ARPHQLEAIVEKHQPDVIGLQETK.[V]	[13-36]	['cytosol']	Monomer	None	N	3914	30.969	0.201278	1	1	5.895	['DNase I-like']	['1-266']	1	1	xthA1-266		-1.29486	-1.29486	0.36914	0.0512514
P0A8V2	rpoB	[R].KDFGKRPQVLDVPYLLSIQLDSFQK.[F]	[13-37]	['cytosol']	['RpoA.2', 'RpoC.', 'RpoB.']	None	Y	16156	150.63	4.04105	4	3	5.02	['beta and beta-prime subunits of DNA dependent RNA-polymerase']	['11-226+343-939+1039-1341']	1	1	rpoB11-226+343-939+1039-1341		-9.83647	-9.83647	0.965361	0
P40191	pdxK	[R].ALQADIVAVQSQVVYGSVGNSIAVPAIK.[Q]	[13-40]	['cytosol']	['PdxK.2']	['Mg2+', 'K+']	N	1273	30.847	0.0652064	2	1	5.035	['Ribokinase-like']	['18-266']	1	1	pdxKLNK		-8.02946	-8.02946	1.49839	0
P0AGD3	sodB	[K].DALAPHISAETIEYHYGKHHQTYVTNLNNLIK.[G]	[13-44]	['cytosol']	['SodB.2']	['Fe3+']	N	33494	21.266	1.18277	2	1	5.67	['Fe,Mn superoxide dismutase (SOD), C-terminal domain', 'Long alpha-hairpin']	['84-192', '1-84']	2	2	sodB1-84		-1.41532	-1.41532	1.42503	0.00977242
P08200	icd	[K].KITLQNGKLNVPENPIIPYIEGDGIGVDVTPAMLK.[V]	[13-47]	['cytosol']	['Icd.2']	['Mn2']	N	29482	45.757	2.24008	2	1	5.03	['Isocitrate/Isopropylmalate dehydrogenase-like']	['29-416']	1	1	icdLNK		-9.98145	-9.98145	0.868545	0
P0AES6	gyrB	[K].LELVIQR.[E]	[130-136]	['cytosol']	['GyrA.2', 'GyrB.2']	['Mg2+']	Y	5582	89.95	0.833758	4	2	5.781	['Type II DNA topoisomerase', 'ATPase domain of HSP90 chaperone/DNA topoisomerase II/histidine kinase', 'Ribosomal protein S5 domain 2-like']	['394-560+730-795', '4-220', '221-392']	3	3	gyrB4-220		0.320314	0.320314	0.465401	0.15523
P0A6T5	folE	[K].DSVIGLSK.[I]	[130-137]	['cytosol']	['FolE.10']	['Zn2+']	Y	4658	24.831	0.192063	10	1	7.014	['T-fold']	['4-221']	1	1	folE4-221		-0.326816	-0.326816	0.252938	0.101587
P0ACJ0	lrp	[K].LLGETLLR.[L]	[130-137]	['cytosol']	Monomer	None	N	4901	18.887	0.153708	1	1	8.891	['Ferredoxin-like', 'DNA/RNA-binding 3-helical bundle']	['74-157', '12-70']	2	2	lrp74-157		1.02841	1.02841	4.1845	0.0642381
P0AGJ5	yfiF	[R].AWFIQSVTPR.[F]	[130-139]	['cytosol']	Monomer	None	N	3949	37.784	0.247767	1	1	8.879	['alpha/beta knot', 'Bacillus chorismate mutase-like']	['185-343', '103-179']	2	2	yfiF103-179		-10.2823	-10.2823	2.0406	0
P0ABS1	dksA	[R].PTADLCIDCK.[T]	[130-139]	['cytosol']	Monomer	None	N	21225	17.528	0.617773	1	1	4.93	['Long alpha-hairpin', 'Glucocorticoid receptor-like (DNA-binding domain)']	['9-109', '111-149']	2	2	dksA111-149		0.504025	0.504025	0.145479	0.608067
P0AES4	gyrA	[K].IAHELMADLEK.[E]	[130-140]	['cytosol']	['GyrA.2', 'GyrB.2']	['Mg2+']	Y	5219	96.963	0.840316	4	2	4.956	['Type II DNA topoisomerase', '6-bladed beta-propeller']	['30-521', '533-851']	2	2	gyrA30-521		-1.0242	-1.0242	0.667473	0.0680177
P37095	pepB	[R].AVDLISNVAGDR.[V]	[130-141]	['cytosol']	['PepB.6']	None	N	2611	46.18	0.200221	6	1	5.607	['Phosphorylase/hydrolase-like']	['108-426']	1	1	pepB108-426		-2.59032	-2.59032	2.67304	0.465811
P61517	can	[K].HSSLLGEMPQER.[R]	[130-141]	['cytosol']	['Can.4']	['Zn2+']	Y	8138	25.097	0.339147	4	1	6.327	['Resolvase-like']	['5-207']	1	1	can5-207		0.456133	0.456133	0.465174	0.0718416
P45565	ais	[R].LLQCGNEIYSAIK.[D]	[130-142]	['periplasmic space']	Monomer	None	N	112	22.257	0.00413936	1	1	9.171	['Phosphoglycerate mutase-like']	['56-180']	1	1	ais56-180		-0.566635	-0.566635	1.44019	0.14102
P0AAB8	uspD	[K].MSADLLIVPFIDK.[-]	[130-142]	['cytosol']	Monomer	None	N	661	16.293	0.0178835	1	1	6.559	['Adenine nucleotide alpha hydrolase-like']	['3-138']	1	1	uspDLNK		-0.496765	-0.496765	0.425961	0.464014
P0A6B4	alr	[R].LGVRPEQAEAFYHR.[L]	[130-143]	['cytosol']	['Alr.2']	["pyridoxal 5'-phosphate"]	N	586	39.153	0.0380988	2	1	6.711	['TIM beta/alpha-barrel', 'Domain of alpha and beta subunits of F1 ATP synthase-like']	['8-235', '228-358']	2	2	alr8-235		-2.05815	-2.05815	2.13419	0.615703
P0A8J8	rhlB	[K].VLESGVDILIGTTGR.[L]	[130-144]	['cytosol']	['Ppk.2.', 'Rne.4.', 'RhlB.2.', 'Pnp.3.', 'Eno.2.']	['Mg2+']	N	3459	47.126	0.270683	13	5	7.434	['P-loop containing nucleoside triphosphate hydrolases']	['84-363']	1	1	rhlB84-363		1.23719	1.23719	0.952368	0.32218
P37744	rfbA	[K].ESGATVFAYHVNDPER.[Y]	[130-145]	['cytosol']	['RfbA.4']	['Mg2+']	N	3760	32.694	0.204129	4	1	5.292	['Nucleotide-diphospho-sugar transferases']	['5-287']	1	1	rfbA5-287		-10.7423	-10.7423	2.61319	0
P37095	pepB	[R].AVDLISNVAGDRVTYR.[I]	[130-145]	['cytosol']	['PepB.6']	None	N	2611	46.18	0.200221	6	1	5.607	['Phosphorylase/hydrolase-like']	['108-426']	1	1	pepB108-426		-1.17771	-1.17771	0.80236	0.112243
P0ACJ0	lrp	[K].LLGETLLRLPGVNDTR.[T]	[130-145]	['cytosol']	Monomer	None	N	4901	18.887	0.153708	1	1	8.891	['Ferredoxin-like', 'DNA/RNA-binding 3-helical bundle']	['74-157', '12-70']	2	2	lrp74-157		0.191199	0.191199	0.0590369	0.146435
P45565	ais	[R].LLQCGNEIYSAIKDLQSK.[A]	[130-147]	['periplasmic space']	Monomer	None	N	112	22.257	0.00413936	1	1	9.171	['Phosphoglycerate mutase-like']	['56-180']	1	1	ais56-180		-0.957523	-0.957523	1.46967	0.18104
P77690	arnB	[K].AIIPVHYAGAPADIDAIR.[A]	[130-147]	['cytosol']	Monomer	["pyridoxal 5'-phosphate"]	N	105	42.238	0.00736447	1	1	6.561	['PLP-dependent transferase-like']	['4-376']	1	1	arnB4-376		-0.691581	-0.691581	3.17641	0.188058
P07862	ddlB	[K].QLAEISALGLPVIVKPSR.[E]	[130-147]	['cytosol']	['DdlB.2']	None	N	844	32.84	0.0460251	2	1	4.613	['ATP-grasp', 'PreATP-grasp domain']	['97-302', '4-96']	2	2	ddlB97-302		-0.402139	-0.402139	0.818038	0.0688313
P0AFG8	aceE	[R].NEQDGGDLVYFQGHISPGVYAR.[A]	[130-151]	['cytosol']	['AceE.2.12', 'AceF.24', 'Lpd.2.6']	['thiamine diphosphate', 'FAD', 'Mg2+']	N	66813	99.668	11.0577	60	3	5.429	['Thiamin diphosphate-binding fold (THDP-binding)', 'Thiamin diphosphate-binding fold (THDP-binding)', 'TK C-terminal domain-like']	['58-469', '474-701', '702-885']	3	2	aceE58-469		-1.47325	-1.47325	0.922211	1.03275
P04128	fimA	[R].TGAALTLDGATFSSETTLNNGTNTIPFQAR.[Y]	[130-159]	['extracellular space', 'pilus']	['FimA.', 'FimF.', 'FimG.', 'FimH.']	None	N	14269	18.111	0.429126	4	4	4.989	['Common fold of diphtheria toxin/transcription factors/cytochrome f']	['32-182']	1	1	fimA32-182		-2.12504	-2.12504	4.72367	0.0886543
P09831	gltB	[K].GMAGGLIAIRPPVGSAFR.[S]	[1301-1318]	['cytosol']	['GltD.', 'GltB.']	['FAD', 'Fe2+']	N	1079	163.3	0.292588	2	2	6.273	['TIM beta/alpha-barrel', 'Ntn hydrolase-like', 'Single-stranded right-handed beta-helix']	['434-1191', '12-429', '1211-1465']	3	3	gltB1211-1465		-1.37489	-1.37489	1.13241	0.253517
P0A8T7	rpoC	[R].DLLGITK.[A]	[1305-1311]	['cytosol']	['RpoA.2', 'RpoC.', 'RpoB.']	None	Y	17553	155.16	4.52252	4	3	6.753	['beta and beta-prime subunits of DNA dependent RNA-polymerase', '']	['16-944+1133-1363', '993-1371']	2	2	rpoCLNK		-1.43862	-1.43862	4.48464	0.136378
P22523	mukB	[R].LTFSEALAK.[L]	[1306-1314]	['cytosol', 'bacterial nucleoid']	['MukB.2.', 'MukE.4', 'MukF.2.']	None	Y	1215	170.23	0.343448	8	3	5.131	['P-loop containing nucleoside triphosphate hydrolases', 'P-loop containing nucleoside triphosphate hydrolases']	['22-224', '21-55+1253-1433']	2	1	mukB21-55+1253-1433		0.213786	0.213786	0.294476	0.0981774
P0A784	orn	[R].YLDVSTLK.[E]	[131-138]	['cytosol']	['Orn.2']	['Mn2+']	Y	3846	20.816	0.13294	2	1	4.84	['Ribonuclease H-like motif']	['3-180']	1	1	orn3-180		-0.774246	-0.774246	1.63765	0.197043
P0A8M0	asnS	[R].TNLIGAVAR.[V]	[131-139]	['cytosol']	['AsnS.2']	None	Y	17436	52.57	1.52207	2	1	5.059	['Class II aaRS and biotin synthetases', 'OB-fold']	['98-464', '16-101']	2	2	asnS98-464		-1.29865	-1.29865	2.62592	0.319462
P0ACL5	glcC	[K].MLAASENNK.[E]	[131-139]	['cytosol']	Monomer	None	N	79	28.826	0.00378147	1	1	9.05	['GntR ligand-binding domain-like', 'DNA/RNA-binding 3-helical bundle']	['93-233', '4-75']	2	2	glcC93-233		0.0366784	0.0366784	0.0333999	0.270179
P0A6H5	hslU	[R].ILDVLIPPAK.[N]	[131-140]	['cytosol']	['HslU.6.2', 'HslV.6.2']	None	N	9329	49.594	0.768269	24	2	5.126	['P-loop containing nucleoside triphosphate hydrolases']	['3-441']	1	1	hslU3-441		0.358921	0.358921	0.44806	0.114703
P07118	valS	[R].RLGNSVDWER.[E]	[131-140]	['cytosol']	Monomer	['Mg2+']	Y	8921	108.19	1.60269	1	1	5.086	['Adenine nucleotide alpha hydrolase-like', 'Anticodon-binding domain of a subclass of class I aminoacyl-tRNA synthetases', 'ValRS/IleRS/LeuRS editing domain', 'Long alpha-hairpin']	['1-192+364-571+609-641', '642-899', '191-365', '884-947']	4	4	valS1-192+364-571+609-641		0.415253	0.415253	0.858305	0.0965079
P07118	valS	[R].RLGNSVDWERER.[F]	[131-142]	['cytosol']	Monomer	['Mg2+']	Y	8921	108.19	1.60269	1	1	5.086	['Adenine nucleotide alpha hydrolase-like', 'Anticodon-binding domain of a subclass of class I aminoacyl-tRNA synthetases', 'ValRS/IleRS/LeuRS editing domain', 'Long alpha-hairpin']	['1-192+364-571+609-641', '642-899', '191-365', '884-947']	4	4	valS1-192+364-571+609-641		-0.669876	-0.669876	0.39681	0.236147
P0AFH8	osmY	[K].GYAGDTATTSEIK.[A]	[131-143]	['periplasmic space']	Monomer	None	N	864	21.074	0.030235	1	1	6.532	Unknown		0	0	osmY		0.384038	0.384038	0.687091	0.18771
P0A955	eda	[K].EFKFFPAEANGGVK.[A]	[131-144]	['cytosol']	['Eda.3']	None	N	11006	22.284	0.40726	3	1	5.471	['TIM beta/alpha-barrel']	['11-208']	1	1	eda11-208		-0.84771	-0.84771	0.326551	0.329951
P0A8N3	lysS	[K].TKTGELSIHCTELR.[L]	[131-144]	['cytosol']	['LysS.2']	None	N	15890	57.603	1.51991	2	1	4.991	['Class II aaRS and biotin synthetases', 'OB-fold']	['162-502', '13-155']	2	2	lysS13-155		-0.626925	-0.626925	0.69532	0.164475
P0A9C9	glpX	[K].GTIDLNLPLADNLR.[N]	[131-144]	['cytosol']	['GlpX.2']	['Mn2+']	N	1029	35.852	0.0612601	2	1	5.22	['Carbohydrate phosphatase']	['2-325']	1	1	glpX2-325		0.422304	0.422304	0.224042	0.551206
P37051	purU	[R].FDIPFELVSHEGLTR.[N]	[131-145]	['cytosol']	['PurU.6']	None	N	5277	31.935	0.279836	6	1	6.677	['Formyltransferase', 'Ferredoxin-like']	['86-279', '6-67']	2	2	purU86-279		-1.41638	-1.41638	5.06958	0.026428
P0AAG0	dppD	[R].AIDLLNQVGIPDPASR.[L]	[131-146]	['inner membrane']	['DppD.', 'DppF.', 'DppB.', 'DppC.', 'DppA.']	None	N	501	35.844	0.0298197	5	5	6.292	['P-loop containing nucleoside triphosphate hydrolases']	['31-307']	1	1	dppD31-307		1.00534	1.00534	5.96383	0.0550063
P40874	solA	[R].VPDNYIGLFETDSGFLR.[S]	[131-147]	['cytosol']	Monomer	['FAD']	N	1014	40.902	0.0688702	1	1	5.061	['FAD/NAD(P)-binding domain', 'FAD-linked reductases, C-terminal domain']	['2-217+314-371', '213-314']	2	2	solA2-217+314-371		-1.58894	-1.58894	3.0265	0
P0AA43	rsuA	[K].TYLVTLESPVADDTAEQFAK.[G]	[131-150]	['cytosol']	Monomer	None	N	2485	25.865	0.10673	1	1	5.874	['Pseudouridine synthase', 'Alpha-L RNA-binding motif']	['61-227', '1-55']	2	2	rsuA61-227		-1.52623	-1.52623	0.590946	0.150965
P37051	purU	[R].FDIPFELVSHEGLTRNEHDQK.[M]	[131-151]	['cytosol']	['PurU.6']	None	N	5277	31.935	0.279836	6	1	6.677	['Formyltransferase', 'Ferredoxin-like']	['86-279', '6-67']	2	2	purU86-279		-1.91256	-1.91256	0.443664	0.0705277
P0A7E9	pyrH	[R].VVILSAGTGNPFFTTDSAACLR.[G]	[131-152]	['cytosol']	['PyrH.6']	None	Y	8703	25.97	0.37531	6	1	7.11	['Carbamate kinase-like']	['7-240']	1	1	pyrH7-240		-7.42296	-7.42296	2.99747	0
P0A6D7	aroK	[R].EVLEALANERNPLYEEIADVTIR.[T]	[131-153]	['cytosol']	Monomer	None	N	12633	19.538	0.40986	1	1	5.145	['P-loop containing nucleoside triphosphate hydrolases']	['6-166']	1	1	aroK6-166		0.315087	0.315087	0.416611	0.116476
P0A6H5	hslU	[R].ILDVLIPPAKNNWGQTEQQQEPSAAR.[Q]	[131-156]	['cytosol']	['HslU.6.2', 'HslV.6.2']	None	N	9329	49.594	0.768269	24	2	5.126	['P-loop containing nucleoside triphosphate hydrolases']	['3-441']	1	1	hslU3-441		0.298727	0.298727	0.125154	0.164178
P0A8T7	rpoC	[K].ASLATESFISAASFQETTR.[V]	[1312-1330]	['cytosol']	['RpoA.2', 'RpoC.', 'RpoB.']	None	Y	17553	155.16	4.52252	4	3	6.753	['beta and beta-prime subunits of DNA dependent RNA-polymerase', '']	['16-944+1133-1363', '993-1371']	2	2	rpoCLNK		-2.87095	-2.87095	2.71835	0.161885
P21369	pncA	[K].TSLDDWLR.[D]	[132-139]	['cytosol']	Monomer	['Zn2+']	N	1341	23.362	0.0520221	1	1	4.464	['Isochorismatase-like hydrolases']	['4-208']	1	1	pncA4-208		-0.288855	-0.288855	0.379434	0.0644575
P07118	valS	[R].LGNSVDWER.[E]	[132-140]	['cytosol']	Monomer	['Mg2+']	Y	8921	108.19	1.60269	1	1	5.086	['Adenine nucleotide alpha hydrolase-like', 'Anticodon-binding domain of a subclass of class I aminoacyl-tRNA synthetases', 'ValRS/IleRS/LeuRS editing domain', 'Long alpha-hairpin']	['1-192+364-571+609-641', '642-899', '191-365', '884-947']	4	4	valS1-192+364-571+609-641		-1.09363	-1.09363	1.00499	0.0408669
P0A867	talA	[K].LASTWEGIR.[A]	[132-140]	['cytosol']	Monomer	None	N	86	35.659	0.00509233	1	1	5.976	['TIM beta/alpha-barrel']	['1-315']	1	1	talA1-315		-0.343719	-0.343719	0.195818	0.219681
P0A9K9	slyD	[K].FNVEVVAIR.[E]	[132-140]	['cytosol']	['SlyD.2']	None	N	38169	20.853	1.32169	2	1	4.755	['FKBP-like']	['2-140']	1	1	slyD2-140		-0.0297817	-0.0297817	0.0014442	0.442469
P0AE52	bcp	[K].IEHVFDDFK.[T]	[132-140]	['cytosol']	Monomer	None	N	9932	17.634	0.290828	1	1	4.924	['Thioredoxin fold']	['3-154']	1	1	bcp3-154		1.00591	1.00591	0.843219	0.218888
P0A9Q7	adhE	[R].NAIIFSPHPR.[A]	[132-141]	['cytosol']	['AdhE.40']	['Fe2+']	N	3485	96.127	0.556285	40	1	6.462	['Dehydroquinate synthase-like', 'ALDH-like']	['449-867', '6-453']	2	2	adhE6-453		-0.390085	-0.390085	0.240979	0.193155
P76270	msrC	[R].FTDEDEQGLR.[Q]	[132-141]	['cytosol']	['MsrC.2']	None	N	2144	18.122	0.0645179	2	1	4.513	['Profilin-like']	['2-148']	1	1	msrC2-148		0.194461	0.194461	0.180336	0.218701
P07118	valS	[R].LGNSVDWERER.[F]	[132-142]	['cytosol']	Monomer	['Mg2+']	Y	8921	108.19	1.60269	1	1	5.086	['Adenine nucleotide alpha hydrolase-like', 'Anticodon-binding domain of a subclass of class I aminoacyl-tRNA synthetases', 'ValRS/IleRS/LeuRS editing domain', 'Long alpha-hairpin']	['1-192+364-571+609-641', '642-899', '191-365', '884-947']	4	4	valS1-192+364-571+609-641		-0.124922	-0.124922	0.126894	0.168959
P76177	ydgH	[R].SQPEVNDAITK.[A]	[132-142]	Unknown	Monomer	None	N	4472	33.903	0.251761	1	1	9.476	['Dodecin subunit-like', 'Dodecin subunit-like', 'Dodecin subunit-like']	['3-93', '239-314', '107-177']	3	1	ydgH107-177		-0.0655808	-0.0655808	0.0129299	0.345237
P75823	ltaE	[K].LLSLENTHNGK.[V]	[132-142]	['cytosol']	['LtaE.4']	["pyridoxal 5'-phosphateKinetic Parameters Substrate Km (ŒºM) Citations 4-hydroxy-L-threonine 27.0"]	N	684	36.495	0.0414513	4	1	5.896	['PLP-dependent transferase-like']	['2-324']	1	1	ltaE2-324		0.524487	0.524487	0.318074	0.217813
P0ACJ8	crp	[K].VGNLAFLDVTGR.[I]	[132-143]	['cytosol']	['Sxy.', 'Crp.']	None	?	9767	23.64	0.383405	2	2	8.2	['Double-stranded beta-helix', 'DNA/RNA-binding 3-helical bundle']	['8-136', '142-206']	2	2	crpLNK		0.423674	0.423674	0.24439	0.380745
P0AFF6	nusA	[R].EHEGEIITGVVK.[K]	[132-143]	['cytosol']	Monomer	None	Y	10864	54.871	0.989878	1	1	4.381	['Transcription factor NusA, N-terminal domain', 'Alpha-lytic protease prodomain-like', 'OB-fold', 'SAM domain-like', 'SAM domain-like', 'Alpha-lytic protease prodomain-like']	['1-126', '201-278', '132-199', '429-492', '355-414', '279-343']	6	4	nusA132-199		0.501443	0.501443	0.903688	0.132485
P0ABH9	clpA	[R].LDVVNFISHGTR.[K]	[132-143]	['cytosol']	['ClpP.14.', 'ClpA.6.', 'ClpX.6.']	None	N	989	84.207	0.138291	26	3	6.023	['P-loop containing nucleoside triphosphate hydrolases', 'P-loop containing nucleoside triphosphate hydrolases', 'Double Clp-N motif']	['437-748', '169-426', '1-141']	3	2	clpALNK		0.856017	0.856017	1.58556	0.0699497
P67910	hldD	[R].EYEKPLNVYGYSK.[F]	[132-144]	['cytosol']	['RfaD.5']	['NADP+']	N	8651	34.893	0.501249	5	1	?	['NAD(P)-binding Rossmann-fold domains']	['1-306']	1	1	hldD1-306		-2.63405	-2.63405	3.14943	0.497376
P0A6I0	cmk	[R].DMGTVVFPDAPVK.[I]	[132-144]	['cytosol']	Monomer	['Mg2']	N	1997	24.746	0.0820601	1	1	5.575	['P-loop containing nucleoside triphosphate hydrolases']	['7-219']	1	1	cmk7-219		-0.311631	-0.311631	0.536053	0.162888
P0AFF6	nusA	[R].EHEGEIITGVVKK.[V]	[132-144]	['cytosol']	Monomer	None	Y	10864	54.871	0.989878	1	1	4.381	['Transcription factor NusA, N-terminal domain', 'Alpha-lytic protease prodomain-like', 'OB-fold', 'SAM domain-like', 'SAM domain-like', 'Alpha-lytic protease prodomain-like']	['1-126', '201-278', '132-199', '429-492', '355-414', '279-343']	6	4	nusA132-199		0.708625	0.708625	1.14603	0.138373
P0A9P4	trxB	[R].GVSACATCDGFFYR.[N]	[132-145]	['cytosol']	['TrxB.2']	['FAD']	N	8599	34.623	0.494381	2	1	5.241	['FAD/NAD(P)-binding domain']	['2-315']	1	1	trxB2-315		-2.92765	-2.92765	4.22113	0.512368
P31697	fimC	[K].SKLTENTLQLAIISR.[I]	[132-146]	['periplasmic space']	Monomer	None	N	149	26.689	0.0066034	1	1	9.532	['Immunoglobulin-like beta-sandwich', 'C2 domain-like']	['37-154', '151-236']	2	2	fimC37-154		-1.12254	-1.12254	1.69048	0.0817564
P69783	crr	[K].AKSTLTPVVISNMDEIKELIK.[L]	[132-152]	['cytosol', 'inner membrane']	['PtsG.2', 'Crr.']	None	N	32738	18.251	0.992174	3	2	4.593	['Barrel-sandwich hybrid']	['12-167']	1	1	crr12-167		-0.135506	-0.135506	0.0192492	0.12359
P61949	fldA	[K].GLADDDHFVGLAIDEDRQPELTAER.[V]	[132-156]	['cytosol']	Monomer	None	Y	14243	19.737	0.466801	1	1	4.062	['Flavodoxin-like']	['5-170']	1	1	fldA5-170		-3.10362	-3.10362	2.62308	0
P61949	fldA	[K].GLADDDHFVGLAIDEDRQPELTAERVEK.[W]	[132-159]	['cytosol']	Monomer	None	Y	14243	19.737	0.466801	1	1	4.062	['Flavodoxin-like']	['5-170']	1	1	fldA5-170		-3.11363	-3.11363	6.08604	0.123285
P46889	ftsK	[R].EVLAPPPFD.[-]	[1321-1329]	['inner membrane']	Monomer	None	Y	508	146.66	0.123716	1	1	4.779	['P-loop containing nucleoside triphosphate hydrolases', 'DNA/RNA-binding 3-helical bundle']	['922-1234', '1263-1326']	2	2	ftsKLNK		0.191565	0.191565	0.469468	0.045949
P22523	mukB	[R].TPQTIGEELLDYR.[N]	[1329-1341]	['cytosol', 'bacterial nucleoid']	['MukB.2.', 'MukE.4', 'MukF.2.']	None	Y	1215	170.23	0.343448	8	3	5.131	['P-loop containing nucleoside triphosphate hydrolases', 'P-loop containing nucleoside triphosphate hydrolases']	['22-224', '21-55+1253-1433']	2	1	mukB21-55+1253-1433		0.776889	0.776889	1.26391	0.218492
P0AD96	livJ	[R].GYQLILR.[T]	[133-139]	['periplasmic space']	['LivF.', 'LivG.', 'LivH.', 'LivM.', 'LivJ.']	None	N	1694	39.076	0.109919	5	5	5.487	['Periplasmic binding protein-like I']	['24-358']	1	1	livJ24-358		-2.67926	-2.67926	3.28272	0.652113
P55135	rlmD	[R].LSLNYLPK.[T]	[133-140]	['cytosol']	Monomer	['a [4Fe-4S] iron-sulfur cluster']	N	503	48.052	0.0401355	1	1	8.395	['S-adenosyl-L-methionine-dependent methyltransferases', 'OB-fold']	['76-431', '2-67']	2	2	rlmD76-431		-9.77964	-9.77964	2.12471	0
P0A870	talB	[K].LASTWQGIR.[A]	[133-141]	['cytosol']	['TalB.2']	None	N	19464	35.219	1.1383	2	1	4.972	['TIM beta/alpha-barrel']	['8-308']	1	1	talB8-308		-1.99958	-1.99958	6.87252	0.176916
P0ACC7	glmU	[K].LDDPTGYGR.[I]	[133-141]	['cytosol']	['GlmU.3']	['Mg2+']	Y	3249	49.19	0.265385	3	1	6.231	['Nucleotide-diphospho-sugar transferases', 'Single-stranded left-handed beta-helix']	['6-251', '256-451']	2	2	glmU6-251		-0.288044	-0.288044	1.95915	0.0522819
P0AAX8	ybiS	[K].DTPINWTTK.[V]	[133-141]	['periplasmic space']	Monomer	None	N	4910	33.325	0.271707	1	1	?	['L,D-transpeptidase catalytic domain-like']	['99-149+177-233']	1	1	ybiS99-149+177-233		6.96808	6.96808	0.56999	0.513984
P0A6F5	groL	[K].ALSVPCSDSK.[A]	[133-142]	['cytosol']	['GroL.14', 'GroS.14']	None	Y	52165	57.329	4.96595	28	2	4.703	['The "swivelling" beta/beta/alpha domain', 'GroEL equatorial domain-like', 'GroEL-intermediate domain like', '']	['191-376', '7-134+406-521', '137-203', '3-92+331-547']	4	4	groLLNK		-1.8638	-1.8638	4.50979	0.222521
P08200	icd	[R].YYQGTPSPVK.[H]	[133-142]	['cytosol']	['Icd.2']	['Mn2']	N	29482	45.757	2.24008	2	1	5.03	['Isocitrate/Isopropylmalate dehydrogenase-like']	['29-416']	1	1	icd29-416		-0.561839	-0.561839	0.477409	0.474975
P0ABB4	atpD	[K].VIDLMCPFAK.[G]	[133-142]	['inner membrane']	['AtpC.', 'AtpH.', 'AtpA.3.', 'AtpG.', 'AtpD.3.']	['Mg2']	N	30603	50.325	2.55739	9	5	4.77	['P-loop containing nucleoside triphosphate hydrolases', 'Left-handed superhelix', 'Domain of alpha and beta subunits of F1 ATP synthase-like']	['77-348', '345-459', '3-75']	3	3	atpD77-348		0.269964	0.269964	0.137009	0.0498499
P0AE37	astA	[R].KEGNGYLLSK.[S]	[133-142]	['cytosol']	Monomer	None	N	?	38.456	?	1	1	6.144	['Acyl-CoA N-acyltransferases (Nat)']	['1-337']	1	1	astA1-337		1.02114	1.02114	0.548911	0.465511
P60785	lepA	[K].IDLPAADPER.[V]	[133-142]	['cytosol', 'inner membrane']	Monomer	None	N	5939	66.57	0.656509	1	1	5.321	['P-loop containing nucleoside triphosphate hydrolases', 'Ferredoxin-like', 'Ferredoxin-like']	['2-235', '401-501', '293-368']	3	2	lepA2-235		12.5416	12.5416	1.12971	0.408183
P0A7A9	ppa	[K].AQIAHFFEHYK.[D]	[133-143]	['cytosol']	['Ppa.6']	['Mg2+']	Y	66605	19.704	2.17927	6	1	4.909	['OB-fold']	['6-174']	1	1	ppa6-174		-2.67437	-2.67437	5.0611	0.0932182
P0AG82	pstS	[K].IKKWDDEAIAK.[L]	[133-143]	['inner membrane', 'periplasmic space']	['PstB.2', 'PstA.', 'PstC.', 'PstS.']	None	N	1011	37.024	0.0621561	5	4	8.691	['Periplasmic binding protein-like II']	['27-339']	1	1	pstS27-339		-0.916642	-0.916642	1.27977	0.280517
P0A9M0	lon	[R].TAISQFEGYIK.[L]	[133-143]	['cytosol']	['Lon.6']	None	N	5477	87.438	0.795229	6	1	6.102	['Ribosomal protein S5 domain 2-like', 'PUA domain-like', 'P-loop containing nucleoside triphosphate hydrolases']	['595-771', '10-201', '313-587']	3	3	lon10-201		0.317328	0.317328	0.700325	0.121257
P0A8W2	slyA	[K].LEHNIIELQAKG.[-]	[133-144]	['cytosol']	Monomer	None	N	1287	16.353	0.0349482	1	1	6.829	['DNA/RNA-binding 3-helical bundle']	['5-139']	1	1	slyALNK		-0.862713	-0.862713	1.18932	0.324659
P0A6R0	fabH	[K].YALVVGSDVLAR.[T]	[133-144]	['cytosol']	['FabH.2']	None	N	7355	33.515	0.409328	2	1	4.975	['Thiolase-like', 'Thiolase-like']	['4-166', '155-316']	2	1	fabH4-166		-0.674483	-0.674483	0.57804	0.534613
P0AAX8	ybiS	[K].DTPINWTTKVER.[K]	[133-144]	['periplasmic space']	Monomer	None	N	4910	33.325	0.271707	1	1	?	['L,D-transpeptidase catalytic domain-like']	['99-149+177-233']	1	1	ybiS99-149+177-233		0.740731	0.740731	0.256854	0.469544
P02413	rplO	[R].AAIEAAGGKIEE.[-]	[133-144]	['ribosome']	['RrlA.', 'RrfA.', 'RplA.', 'RplB.', 'RplC.', 'RplD.', 'RplE.', 'RplF.', 'RplJ.', 'RplL.2.2.', 'RplI.', 'RplK.', 'RplM.', 'RplN.', 'RplO.', 'RplP.', 'RplQ.', 'RplR.', 'RplS.', 'RplT.', 'RplU.', 'RplV.', 'RplW.', 'RplX.', 'RplY.', 'RpmA.', 'RpmB.', 'RpmC.', 'RpmD.', 'RpmE.', 'RpmF.', 'RpmG.', 'RpmH.', 'RpmI.', 'RpmJ.']	None	Y	117266	14.98	2.91698	38	35	11.428	['Ribosomal proteins L15p and L18e']	['4-143']	1	1	rplOLNK		0.89686	0.89686	1.40406	0.154921
P23827	eco	[K].LPIVVYTPDNVDVK.[Y]	[133-146]	['periplasmic space']	['Eco.2']	None	N	2128	18.192	0.0642837	2	1	6.906	['Ecotin, trypsin inhibitor']	['26-160']	1	1	eco26-160		-0.263536	-0.263536	0.602821	0.0736172
P0A7F6	speD	[R].ADIEVSTCGVISPLK.[A]	[133-147]	['cytosol']	Monomer	['a pyruvoyl group', 'Mg2+']	N	6346	30.385	0.32019	1	1	5.122	['S-adenosylmethionine decarboxylase']	['41-84+112-173']	1	1	speD41-84+112-173		-11.6203	-11.6203	3.15497	0
P0A7A9	ppa	[K].AQIAHFFEHYKDLEK.[G]	[133-147]	['cytosol']	['Ppa.6']	['Mg2+']	Y	66605	19.704	2.17927	6	1	4.909	['OB-fold']	['6-174']	1	1	ppa6-174		-2.73584	-2.73584	15.9546	0.00203864
P26616	maeA	[R].HNMDDILQNVPNHNIK.[V]	[133-148]	['cytosol']	['MaeA.4']	['Mn2+']	N	1331	63.197	0.139677	4	1	5.069	['Aminoacid dehydrogenase-like, N-terminal domain', 'NAD(P)-binding Rossmann-fold domains']	['7-270', '271-562']	2	2	maeA7-270		1.05359	1.05359	1.98702	0.123304
P0A7A9	ppa	[K].AQIAHFFEHYKDLEKGK.[W]	[133-149]	['cytosol']	['Ppa.6']	['Mg2+']	Y	66605	19.704	2.17927	6	1	4.909	['OB-fold']	['6-174']	1	1	ppa6-174		-2.83828	-2.83828	1.51951	0.0142793
P15770	aroE	[R].GVLLPLLSLDCAVTITNR.[T]	[133-150]	['cytosol']	Monomer	None	N	1144	29.414	0.0558765	1	1	5.318	['NAD(P)-binding Rossmann-fold domains', 'Aminoacid dehydrogenase-like, N-terminal domain']	['102-268', '2-101']	2	2	aroE102-268		-4.16081	-4.16081	0.693841	0
P0AEK4	fabI	[R].SMLNPGSALLTLSYLGAER.[A]	[133-151]	['cytosol']	['FabI.4']	None	Y	41315	27.864	1.91161	4	1	5.585	['NAD(P)-binding Rossmann-fold domains']	['6-253']	1	1	fabI6-253		-1.61272	-1.61272	1.50082	0.468935
P0A993	fbp	[R].RVTPVGTPVTEEDFLQPGNK.[Q]	[133-152]	['cytosol']	['Fbp.4']	['Mg2+']	N	5367	36.834	0.328269	4	1	5.713	['Carbohydrate phosphatase']	['10-326']	1	1	fbp10-326		1.84536	1.84536	3.61748	0.10939
P08200	icd	[R].YYQGTPSPVKHPELTDMVIFR.[E]	[133-153]	['cytosol']	['Icd.2']	['Mn2']	N	29482	45.757	2.24008	2	1	5.03	['Isocitrate/Isopropylmalate dehydrogenase-like']	['29-416']	1	1	icd29-416		-10.1671	-10.1671	2.2657	0
P05020	pyrC	[K].IGMPLLVHGEVTHADIDIFDR.[E]	[133-153]	['cytosol']	['PyrC.2']	['Zn2+']	N	4309	38.827	0.277817	2	1	5.892	['TIM beta/alpha-barrel']	['8-347']	1	1	pyrC8-347		1.11527	1.11527	0.602554	0.480678
P0A6G7	clpP	[R].VMIHQPLGGYQGQATDIEIHAR.[E]	[133-154]	['cytosol']	['ClpP.14.', 'ClpA.6.', 'ClpX.6.']	None	N	6334	23.187	0.243877	26	3	5.538	['ClpP/crotonase']	['17-204']	1	1	clpP17-204		0.052673	0.052673	0.0562504	0.170547
P05020	pyrC	[K].IGMPLLVHGEVTHADIDIFDREAR.[F]	[133-156]	['cytosol']	['PyrC.2']	['Zn2+']	N	4309	38.827	0.277817	2	1	5.892	['TIM beta/alpha-barrel']	['8-347']	1	1	pyrC8-347		-1.28379	-1.28379	1.14713	0.0839175
P77247	hxpB	[R].DSFDALASAEKLPYSKPHPQVYLDCAAK.[L]	[133-160]	['cytosol']	Monomer	['Mn2+']	N	1568	24.33	0.0633486	1	1	?	['HAD-like']	['7-216']	1	1	hxpB7-216		-10.6351	-10.6351	2.68452	0
P0A9B2	gapA	[K].GANFDKYAGQDIVSNASCTTNCLAPLAK.[V]	[133-160]	['cytosol']	['GapA.4']	None	Y	105852	35.532	6.24551	4	1	6.792	['FwdE/GAPDH domain-like', 'NAD(P)-binding Rossmann-fold domains']	['149-312', '3-166']	2	2	gapA3-166		-3.44809	-3.44809	2.82159	0.0367293
P0A8T7	rpoC	[R].VLTEAAVAGK.[R]	[1331-1340]	['cytosol']	['RpoA.2', 'RpoC.', 'RpoB.']	None	Y	17553	155.16	4.52252	4	3	6.753	['beta and beta-prime subunits of DNA dependent RNA-polymerase', '']	['16-944+1133-1363', '993-1371']	2	2	rpoCLNK		0.0819375	0.0819375	0.237353	0.0214371
P0A8T7	rpoC	[R].VLTEAAVAGKR.[D]	[1331-1341]	['cytosol']	['RpoA.2', 'RpoC.', 'RpoB.']	None	Y	17553	155.16	4.52252	4	3	6.753	['beta and beta-prime subunits of DNA dependent RNA-polymerase', '']	['16-944+1133-1363', '993-1371']	2	2	rpoCLNK		-1.8885	-1.8885	1.38067	1.2002
P0A8V2	rpoB	[R].SLGINIELEDE.[-]	[1332-1342]	['cytosol']	['RpoA.2', 'RpoC.', 'RpoB.']	None	Y	16156	150.63	4.04105	4	3	5.02	['beta and beta-prime subunits of DNA dependent RNA-polymerase']	['11-226+343-939+1039-1341']	1	1	rpoBLNK		-1.90382	-1.90382	0.973095	0.384667
P00959	metG	[K].GMFLPDR.[F]	[134-140]	['cytosol']	['MetG.2']	['Mg2+', 'Zn2+']	Y	6555	76.255	0.830023	2	1	5.572	['Adenine nucleotide alpha hydrolase-like', 'Anticodon-binding domain of a subclass of class I aminoacyl-tRNA synthetases', 'OB-fold', 'Rubredoxin-like']	['6-141+176-388', '391-548', '570-676', '142-176']	4	4	metG6-141+176-388		0.0309495	0.0309495	0.0218315	0.362822
P62620	ispG	[R].IGVNAGSLEK.[D]	[134-143]	['cytosol']	Monomer	['a [4Fe-4S] iron-sulfur cluster', 'Mn2+']	Y	1678	40.684	0.113361	1	1	5.918	['TIM beta/alpha-barrel', 'Nitrite and sulphite reductase 4Fe-4S domain-like']	['15-208', '265-350']	2	2	ispG15-208		0.550894	0.550894	1.47916	0.0733412
P00959	metG	[K].GMFLPDRFVK.[G]	[134-143]	['cytosol']	['MetG.2']	['Mg2+', 'Zn2+']	Y	6555	76.255	0.830023	2	1	5.572	['Adenine nucleotide alpha hydrolase-like', 'Anticodon-binding domain of a subclass of class I aminoacyl-tRNA synthetases', 'OB-fold', 'Rubredoxin-like']	['6-141+176-388', '391-548', '570-676', '142-176']	4	4	metGLNK		0.777985	0.777985	0.75697	0.251852
P0AGL7	rsmE	[K].IAIAACEQCGR.[N]	[134-144]	['cytosol']	['RsmE.2']	None	N	1010	26.978	0.045246	2	1	6.32	['alpha/beta knot', 'PUA domain-like']	['75-242', '2-70']	2	2	rsmE75-242		-1.38274	-1.38274	1.77812	0.199991
P0A955	eda	[K].FFPAEANGGVK.[A]	[134-144]	['cytosol']	['Eda.3']	None	N	11006	22.284	0.40726	3	1	5.471	['TIM beta/alpha-barrel']	['11-208']	1	1	eda11-208		-0.882715	-0.882715	2.926	0.191689
P0AC33	fumA	[RK].GVYNTYIEDNLR.[Y]	[134-145]	Unknown	['FumA.2']	['a [4Fe-4S] iron-sulfur cluster']	N	2461	60.299	0.246417	2	1	6.232	['The "swivelling" beta/beta/alpha domain']	['361-536']	1	1	fumALNK		-2.07761	-2.07761	2.93279	0.751988
P62399	rplE	[R].EQIIFPEIDYDK.[V]	[134-145]	['cytosol', 'ribosome']	['RrlA.', 'RrfA.', 'RplA.', 'RplB.', 'RplC.', 'RplD.', 'RplE.', 'RplF.', 'RplJ.', 'RplL.2.2.', 'RplI.', 'RplK.', 'RplM.', 'RplN.', 'RplO.', 'RplP.', 'RplQ.', 'RplR.', 'RplS.', 'RplT.', 'RplU.', 'RplV.', 'RplW.', 'RplX.', 'RplY.', 'RpmA.', 'RpmB.', 'RpmC.', 'RpmD.', 'RpmE.', 'RpmF.', 'RpmG.', 'RpmH.', 'RpmI.', 'RpmJ.']	None	Y	111791	20.302	3.76873	38	35	9.71	['RL5-like']	['4-179']	1	1	rplE4-179		0.654757	0.654757	1.00761	0.0554603
P31697	fimC	[K].LTENTLQLAIISR.[I]	[134-146]	['periplasmic space']	Monomer	None	N	149	26.689	0.0066034	1	1	9.532	['Immunoglobulin-like beta-sandwich', 'C2 domain-like']	['37-154', '151-236']	2	2	fimC37-154		-1.59318	-1.59318	4.40553	0.0949023
P0A7I4	prfC	[R].DTPILTFMNKLDR.[D]	[134-146]	['cytosol']	Monomer	None	N	7808	59.574	0.772406	1	1	5.684	['P-loop containing nucleoside triphosphate hydrolases', 'Reductase/isomerase/elongation factor common domain', 'Ferredoxin-like']	['10-277', '262-393', '393-468']	3	3	prfC10-277		-0.608968	-0.608968	1.28763	0.211786
P0AAR3	ybaK	[R].GLDIELAAGDLAK.[I]	[134-146]	['cytosol']	Monomer	None	N	1532	17.093	0.0434837	1	1	9.302	['YbaK/ProRS associated domain']	['2-155']	1	1	ybaK2-155		0.898253	0.898253	2.50767	0.109027
P69783	crr	[K].STLTPVVISNMDEIK.[E]	[134-148]	['cytosol', 'inner membrane']	['PtsG.2', 'Crr.']	None	N	32738	18.251	0.992174	3	2	4.593	['Barrel-sandwich hybrid']	['12-167']	1	1	crr12-167		0.40338	0.40338	0.283902	0.217452
P62620	ispG	[R].IGVNAGSLEKDLQEK.[Y]	[134-148]	['cytosol']	Monomer	['a [4Fe-4S] iron-sulfur cluster', 'Mn2+']	Y	1678	40.684	0.113361	1	1	5.918	['TIM beta/alpha-barrel', 'Nitrite and sulphite reductase 4Fe-4S domain-like']	['15-208', '265-350']	2	2	ispG15-208		0.540574	0.540574	0.833051	0.179759
P62399	rplE	[R].EQIIFPEIDYDKVDRVR.[G]	[134-150]	['cytosol', 'ribosome']	['RrlA.', 'RrfA.', 'RplA.', 'RplB.', 'RplC.', 'RplD.', 'RplE.', 'RplF.', 'RplJ.', 'RplL.2.2.', 'RplI.', 'RplK.', 'RplM.', 'RplN.', 'RplO.', 'RplP.', 'RplQ.', 'RplR.', 'RplS.', 'RplT.', 'RplU.', 'RplV.', 'RplW.', 'RplX.', 'RplY.', 'RpmA.', 'RpmB.', 'RpmC.', 'RpmD.', 'RpmE.', 'RpmF.', 'RpmG.', 'RpmH.', 'RpmI.', 'RpmJ.']	None	Y	111791	20.302	3.76873	38	35	9.71	['RL5-like']	['4-179']	1	1	rplE4-179		-1.07789	-1.07789	0.218366	0.385609
P60422	rplB	[R].NIPVGSTVHNVEMKPGK.[G]	[134-150]	['cytosol', 'ribosome']	['RrlA.', 'RrfA.', 'RplA.', 'RplB.', 'RplC.', 'RplD.', 'RplE.', 'RplF.', 'RplJ.', 'RplL.2.2.', 'RplI.', 'RplK.', 'RplM.', 'RplN.', 'RplO.', 'RplP.', 'RplQ.', 'RplR.', 'RplS.', 'RplT.', 'RplU.', 'RplV.', 'RplW.', 'RplX.', 'RplY.', 'RpmA.', 'RpmB.', 'RpmC.', 'RpmD.', 'RpmE.', 'RpmF.', 'RpmG.', 'RpmH.', 'RpmI.', 'RpmJ.']	None	Y	126480	29.86	6.27135	38	35	11.196	['SH3-like barrel', 'OB-fold']	['126-269', '3-125']	2	2	rplB126-269		1.86017	1.86017	3.02757	0.14059
P09147	galE	[K].IPYVESFPTGTPQSPYGK.[S]	[134-151]	['cytosol']	['GalE.2']	['NAD+']	N	1734	37.265	0.1073	2	1	6.028	['NAD(P)-binding Rossmann-fold domains']	['3-336']	1	1	galE3-336		-0.388794	-0.388794	1.27459	0.0741857
P0A6P1	tsf	[R].RVAALEGDVLGSYQHGAR.[I]	[134-151]	['cytosol']	Monomer	None	Y	95122	30.423	4.80543	1	1	5.098	['EF-Ts domain-like', 'EF-Ts domain-like', 'RuvA C-terminal domain-like']	['142-281', '56-139', '4-54']	3	2	tsfLNK		0.133544	0.133544	0.0155525	0.303645
P37745	rfbC	[K].TTNYYHPESDCGICWNDER.[I]	[134-152]	['cytosol']	Monomer	None	N	1965	21.27	0.0694031	1	1	5.491	['Double-stranded beta-helix']	['1-181']	1	1	rfbC1-181		-9.59103	-9.59103	1.42771	0
P0A993	fbp	[R].VTPVGTPVTEEDFLQPGNK.[Q]	[134-152]	['cytosol']	['Fbp.4']	['Mg2+']	N	5367	36.834	0.328269	4	1	5.713	['Carbohydrate phosphatase']	['10-326']	1	1	fbp10-326		1.84813	1.84813	1.73621	0.30826
P0ABT2	dps	[R].KAIGEAKDDDTADILTAASR.[D]	[134-153]	['bacterial nucleoid', 'cytosol']	['Dps.12']	None	N	2131	18.695	0.0661543	12	1	5.793	['Ferritin-like']	['10-167']	1	1	dps10-167		-2.33271	-2.33271	1.21901	0.369504
P60422	rplB	[R].NIPVGSTVHNVEMKPGKGGQLAR.[S]	[134-156]	['cytosol', 'ribosome']	['RrlA.', 'RrfA.', 'RplA.', 'RplB.', 'RplC.', 'RplD.', 'RplE.', 'RplF.', 'RplJ.', 'RplL.2.2.', 'RplI.', 'RplK.', 'RplM.', 'RplN.', 'RplO.', 'RplP.', 'RplQ.', 'RplR.', 'RplS.', 'RplT.', 'RplU.', 'RplV.', 'RplW.', 'RplX.', 'RplY.', 'RpmA.', 'RpmB.', 'RpmC.', 'RpmD.', 'RpmE.', 'RpmF.', 'RpmG.', 'RpmH.', 'RpmI.', 'RpmJ.']	None	Y	126480	29.86	6.27135	38	35	11.196	['SH3-like barrel', 'OB-fold']	['126-269', '3-125']	2	2	rplB126-269		1.66636	1.66636	3.93467	0.084489
P0A9P0	lpdA	[K].TVINFDNAIIAAGSRPIQLPFIPHEDPR.[I]	[134-161]	['inner membrane', 'cytosol']	['SucA.12.', 'SucB.24.', 'Lpd.2.']	['FAD']	N	44872	50.688	3.77685	38	3	5.876	['FAD/NAD(P)-binding domain', 'CO dehydrogenase flavoprotein C-domain-like']	['2-338', '347-459']	2	2	lpdA2-338		-2.68733	-2.68733	2.57382	0.0155572
P0A8T7	rpoC	[R].GLKENVIVGR.[L]	[1346-1355]	['cytosol']	['RpoA.2', 'RpoC.', 'RpoB.']	None	Y	17553	155.16	4.52252	4	3	6.753	['beta and beta-prime subunits of DNA dependent RNA-polymerase', '']	['16-944+1133-1363', '993-1371']	2	2	rpoCLNK		0.372965	0.372965	3.2601	0.0598421
P05459	pdxB	[R].LEALGIK.[T]	[135-141]	['cytosol']	['PdxB.2']	['NAD+']	N	1893	41.368	0.130036	2	1	6.367	['NAD(P)-binding Rossmann-fold domains', 'Flavodoxin-like']	['91-246', '4-109']	2	2	pdxB91-246		-1.41914	-1.41914	4.68497	0.0705842
P33136	mdoG	[K].VLYPINSK.[D]	[135-142]	['periplasmic space']	Monomer	None	N	4229	57.912	0.406682	1	1	?	['Supersandwich', 'Immunoglobulin-like beta-sandwich']	['23-393', '397-510']	2	2	mdoG23-393		-6.76358	-6.76358	3.04896	0
P0A7Y0	rnc	[K].LILNWYQTR.[L]	[135-143]	['cytosol']	['Rnc.2']	['Mg2+']	Y	3393	25.55	0.143954	2	1	6.562	['RNase III domain-like', 'dsRBD-like']	['5-159', '109-223']	2	2	rncLNK		-0.617241	-0.617241	0.64697	0.434474
P0AG82	pstS	[K].KWDDEAIAK.[L]	[135-143]	['inner membrane', 'periplasmic space']	['PstB.2', 'PstA.', 'PstC.', 'PstS.']	None	N	1011	37.024	0.0621561	5	4	8.691	['Periplasmic binding protein-like II']	['27-339']	1	1	pstS27-339		-0.586088	-0.586088	0.679482	0.0995926
P76116	yncE	[R].TEEVRPLQPR.[E]	[135-144]	['periplasmic space']	Monomer	None	N	2047	38.613	0.13125	1	1	9.459	['8-bladed beta-propeller']	['34-337']	1	1	yncE34-337		-11.5117	-11.5117	0.96917	0
P68767	pepA	[K].ETLYSFDQLK.[T]	[135-144]	['cytosol']	['PepA.6']	['Zn2+']	N	2548	54.88	0.2322	6	1	6.901	['Phosphorylase/hydrolase-like', 'Macro domain-like']	['180-496', '1-184']	2	2	pepA1-184		-6.22143	-6.22143	1.83923	0
P11875	argS	[R].STIIGDAAVR.[T]	[135-144]	['cytosol']	Monomer	['Mg2+']	Y	4901	64.683	0.52641	1	1	5.244	['Adenine nucleotide alpha hydrolase-like', 'Anticodon-binding domain of a subclass of class I aminoacyl-tRNA synthetases', 'RRF/tRNA synthetase additional domain-like']	['110-454', '454-577', '1-100']	3	3	argS110-454		-0.75991	-0.75991	1.95257	0.115107
P00509	aspC	[K].SVFNSAGLEVR.[E]	[135-145]	['cytosol']	['AspC.2']	["pyridoxal 5'-phosphate"]	N	4498	43.573	0.325451	2	1	5.507	['PLP-dependent transferase-like']	['1-396']	1	1	aspC1-396		-1.82314	-1.82314	4.12153	0.277893
P00963	asnA	[K].STVEAIWAGIK.[A]	[135-145]	['cytosol']	['AsnA.2']	['Mg2+']	N	5147	36.651	0.313249	2	1	5.472	['Class II aaRS and biotin synthetases']	['7-329']	1	1	asnA7-329		0.804075	0.804075	0.537182	0.423539
P08331	cpdB	[K].FPYVNANVIDAR.[T]	[135-146]	['periplasmic space']	Monomer	None	N	479	70.832	0.0563396	1	1	5.406	['Metallo-dependent phosphatases', "5'-nucleotidase (syn. UDP-sugar hydrolase), C-terminal domain"]	['19-353', '355-597']	2	2	cpdB19-353		-1.31056	-1.31056	1.80955	0.306643
P07649	truA	[K].GVTHFYEPLDAER.[M]	[135-147]	['cytosol']	['TruA.2']	None	N	895	30.4	0.0451799	2	1	8.5	['Pseudouridine synthase']	['9-265']	1	1	truA9-265		-6.38455	-6.38455	3.86162	0
P00962	glnS	[R].GTLTQPGKNSPYR.[D]	[135-147]	['cytosol']	Monomer	None	Y	8204	63.478	0.864765	1	1	5.976	['Adenine nucleotide alpha hydrolase-like', 'Ribosomal protein L25-like', '']	['28-337', '340-549', '15-134+176-342']	3	3	glnS28-337		-0.639651	-0.639651	0.601638	0.0990871
P0AGE9	sucD	[K].IGIQPGHIHKPGK.[V]	[135-147]	['cytosol']	['SucD.2', 'SucC.2']	['Mg2']	N	6091	29.777	0.301175	4	2	6.46	['Flavodoxin-like', 'NAD(P)-binding Rossmann-fold domains']	['123-288', '1-122']	2	2	sucD123-288		-0.506145	-0.506145	0.297461	0.023867
P0ADV7	mlaC	[R].VTIIDPNGRPPVR.[L]	[135-147]	['periplasmic space']	Monomer	None	N	5249	23.963	0.208866	1	1	9.516	Unknown		0	0	mlaC		-0.0870596	-0.0870596	0.115243	0.242158
P00962	glnS	[R].GTLTQPGKNSPYRDR.[S]	[135-149]	['cytosol']	Monomer	None	Y	8204	63.478	0.864765	1	1	5.976	['Adenine nucleotide alpha hydrolase-like', 'Ribosomal protein L25-like', '']	['28-337', '340-549', '15-134+176-342']	3	3	glnS28-337		-4.98763	-4.98763	0.7263	0
P61889	mdh	[K].AGVYDKNKLFGVTTLDIIR.[S]	[135-153]	['cytosol', 'membrane']	['Mdh.2']	None	N	9529	32.337	0.511677	2	1	5.534	['LDH C-terminal domain-like', 'NAD(P)-binding Rossmann-fold domains']	['147-303', '2-134']	2	2	mdhLNK		-9.58156	-9.58156	0.760773	0
P0ABT2	dps	[K].AIGEAKDDDTADILTAASR.[D]	[135-153]	['bacterial nucleoid', 'cytosol']	['Dps.12']	None	N	2131	18.695	0.0661543	12	1	5.793	['Ferritin-like']	['10-167']	1	1	dps10-167		-1.47702	-1.47702	1.4835	0.159046
P23847	dppA	[K].VSGGSYEYFEGMGLPELISEVK.[K]	[135-156]	['inner membrane', 'periplasmic space']	['DppD.', 'DppF.', 'DppB.', 'DppC.', 'DppA.']	None	N	2460	60.294	0.246297	5	5	6.329	['Periplasmic binding protein-like II']	['29-534']	1	1	dppA29-534		-1.27589	-1.27589	5.46808	0.123701
P23847	dppA	[K].VSGGSYEYFEGMGLPELISEVKK.[V]	[135-157]	['inner membrane', 'periplasmic space']	['DppD.', 'DppF.', 'DppB.', 'DppC.', 'DppA.']	None	N	2460	60.294	0.246297	5	5	6.329	['Periplasmic binding protein-like II']	['29-534']	1	1	dppA29-534		-1.71522	-1.71522	3.25018	0.00406792
P29745	pepT	[K].TLLGADDKAGIAEIMTALAVLQQK.[K]	[135-158]	['cytosol']	['PepT.2']	None	N	244	44.923	0.0182015	2	1	5.324	['Phosphorylase/hydrolase-like', 'Ferredoxin-like']	['1-209+322-406', '208-320']	2	2	pepT1-209+322-406		-9.15729	-9.15729	0.911048	0
P0A910	ompA	[K].NHDTGVSPVFAGGVEYAITPEIATR.[L]	[135-159]	['periplasmic space', 'outer membrane']	Monomer	None	N	207618	37.201	12.8253	1	1	6.115	['Transmembrane beta-barrels', 'Bacillus chorismate mutase-like']	['22-195', '211-334']	2	2	ompA22-195		-0.277642	-0.277642	0.617604	0.113465
P0A9U3	ybiT	[R].AGELLLGVGIPVEQHYGPMSEVAPGWK.[L]	[135-161]	['inner membrane']	Monomer	None	N	3239	59.858	0.321945	1	1	4.846	['P-loop containing nucleoside triphosphate hydrolases', 'P-loop containing nucleoside triphosphate hydrolases']	['298-523', '6-237']	2	1	ybiT6-237		-0.652664	-0.652664	2.15415	0.107285
P0A8T7	rpoC	[R].LIPAGTGYAYHQDR.[M]	[1356-1369]	['cytosol']	['RpoA.2', 'RpoC.', 'RpoB.']	None	Y	17553	155.16	4.52252	4	3	6.753	['beta and beta-prime subunits of DNA dependent RNA-polymerase', '']	['16-944+1133-1363', '993-1371']	2	2	rpoC993-1371		-1.61324	-1.61324	2.06915	0.61354
P0AFQ7	ycfH	[R].ADTLAILR.[E]	[136-143]	['cytosol']	Monomer	None	N	1428	29.809	0.0706846	1	1	5.116	['TIM beta/alpha-barrel']	['1-259']	1	1	ycfH1-259		-1.05318	-1.05318	1.17586	0.0323308
P02925	rbsB	[K].IAGDYIAK.[K]	[136-143]	['periplasmic space']	['RbsA.', 'RbsC.2', 'RbsB.']	None	N	1714	30.95	0.0880888	4	3	7.39	['Periplasmic binding protein-like I']	['26-295']	1	1	rbsB26-295		-0.871659	-0.871659	1.35689	0.366177
P0AG82	pstS	[K].WDDEAIAK.[L]	[136-143]	['inner membrane', 'periplasmic space']	['PstB.2', 'PstA.', 'PstC.', 'PstS.']	None	N	1011	37.024	0.0621561	5	4	8.691	['Periplasmic binding protein-like II']	['27-339']	1	1	pstS27-339		0.0860248	0.0860248	0.524832	0.0585574
P0A738	moaC	[K].DMVIGPVR.[L]	[136-143]	['cytosol']	['MoaC.6']	None	N	1266	17.467	0.0367199	6	1	6.761	['Ferredoxin-like']	['4-155']	1	1	moaC4-155		0.823633	0.823633	1.21816	0.142377
P03004	dnaA	[K].HTFDNFVEGK.[S]	[136-145]	['inner membrane', 'cytosol']	Monomer	None	Y	840	52.551	0.0733009	1	1	8.721	['P-loop containing nucleoside triphosphate hydrolases', 'DNA/RNA-binding 3-helical bundle']	['133-343', '363-466']	2	2	dnaA133-343		10.2157	10.2157	2.73967	0.0603821
P0A7B8	hslV	[R].ALLENTELSAR.[E]	[136-146]	['cytosol']	['HslU.6.2', 'HslV.6.2']	None	N	6354	19.093	0.201451	24	2	6.1	['Ntn hydrolase-like']	['2-170']	1	1	hslV2-170		-0.990675	-0.990675	4.97216	0.0975558
P0A836	sucC	[K].VAEETPHLIHK.[V]	[136-146]	['cytosol']	['SucD.2', 'SucC.2']	['Mg2']	N	5335	41.393	0.3667	4	2	5.273	['ATP-grasp', 'Flavodoxin-like']	['1-238', '239-385']	2	2	sucC1-238		-0.521326	-0.521326	0.429933	0.182276
P0A998	ftnA	[K].SIIDKLSLAGK.[S]	[136-146]	['cytosol']	['FtnA.24']	None	N	6077	19.424	0.196009	24	1	4.637	['Ferritin-like']	['4-158']	1	1	ftnA4-158		-0.214194	-0.214194	0.28545	0.123904
P27298	prlC	[R].DFELSGIGLPK.[E]	[136-146]	['cytosol']	Monomer	None	N	3082	77.167	0.394924	1	1	5.045	['Zincin-like']	['1-677']	1	1	prlC1-677		-0.0714841	-0.0714841	0.0247598	0.139451
P0A940	bamA	[K].GLEDFYYSVGK.[Y]	[136-146]	['outer membrane']	['BamE.', 'BamC.', 'BamD.', 'BamA.', 'BamB.']	None	Y	3904	90.553	0.587032	5	5	4.791	Unknown		0	0	bamA		0.0431019	0.0431019	0.059288	0.166373
P31120	glmM	[K].EISCVDSAELGK.[A]	[136-147]	['cytosol']	Monomer	['glucosamine 1,6-diphosphate']	Y	5713	47.544	0.451034	1	1	5.753	['Phosphoglucomutase, first 3 domains', 'Phosphoglucomutase, first 3 domains', 'Phosphoglucomutase, first 3 domains', 'TBP-like']	['2-181', '258-365', '156-256', '357-444']	4	2	glmM2-181		-0.128917	-0.128917	0.450263	0.106556
P0A8E7	yajQ	[K].SRDDLQAVMAMVR.[G]	[136-148]	['cytosol']	Monomer	None	N	14080	18.344	0.42889	1	1	5.94	['Ferredoxin-like', 'Ferredoxin-like']	['2-89', '91-163']	2	1	yajQ91-163		-1.07763	-1.07763	0.709771	0.703122
P27298	prlC	[R].DFELSGIGLPKEK.[Q]	[136-148]	['cytosol']	Monomer	None	N	3082	77.167	0.394924	1	1	5.045	['Zincin-like']	['1-677']	1	1	prlC1-677		0.119502	0.119502	0.0937357	0.0929123
P21165	pepQ	[R].ALQLGIEASNINPK.[G]	[136-149]	['cytosol']	['PepQ.2']	['Mn2+']	N	2511	50.176	0.209215	2	1	5.695	['Creatinase/aminopeptidase', '']	['163-438', '155-198']	2	2	pepQLNK		-1.08076	-1.08076	2.52059	0.153622
P33599	nuoC	[R].ETWDLFGITFDGHPNLR.[R]	[136-152]	['cytosol', 'inner membrane']	['NuoB.', 'NuoC.', 'NuoE.', 'NuoF.', 'NuoG.', 'NuoI.']	['Mg2+', 'a [2Fe-2S] iron-sulfur cluster', 'a [4Fe-4S] iron-sulfur cluster', 'Ca2+', 'FMN']	N	3010	68.236	0.341059	6	6	6.12	['HydB/Nqo4-like', 'Nqo5-like']	['221-596', '21-225']	2	2	nuoC21-225		-8.46991	-8.46991	3.511	0
P0ABZ4	kdsC	[K].VGLSVAVADAHPLLIPR.[A]	[136-152]	['cytosol']	['KdsC.4']	['Mg2+']	N	997	19.997	0.0331062	4	1	4.808	['HAD-like']	['22-181']	1	1	kdsC22-181		-2.99066	-2.99066	5.05488	0
P0AEY5	mdaB	[K].DQFFHGVGVDGVYLPFHK.[A]	[136-153]	['cytosol']	['MdaB.2']	['FAD']	N	2863	21.891	0.104073	2	1	5.989	['Flavodoxin-like']	['1-192']	1	1	mdaB1-192		-1.695	-1.695	1.27148	0.312996
P0A7G6	recA	[R].SGAVDVIVVDSVAALTPK.[A]	[136-153]	['cytosol']	Monomer	None	N	10377	37.973	0.654328	1	1	4.96	['P-loop containing nucleoside triphosphate hydrolases', 'Anti-LPS factor/recA domain']	['6-269', '273-326']	2	2	recA6-269		1.00983	1.00983	0.801527	0.347141
P0AEU0	hisJ	[R].VGVLQGTTQETFGNEHWAPK.[G]	[136-155]	['periplasmic space']	['HisP.2', 'HisM.', 'HisQ.', 'HisJ.']	None	N	1763	28.483	0.0833848	5	4	5.346	['Periplasmic binding protein-like II']	['1-257']	1	1	hisJ1-257		-0.976255	-0.976255	1.50383	0.105888
P0AFG0	nusG	[R].VNDGPFADFNGVVEEVDYEK.[S]	[136-155]	['cytosol']	Monomer	None	Y	18635	20.531	0.635314	1	1	6.548	['Ferredoxin-like', 'SH3-like barrel']	['7-122', '124-180']	2	2	nusG124-180		1.30258	1.30258	4.09306	0.10962
P0AFG0	nusG	[R].VNDGPFADFNGVVEEVDYEKSR.[L]	[136-157]	['cytosol']	Monomer	None	Y	18635	20.531	0.635314	1	1	6.548	['Ferredoxin-like', 'SH3-like barrel']	['7-122', '124-180']	2	2	nusG124-180		0.655995	0.655995	0.3931	0.400329
P0A9M2	hpt	[R].EVNVPVEFIGFSIPDEFVVGYGIDYAQR.[Y]	[136-163]	['cytosol']	['Hpt.4']	['Mg2+']	N	7860	20.115	0.262538	4	1	4.928	['PRTase-like']	['3-173']	1	1	hpt3-173		-8.59057	-8.59057	0.688448	0
P00448	sodA	[K].GDKLAVVSTANQDSPLMGEAISGASGFPIMGLDVWEHAYYLK.[F]	[136-177]	['cytosol']	['SodA.2']	['Mn2+']	N	50220	23.097	1.92611	2	1	6.669	['Fe,Mn superoxide dismutase (SOD), C-terminal domain', 'Long alpha-hairpin']	['95-204', '1-90']	2	2	sodA95-204		-0.899487	-0.899487	0.437014	0.327464
P06612	topA	[R].VVFNEITK.[N]	[137-144]	['cytosol']	Monomer	None	Y	2792	97.35	0.451337	1	1	8.349	['Prokaryotic type I DNA topoisomerase', 'Rubredoxin-like', 'Rubredoxin-like', 'Rubredoxin-like']	['3-609', '809-864', '744-807', '704-743']	4	2	topA3-609		-0.688027	-0.688027	0.822771	0.398741
P0ACL0	glpR	[R].IILAGGELR.[S]	[137-145]	Unknown	Monomer	None	N	1057	?	?	1	1	5.968	Unknown		0	0	glpR		1.71985	1.71985	1.26581	0.274955
Q46925	csdA	[K].VVKLPLNAQR.[L]	[137-146]	['cytosol']	['CsdA.2']	["pyridoxal 5'-phosphate"]	N	307	43.234	0.0220401	2	1	5.224	['PLP-dependent transferase-like']	['4-390']	1	1	csdA4-390		-0.462006	-0.462006	1.23623	0.128027
P32664	nudC	[R].RDDSILLAQHTR.[H]	[137-148]	['cytosol']	['NudC.2']	['Zn2+']	N	593	29.689	0.0292347	2	1	5.509	['Nudix', 'Nudix']	['79-241', '3-96']	2	1	nudC79-241		-10.446	-10.446	2.07692	0
P0AB89	purB	[K].TARDEVILPYWR.[Q]	[137-148]	['cytosol']	['PurB.4']	None	Y	7380	51.543	0.631648	4	1	5.746	['L-aspartase-like']	['10-454']	1	1	purB10-454		-0.61562	-0.61562	0.518296	0.435782
P21169	speC	[R].HFYDFFGENVFR.[A]	[137-148]	['cytosol']	['SpeC.2']	["pyridoxal 5'-phosphate"]	N	684	79.416	0.0902014	2	1	5.755	['PLP-dependent transferase-like', 'Ornithine decarboxylase C-terminal domain', 'Flavodoxin-like']	['101-559', '563-711', '1-100']	3	3	speC101-559		-0.457549	-0.457549	0.551003	0.0120268
P22259	pckA	[R].FITEVAWQAHFVK.[N]	[137-149]	['cytosol']	Monomer	['Mg2+']	N	7029	59.643	0.696149	1	1	?	['PEP carboxykinase-like', 'PEP carboxykinase N-terminal domain']	['230-524', '10-227']	2	2	pckA10-227		-5.74632	-5.74632	2.28419	0
P0A912	pal	[K].GVSADQISIVSYGK.[E]	[137-150]	['outer membrane']	['Pal.', 'TolA.', 'TolB.', 'TolR.', 'TolQ.']	None	N	64020	18.824	2.00114	5	5	6.489	['Bacillus chorismate mutase-like']	['60-172']	1	1	pal60-172		0.116893	0.116893	0.396909	0.0803348
P13035	glpD	[K].RGFEYSDCWVDDAR.[L]	[137-150]	['cytosol', 'inner membrane']	['GlpD.2']	['FAD']	N	127	56.751	0.0119681	2	1	7.148	['FAD/NAD(P)-binding domain', 'FAD-linked reductases, C-terminal domain']	['1-260+312-374', '226-319']	2	2	glpD1-260+312-374		0.437834	0.437834	0.582763	0.178263
P15042	ligA	[R].GDGTTGEDITSNVR.[T]	[137-150]	['cytosol']	Monomer	['Mg2+']	Y	2004	73.606	0.24494	1	1	5.32	['ATP-grasp', 'SAM domain-like', 'OB-fold', 'BRCT domain']	['4-318', '403-583', '318-400', '595-666']	4	4	ligA4-318		1.10281	1.10281	1.98338	0.150043
P31663	panC	[K].LFNLVQPDIACFGEK.[D]	[137-151]	['cytosol']	['PanC.2']	['K+', 'Mg2']	N	3635	31.598	0.190727	2	1	5.987	['Adenine nucleotide alpha hydrolase-like']	['1-277']	1	1	panC1-277		-10.0942	-10.0942	3.12841	0
P67095	yfcE	[R].GEIFHFNPGSVSIPK.[G]	[137-151]	['cytosol']	['YfcE.4']	None	N	1823	20.122	0.0609126	4	1	5.765	['Metallo-dependent phosphatases']	['1-164']	1	1	yfcE1-164		-1.60742	-1.60742	4.18264	0.239283
P09831	gltB	[R].IEQIFVNAPAGWRPR.[D]	[137-151]	['cytosol']	['GltD.', 'GltB.']	['FAD', 'Fe2+']	N	1079	163.3	0.292588	2	2	6.273	['TIM beta/alpha-barrel', 'Ntn hydrolase-like', 'Single-stranded right-handed beta-helix']	['434-1191', '12-429', '1211-1465']	3	3	gltB12-429		0.218567	0.218567	0.296489	0.235879
P0AEW6	gsk	[R].TDLNYLQGVDGPIGR.[C]	[137-151]	['cytosol']	['Gsk.2']	['K+', 'Mg2+']	N	1792	48.449	0.144169	2	1	5.516	['Ribokinase-like']	['36-305+338-416']	1	1	gsk36-305+338-416		1.31481	1.31481	3.24545	0.0675664
P61714	ribE	[K].GAEAALTALEMINVLK.[A]	[137-152]	['cytosol']	['RibE.60']	None	Y	10923	16.156	0.293039	60	1	5.041	['Lumazine synthase']	['4-154']	1	1	ribE4-154		-1.15607	-1.15607	0.441203	0.262908
P76536	yfeX	[R].DLSGFVDGTENPAGEETRR.[E]	[137-155]	['cytosol']	Monomer	['a heme']	N	3527	33.052	0.193576	1	1	5.285	['Ferredoxin-like']	['1-296']	1	1	yfeX1-296		0.556323	0.556323	2.50787	0.0705219
P62617	ispF	[K].LGFTGRGEGIACEAVALLIK.[A]	[137-156]	['cytosol']	['IspF.3']	['Mn2+']	Y	1249	16.898	0.0350467	3	1	6.209	['Bacillus chorismate mutase-like']	['1-156']	1	1	ispF1-156		0.0198215	0.0198215	0.0110878	0.390441
P69441	adk	[K].FNPPKVEGKDDVTGEELTTR.[K]	[137-156]	['cytosol']	Monomer	['Mg2+']	Y	20646	23.586	0.80861	1	1	5.494	['P-loop containing nucleoside triphosphate hydrolases']	['1-213']	1	1	adk1-213		0.232256	0.232256	0.603147	0.0712313
P0AD59	ivy	[K].TVLFAALTGSLENHPDGFNFK.[-]	[137-157]	['periplasmic space']	['Ivy.2']	None	N	1324	16.872	0.037094	2	1	6.454	['Inhibitor of vertebrate lysozyme, Ivy']	['31-156']	1	1	ivyLNK		-2.6316	-2.6316	2.12692	0.846951
P31663	panC	[K].LFNLVQPDIACFGEKDFQQLALIR.[K]	[137-160]	['cytosol']	['PanC.2']	['K+', 'Mg2']	N	3635	31.598	0.190727	2	1	5.987	['Adenine nucleotide alpha hydrolase-like']	['1-277']	1	1	panC1-277		-10.617	-10.617	1.82603	0
P31663	panC	[K].LFNLVQPDIACFGEKDFQQLALIRK.[M]	[137-161]	['cytosol']	['PanC.2']	['K+', 'Mg2']	N	3635	31.598	0.190727	2	1	5.987	['Adenine nucleotide alpha hydrolase-like']	['1-277']	1	1	panC1-277		-8.46056	-8.46056	1.09261	0
P0ACJ0	lrp	[R].LPGVNDTR.[T]	[138-145]	['cytosol']	Monomer	None	N	4901	18.887	0.153708	1	1	8.891	['Ferredoxin-like', 'DNA/RNA-binding 3-helical bundle']	['74-157', '12-70']	2	2	lrp74-157		-11.4976	-11.4976	2.74686	0
P0A6M8	fusA	[R].IAFVNKMDR.[M]	[138-146]	['cytosol']	Monomer	None	Y	84151	77.581	10.8409	1	1	5.137	['P-loop containing nucleoside triphosphate hydrolases', 'Reductase/isomerase/elongation factor common domain', 'Ferredoxin-like', 'Ferredoxin-like', 'Ribosomal protein S5 domain 2-like']	['6-288', '289-413', '412-486', '614-700', '486-610']	5	4	fusA6-288		0.131203	0.131203	0.0410264	0.271006
P77285	rsxG	[R].LSDWITHFAGK.[K]	[138-148]	['outer membrane', 'inner membrane']	Monomer	None	N	392	21.912	0.0142632	1	1	6.78	Unknown		0	0	rsxG		-1.26982	-1.26982	1.82615	0.321414
P77398	arnA	[K].RADAGAIVAQLR.[I]	[138-149]	['cytosol']	['ArnA.6']	None	N	74	74.289	0.00912862	6	1	6.538	['NAD(P)-binding Rossmann-fold domains', 'Formyltransferase', 'FMT C-terminal domain-like']	['317-652', '1-202', '205-304']	3	3	arnA1-202		-0.664376	-0.664376	0.796014	0.262316
P0AEG4	dsbA	[K].GEEYDAAWNSFVVK.[S]	[138-151]	['periplasmic space']	Monomer	None	N	11119	23.105	0.4266	1	1	6.047	['Thioredoxin fold']	['21-206']	1	1	dsbA21-206		-1.71935	-1.71935	2.2559	0.510954
P0A6L0	deoC	[K].VIIETGELKDEALIR.[K]	[138-152]	['cytosol']	Monomer	None	N	1596	27.734	0.0735012	1	1	5.442	['TIM beta/alpha-barrel']	['6-246']	1	1	deoC6-246		-0.81176	-0.81176	3.08966	0.126924
P0A7V0	rpsB	[R].TRELEKLENSLGGIK.[D]	[138-152]	['ribosome']	['RrsA.', 'RpsA.', 'RpsB.', 'RpsC.', 'RpsD.', 'RpsE.', 'RpsF.', 'RpsG.', 'RpsH.', 'RpsI.', 'RpsJ.', 'RpsK.', 'RpsL.', 'RpsM.', 'RpsN.', 'RpsO.', 'RpsP.', 'RpsQ.', 'RpsR.', 'RpsS.', 'RpsT.', 'RpsU.', 'Sra.']	None	Y	143643	26.744	6.37911	23	23	6.815	['Flavodoxin-like']	['6-235']	1	1	rpsB6-235		-0.2014	-0.2014	0.0669273	0.291629
P18133	pncB	[R].SPQADVAQALDTLESK.[L]	[138-153]	['cytosol']	Monomer	None	N	2424	45.897	0.184742	1	1	6.367	['TIM beta/alpha-barrel', 'alpha/beta-Hammerhead']	['120-392', '2-138']	2	2	pncB120-392		-0.992814	-0.992814	0.540026	0.336607
P0ABK5	cysK	[K].YLLLQQFSNPANPEIHEK.[T]	[138-155]	['cytosol']	['CysE.6.', 'CysK.2.']	["pyridoxal 5'-phosphate"]	N	2486	34.49	0.142378	8	2	5.834	['Tryptophan synthase beta subunit-like PLP-dependent enzymes']	['3-317']	1	1	cysK3-317		-3.26632	-3.26632	8.98522	0
P12281	moeA	[R].RRGEDISAGAVVFPAGTR.[L]	[138-155]	['cytosol']	['MoeA.2']	None	N	1323	44.067	0.0968105	2	1	4.899	['MoeA N-terminal region -like', 'Molybdenum cofactor biosynthesis proteins', 'beta-clip']	['7-177', '178-317', '328-407']	3	3	moeA7-177		-0.795928	-0.795928	1.98942	0.0825636
P0AFU8	ribC	[K].GFIGIDGISLTVGEVTPTR.[F]	[138-156]	['cytosol']	['RibC.3']	None	Y	2279	23.445	0.0887245	3	1	5.714	['Reductase/isomerase/elongation factor common domain', 'Reductase/isomerase/elongation factor common domain']	['1-87', '99-185']	2	1	ribC99-185		-9.43211	-9.43211	1.69293	0
P0A8L1	serS	[R].DHVTLGEMHSGLDFAAAVK.[L]	[138-156]	['cytosol']	['SerS.2']	['Mg2+']	Y	11805	48.414	0.949043	2	1	5.261	['Class II aaRS and biotin synthetases', 'Long alpha-hairpin']	['116-424', '1-112']	2	2	serS116-424		-1.20858	-1.20858	2.88417	0
P0A823	sfsA	[K].SVTLAENEQGYFPDAVTER.[G]	[138-156]	['cytosol']	Monomer	None	N	349	26.229	0.0152004	1	1	6.693	Unknown		0	0	sfsA		0.501443	0.501443	0.333135	0.384631
P67080	yggS	[K].SGIQLAELDELAAAVAELPR.[L]	[138-157]	['cytosol']	Monomer	None	N	1053	25.787	0.0450898	1	1	6.24	['TIM beta/alpha-barrel']	['4-231']	1	1	yggS4-231		-1.44935	-1.44935	2.35274	0.23816
P11349	narH	[K].IEKGPNWEDDLGGEFDKLAK.[D]	[138-157]	['inner membrane']	['NarG.2', 'NarH.2', 'NarI.2']	['heme b', 'a [3Fe-4S] iron-sulfur cluster', 'bis(guanylyl molybdopterin) cofactor', 'a [4Fe-4S] iron-sulfur cluster']	N	?	58.066	?	6	3	6.442	['Ferredoxin-like']	['1-504']	1	1	narH1-504		0.272677	0.272677	0.316148	0.280826
P07813	leuS	[K].FFTELYK.[K]	[139-145]	['cytosol']	Monomer	None	Y	8069	97.234	1.30283	1	1	5.041	['Adenine nucleotide alpha hydrolase-like', 'ValRS/IleRS/LeuRS editing domain', 'Anticodon-binding domain of a subclass of class I aminoacyl-tRNA synthetases']	['5-226+416-668', '226-415', '662-859']	3	3	leuS5-226+416-668		-1.01711	-1.01711	2.82936	0.114321
P07813	leuS	[K].FFTELYKK.[G]	[139-146]	['cytosol']	Monomer	None	Y	8069	97.234	1.30283	1	1	5.041	['Adenine nucleotide alpha hydrolase-like', 'ValRS/IleRS/LeuRS editing domain', 'Anticodon-binding domain of a subclass of class I aminoacyl-tRNA synthetases']	['5-226+416-668', '226-415', '662-859']	3	3	leuS5-226+416-668		-0.182973	-0.182973	0.295974	0.12894
P0ADS9	yggN	[R].SDGLTFHYK.[A]	[139-147]	Unknown	Monomer	None	N	1158	26.429	0.0508204	1	1	9.087	Unknown		0	0	yggN		0.22599	0.22599	0.154376	0.278114
P10902	nadB	[R].EVETTLVSK.[A]	[139-147]	['cytosol']	Monomer	['FAD']	N	2317	60.337	0.232145	1	1	6.032	['FAD/NAD(P)-binding domain', 'Succinate dehydrogenase/fumarate reductase flavoprotein, catalytic domain', 'Spectrin repeat-like']	['4-255+356-447', '238-353', '425-522']	3	3	nadB4-255+356-447		0.743841	0.743841	1.60295	0.0987539
P13016	ampD	[R].ALIDCYPDIAK.[N]	[139-149]	['cytosol']	Monomer	None	N	269	20.536	0.00917312	1	1	5.216	['N-acetylmuramoyl-L-alanine amidase-like']	['2-179']	1	1	ampD2-179		-9.28504	-9.28504	1.72387	0
P0A9Q1	arcA	[K].FNGWELDINSR.[S]	[139-149]	['cytosol']	Monomer	None	N	8000	27.292	0.362555	1	1	5.088	['Flavodoxin-like', 'DNA/RNA-binding 3-helical bundle']	['2-126', '136-234']	2	2	arcA136-234		-2.05726	-2.05726	1.53831	0.108357
P0AG55	rplF	[K].QVIGQVAADLR.[A]	[139-149]	['cytosol', 'ribosome']	['RrlA.', 'RrfA.', 'RplA.', 'RplB.', 'RplC.', 'RplD.', 'RplE.', 'RplF.', 'RplJ.', 'RplL.2.2.', 'RplI.', 'RplK.', 'RplM.', 'RplN.', 'RplO.', 'RplP.', 'RplQ.', 'RplR.', 'RplS.', 'RplT.', 'RplU.', 'RplV.', 'RplW.', 'RplX.', 'RplY.', 'RpmA.', 'RpmB.', 'RpmC.', 'RpmD.', 'RpmE.', 'RpmF.', 'RpmG.', 'RpmH.', 'RpmI.', 'RpmJ.']	None	Y	117546	18.904	3.68987	38	35	9.964	['Ribosomal protein L6', 'Ribosomal protein L6']	['83-177', '1-82']	2	1	rplF83-177		-1.47543	-1.47543	1.49282	0.573429
P77398	arnA	[R].ADAGAIVAQLR.[I]	[139-149]	['cytosol']	['ArnA.6']	None	N	74	74.289	0.00912862	6	1	6.538	['NAD(P)-binding Rossmann-fold domains', 'Formyltransferase', 'FMT C-terminal domain-like']	['317-652', '1-202', '205-304']	3	3	arnA1-202		-1.00866	-1.00866	0.433954	0.665413
P76268	kdgR	[R].RNPLYSTAIGK.[V]	[139-149]	['cytosol']	Monomer	None	N	2240	30.029	0.111696	1	1	5.354	['Profilin-like', 'DNA/RNA-binding 3-helical bundle']	['77-259', '13-86']	2	2	kdgR77-259		0.307871	0.307871	1.37592	0.0746426
P0A6L2	dapA	[R].TGCDLLPETVGR.[L]	[139-150]	['cytosol']	['DapA.4']	None	Y	4514	31.27	0.23439	4	1	6.124	['TIM beta/alpha-barrel']	['2-291']	1	1	dapA2-291		-0.616481	-0.616481	1.97485	0.152981
P0ABA0	atpF	[R].SVDEAANSDIVDK.[L]	[139-151]	['inner membrane']	['AtpE.10.', 'AtpF.2.', 'AtpB.']	['Mg2']	N	17866	17.264	0.512174	13	3	6.001	['Single transmembrane helix']	['63-121']	1	1	atpFLNK		0.263526	0.263526	0.269791	0.112442
P0A6Q3	fabA	[R].LIMGLADGEVLVDGR.[L]	[139-153]	['cytosol']	['FabA.2']	None	Y	22820	18.969	0.718802	2	1	6.251	['Thioesterase/thiol ester dehydrase-isomerase']	['3-169']	1	1	fabA3-169		-0.710856	-0.710856	0.96968	0.330658
P37329	modA	[R].LAVGDPEHVPAGIYAK.[E]	[139-154]	['periplasmic space']	['ModC.', 'ModB.2', 'ModA.']	None	N	769	27.364	0.0349426	4	3	8.402	['Periplasmic binding protein-like II']	['29-254']	1	1	modA29-254		-1.10803	-1.10803	2.53596	0.184018
P0A715	kdsA	[K].KPQFVSPGQMGNIVDK.[F]	[139-154]	['cytosol']	['KdsA.4']	None	Y	6456	30.833	0.330543	4	1	6.471	['TIM beta/alpha-barrel']	['8-275']	1	1	kdsA8-275		0.38703	0.38703	0.236304	0.450131
P45955	cpoB	[K].SGNANTDYNAAIALVQDK.[S]	[139-156]	['periplasmic space']	Monomer	None	N	5262	28.231	0.246676	1	1	?	['alpha-alpha superhelix']	['139-254']	1	1	cpoB139-254		-1.42744	-1.42744	2.89185	0.357049
P0ABA0	atpF	[R].SVDEAANSDIVDKLVAEL.[-]	[139-156]	['inner membrane']	['AtpE.10.', 'AtpF.2.', 'AtpB.']	['Mg2']	N	17866	17.264	0.512174	13	3	6.001	['Single transmembrane helix']	['63-121']	1	1	atpFLNK		0.0791846	0.0791846	0.0745274	0.23372
P0A7W1	rpsE	[R].ATIDGLENMNSPEMVAAK.[R]	[139-156]	['cytosol', 'ribosome']	['RrsA.', 'RpsA.', 'RpsB.', 'RpsC.', 'RpsD.', 'RpsE.', 'RpsF.', 'RpsG.', 'RpsH.', 'RpsI.', 'RpsJ.', 'RpsK.', 'RpsL.', 'RpsM.', 'RpsN.', 'RpsO.', 'RpsP.', 'RpsQ.', 'RpsR.', 'RpsS.', 'RpsT.', 'RpsU.', 'Sra.']	None	Y	114899	17.603	3.35855	23	23	10.417	['Ribosomal protein S5 domain 2-like', 'dsRBD-like']	['79-159', '9-75']	2	2	rpsE79-159		1.44725	1.44725	1.32566	0.0516344
P0A7W1	rpsE	[R].ATIDGLENMNSPEMVAAKR.[G]	[139-157]	['cytosol', 'ribosome']	['RrsA.', 'RpsA.', 'RpsB.', 'RpsC.', 'RpsD.', 'RpsE.', 'RpsF.', 'RpsG.', 'RpsH.', 'RpsI.', 'RpsJ.', 'RpsK.', 'RpsL.', 'RpsM.', 'RpsN.', 'RpsO.', 'RpsP.', 'RpsQ.', 'RpsR.', 'RpsS.', 'RpsT.', 'RpsU.', 'Sra.']	None	Y	114899	17.603	3.35855	23	23	10.417	['Ribosomal protein S5 domain 2-like', 'dsRBD-like']	['79-159', '9-75']	2	2	rpsE79-159		1.12334	1.12334	1.79669	0.124713
P0A825	glyA	[K].LYNIVPYGIDATGHIDYADLEK.[Q]	[139-160]	['cytosol']	['GlyA.2']	["pyridoxal 5'-phosphate"]	N	13787	45.317	1.03748	2	1	6.176	['PLP-dependent transferase-like']	['7-415']	1	1	glyA7-415		-4.53003	-4.53003	1.37797	1.15847
P0A9B2	gapA	[K].YAGQDIVSNASCTTNCLAPLAK.[V]	[139-160]	['cytosol']	['GapA.4']	None	Y	105852	35.532	6.24551	4	1	6.792	['FwdE/GAPDH domain-like', 'NAD(P)-binding Rossmann-fold domains']	['149-312', '3-166']	2	2	gapA3-166		-3.24776	-3.24776	2.69543	0.262446
P30863	dkgB	[K].AIAAVGAENIATNQIELSPYLQNR.[K]	[139-162]	['cytosol']	Monomer	None	N	607	29.437	0.0296709	1	1	5.428	['TIM beta/alpha-barrel']	['2-257']	1	1	dkgB2-257		-1.95233	-1.95233	2.67501	0.0180897
P0A715	kdsA	[K].KPQFVSPGQMGNIVDKFKEGGNEK.[V]	[139-162]	['cytosol']	['KdsA.4']	None	Y	6456	30.833	0.330543	4	1	6.471	['TIM beta/alpha-barrel']	['8-275']	1	1	kdsA8-275		-0.0828935	-0.0828935	0.099068	0.0398179
P07813	leuS	[K].VQLHWDEK.[R]	[14-21]	['cytosol']	Monomer	None	Y	8069	97.234	1.30283	1	1	5.041	['Adenine nucleotide alpha hydrolase-like', 'ValRS/IleRS/LeuRS editing domain', 'Anticodon-binding domain of a subclass of class I aminoacyl-tRNA synthetases']	['5-226+416-668', '226-415', '662-859']	3	3	leuS5-226+416-668		0.0369543	0.0369543	0.0833722	0.135444
Q93K97	nudF	[K].NDVEIIAR.[E]	[14-21]	['cytosol']	['NudF.2']	['Mg2+']	N	704	23.667	0.0276672	2	1	4.863	['Nudix']	['17-197']	1	1	nudFLNK		0.147704	0.147704	0.092537	0.0396552
P0A8T7	rpoC	[K].TEEFDAIK.[I]	[14-21]	['cytosol']	['RpoA.2', 'RpoC.', 'RpoB.']	None	Y	17553	155.16	4.52252	4	3	6.753	['beta and beta-prime subunits of DNA dependent RNA-polymerase', '']	['16-944+1133-1363', '993-1371']	2	2	rpoCLNK		0.265337	0.265337	0.248348	0.171198
P0A7V8	rpsD	[R].REGTDLFLK.[S]	[14-22]	['cytosol', 'ribosome']	['RrsA.', 'RpsA.', 'RpsB.', 'RpsC.', 'RpsD.', 'RpsE.', 'RpsF.', 'RpsG.', 'RpsH.', 'RpsI.', 'RpsJ.', 'RpsK.', 'RpsL.', 'RpsM.', 'RpsN.', 'RpsO.', 'RpsP.', 'RpsQ.', 'RpsR.', 'RpsS.', 'RpsT.', 'RpsU.', 'Sra.']	None	Y	158063	23.469	6.1599	23	23	10.312	['Alpha-L RNA-binding motif']	['3-206']	1	1	rpsD3-206		-0.537427	-0.537427	1.01868	0.11578
P07813	leuS	[K].VQLHWDEKR.[T]	[14-22]	['cytosol']	Monomer	None	Y	8069	97.234	1.30283	1	1	5.041	['Adenine nucleotide alpha hydrolase-like', 'ValRS/IleRS/LeuRS editing domain', 'Anticodon-binding domain of a subclass of class I aminoacyl-tRNA synthetases']	['5-226+416-668', '226-415', '662-859']	3	3	leuS5-226+416-668		0.15924	0.15924	0.242307	0.092022
P0AA10	rplM	[R].DWYVVDATGK.[T]	[14-23]	['cytosol', 'ribosome']	['RrlA.', 'RrfA.', 'RplA.', 'RplB.', 'RplC.', 'RplD.', 'RplE.', 'RplF.', 'RplJ.', 'RplL.2.2.', 'RplI.', 'RplK.', 'RplM.', 'RplN.', 'RplO.', 'RplP.', 'RplQ.', 'RplR.', 'RplS.', 'RplT.', 'RplU.', 'RplV.', 'RplW.', 'RplX.', 'RplY.', 'RpmA.', 'RpmB.', 'RpmC.', 'RpmD.', 'RpmE.', 'RpmF.', 'RpmG.', 'RpmH.', 'RpmI.', 'RpmJ.']	None	Y	119510	16.019	3.17899	38	35	10.158	['Ribosomal protein L13']	['1-140']	1	1	rplM1-140		-7.40981	-7.40981	0.896841	0
P69441	adk	[K].GTQAQFIMEK.[Y]	[14-23]	['cytosol']	Monomer	['Mg2+']	Y	20646	23.586	0.80861	1	1	5.494	['P-loop containing nucleoside triphosphate hydrolases']	['1-213']	1	1	adk1-213		-1.01974	-1.01974	0.474901	1.14228
P0AG59	rpsN	[R].VALADKYFAK.[R]	[14-23]	['ribosome', 'cytosol']	['RrsA.', 'RpsA.', 'RpsB.', 'RpsC.', 'RpsD.', 'RpsE.', 'RpsF.', 'RpsG.', 'RpsH.', 'RpsI.', 'RpsJ.', 'RpsK.', 'RpsL.', 'RpsM.', 'RpsN.', 'RpsO.', 'RpsP.', 'RpsQ.', 'RpsR.', 'RpsS.', 'RpsT.', 'RpsU.', 'Sra.']	None	Y	135510	11.58	2.60573	23	23	11.401	['Glucocorticoid receptor-like (DNA-binding domain)']	['2-101']	1	1	rpsN2-101		-0.556476	-0.556476	0.469124	0.314745
P0A8M0	asnS	[R].VAVDSEVTVR.[G]	[14-23]	['cytosol']	['AsnS.2']	None	Y	17436	52.57	1.52207	2	1	5.059	['Class II aaRS and biotin synthetases', 'OB-fold']	['98-464', '16-101']	2	2	asnSLNK		-0.214345	-0.214345	1.26657	0.0568391
P0C037	ppnP	[K].SIGFSSSSTGR.[A]	[14-24]	['cytosol']	Monomer	None	N	2065	10.234	0.0350925	1	1	?	['Double-stranded beta-helix']	['1-94']	1	1	ppnP1-94		-1.67165	-1.67165	1.79211	0.24013
P00962	glnS	[R].QIIDEDLASGK.[H]	[14-24]	['cytosol']	Monomer	None	Y	8204	63.478	0.864765	1	1	5.976	['Adenine nucleotide alpha hydrolase-like', 'Ribosomal protein L25-like', '']	['28-337', '340-549', '15-134+176-342']	3	3	glnSLNK		-1.14298	-1.14298	1.11846	0.539682
P0AG59	rpsN	[R].VALADKYFAKR.[A]	[14-24]	['ribosome', 'cytosol']	['RrsA.', 'RpsA.', 'RpsB.', 'RpsC.', 'RpsD.', 'RpsE.', 'RpsF.', 'RpsG.', 'RpsH.', 'RpsI.', 'RpsJ.', 'RpsK.', 'RpsL.', 'RpsM.', 'RpsN.', 'RpsO.', 'RpsP.', 'RpsQ.', 'RpsR.', 'RpsS.', 'RpsT.', 'RpsU.', 'Sra.']	None	Y	135510	11.58	2.60573	23	23	11.401	['Glucocorticoid receptor-like (DNA-binding domain)']	['2-101']	1	1	rpsN2-101		-0.452059	-0.452059	0.295422	0.397808
P0A8G9	xseB	[K].ALSELEQIVTR.[L]	[14-24]	['cytosol']	['XseA.', 'XseB.4']	None	N	1871	8.952	0.0278127	5	2	4.222	['Spectrin repeat-like']	['3-73']	1	1	xseB3-73		0.137319	0.137319	0.262642	0.111885
P0A7T3	rpsP	[K].RPFYQVVVADSR.[N]	[14-25]	['ribosome', 'cytosol']	['RrsA.', 'RpsA.', 'RpsB.', 'RpsC.', 'RpsD.', 'RpsE.', 'RpsF.', 'RpsG.', 'RpsH.', 'RpsI.', 'RpsJ.', 'RpsK.', 'RpsL.', 'RpsM.', 'RpsN.', 'RpsO.', 'RpsP.', 'RpsQ.', 'RpsR.', 'RpsS.', 'RpsT.', 'RpsU.', 'Sra.']	None	Y	162221	9.191	2.47582	23	23	10.814	['Ribosomal protein S16']	['1-76']	1	1	rpsP1-76		-1.09444	-1.09444	1.49175	0.382873
P0A7I4	prfC	[R].RTFAIISHPDAGK.[T]	[14-26]	['cytosol']	Monomer	None	N	7808	59.574	0.772406	1	1	5.684	['P-loop containing nucleoside triphosphate hydrolases', 'Reductase/isomerase/elongation factor common domain', 'Ferredoxin-like']	['10-277', '262-393', '393-468']	3	3	prfC10-277		-1.24384	-1.24384	1.27963	0.548509
P0A7S9	rpsM	[K].HAVIALTSIYGVGK.[T]	[14-27]	['ribosome', 'cytosol']	['RrsA.', 'RpsA.', 'RpsB.', 'RpsC.', 'RpsD.', 'RpsE.', 'RpsF.', 'RpsG.', 'RpsH.', 'RpsI.', 'RpsJ.', 'RpsK.', 'RpsL.', 'RpsM.', 'RpsN.', 'RpsO.', 'RpsP.', 'RpsQ.', 'RpsR.', 'RpsS.', 'RpsT.', 'RpsU.', 'Sra.']	None	?	118618	13.099	2.58011	23	23	11.053	['S13-like H2TH domain']	['2-114']	1	1	rpsM2-114		-2.57115	-2.57115	1.69521	0.660387
P0ABA4	atpH	[K].AAFDFAVEHQSVER.[W]	[14-27]	['inner membrane']	['AtpC.', 'AtpH.', 'AtpA.3.', 'AtpG.', 'AtpD.3.']	['Mg2']	N	9335	19.332	0.299668	9	5	4.81	['ATPD N-terminal domain-like']	['3-102']	1	1	atpH3-102		-0.295873	-0.295873	0.514505	0.179126
P0AGJ9	tyrS	[R].GLVAQVTDEEALAER.[L]	[14-28]	['cytosol']	['TyrS.2']	None	Y	7986	47.527	0.630259	2	1	5.552	['Adenine nucleotide alpha hydrolase-like', 'Alpha-L RNA-binding motif']	['4-328', '327-423']	2	2	tyrS4-328		-1.74093	-1.74093	4.57336	0.0696926
P09148	galT	[R].YNPLTGQWILVSPHR.[A]	[14-28]	['cytosol']	['GalT.2']	['Fe2+', 'Zn2+']	N	335	39.646	0.0220543	2	1	6.156	['HIT-like', 'HIT-like', '']	['10-176', '187-338', '202-331']	3	2	galT10-176		-1.71567	-1.71567	1.59053	0.428911
P25524	codA	[R].LPGEEGLWQIHLQDGK.[I]	[14-29]	['cytosol']	['CodA.6']	['Fe2+']	N	1426	47.591	0.112692	6	1	5.852	['TIM beta/alpha-barrel', 'Composite domain of metallo-dependent hydrolases']	['57-376', '6-65']	2	2	codA6-65		-1.69541	-1.69541	4.68623	0.14049
P0A7D7	purC	[K].TVYSTENPDLLVLEFR.[N]	[14-29]	['cytosol']	['PurC.3']	None	N	2986	26.995	0.133851	3	1	4.913	['SAICAR synthase-like']	['7-225']	1	1	purC7-225		-0.618616	-0.618616	0.657151	0.423408
P0ACE7	hinT	[R].EIPSDIVYQDDLVTAFR.[D]	[14-30]	['cytosol']	['HinT.2']	None	N	3872	13.241	0.0851344	2	1	5.883	['HIT-like']	['5-107']	1	1	hinT5-107		-1.25548	-1.25548	2.9336	0.000475361
P00962	glnS	[R].QIIDEDLASGKHTTVHTR.[F]	[14-31]	['cytosol']	Monomer	None	Y	8204	63.478	0.864765	1	1	5.976	['Adenine nucleotide alpha hydrolase-like', 'Ribosomal protein L25-like', '']	['28-337', '340-549', '15-134+176-342']	3	3	glnSLNK		-0.533234	-0.533234	0.368234	0.107757
P60438	rplC	[R].IFTEDGVSIPVTVIEVEANR.[V]	[14-33]	['cytosol', 'ribosome']	['RrlA.', 'RrfA.', 'RplA.', 'RplB.', 'RplC.', 'RplD.', 'RplE.', 'RplF.', 'RplJ.', 'RplL.2.2.', 'RplI.', 'RplK.', 'RplM.', 'RplN.', 'RplO.', 'RplP.', 'RplQ.', 'RplR.', 'RplS.', 'RplT.', 'RplU.', 'RplV.', 'RplW.', 'RplX.', 'RplY.', 'RpmA.', 'RpmB.', 'RpmC.', 'RpmD.', 'RpmE.', 'RpmF.', 'RpmG.', 'RpmH.', 'RpmI.', 'RpmJ.']	None	Y	118352	22.243	4.37137	38	35	10.238	['Reductase/isomerase/elongation factor common domain']	['1-208']	1	1	rplC1-208		-1.8313	-1.8313	5.18174	0.251725
P12758	udp	[K].NDLQGATLAIVPGDPDRVEK.[I]	[14-33]	['cytosol']	['Udp.6']	['K+']	N	2761	27.159	0.124517	6	1	5.924	['Phosphorylase/hydrolase-like']	['6-246']	1	1	udp6-246		-1.55926	-1.55926	2.55855	0.284068
P0A8V2	rpoB	[K].DFGKRPQVLDVPYLLSIQLDSFQK.[F]	[14-37]	['cytosol']	['RpoA.2', 'RpoC.', 'RpoB.']	None	Y	16156	150.63	4.04105	4	3	5.02	['beta and beta-prime subunits of DNA dependent RNA-polymerase']	['11-226+343-939+1039-1341']	1	1	rpoB11-226+343-939+1039-1341		-3.80318	-3.80318	1.18508	0.0702791
P39406	rsmC	[R].CGLYFGR.[L]	[140-146]	['cytosol']	Monomer	['Mg2+']	N	2214	37.625	0.138326	1	1	6.139	['S-adenosyl-L-methionine-dependent methyltransferases']	['154-315']	1	1	rsmCLNK		-8.95365	-8.95365	3.20207	0
P52697	pgl	[R].TLWVPALK.[Q]	[140-147]	['cytosol']	Monomer	None	N	2592	36.308	0.156274	1	1	4.979	['7-bladed beta-propeller']	['3-292']	1	1	pgl3-292		-0.711651	-0.711651	0.901525	0.0263466
P0AB89	purB	[R].DEVILPYWR.[Q]	[140-148]	['cytosol']	['PurB.4']	None	Y	7380	51.543	0.631648	4	1	5.746	['L-aspartase-like']	['10-454']	1	1	purB10-454		0.606169	0.606169	1.09771	0.0348612
P23836	phoP	[R].ELSINDEVIK.[L]	[140-149]	['cytosol']	Monomer	None	N	1508	25.535	0.063942	1	1	4.987	['Flavodoxin-like']	['1-173']	1	1	phoP1-173		1.42182	1.42182	1.35965	0.134028
P0AF24	nagD	[R].FIATNPDTHGR.[G]	[140-150]	['cytosol']	Monomer	None	N	2085	27.163	0.0940444	1	1	?	['HAD-like']	['4-246']	1	1	nagD4-246		-9.30953	-9.30953	2.2734	0
P52697	pgl	[R].TLWVPALKQDR.[I]	[140-150]	['cytosol']	Monomer	None	N	2592	36.308	0.156274	1	1	4.979	['7-bladed beta-propeller']	['3-292']	1	1	pgl3-292		-1.01588	-1.01588	2.65404	0.103818
P0ABB0	atpA	[R].QSVDQPVQTGYK.[A]	[140-151]	['inner membrane']	['AtpC.', 'AtpH.', 'AtpA.3.', 'AtpG.', 'AtpD.3.']	['Mg2']	N	30696	55.222	2.81477	9	5	5.839	['P-loop containing nucleoside triphosphate hydrolases', 'Left-handed superhelix', 'Domain of alpha and beta subunits of F1 ATP synthase-like']	['96-376', '378-508', '24-94']	3	3	atpA96-376		-1.43637	-1.43637	3.04483	0.372079
P0A6D3	aroA	[K].ITYLEQENYPPLR.[L]	[140-152]	['cytosol']	Monomer	None	N	1248	46.096	0.0955272	1	1	5.303	['IF3-like']	['7-422']	1	1	aroA7-422		-1.76588	-1.76588	5.70685	0.12814
P0A8X2	yceI	[K].LIGQGDDPWGGKR.[A]	[140-152]	['periplasmic space']	Monomer	None	N	587	20.912	0.0203837	1	1	5.59	['Streptavidin-like']	['25-190']	1	1	yceI25-190		-0.470322	-0.470322	2.09961	0.074716
P00935	metB	[K].LVLVESPSNPLLR.[V]	[140-152]	['cytosol']	['MetB.4']	["pyridoxal 5'-phosphate"]	N	183	41.55	0.0126262	4	1	6.152	['PLP-dependent transferase-like']	['6-383']	1	1	metB6-383		0.0132156	0.0132156	0.0391525	0.0634967
P0AD96	livJ	[R].TTGLDSDQGPTAAK.[Y]	[140-153]	['periplasmic space']	['LivF.', 'LivG.', 'LivH.', 'LivM.', 'LivJ.']	None	N	1694	39.076	0.109919	5	5	5.487	['Periplasmic binding protein-like I']	['24-358']	1	1	livJ24-358		-3.06529	-3.06529	2.09822	0.728931
P0A8I3	yaaA	[R].GKDLYQFWGDIITNK.[L]	[140-154]	['cytosol']	Monomer	None	N	1335	29.586	0.0655868	1	1	7.42	Unknown		0	0	yaaA		-0.561654	-0.561654	1.03113	0.106017
P30859	artI	[K].FIMDKHPEITTVPYDSYQNAK.[L]	[140-160]	['periplasmic space', 'membrane']	['ArtI.', 'ArtM.', 'ArtQ.', 'ArtP.2']	None	N	3323	26.93	0.148599	5	4	5.797	['Periplasmic binding protein-like II']	['1-242']	1	1	artI1-242		-0.411699	-0.411699	1.40885	0.121476
P22523	mukB	[R].LLFLDEAAR.[L]	[1402-1410]	['cytosol', 'bacterial nucleoid']	['MukB.2.', 'MukE.4', 'MukF.2.']	None	Y	1215	170.23	0.343448	8	3	5.131	['P-loop containing nucleoside triphosphate hydrolases', 'P-loop containing nucleoside triphosphate hydrolases']	['22-224', '21-55+1253-1433']	2	1	mukB21-55+1253-1433		0.125896	0.125896	0.00706677	0.540657
P09831	gltB	[R].VNPELVEVLSVDALAIHEEHLR.[G]	[1407-1428]	['cytosol']	['GltD.', 'GltB.']	['FAD', 'Fe2+']	N	1079	163.3	0.292588	2	2	6.273	['TIM beta/alpha-barrel', 'Ntn hydrolase-like', 'Single-stranded right-handed beta-helix']	['434-1191', '12-429', '1211-1465']	3	3	gltB1211-1465		-6.39816	-6.39816	4.18479	0
P37902	gltI	[K].KGGDIKDFANLK.[D]	[141-152]	['periplasmic space']	['GltI.', 'GltK.', 'GltJ.', 'GltL.2']	None	N	1254	33.42	0.069591	5	4	8.674	['Periplasmic binding protein-like II']	['8-274']	1	1	gltI8-274		-0.416494	-0.416494	2.84861	0.0416674
P61889	mdh	[K].NKLFGVTTLDIIR.[S]	[141-153]	['cytosol', 'membrane']	['Mdh.2']	None	N	9529	32.337	0.511677	2	1	5.534	['LDH C-terminal domain-like', 'NAD(P)-binding Rossmann-fold domains']	['147-303', '2-134']	2	2	mdhLNK		-9.85083	-9.85083	1.87851	0
P0ABT2	dps	[K].DDDTADILTAASR.[D]	[141-153]	['bacterial nucleoid', 'cytosol']	['Dps.12']	None	N	2131	18.695	0.0661543	12	1	5.793	['Ferritin-like']	['10-167']	1	1	dps10-167		-2.36744	-2.36744	1.20844	0.116535
P0AE52	bcp	[K].TSNHHDVVLNWLK.[E]	[141-153]	['cytosol']	Monomer	None	N	9932	17.634	0.290828	1	1	4.924	['Thioredoxin fold']	['3-154']	1	1	bcp3-154		-1.07618	-1.07618	0.75766	0.321464
P0A6D7	aroK	[R].NPLYEEIADVTIR.[T]	[141-153]	['cytosol']	Monomer	None	N	12633	19.538	0.40986	1	1	5.145	['P-loop containing nucleoside triphosphate hydrolases']	['6-166']	1	1	aroK6-166		0.960013	0.960013	3.65023	0.0362896
P0A6T5	folE	[R].IVQFFAQRPQVQER.[L]	[141-154]	['cytosol']	['FolE.10']	['Zn2+']	Y	4658	24.831	0.192063	10	1	7.014	['T-fold']	['4-221']	1	1	folE4-221		-1.9445	-1.9445	1.82017	0.69649
P0A805	frr	[K].ALLKDKEISEDDDR.[R]	[141-154]	['cytosol']	Monomer	None	Y	23316	20.639	0.799083	1	1	6.676	['RRF/tRNA synthetase additional domain-like']	['4-184']	1	1	frr4-184		0.832418	0.832418	0.471602	0.259896
P0A6H5	hslU	[K].NNWGQTEQQQEPSAAR.[Q]	[141-156]	['cytosol']	['HslU.6.2', 'HslV.6.2']	None	N	9329	49.594	0.768269	24	2	5.126	['P-loop containing nucleoside triphosphate hydrolases']	['3-441']	1	1	hslU3-441		0.450912	0.450912	0.631053	0.113027
P0A6Z1	hscA	[R].ATEALAGELDGVVITVPAYFDDAQR.[Q]	[141-165]	['cytosol']	Monomer	None	N	2256	65.652	0.245944	1	1	4.859	['Ribonuclease H-like motif', 'Ribonuclease H-like motif', 'Heat shock protein 70kD (HSP70), peptide-binding domain', 'immunoglobulin/albumin-binding domain-like']	['200-377', '20-196', '384-535', '504-615']	4	3	hscA20-196		0.871277	0.871277	0.144123	0.643599
P60340	truB	[R].QGIEVPR.[E]	[142-148]	['cytosol']	Monomer	None	N	1527	35.087	0.0889681	1	1	5.71	['Pseudouridine synthase', 'PUA domain-like']	['9-246', '251-310']	2	2	truB9-246		1.60587	1.60587	1.30839	0.222123
P0A7R1	rplI	[K].VIVNVVAE.[-]	[142-149]	['cytosol', 'ribosome']	['RrlA.', 'RrfA.', 'RplA.', 'RplB.', 'RplC.', 'RplD.', 'RplE.', 'RplF.', 'RplJ.', 'RplL.2.2.', 'RplI.', 'RplK.', 'RplM.', 'RplN.', 'RplO.', 'RplP.', 'RplQ.', 'RplR.', 'RplS.', 'RplT.', 'RplU.', 'RplV.', 'RplW.', 'RplX.', 'RplY.', 'RpmA.', 'RpmB.', 'RpmC.', 'RpmD.', 'RpmE.', 'RpmF.', 'RpmG.', 'RpmH.', 'RpmI.', 'RpmJ.']	None	N	139354	15.769	3.64899	38	35	6.289	['Ribosomal protein L9 C-domain', 'MbtH/L9 domain-like']	['60-149', '1-57']	2	2	rplI60-149		1.3461	1.3461	2.13025	0.0934917
P0A9T0	serA	[K].LAAGSFEAR.[G]	[142-150]	['cytosol']	['SerA.4']	None	N	5109	44.176	0.374776	4	1	6.057	['NAD(P)-binding Rossmann-fold domains', 'Flavodoxin-like', 'Ferredoxin-like']	['108-295', '7-138', '328-409']	3	3	serA108-295		-0.605277	-0.605277	1.41585	0.158265
P46852	yhhW	[K].QLVLSPDAR.[D]	[142-150]	['cytosol']	Monomer	None	N	371	26.279	0.0161894	1	1	5.153	['Double-stranded beta-helix']	['1-231']	1	1	yhhW1-231		-0.526712	-0.526712	2.01686	0.0722079
P0A6K3	def	[K].LFMDYLSPLK.[Q]	[142-151]	['cytosol']	Monomer	['Fe2+']	Y	3887	19.328	0.124753	1	1	5.123	['Peptide deformylase']	['3-160']	1	1	def3-160		-0.168902	-0.168902	0.014164	0.605033
P26365	amiB	[K].RVETPAVVAPR.[V]	[142-152]	['periplasmic space']	Monomer	None	N	343	47.985	0.0273306	1	1	9.475	['Phosphorylase/hydrolase-like']	['192-288+340-416']	1	1	amiBLNK		1.5205	1.5205	3.50812	0.103379
P00561	thrA	[R].GHNVTVIDPVEK.[L]	[142-153]	Unknown	['ThrA.4']	None	N	3789	89.12	0.560724	4	1	5.414	['Carbamate kinase-like', 'FwdE/GAPDH domain-like', 'NAD(P)-binding Rossmann-fold domains', 'Ferredoxin-like', 'Ferredoxin-like']	['1-296', '614-798', '464-636', '303-381', '383-476']	5	4	thrA1-296		1.05292	1.05292	3.37481	0.0623768
P37902	gltI	[K].GGDIKDFANLKDK.[A]	[142-154]	['periplasmic space']	['GltI.', 'GltK.', 'GltJ.', 'GltL.2']	None	N	1254	33.42	0.069591	5	4	8.674	['Periplasmic binding protein-like II']	['8-274']	1	1	gltI8-274		-0.441688	-0.441688	1.94554	0.0574788
P0ADS6	yggE	[R].SVSLGVAQPDAYK.[D]	[142-154]	['periplasmic space', 'inner membrane']	Monomer	None	N	2830	26.635	0.125167	1	1	6.264	Unknown		0	0	yggE		9.62742	9.62742	2.06597	0.131762
P0ADS6	yggE	[R].SVSLGVAQPDAYKDK.[A]	[142-156]	['periplasmic space', 'inner membrane']	Monomer	None	N	2830	26.635	0.125167	1	1	6.264	Unknown		0	0	yggE		-0.222624	-0.222624	0.101424	0.269375
P69441	adk	[K].VEGKDDVTGEELTTR.[K]	[142-156]	['cytosol']	Monomer	['Mg2+']	Y	20646	23.586	0.80861	1	1	5.494	['P-loop containing nucleoside triphosphate hydrolases']	['1-213']	1	1	adk1-213		0.712392	0.712392	3.20056	0.0794678
P04805	gltX	[R].FANPQEGSVVFDDQIR.[G]	[142-157]	['cytosol']	Monomer	['Mg2+', 'Zn2+']	Y	13429	53.816	1.20006	1	1	5.651	['Adenine nucleotide alpha hydrolase-like', 'An anticodon-binding domain of class I aminoacyl-tRNA synthetases']	['3-298', '299-461']	2	2	gltX3-298		-1.10573	-1.10573	3.66773	0.143996
P0A7L0	rplA	[K].VGTVTPNVAEAVKNAK.[A]	[142-157]	['cytosol', 'ribosome']	['RrlA.', 'RrfA.', 'RplA.', 'RplB.', 'RplC.', 'RplD.', 'RplE.', 'RplF.', 'RplJ.', 'RplL.2.2.', 'RplI.', 'RplK.', 'RplM.', 'RplN.', 'RplO.', 'RplP.', 'RplQ.', 'RplR.', 'RplS.', 'RplT.', 'RplU.', 'RplV.', 'RplW.', 'RplX.', 'RplY.', 'RpmA.', 'RpmB.', 'RpmC.', 'RpmD.', 'RpmE.', 'RpmF.', 'RpmG.', 'RpmH.', 'RpmI.', 'RpmJ.']	None	N	143769	24.73	5.90389	38	35	9.957	['Ribosomal protein L1']	['6-225']	1	1	rplA6-225		-0.461268	-0.461268	0.158554	0.264382
P05459	pdxB	[K].TLLCDPPRADRGDEGDFR.[S]	[142-159]	['cytosol']	['PdxB.2']	['NAD+']	N	1893	41.368	0.130036	2	1	6.367	['NAD(P)-binding Rossmann-fold domains', 'Flavodoxin-like']	['91-246', '4-109']	2	2	pdxB91-246		-2.07029	-2.07029	2.15512	0.652536
P69829	ptsN	[R].AAQSDEELYQIITDTEGTPDEA.[-]	[142-163]	['cytosol']	Monomer	None	N	1827	17.96	0.0544871	1	1	5.579	['Phoshotransferase/anion transport protein']	['10-153']	1	1	ptsNLNK		-0.0955702	-0.0955702	0.142392	0.0291391
P04805	gltX	[R].FANPQEGSVVFDDQIRGPIEFSNQELDDLIIR.[R]	[142-173]	['cytosol']	Monomer	['Mg2+', 'Zn2+']	Y	13429	53.816	1.20006	1	1	5.651	['Adenine nucleotide alpha hydrolase-like', 'An anticodon-binding domain of class I aminoacyl-tRNA synthetases']	['3-298', '299-461']	2	2	gltX3-298		-1.99807	-1.99807	0.619458	0.118437
P04805	gltX	[R].FANPQEGSVVFDDQIRGPIEFSNQELDDLIIRR.[T]	[142-174]	['cytosol']	Monomer	['Mg2+', 'Zn2+']	Y	13429	53.816	1.20006	1	1	5.651	['Adenine nucleotide alpha hydrolase-like', 'An anticodon-binding domain of class I aminoacyl-tRNA synthetases']	['3-298', '299-461']	2	2	gltX3-298		-2.37231	-2.37231	0.759107	0.338614
P15639	purH	[K].DVAIVVK.[S]	[143-149]	['cytosol']	Monomer	None	N	1919	57.329	0.182683	1	1	5.5	['Cytidine deaminase-like', 'Methylglyoxal synthase-like']	['221-529', '7-197']	2	2	purH7-197		1.0907	1.0907	1.12036	0.246222
P0AFL3	ppiA	[R].DFGYAVFGK.[V]	[143-151]	['periplasmic space']	Monomer	None	N	4423	20.431	0.150057	1	1	9.098	['Cyclophilin-like']	['26-189']	1	1	ppiA26-189		-1.08098	-1.08098	2.35589	0.230168
P36929	rsmB	[R].YLHPSWLLK.[R]	[143-151]	['cytosol']	Monomer	None	N	1406	48.348	0.112879	1	1	7.251	['S-adenosyl-L-methionine-dependent methyltransferases', 'NusB-like']	['175-428', '5-149']	2	2	rsmBLNK		-0.889703	-0.889703	2.86375	0.011775
P09549	dedD	[K].AYVVQLGALK.[N]	[143-152]	['inner membrane']	Monomer	None	N	937	22.938	0.0356898	1	1	8.409	['Ferredoxin-like']	['140-217']	1	1	dedD140-217		-0.32371	-0.32371	0.28243	0.265389
P08191	fimH	[K].AGSLIAVLILR.[Q]	[143-153]	['extracellular space', 'pilus']	['FimA.', 'FimF.', 'FimG.', 'FimH.']	None	N	29	31.473	0.0015156	4	4	7.527	['Common fold of diphtheria toxin/transcription factors/cytochrome f', 'Common fold of diphtheria toxin/transcription factors/cytochrome f']	['21-176', '181-300']	2	1	fimH21-176		-2.032	-2.032	2.10964	0.222685
P61887	rffH	[R].FGVVEFDDNFR.[A]	[143-153]	['cytosol']	['RffH.4']	None	N	528	32.734	0.0287	4	1	5.208	['Nucleotide-diphospho-sugar transferases']	['1-286']	1	1	rffH1-286		0.320398	0.320398	0.82603	0.12364
P76403	yegQ	[R].ELSLEEIEEIR.[N]	[143-153]	['cytosol']	Monomer	None	N	3663	51.193	0.311384	1	1	?	Unknown		0	0	yegQ		0.712945	0.712945	1.98505	0.100656
P0A784	orn	[R].RWKPEILDGFTK.[Q]	[143-154]	['cytosol']	['Orn.2']	['Mn2+']	Y	3846	20.816	0.13294	2	1	4.84	['Ribonuclease H-like motif']	['3-180']	1	1	orn3-180		-0.764321	-0.764321	0.667132	0.271129
P0A7X6	rimM	[K].ANLKDAFGIKER.[L]	[143-154]	['cytosol', 'ribosome']	Monomer	None	N	6216	20.605	0.212683	1	1	4.461	['Reductase/isomerase/elongation factor common domain', 'PRC-barrel domain']	['12-100', '106-182']	2	2	rimM106-182		-0.238861	-0.238861	0.1987	0.285341
P0A855	tolB	[R].YAGHTASDEVFEK.[L]	[143-155]	['periplasmic space']	['Pal.', 'TolA.', 'TolB.', 'TolR.', 'TolQ.']	None	N	6049	45.956	0.46161	5	5	7.501	['6-bladed beta-propeller', 'Anticodon-binding domain-like']	['155-428', '29-161']	2	2	tolB29-161		-0.661535	-0.661535	0.778174	0.0698561
P0A9A6	ftsZ	[R].MAFAEQGITELSK.[H]	[143-155]	['cytosol']	Monomer	None	Y	6750	40.324	0.451977	1	1	4.489	['Tubulin nucleotide-binding domain-like', 'Bacillus chorismate mutase-like']	['12-207', '203-319']	2	2	ftsZ12-207		1.55218	1.55218	0.859297	0.409554
P62617	ispF	[R].GEGIACEAVALLIK.[A]	[143-156]	['cytosol']	['IspF.3']	['Mn2+']	Y	1249	16.898	0.0350467	3	1	6.209	['Bacillus chorismate mutase-like']	['1-156']	1	1	ispF1-156		-3.54876	-3.54876	4.32044	0.0599413
P39377	iadA	[R].TITGSVEKDVAIIDR.[V]	[143-157]	['cytosol']	['IadA.8']	['Zn2+']	N	1637	41.084	0.111679	8	1	4.976	['TIM beta/alpha-barrel', 'Composite domain of metallo-dependent hydrolases', 'Composite domain of metallo-dependent hydrolases']	['63-346', '3-77', '346-388']	3	2	iadA63-346		-0.458653	-0.458653	1.07582	0.0755686
P60716	lipA	[R].DGGAQHFADCITAIR.[E]	[143-157]	['cytosol']	['LipA.2']	['a [4Fe-4S] iron-sulfur cluster']	N	11920	36.072	0.713996	2	1	7.774	['TIM beta/alpha-barrel']	['52-316']	1	1	lipA52-316		0.623525	0.623525	0.527374	0.351502
P33136	mdoG	[K].DKNDEIVSMLGASYFR.[V]	[143-158]	['periplasmic space']	Monomer	None	N	4229	57.912	0.406682	1	1	?	['Supersandwich', 'Immunoglobulin-like beta-sandwich']	['23-393', '397-510']	2	2	mdoG23-393		-10.6108	-10.6108	1.69449	0
P0A6W5	greA	[K].TPGGEVEFEVIKVEYL.[-]	[143-158]	['cytosol']	Monomer	None	N	9172	17.641	0.268681	1	1	4.572	['Long alpha-hairpin', 'FKBP-like']	['1-76', '85-157']	2	2	greALNK		0.00730573	0.00730573	0.00677938	0.324519
P09373	pflB	[R].KTHNQGVFDVYTPDILR.[C]	[143-159]	['cytosol']	['PflB.2']	None	N	10029	85.357	1.4215	2	1	5.722	['PFL-like glycyl radical enzymes']	['4-759']	1	1	pflB4-759		-2.01914	-2.01914	4.08304	0.557499
P62707	gpmA	[K].LSEKELPLTESLALTIDR.[V]	[143-160]	['cytosol']	['GpmA.2']	['2,3-diphospho-D-glycerate']	N	29287	28.556	1.38874	2	1	5.925	['Phosphoglycerate mutase-like']	['4-247']	1	1	gpmA4-247		-2.81118	-2.81118	2.81125	0.491808
P0A6F5	groL	[K].AIAQVGTISANSDETVGK.[L]	[143-160]	['cytosol']	['GroL.14', 'GroS.14']	None	Y	52165	57.329	4.96595	28	2	4.703	['The "swivelling" beta/beta/alpha domain', 'GroEL equatorial domain-like', 'GroEL-intermediate domain like', '']	['191-376', '7-134+406-521', '137-203', '3-92+331-547']	4	4	groL137-203		-1.6126	-1.6126	6.21037	0.115534
P0A855	tolB	[R].YAGHTASDEVFEKLTGIK.[G]	[143-160]	['periplasmic space']	['Pal.', 'TolA.', 'TolB.', 'TolR.', 'TolQ.']	None	N	6049	45.956	0.46161	5	5	7.501	['6-bladed beta-propeller', 'Anticodon-binding domain-like']	['155-428', '29-161']	2	2	tolB29-161		-1.2367	-1.2367	1.17237	0.282759
P60785	lepA	[R].VAEEIEDIVGIDATDAVR.[C]	[143-160]	['cytosol', 'inner membrane']	Monomer	None	N	5939	66.57	0.656509	1	1	5.321	['P-loop containing nucleoside triphosphate hydrolases', 'Ferredoxin-like', 'Ferredoxin-like']	['2-235', '401-501', '293-368']	3	2	lepA2-235		0.788736	0.788736	1.12266	0.188449
P0A959	alaA	[K].AVHYLCDESSDWFPDLDDIR.[A]	[143-162]	['cytosol']	['AlaA.2']	None	N	2267	45.517	0.171346	2	1	5.951	['PLP-dependent transferase-like']	['7-401']	1	1	alaA7-401		-0.989013	-0.989013	1.28342	0.247411
P45523	fkpA	[K].TSSTGLVYQVVEAGKGEAPK.[D]	[143-162]	['periplasmic space']	Monomer	None	N	11791	28.882	0.565493	1	1	8.745	['FKBP-like']	['41-249']	1	1	fkpA41-249		-0.940711	-0.940711	0.961866	0.151443
P0AES6	gyrB	[R].QIYEHGVPQAPLAVTGETEK.[T]	[143-162]	['cytosol']	['GyrA.2', 'GyrB.2']	['Mg2+']	Y	5582	89.95	0.833758	4	2	5.781	['Type II DNA topoisomerase', 'ATPase domain of HSP90 chaperone/DNA topoisomerase II/histidine kinase', 'Ribosomal protein S5 domain 2-like']	['394-560+730-795', '4-220', '221-392']	3	3	gyrB4-220		0.562267	0.562267	0.713348	0.214387
P0A794	pdxJ	[K].AAAEVGAPFIEIHTGCYADAK.[T]	[143-163]	['cytosol']	['PdxJ.8']	None	N	1846	26.384	0.0808763	8	1	5.669	['TIM beta/alpha-barrel']	['5-238']	1	1	pdxJ5-238		-10.8083	-10.8083	1.34317	0
P0A6A3	ackA	[K].DKNVAVFDTAFHQTMPEESYLYALPYNLYK.[E]	[143-172]	['cytosol']	Monomer	['Mg2+']	N	35607	43.29	2.5596	1	1	5.973	['Ribonuclease H-like motif', 'Ribonuclease H-like motif']	['160-398', '4-199']	2	1	ackA4-199		-9.11222	-9.11222	1.73614	0
P45523	fkpA	[K].TSSTGLVYQVVEAGKGEAPKDSDTVVVNYK.[G]	[143-172]	['periplasmic space']	Monomer	None	N	11791	28.882	0.565493	1	1	8.745	['FKBP-like']	['41-249']	1	1	fkpA41-249		-2.96312	-2.96312	5.32476	0.542894
P0A6Z3	htpG	[R].AAGEKPENGVFWESAGEGEYTVADITKEDR.[G]	[143-172]	['cytosol', 'inner membrane']	['HtpG.2']	None	N	12381	71.422	1.46837	2	1	4.968	['Ribosomal protein S5 domain 2-like', 'ATPase domain of HSP90 chaperone/DNA topoisomerase II/histidine kinase', 'HSP90 C-terminal domain']	['231-485', '5-208', '510-623']	3	3	htpG5-208		0.472942	0.472942	0.910701	0.0270913
P0A6A3	ackA	[K].DKNVAVFDTAFHQTMPEESYLYALPYNLYKEHGIR.[R]	[143-177]	['cytosol']	Monomer	['Mg2+']	N	35607	43.29	2.5596	1	1	5.973	['Ribonuclease H-like motif', 'Ribonuclease H-like motif']	['160-398', '4-199']	2	1	ackA4-199		-9.74772	-9.74772	0.636195	0
P0ABU5	elbB	[K].IFDFPLR.[L]	[144-150]	['cytosol']	Monomer	None	N	2434	22.982	0.0928875	1	1	4.502	['Flavodoxin-like']	['1-216']	1	1	elbB1-216		-0.508691	-0.508691	1.54066	0.131397
P0A8A8	rimP	[K].ANLVPHF.[-]	[144-150]	['cytosol']	Monomer	None	N	6151	16.651	0.170073	1	1	4.456	['Alpha-lytic protease prodomain-like', 'Sm-like fold']	['2-82', '83-150']	2	2	rimP83-150		-0.402491	-0.402491	1.09036	0.123561
P0AE08	ahpC	[R].DASDLLR.[K]	[144-150]	['cytosol']	['AhpC.10', 'AhpF.2']	['FAD']	N	92449	20.761	3.18713	12	2	4.909	['Thioredoxin fold']	['4-180']	1	1	ahpC4-180		0.11531	0.11531	1.05502	0.0343848
P0AE08	ahpC	[R].DASDLLRK.[I]	[144-151]	['cytosol']	['AhpC.10', 'AhpF.2']	['FAD']	N	92449	20.761	3.18713	12	2	4.909	['Thioredoxin fold']	['4-180']	1	1	ahpC4-180		-1.7225	-1.7225	0.85879	1.26062
P0A8V2	rpoB	[R].VIVSQLHR.[S]	[144-151]	['cytosol']	['RpoA.2', 'RpoC.', 'RpoB.']	None	Y	16156	150.63	4.04105	4	3	5.02	['beta and beta-prime subunits of DNA dependent RNA-polymerase']	['11-226+343-939+1039-1341']	1	1	rpoB11-226+343-939+1039-1341		-1.51894	-1.51894	2.12556	0.186741
P76542	intZ	[R].SIVDITAR.[D]	[144-151]	Unknown	Monomer	None	?	54	45.381	0.00406927	1	1	10.203	['DNA breaking-rejoining enzymes']	['105-382']	1	1	intZ105-382		-1.33047	-1.33047	2.17546	0.143944
P37765	rluB	[R].VFGQVDDAK.[L]	[144-152]	['cytosol']	Monomer	None	N	6949	32.711	0.377455	1	1	10.256	['Pseudouridine synthase', 'Alpha-L RNA-binding motif']	['69-234', '5-98']	2	2	rluB69-234		-0.786528	-0.786528	0.533203	0.0727711
P0A7V0	rpsB	[K].LENSLGGIK.[D]	[144-152]	['ribosome']	['RrsA.', 'RpsA.', 'RpsB.', 'RpsC.', 'RpsD.', 'RpsE.', 'RpsF.', 'RpsG.', 'RpsH.', 'RpsI.', 'RpsJ.', 'RpsK.', 'RpsL.', 'RpsM.', 'RpsN.', 'RpsO.', 'RpsP.', 'RpsQ.', 'RpsR.', 'RpsS.', 'RpsT.', 'RpsU.', 'Sra.']	None	Y	143643	26.744	6.37911	23	23	6.815	['Flavodoxin-like']	['6-235']	1	1	rpsB6-235		-0.390279	-0.390279	0.500732	0.0323265
P32695	dusA	[R].DVVSIPVTVK.[T]	[144-153]	['cytosol']	Monomer	None	N	1337	38.468	0.0854044	1	1	6.263	['TIM beta/alpha-barrel']	['12-320']	1	1	dusA12-320		-0.788687	-0.788687	1.69055	0.0441335
P0A7F3	pyrI	[K].EFSHNVVLAN.[-]	[144-153]	Unknown	['PyrB.3.2', 'PyrI.2.3']	None	N	1082	17.121	0.0307614	12	2	7.094	['Ferredoxin-like', 'Rubredoxin-like']	['9-100', '102-148']	2	2	pyrILNK		-0.717149	-0.717149	0.762688	0.0112171
P0ACJ8	crp	[R].IAQTLLNLAK.[Q]	[144-153]	['cytosol']	['Sxy.', 'Crp.']	None	?	9767	23.64	0.383405	2	2	8.2	['Double-stranded beta-helix', 'DNA/RNA-binding 3-helical bundle']	['8-136', '142-206']	2	2	crp142-206		0.206104	0.206104	0.0543736	0.451921
P0A6F3	glpK	[K].WILDHVEGSR.[E]	[144-153]	['cytosol']	['GlpK.4']	['Mg2+']	N	377	56.231	0.0352019	4	1	5.265	['Ribonuclease H-like motif', 'Ribonuclease H-like motif']	['5-256', '256-498']	2	1	glpK5-256		0.333317	0.333317	0.0788387	0.572356
P0A784	orn	[R].WKPEILDGFTK.[Q]	[144-154]	['cytosol']	['Orn.2']	['Mn2+']	Y	3846	20.816	0.13294	2	1	4.84	['Ribonuclease H-like motif']	['3-180']	1	1	orn3-180		-1.02215	-1.02215	0.655399	0.701568
P04951	kdsB	[K].VVLDAEGYALYFSR.[A]	[144-157]	['cytosol']	Monomer	['Mg2+']	Y	3374	27.614	0.154712	1	1	5.042	['Nucleotide-diphospho-sugar transferases']	['3-245']	1	1	kdsB3-245		-1.86262	-1.86262	1.9563	0.105179
P09373	pflB	[K].THNQGVFDVYTPDILR.[C]	[144-159]	['cytosol']	['PflB.2']	None	N	10029	85.357	1.4215	2	1	5.722	['PFL-like glycyl radical enzymes']	['4-759']	1	1	pflB4-759		-1.44527	-1.44527	2.06194	0
P09424	mtlD	[K].AWVEEHVGFVDSAVDR.[I]	[144-159]	['cytosol']	Monomer	None	N	851	41.139	0.0581343	1	1	5.308	['6-phosphogluconate dehydrogenase C-terminal domain-like', 'NAD(P)-binding Rossmann-fold domains']	['204-381', '1-203']	2	2	mtlD1-203		-1.03622	-1.03622	1.23696	0.0245826
P0AG82	pstS	[K].LNPGLKLPSQNIAVVR.[R]	[144-159]	['inner membrane', 'periplasmic space']	['PstB.2', 'PstA.', 'PstC.', 'PstS.']	None	N	1011	37.024	0.0621561	5	4	8.691	['Periplasmic binding protein-like II']	['27-339']	1	1	pstS27-339		-0.314418	-0.314418	0.687478	0.0210298
P0A6W0	glsA2	[R].GLSGVSDISYDTVVAR.[S]	[144-159]	Unknown	['GlsB.2']	None	N	442	33.516	0.0245993	2	1	?	['beta-lactamase/transpeptidase-like']	['7-308']	1	1	glsA27-308		0.501009	0.501009	0.875694	0.173238
P00956	ileS	[R].LGVLGDWSHPYLTMDFK.[T]	[144-160]	['cytosol']	Monomer	['Zn2+']	Y	6143	104.3	1.06393	1	1	5.707	['Adenine nucleotide alpha hydrolase-like', 'Anticodon-binding domain of a subclass of class I aminoacyl-tRNA synthetases', 'ValRS/IleRS/LeuRS editing domain']	['3-202+403-648', '652-929', '204-403']	3	3	ileS3-202+403-648		-1.78751	-1.78751	1.67581	0.10747
P0A6N4	efp	[K].GDTAGTGGKPATLSTGAVVK.[V]	[144-163]	['cytosol']	Monomer	None	?	41819	20.591	1.42988	1	1	4.755	['OB-fold', 'SH3-like barrel', 'OB-fold']	['66-135', '7-63', '130-187']	3	2	efp130-187		0.0792857	0.0792857	0.0666354	0.296129
P23869	ppiB	[R].SGMHQDVPKEDVIIESVTVSE.[-]	[144-164]	['cytosol']	Monomer	None	N	25909	18.153	0.780995	1	1	5.491	['Cyclophilin-like']	['2-162']	1	1	ppiBLNK		0.471349	0.471349	1.12832	0.126271
P69503	apt	[R].RLGGEVADAAFIINLFDLGGEQR.[L]	[144-166]	['cytosol']	['Apt.2']	['Mg2+']	N	15434	19.859	0.508962	2	1	5.139	['PRTase-like']	['12-180']	1	1	apt12-180		-9.56129	-9.56129	1.44057	0
P0ABH9	clpA	[R].KDEPTQSSDPGSQPNSEEQAGGEER.[M]	[144-168]	['cytosol']	['ClpP.14.', 'ClpA.6.', 'ClpX.6.']	None	N	989	84.207	0.138291	26	3	6.023	['P-loop containing nucleoside triphosphate hydrolases', 'P-loop containing nucleoside triphosphate hydrolases', 'Double Clp-N motif']	['437-748', '169-426', '1-141']	3	2	clpALNK		0.732388	0.732388	0.591784	0.14634
P28635	metQ	[R].SLLLLQK.[V]	[145-151]	['inner membrane', 'periplasmic space']	['MetN.2', 'MetI.2', 'MetQ.']	None	N	7841	29.432	0.383213	5	3	4.997	['Periplasmic binding protein-like II']	['33-271']	1	1	metQ33-271		-1.016	-1.016	0.920962	0.661355
P11875	argS	[R].TLEFLGHK.[V]	[145-152]	['cytosol']	Monomer	['Mg2+']	Y	4901	64.683	0.52641	1	1	5.244	['Adenine nucleotide alpha hydrolase-like', 'Anticodon-binding domain of a subclass of class I aminoacyl-tRNA synthetases', 'RRF/tRNA synthetase additional domain-like']	['110-454', '454-577', '1-100']	3	3	argS110-454		-1.74353	-1.74353	3.05867	0.370517
P67910	hldD	[K].FLFDEYVR.[Q]	[145-152]	['cytosol']	['RfaD.5']	['NADP+']	N	8651	34.893	0.501249	5	1	?	['NAD(P)-binding Rossmann-fold domains']	['1-306']	1	1	hldD1-306		-1.43237	-1.43237	3.09511	0.290647
P24186	folD	[R].GIVTLLER.[Y]	[145-152]	['cytosol']	['FolD.2']	None	Y	4317	31.044	0.22254	2	1	5.779	['Aminoacid dehydrogenase-like, N-terminal domain', 'NAD(P)-binding Rossmann-fold domains']	['3-122', '123-281']	2	2	folD123-281		-1.12001	-1.12001	3.56899	0.130954
P0A6I0	cmk	[K].IFLDASSEER.[A]	[145-154]	['cytosol']	Monomer	['Mg2']	N	1997	24.746	0.0820601	1	1	5.575	['P-loop containing nucleoside triphosphate hydrolases']	['7-219']	1	1	cmk7-219		0.266612	0.266612	0.239059	0.333732
P23003	trmA	[R].AQNLNVHLIGR.[A]	[145-155]	['cytosol']	Monomer	None	?	1907	41.967	0.132895	1	1	5.784	['S-adenosyl-L-methionine-dependent methyltransferases']	['6-363']	1	1	trmA6-363		-0.735774	-0.735774	1.37661	0.1036
P0AEZ9	moaB	[R].TAWENIIAPQLDAR.[T]	[145-158]	['cytosol']	['MoaB.6']	None	N	1348	18.665	0.0417799	6	1	5.815	['Molybdenum cofactor biosynthesis proteins']	['7-168']	1	1	moaB7-168		-1.4066	-1.4066	4.27098	0.0551445
P04825	pepN	[K].IIADKIKYPFLLSNGNR.[V]	[145-161]	['cytosol', 'inner membrane']	Monomer	None	N	3051	98.919	0.501154	1	1	5.039	['alpha-alpha superhelix', 'Zincin-like', 'Leukotriene A4 hydrolase N-terminal domain', '']	['546-869', '198-442', '9-192', '5-570+678-757']	4	4	pepNLNK		-1.50679	-1.50679	3.48673	0.218499
P0AD70	ampH	[R].EQPGGAAHRPVFVWPTR.[E]	[145-161]	['periplasmic space', 'inner membrane']	Monomer	None	N	460	41.849	0.0319663	1	1	9.616	['beta-lactamase/transpeptidase-like']	['33-361']	1	1	ampH33-361		1.46683	1.46683	0.471411	0.722131
P0AES0	gss	[R].IAEQNVIHSPLPQGQQWTR.[E]	[145-163]	['cytosol']	['Gss.2']	['Mg2+']	N	1111	70.532	0.130122	2	1	5.032	['ATP-grasp', 'Cysteine proteinases', 'PreATP-grasp domain']	['205-379+497-614', '10-197', '380-510']	3	3	gss10-197		-0.681198	-0.681198	1.88453	0.163796
P0ACC7	glmU	[R].ENGKVTGIVEHKDATDEQR.[Q]	[145-163]	['cytosol']	['GlmU.3']	['Mg2+']	Y	3249	49.19	0.265385	3	1	6.231	['Nucleotide-diphospho-sugar transferases', 'Single-stranded left-handed beta-helix']	['6-251', '256-451']	2	2	glmU6-251		-0.664737	-0.664737	0.216932	0.0686167
P09394	glpQ	[R].VHTFEEEIEFVQGLNHSTGK.[N]	[145-164]	['periplasmic space']	['GlpQ.2']	['Ca2+']	N	56	40.843	0.003798	2	1	5.307	['TIM beta/alpha-barrel']	['32-356']	1	1	glpQ32-356		-8.83948	-8.83948	1.47805	0
P0ABQ0	coaBC	[R].GLLIWGPDSGSQACGDIGPGR.[M]	[145-165]	['cytosol']	['Dfp.12']	['Mg2+']	Y	1126	43.438	0.0812189	12	1	?	['Ribokinase-like', 'Homo-oligomeric flavin-containing Cys decarboxylases, HFCD']	['184-401', '3-180']	2	2	coaBC3-180		0.66055	0.66055	0.525755	0.373654
P0A9Q5	accD	[R].AVEQALEDNCPLICFSASGGAR.[M]	[145-166]	['cytosol']	['AccA.2', 'AccD.2']	None	Y	8774	33.322	0.485487	4	2	7.481	['ClpP/crotonase']	['23-284']	1	1	accD23-284		-9.76965	-9.76965	1.59137	0
P69503	apt	[R].LGGEVADAAFIINLFDLGGEQR.[L]	[145-166]	['cytosol']	['Apt.2']	['Mg2+']	N	15434	19.859	0.508962	2	1	5.139	['PRTase-like']	['12-180']	1	1	apt12-180		-8.87429	-8.87429	0.994992	0
P69910	gadB	[R].MEAAGKPTDKPNLVCGPVQICWHK.[F]	[145-168]	['cytosol', 'membrane']	['GadB.6']	["pyridoxal 5'-phosphate"]	?	?	52.668	?	6	1	5.196	['PLP-dependent transferase-like']	['6-451']	1	1	gadB6-451		-9.20664	-9.20664	1.18962	0
Q46927	tcdA	[R].NKIPLVTTGGAGGQIDPTQIQVTDLAK.[T]	[145-171]	['membrane']	['TcdA.2']	None	N	1467	28.562	0.0695773	2	1	8.393	['Activating enzymes of the ubiquitin-like proteins']	['10-259']	1	1	tcdA10-259		0.515278	0.515278	0.734608	0.0495262
P0A858	tpiA	[R].QIDAVLK.[T]	[146-152]	['cytosol']	['TpiA.2']	None	N	11959	26.972	0.53562	2	1	5.701	['TIM beta/alpha-barrel']	['1-248']	1	1	tpiA1-248		-0.877217	-0.877217	2.14173	0.0111565
P37689	gpmI	[K].IYLHAFLDGR.[D]	[146-155]	['cytosol']	Monomer	['Mn2+']	N	5931	56.194	0.553435	1	1	?	['2,3-Bisphosphoglycerate-independent phosphoglycerate mutase, substrate-binding domain', 'Alkaline phosphatase-like']	['79-310', '5-79+311-510']	2	2	gpmI79-310		-1.94715	-1.94715	2.73811	0
P75849	gloC	[K].LLISGDVIFK.[G]	[146-155]	['cytosol']	Monomer	['Zn2+']	N	1759	23.784	0.0694704	1	1	?	['Metallo-hydrolase/oxidoreductase']	['2-209']	1	1	gloC2-209		-0.353776	-0.353776	0.609832	0.242919
P36767	rdgC	[K].KAEDTLALLR.[K]	[146-155]	['bacterial nucleoid', 'cytosol']	Monomer	None	N	2964	33.993	0.167308	1	1	5.161	Unknown		0	0	rdgC		0.0070567	0.0070567	0.0249303	0.0804305
P0AFH8	osmY	[K].LLADDIVPSR.[H]	[146-155]	['periplasmic space']	Monomer	None	N	864	21.074	0.030235	1	1	6.532	Unknown		0	0	osmY		0.427764	0.427764	1.22548	0.108292
P0AD61	pykF	[K].VLNNGDLGENK.[G]	[146-156]	['cytosol']	['PykF.4']	['K+', 'Mg2+']	N	12968	50.729	1.09239	4	1	5.807	['TIM beta/alpha-barrel', 'Pyruvate kinase C-terminal domain-like', 'PK beta-barrel domain-like']	['1-74+156-340', '323-469', '70-166']	3	3	pykF70-166		-3.10014	-3.10014	1.2682	1.15088
P00370	gdhA	[R].FCQALMTELYR.[H]	[146-156]	['cytosol']	['GdhA.6']	None	N	373	48.581	0.0300902	6	1	6.105	['Aminoacid dehydrogenase-like, N-terminal domain', 'NAD(P)-binding Rossmann-fold domains']	['23-199', '202-446']	2	2	gdhA23-199		-2.75736	-2.75736	1.87011	0.81764
P0ABB4	atpD	[K].VGLFGGAGVGK.[T]	[146-156]	['inner membrane']	['AtpC.', 'AtpH.', 'AtpA.3.', 'AtpG.', 'AtpD.3.']	['Mg2']	N	30603	50.325	2.55739	9	5	4.77	['P-loop containing nucleoside triphosphate hydrolases', 'Left-handed superhelix', 'Domain of alpha and beta subunits of F1 ATP synthase-like']	['77-348', '345-459', '3-75']	3	3	atpD77-348		-1.127	-1.127	1.47804	0.101556
P69441	adk	[K].DDVTGEELTTR.[K]	[146-156]	['cytosol']	Monomer	['Mg2+']	Y	20646	23.586	0.80861	1	1	5.494	['P-loop containing nucleoside triphosphate hydrolases']	['1-213']	1	1	adk1-213		0.235447	0.235447	0.452012	0.0899811
P36767	rdgC	[K].KAEDTLALLRK.[S]	[146-156]	['bacterial nucleoid', 'cytosol']	Monomer	None	N	2964	33.993	0.167308	1	1	5.161	Unknown		0	0	rdgC		0.539956	0.539956	1.25561	0.110129
P22255	cysQ	[R].DARPPLVVISR.[S]	[146-156]	['inner membrane']	Monomer	['Mg2+']	N	902	27.176	0.0407044	1	1	5.662	['Carbohydrate phosphatase']	['1-243']	1	1	cysQ1-243		0.813513	0.813513	1.70268	0.106448
P0AEG6	dsbC	[R].QGLDSDAEKEMK.[A]	[146-157]	['periplasmic space']	['DsbC.2']	None	N	2167	25.622	0.0921979	2	1	6.454	['Thioredoxin fold', 'Cystatin-like']	['85-230', '22-80']	2	2	dsbC85-230		1.10158	1.10158	2.16552	0.144086
P0ADE8	ygfZ	[K].EGATTLLWFEHPAER.[F]	[146-160]	['cytosol']	Monomer	None	N	5476	36.094	0.328207	1	1	5.03	['Folate-binding domain', 'Elongation factor/aminomethyltransferase common domain']	['6-242', '244-325']	2	2	ygfZ6-242		-2.07925	-2.07925	0.851698	0.739212
P0A7D1	pth	[K].VVGFVLGKPPVSEQK.[L]	[146-160]	['cytosol']	Monomer	['Mg2+']	Y	1966	21.082	0.0688247	1	1	9.255	['Phosphorylase/hydrolase-like']	['3-192']	1	1	pth3-192		-0.529818	-0.529818	0.35775	0.367166
P0A877	trpA	[R].HNVAPIFICPPNADDDLLR.[Q]	[146-164]	['cytosol']	['TrpA.2', 'TrpB.2.']	["pyridoxal 5'-phosphate"]	N	544	28.724	0.0259473	4	2	5.223	['TIM beta/alpha-barrel']	['1-266']	1	1	trpA1-266		-0.315788	-0.315788	1.21716	0.104725
P37626	yhiI	[R].GAISAQQLDDDRAAAESAR.[A]	[146-164]	['inner membrane']	Monomer	None	N	413	38.828	0.0266283	1	1	7.434	['HlyD-like secretion proteins', 'HlyD-like secretion proteins']	['41-112', '189-286']	2	1	yhiILNK		0.230225	0.230225	0.531186	0.0933486
P0A7B5	proB	[K].VGDNDNLSALAAILAGADK.[L]	[146-164]	['cytosol']	['ProB.4']	['Mg2+']	N	2048	39.056	0.132821	4	1	6.226	['Carbamate kinase-like', 'PUA domain-like']	['6-256', '276-365']	2	2	proB6-256		1.96081	1.96081	1.26994	0.257642
P12758	udp	[K].SIGATTHVGVTASSDTFYPGQER.[Y]	[146-168]	['cytosol']	['Udp.6']	['K+']	N	2761	27.159	0.124517	6	1	5.924	['Phosphorylase/hydrolase-like']	['6-246']	1	1	udp6-246		-10.3269	-10.3269	4.80093	0
P37744	rfbA	[R].YGVVEFDKNGTAISLEEKPLEPK.[S]	[146-168]	['cytosol']	['RfbA.4']	['Mg2+']	N	3760	32.694	0.204129	4	1	5.292	['Nucleotide-diphospho-sugar transferases']	['5-287']	1	1	rfbA5-287		-0.561682	-0.561682	3.22058	0.027124
P0A6T1	pgi	[K].AITDVVNIGIGGSDLGPYMVTEALRPYK.[N]	[146-173]	['cytosol']	['Pgi.2']	None	N	9385	61.53	0.958893	2	1	5.989	['SIS domain']	['5-548']	1	1	pgi5-548		-10.2589	-10.2589	0.791922	0
P0AAI9	fabD	[K].ACEEAAEGQVVSPVNFNSPGQVVIAGHK.[E]	[146-173]	['cytosol']	Monomer	None	Y	14340	32.417	0.771918	1	1	4.817	['FabD/lysophospholipase-like', 'Ferredoxin-like']	['4-122+190-308', '128-197']	2	2	fabD128-197		-2.48166	-2.48166	1.90234	0.196916
P0AD61	pykF	[K].VLNNGDLGENKGVNLPGVSIALPALAEK.[D]	[146-173]	['cytosol']	['PykF.4']	['K+', 'Mg2+']	N	12968	50.729	1.09239	4	1	5.807	['TIM beta/alpha-barrel', 'Pyruvate kinase C-terminal domain-like', 'PK beta-barrel domain-like']	['1-74+156-340', '323-469', '70-166']	3	3	pykFLNK		-1.10006	-1.10006	0.777195	0.0115409
P0AAI9	fabD	[K].ACEEAAEGQVVSPVNFNSPGQVVIAGHKEAVER.[A]	[146-178]	['cytosol']	Monomer	None	Y	14340	32.417	0.771918	1	1	4.817	['FabD/lysophospholipase-like', 'Ferredoxin-like']	['4-122+190-308', '128-197']	2	2	fabD128-197		-7.61683	-7.61683	1.20929	0
P22523	mukB	[R].GFAPQLPETLPGTDEAPSQAS.[-]	[1466-1486]	['cytosol', 'bacterial nucleoid']	['MukB.2.', 'MukE.4', 'MukF.2.']	None	Y	1215	170.23	0.343448	8	3	5.131	['P-loop containing nucleoside triphosphate hydrolases', 'P-loop containing nucleoside triphosphate hydrolases']	['22-224', '21-55+1253-1433']	2	1	mukBLNK		0.313398	0.313398	1.19137	0.0556442
P0A6M8	fusA	[R].MGANFLK.[V]	[147-153]	['cytosol']	Monomer	None	Y	84151	77.581	10.8409	1	1	5.137	['P-loop containing nucleoside triphosphate hydrolases', 'Reductase/isomerase/elongation factor common domain', 'Ferredoxin-like', 'Ferredoxin-like', 'Ribosomal protein S5 domain 2-like']	['6-288', '289-413', '412-486', '614-700', '486-610']	5	4	fusA6-288		-0.67938	-0.67938	0.727262	0.445752
P16700	cysP	[K].LIFPNPK.[T]	[147-153]	['periplasmic space']	['CysA.2', 'CysW.', 'CysU.', 'CysP.']	None	N	24	37.615	0.00149907	5	4	8.283	['Periplasmic binding protein-like II']	['24-332']	1	1	cysP24-332		-0.515593	-0.515593	1.77258	0.110021
P61316	lolA	[K].QFTINVGR.[D]	[147-154]	['periplasmic space']	Monomer	None	Y	1198	22.497	0.0447539	1	1	6.48	['LolA-like prokaryotic lipoproteins and lipoprotein localization factors']	['22-202']	1	1	lolA22-202		-1.33075	-1.33075	2.37344	0.0339386
P22523	mukB	[R].VLPLNELK.[D]	[147-154]	['cytosol', 'bacterial nucleoid']	['MukB.2.', 'MukE.4', 'MukF.2.']	None	Y	1215	170.23	0.343448	8	3	5.131	['P-loop containing nucleoside triphosphate hydrolases', 'P-loop containing nucleoside triphosphate hydrolases']	['22-224', '21-55+1253-1433']	2	1	mukB22-224		1.29326	1.29326	1.13304	0.273734
P0AAC0	uspE	[K].DQPWPEGGK.[A]	[147-155]	['cytosol']	Monomer	None	N	542	35.707	0.0321367	1	1	5.064	['Adenine nucleotide alpha hydrolase-like', 'Adenine nucleotide alpha hydrolase-like']	['4-153', '155-307']	2	1	uspELNK		1.47306	1.47306	2.31606	0.0909664
P0AAX8	ybiS	[K].AGPTWTPTAK.[M]	[147-156]	['periplasmic space']	Monomer	None	N	4910	33.325	0.271707	1	1	?	['L,D-transpeptidase catalytic domain-like']	['99-149+177-233']	1	1	ybiSLNK		0.803477	0.803477	0.867325	0.130826
P0AGJ7	trmL	[R].QLGYPGAVLRD.[-]	[147-157]	['cytosol']	['TrmL.2']	None	N	934	17.726	0.027492	2	1	6.36	['alpha/beta knot']	['4-148']	1	1	trmLLNK		-0.294247	-0.294247	0.617739	0.19541
P00350	gnd	[K].EAYELVAPILTK.[I]	[147-158]	['cytosol']	['Gnd.2']	None	N	27814	51.481	2.37771	2	1	4.909	['6-phosphogluconate dehydrogenase C-terminal domain-like', 'NAD(P)-binding Rossmann-fold domains']	['177-467', '4-173']	2	2	gnd4-173		-0.257638	-0.257638	1.02622	0.00960399
P62707	gpmA	[K].ELPLTESLALTIDR.[V]	[147-160]	['cytosol']	['GpmA.2']	['2,3-diphospho-D-glycerate']	N	29287	28.556	1.38874	2	1	5.925	['Phosphoglycerate mutase-like']	['4-247']	1	1	gpmA4-247		-2.54084	-2.54084	5.91587	0.258865
P0ADG4	suhB	[R].DLDGTILATGFPFK.[A]	[147-160]	['cytosol']	Monomer	['Mg2+']	Y	11711	29.172	0.567295	1	1	6.654	['Carbohydrate phosphatase']	['1-261']	1	1	suhB1-261		-1.73167	-1.73167	0.548903	0.912174
P0AFK9	potD	[K].SVTSWADLWKPEYK.[G]	[147-160]	['periplasmic space']	['PotA.2', 'PotB.', 'PotC.', 'PotD.']	None	N	9151	38.867	0.590607	5	4	5.117	['Periplasmic binding protein-like II']	['27-345']	1	1	potD27-345		-1.63018	-1.63018	2.31384	0.179383
Q46925	csdA	[R].LPDVDLLPELITPR.[S]	[147-160]	['cytosol']	['CsdA.2']	["pyridoxal 5'-phosphate"]	N	307	43.234	0.0220401	2	1	5.224	['PLP-dependent transferase-like']	['4-390']	1	1	csdA4-390		-0.575269	-0.575269	2.26892	0.0361339
P76344	zinT	[R].YLFECKDPESKAPK.[Y]	[147-160]	['periplasmic space', 'cytosol']	Monomer	None	N	360	24.762	0.0148026	1	1	6.058	['Lipocalins']	['32-216']	1	1	zinT32-216		10.7869	10.7869	1.02815	0.466132
P0A836	sucC	[K].VALDPLTGPMPYQGR.[E]	[147-161]	['cytosol']	['SucD.2', 'SucC.2']	['Mg2']	N	5335	41.393	0.3667	4	2	5.273	['ATP-grasp', 'Flavodoxin-like']	['1-238', '239-385']	2	2	sucC1-238		0.447721	0.447721	1.62114	0.146302
P0AAG0	dppD	[R].LDVYPHQLSGGMSQR.[V]	[147-161]	['inner membrane']	['DppD.', 'DppF.', 'DppB.', 'DppC.', 'DppA.']	None	N	501	35.844	0.0298197	5	5	6.292	['P-loop containing nucleoside triphosphate hydrolases']	['31-307']	1	1	dppD31-307		6.1382	6.1382	3.56609	0.0798725
P0A7I4	prfC	[R].DIRDPMELLDEVENELK.[I]	[147-163]	['cytosol']	Monomer	None	N	7808	59.574	0.772406	1	1	5.684	['P-loop containing nucleoside triphosphate hydrolases', 'Reductase/isomerase/elongation factor common domain', 'Ferredoxin-like']	['10-277', '262-393', '393-468']	3	3	prfC10-277		0.419273	0.419273	0.455245	0.245386
P0A998	ftnA	[K].SGEGLYFIDKELSTLDTQN.[-]	[147-165]	['cytosol']	['FtnA.24']	None	N	6077	19.424	0.196009	24	1	4.637	['Ferritin-like']	['4-158']	1	1	ftnALNK		-1.26009	-1.26009	1.16594	0.419987
P52061	rdgB	[R].EPAGTGGFGYDPIFFVPSEGK.[T]	[147-167]	['cytosol']	['RdgB.2']	['Mg2+']	N	1397	21.039	0.0488057	2	1	5.126	['Anticodon-binding domain-like']	['1-195']	1	1	rdgB1-195		-0.609445	-0.609445	2.19526	0.0346119
P76177	ydgH	[K].GAYSFYIVR.[Q]	[148-156]	Unknown	Monomer	None	N	4472	33.903	0.251761	1	1	9.476	['Dodecin subunit-like', 'Dodecin subunit-like', 'Dodecin subunit-like']	['3-93', '239-314', '107-177']	3	1	ydgH107-177		-1.61773	-1.61773	1.30265	0.718901
P0A698	uvrA	[R].LMLLAPIIK.[E]	[148-156]	['cytosol']	['UvrB.', 'UvrC.', 'UvrA.']	None	N	621	103.87	0.10711	3	3	6.319	['P-loop containing nucleoside triphosphate hydrolases', 'P-loop containing nucleoside triphosphate hydrolases']	['613-911', '4-204+433-569']	2	1	uvrA4-204+433-569		0.685907	0.685907	1.13196	0.201284
P76373	ugd	[K].ALYDNLHPSR.[I]	[148-157]	['cytosol']	['Ugd.2']	None	N	26	43.657	0.00188485	2	1	6.146	['NAD(P)-binding Rossmann-fold domains', '6-phosphogluconate dehydrogenase C-terminal domain-like', 'Adenine nucleotide alpha hydrolase-like']	['1-194', '191-287', '283-387']	3	3	ugd1-194		-0.0261893	-0.0261893	0.0174171	0.445563
P0ABF1	pcnB	[R].DNIFGSIEEDAQRR.[D]	[148-161]	['inner membrane', 'cytosol']	Monomer	None	N	1518	53.871	0.135793	1	1	9.831	['Poly A polymerase C-terminal region-like', 'Nucleotidyltransferase']	['191-429', '34-189']	2	2	pcnB34-189		0.820197	0.820197	1.37292	0.113228
P0A7A9	ppa	[K].GKWVKVEGWENAEAAK.[A]	[148-163]	['cytosol']	['Ppa.6']	['Mg2+']	Y	66605	19.704	2.17927	6	1	4.909	['OB-fold']	['6-174']	1	1	ppa6-174		-0.1193	-0.1193	0.327482	0.0572438
P0A9M0	lon	[K].IPPEVLTSLNSIDDPAR.[L]	[148-164]	['cytosol']	['Lon.6']	None	N	5477	87.438	0.795229	6	1	6.102	['Ribosomal protein S5 domain 2-like', 'PUA domain-like', 'P-loop containing nucleoside triphosphate hydrolases']	['595-771', '10-201', '313-587']	3	3	lon10-201		0.412887	0.412887	0.633427	0.110044
P0A7F6	speD	[K].ALNYLIHQLESDIVTIDYR.[V]	[148-166]	['cytosol']	Monomer	['a pyruvoyl group', 'Mg2+']	N	6346	30.385	0.32019	1	1	5.122	['S-adenosylmethionine decarboxylase']	['41-84+112-173']	1	1	speD41-84+112-173		-10.2526	-10.2526	1.12601	0
P09832	gltD	[K].KVAIIGAGPAGLACADVLTR.[N]	[148-167]	['cytosol']	['GltD.', 'GltB.']	['FAD', 'Fe2+']	N	1275	52.015	0.110125	2	2	5.475	['Nucleotide-binding domain', 'Globin-like']	['145-401', '7-157']	2	2	gltD145-401		-0.310317	-0.310317	0.307496	0.32202
P00926	dsdA	[K].LLSPEFK.[Q]	[149-155]	['cytosol']	Monomer	["pyridoxal 5'-phosphate"]	N	474	47.901	0.0377027	1	1	5.63	['Tryptophan synthase beta subunit-like PLP-dependent enzymes', '']	['73-435', '13-433']	2	2	dsdALNK		9.38568	9.38568	1.11748	0.414139
P0A7C2	lexA	[R].IDDEVTVK.[R]	[149-156]	['cytosol']	['LexA.2']	None	Y	2752	22.358	0.102172	2	1	6.415	['LexA/Signal peptidase', 'DNA/RNA-binding 3-helical bundle']	['76-198', '3-70']	2	2	lexA76-198		0.124287	0.124287	0.0936633	0.259306
P60472	ispU	[R].WDIVQGVR.[Q]	[149-156]	['cytosol']	['UppS.2']	['Mg2+']	Y	830	28.444	0.0392029	2	1	?	['Undecaprenyl diphosphate synthase']	['19-245']	1	1	ispU19-245		1.2843	1.2843	2.24328	0.115839
P26616	maeA	[K].VIVVTDGER.[I]	[149-157]	['cytosol']	['MaeA.4']	['Mn2+']	N	1331	63.197	0.139677	4	1	5.069	['Aminoacid dehydrogenase-like, N-terminal domain', 'NAD(P)-binding Rossmann-fold domains']	['7-270', '271-562']	2	2	maeA7-270		0.0348473	0.0348473	0.0324971	0.0917081
P76015	dhaK	[R].GVANTVLIEK.[L]	[149-158]	['cytosol']	['DhaK.2', 'DhaL.2', 'DhaM.2.']	None	N	165	38.215	0.0104705	6	3	4.684	['DAK1/DegV-like']	['4-351']	1	1	dhaK4-351		-0.884894	-0.884894	1.33193	0.15484
P06999	pfkB	[K].LTQLISAAQK.[Q]	[149-158]	['cytosol']	['PfkB.2']	['Mg2+']	N	807	32.456	0.0434928	2	1	5.155	['Ribokinase-like']	['4-299']	1	1	pfkB4-299		2.41418	2.41418	3.03889	0.104807
P0A8E7	yajQ	[R].GGDLGQPFQFK.[N]	[149-159]	['cytosol']	Monomer	None	N	14080	18.344	0.42889	1	1	5.94	['Ferredoxin-like', 'Ferredoxin-like']	['2-89', '91-163']	2	1	yajQ91-163		-1.22155	-1.22155	1.04756	0.769325
P77580	mhpF	[R].VHYAEIIASIASK.[S]	[149-161]	['cytosol']	Monomer	None	N	14	33.442	0.000777444	1	1	5.253	['FwdE/GAPDH domain-like', 'NAD(P)-binding Rossmann-fold domains']	['131-284', '1-155']	2	2	mhpF131-284		-3.6106	-3.6106	3.8	0.547501
P0A9P0	lpdA	[R].PIQLPFIPHEDPR.[I]	[149-161]	['inner membrane', 'cytosol']	['SucA.12.', 'SucB.24.', 'Lpd.2.']	['FAD']	N	44872	50.688	3.77685	38	3	5.876	['FAD/NAD(P)-binding domain', 'CO dehydrogenase flavoprotein C-domain-like']	['2-338', '347-459']	2	2	lpdA2-338		-1.04887	-1.04887	1.36924	0.17865
P0A7D4	purA	[R].VGDLFDKETFAEK.[L]	[149-161]	['cytosol']	['PurA.2']	['Mg2+']	N	11727	47.345	0.921956	2	1	5.216	['P-loop containing nucleoside triphosphate hydrolases']	['3-431']	1	1	purA3-431		-0.204203	-0.204203	1.37835	0.0515464
P40120	mdoD	[K].QLEGQSDLGFAGFR.[V]	[149-162]	['periplasmic space']	Monomer	None	N	596	62.758	0.0621104	1	1	?	['Supersandwich', 'Immunoglobulin-like beta-sandwich']	['45-421', '423-537']	2	2	mdoD45-421		-10.3029	-10.3029	2.04334	0
P0A9W9	yrdA	[K].QIRPLSDEEKAGLR.[Y]	[149-162]	['cytosol']	Monomer	None	N	1051	20.245	0.0353321	1	1	5.199	['Single-stranded left-handed beta-helix']	['4-176']	1	1	yrdA4-176		-1.12646	-1.12646	0.418479	0.093254
P0AB89	purB	[R].QLIDGIKDLAVQYR.[D]	[149-162]	['cytosol']	['PurB.4']	None	Y	7380	51.543	0.631648	4	1	5.746	['L-aspartase-like']	['10-454']	1	1	purB10-454		0.122728	0.122728	0.0441957	0.276441
P0A9K3	ybeZ	[K].TYLAVAAAVDALER.[Q]	[149-162]	['cytosol']	Monomer	None	N	2115	39.039	0.137107	1	1	5.719	['P-loop containing nucleoside triphosphate hydrolases']	['117-318']	1	1	ybeZ117-318		1.54037	1.54037	0.866854	0.387035
P75809	ybjI	[K].FGLNLSDELIPQVQK.[A]	[149-163]	['cytosol']	Monomer	['Mg2']	N	291	30.196	0.0145912	1	1	4.702	['HAD-like']	['1-264']	1	1	ybjI1-264		-8.48897	-8.48897	1.123	0
P62620	ispG	[K].YGEPTPQALLESAMR.[H]	[149-163]	['cytosol']	Monomer	['a [4Fe-4S] iron-sulfur cluster', 'Mn2+']	Y	1678	40.684	0.113361	1	1	5.918	['TIM beta/alpha-barrel', 'Nitrite and sulphite reductase 4Fe-4S domain-like']	['15-208', '265-350']	2	2	ispG15-208		1.36796	1.36796	1.166	0.187817
P0A8N5	lysU	[K].ALRPLPDKFHGLQDQEVR.[Y]	[149-166]	['cytosol']	['LysU.2']	['Mg2+']	N	1644	57.827	0.157863	2	1	4.986	['Class II aaRS and biotin synthetases', 'OB-fold']	['162-502', '13-155']	2	2	lysULNK		-0.427195	-0.427195	0.755343	0.258044
P09832	gltD	[RK].VAIIGAGPAGLACADVLTR.[N]	[149-167]	['cytosol']	['GltD.', 'GltB.']	['FAD', 'Fe2+']	N	1275	52.015	0.110125	2	2	5.475	['Nucleotide-binding domain', 'Globin-like']	['145-401', '7-157']	2	2	gltD145-401		-0.731784	-0.731784	1.32443	0.0290113
P06612	topA	[R].QAFNKPGELNIDRVNAQQAR.[R]	[149-168]	['cytosol']	Monomer	None	Y	2792	97.35	0.451337	1	1	8.349	['Prokaryotic type I DNA topoisomerase', 'Rubredoxin-like', 'Rubredoxin-like', 'Rubredoxin-like']	['3-609', '809-864', '744-807', '704-743']	4	2	topA3-609		-0.673439	-0.673439	0.696225	0.0484912
P30871	ygiF	[K].AGEFAEPICELELELLSGDTR.[A]	[149-169]	['cytosol']	Monomer	None	N	1003	48.389	0.0805929	1	1	5.84	['CYTH-like phosphatases']	['1-217']	1	1	ygiF1-217		-1.60666	-1.60666	1.77112	0.0657536
P06986	hisC	[K].VVYVCSPNNPTGQLINPQDFR.[T]	[149-169]	['cytosol']	['HisC.2']	None	N	1377	39.36	0.0899991	2	1	4.873	['PLP-dependent transferase-like']	['8-352']	1	1	hisC8-352		-1.39334	-1.39334	1.15148	0.054548
P28629	adiA	[K].YSDIHEYSWAAPGHQGGVGFTK.[T]	[149-170]	['cytosol']	['AdiA.10']	["pyridoxal 5'-phosphate"]	N	?	84.425	?	10	1	5.031	['PLP-dependent transferase-like', 'Ornithine decarboxylase C-terminal domain']	['140-607', '610-754']	2	2	adiA140-607		-10.3112	-10.3112	2.36508	0
P31133	potF	[K].AVLGENAPVDSWDLILKPENLEK.[L]	[149-171]	['periplasmic space']	['PotG.2', 'PotH.', 'PotI.', 'PotF.']	None	N	257	40.84	0.0174288	5	4	5.902	['Periplasmic binding protein-like II']	['29-369']	1	1	potF29-369		-0.39671	-0.39671	0.391415	0.261118
P0AFG6	sucB	[K].HLAKAPAKESAPAAAAPAAQPALAAR.[S]	[149-174]	['cytosol']	['SucA.12.', 'SucB.24.', 'Lpd.2.']	['thiamine diphosphate', 'FAD', 'Mg2+']	N	10970	44.011	0.801709	38	3	5.55	['CoA-dependent acyltransferases', 'Barrel-sandwich hybrid', 'Peripheral subunit-binding domain of 2-oxo acid dehydrogenase complex']	['175-404', '2-95', '106-151']	3	3	sucBLNK		-0.109264	-0.109264	0.0340752	0.453267
P00959	metG	[K].CKSPDQYGDNCEVCGATYSPTELIEPK.[S]	[149-175]	['cytosol']	['MetG.2']	['Mg2+', 'Zn2+']	Y	6555	76.255	0.830023	2	1	5.572	['Adenine nucleotide alpha hydrolase-like', 'Anticodon-binding domain of a subclass of class I aminoacyl-tRNA synthetases', 'OB-fold', 'Rubredoxin-like']	['6-141+176-388', '391-548', '570-676', '142-176']	4	4	metG142-176		-1.16766	-1.16766	2.95922	0.00642583
P0A9P4	trxB	[K].VAVIGGGNTAVEEALYLSNIASEVHLIHR.[R]	[149-177]	['cytosol']	['TrxB.2']	['FAD']	N	8599	34.623	0.494381	2	1	5.241	['FAD/NAD(P)-binding domain']	['2-315']	1	1	trxB2-315		-3.22129	-3.22129	3.36683	0
P0A9P4	trxB	[K].VAVIGGGNTAVEEALYLSNIASEVHLIHRR.[D]	[149-178]	['cytosol']	['TrxB.2']	['FAD']	N	8599	34.623	0.494381	2	1	5.241	['FAD/NAD(P)-binding domain']	['2-315']	1	1	trxB2-315		-2.90464	-2.90464	1.98399	0.127518
P61714	ribE	[R].VAITIAR.[F]	[15-21]	['cytosol']	['RibE.60']	None	Y	10923	16.156	0.293039	60	1	5.041	['Lumazine synthase']	['4-154']	1	1	ribE4-154		-1.83522	-1.83522	0.89221	0.565877
P0A7V8	rpsD	[R].EGTDLFLK.[S]	[15-22]	['cytosol', 'ribosome']	['RrsA.', 'RpsA.', 'RpsB.', 'RpsC.', 'RpsD.', 'RpsE.', 'RpsF.', 'RpsG.', 'RpsH.', 'RpsI.', 'RpsJ.', 'RpsK.', 'RpsL.', 'RpsM.', 'RpsN.', 'RpsO.', 'RpsP.', 'RpsQ.', 'RpsR.', 'RpsS.', 'RpsT.', 'RpsU.', 'Sra.']	None	Y	158063	23.469	6.1599	23	23	10.312	['Alpha-L RNA-binding motif']	['3-206']	1	1	rpsD3-206		-0.258774	-0.258774	0.562844	0.0942988
P76290	cmoA	[R].LGDWTFDER.[V]	[15-23]	['cytosol']	['CmoA.2']	None	N	1571	27.777	0.0724621	2	1	5.329	['S-adenosyl-L-methionine-dependent methyltransferases']	['20-242']	1	1	cmoALNK		0.773561	0.773561	2.45904	0.10188
P0A873	trmD	[R].AITDYGVTGR.[A]	[15-24]	['cytosol']	['TrmD.2']	['Mg2+']	Y	1778	28.422	0.0839142	2	1	5.521	['alpha/beta knot']	['1-247']	1	1	trmD1-247		-0.980125	-0.980125	1.77185	0.160721
P24251	crl	[K].KFTALGPYIR.[E]	[15-24]	Unknown	Monomer	None	N	8827	?	?	1	1	6.466	Unknown		0	0	crl		0.166674	0.166674	0.0819537	0.223623
P23869	ppiB	[K].TFDDKAPETVK.[N]	[15-25]	['cytosol']	Monomer	None	N	25909	18.153	0.780995	1	1	5.491	['Cyclophilin-like']	['2-162']	1	1	ppiB2-162		-1.01219	-1.01219	3.72554	0.18096
P0AG67	rpsA	[K].EIETRPGSIVR.[G]	[15-25]	['ribosome', 'cytosol']	['RrsA.', 'RpsA.', 'RpsB.', 'RpsC.', 'RpsD.', 'RpsE.', 'RpsF.', 'RpsG.', 'RpsH.', 'RpsI.', 'RpsJ.', 'RpsK.', 'RpsL.', 'RpsM.', 'RpsN.', 'RpsO.', 'RpsP.', 'RpsQ.', 'RpsR.', 'RpsS.', 'RpsT.', 'RpsU.', 'Sra.']	None	Y	126181	61.158	12.8143	23	23	4.745	['OB-fold', 'OB-fold', 'OB-fold', 'OB-fold', 'OB-fold', 'OB-fold']	['274-348', '187-260', '363-436', '429-535', '1-112', '107-172']	6	1	rpsA1-112		0.30502	0.30502	0.330618	0.199266
P36979	rlmN	[K].DGKINLLDLNR.[Q]	[15-25]	['cytosol']	Monomer	['a [4Fe-4S] iron-sulfur cluster']	N	3887	43.086	0.278099	1	1	6.661	['TIM beta/alpha-barrel']	['116-326']	1	1	rlmNLNK		0.547303	0.547303	0.135374	0.469196
P0AB91	aroG	[K].ELLPPVALLEK.[F]	[15-25]	['cytosol']	['AroG.4']	['Fe2+']	N	4959	38.009	0.312989	4	1	6.278	['TIM beta/alpha-barrel', '']	['10-349', '4-220']	2	2	aroGLNK		0.622418	0.622418	1.77323	0.0776577
P68767	pepA	[R].SACIVVGVFEPR.[R]	[15-26]	['cytosol']	['PepA.6']	['Zn2+']	N	2548	54.88	0.2322	6	1	6.901	['Phosphorylase/hydrolase-like', 'Macro domain-like']	['180-496', '1-184']	2	2	pepA1-184		-10.6382	-10.6382	1.78863	0
P63020	nfuA	[K].LLANQEEGTQIR.[V]	[15-26]	['cytosol']	['NfuA.2']	None	N	15911	20.998	0.554785	2	1	4.381	['Alpha-lytic protease prodomain-like', 'HesB-like domain']	['95-184', '1-97']	2	2	nfuA1-97		-0.602891	-0.602891	3.28562	0.0674227
P33599	nuoC	[R].DHLDDPVIGELR.[N]	[15-26]	['cytosol', 'inner membrane']	['NuoB.', 'NuoC.', 'NuoE.', 'NuoF.', 'NuoG.', 'NuoI.']	['Mg2+', 'a [2Fe-2S] iron-sulfur cluster', 'a [4Fe-4S] iron-sulfur cluster', 'Ca2+', 'FMN']	N	3010	68.236	0.341059	6	6	6.12	['HydB/Nqo4-like', 'Nqo5-like']	['221-596', '21-225']	2	2	nuoCLNK		1.08346	1.08346	2.57613	0.135689
P0A7F6	speD	[K].SLSFCIYDICYAK.[T]	[15-27]	['cytosol']	Monomer	['a pyruvoyl group', 'Mg2+']	N	6346	30.385	0.32019	1	1	5.122	['S-adenosylmethionine decarboxylase']	['41-84+112-173']	1	1	speDLNK		-3.07535	-3.07535	1.59822	0.000595855
P0ADR6	rlmM	[K].ECAAEITDKAGQR.[E]	[15-27]	['cytosol']	Monomer	None	N	2057	41.905	0.143136	1	1	7.092	['S-adenosyl-L-methionine-dependent methyltransferases']	['184-296']	1	1	rlmMLNK		9.37864	9.37864	1.03674	0.460406
P0A7F3	pyrI	[R].GTVIDHIPAQIGFK.[L]	[15-28]	Unknown	['PyrB.3.2', 'PyrI.2.3']	None	N	1082	17.121	0.0307614	12	2	7.094	['Ferredoxin-like', 'Rubredoxin-like']	['9-100', '102-148']	2	2	pyrI9-100		-1.83191	-1.83191	2.68391	0.00441073
P0A9D8	dapD	[R].RAEITPANADTVTR.[E]	[15-28]	['cytosol']	['DapD.2']	None	Y	15404	29.892	0.764606	2	1	5.478	['Single-stranded left-handed beta-helix']	['1-256']	1	1	dapD1-256		0.430805	0.430805	3.0489	0.0580408
P0A836	sucC	[R].YGLPAPVGYACTTPR.[E]	[15-29]	['cytosol']	['SucD.2', 'SucC.2']	['Mg2']	N	5335	41.393	0.3667	4	2	5.273	['ATP-grasp', 'Flavodoxin-like']	['1-238', '239-385']	2	2	sucC1-238		-6.73259	-6.73259	3.337	0
P0A7K6	rplS	[K].QDVPSFRPGDTVEVK.[V]	[15-29]	['cytosol', 'ribosome']	['RrlA.', 'RrfA.', 'RplA.', 'RplB.', 'RplC.', 'RplD.', 'RplE.', 'RplF.', 'RplJ.', 'RplL.2.2.', 'RplI.', 'RplK.', 'RplM.', 'RplN.', 'RplO.', 'RplP.', 'RplQ.', 'RplR.', 'RplS.', 'RplT.', 'RplU.', 'RplV.', 'RplW.', 'RplX.', 'RplY.', 'RpmA.', 'RpmB.', 'RpmC.', 'RpmD.', 'RpmE.', 'RpmF.', 'RpmG.', 'RpmH.', 'RpmI.', 'RpmJ.']	None	Y	155640	13.133	3.39418	38	35	10.902	['SH3-like barrel']	['2-114']	1	1	rplS2-114		0.647718	0.647718	2.20187	0.0693219
P62399	rplE	[K].KLMTEFNYNSVMQVPR.[V]	[15-30]	['cytosol', 'ribosome']	['RrlA.', 'RrfA.', 'RplA.', 'RplB.', 'RplC.', 'RplD.', 'RplE.', 'RplF.', 'RplJ.', 'RplL.2.2.', 'RplI.', 'RplK.', 'RplM.', 'RplN.', 'RplO.', 'RplP.', 'RplQ.', 'RplR.', 'RplS.', 'RplT.', 'RplU.', 'RplV.', 'RplW.', 'RplX.', 'RplY.', 'RpmA.', 'RpmB.', 'RpmC.', 'RpmD.', 'RpmE.', 'RpmF.', 'RpmG.', 'RpmH.', 'RpmI.', 'RpmJ.']	None	Y	111791	20.302	3.76873	38	35	9.71	['RL5-like']	['4-179']	1	1	rplE4-179		-0.560226	-0.560226	0.392611	0.0391301
P0AF08	mrp	[R].AMVAGTLANFQHPTLK.[H]	[15-30]	['cytosol']	Monomer	None	N	5277	39.938	0.349963	1	1	6	['P-loop containing nucleoside triphosphate hydrolases', 'Alpha-lytic protease prodomain-like']	['108-355', '15-85']	2	2	mrp15-85		-0.391894	-0.391894	0.396339	0.37249
P0A8H8	yacG	[K].TVVWGEISPFRPFCSK.[R]	[15-30]	['cytosol']	Monomer	None	N	3248	7.306	0.0394044	1	1	4.341	['Glucocorticoid receptor-like (DNA-binding domain)']	['2-62']	1	1	yacG2-62		0.050103	0.050103	0.0512592	0.265995
P0A9A6	ftsZ	[K].VIGVGGGGGNAVEHMVR.[E]	[15-31]	['cytosol']	Monomer	None	Y	6750	40.324	0.451977	1	1	4.489	['Tubulin nucleotide-binding domain-like', 'Bacillus chorismate mutase-like']	['12-207', '203-319']	2	2	ftsZ12-207		1.78156	1.78156	3.50513	0.0786688
P23869	ppiB	[K].TFDDKAPETVKNFLDYCR.[E]	[15-32]	['cytosol']	Monomer	None	N	25909	18.153	0.780995	1	1	5.491	['Cyclophilin-like']	['2-162']	1	1	ppiB2-162		-2.27077	-2.27077	0.679903	0.123269
P0A7A5	pcm	[R].AQGIQDEQVLNALAAVPR.[E]	[15-32]	['cytosol']	Monomer	None	N	556	23.258	0.0214732	1	1	6.75	['S-adenosyl-L-methionine-dependent methyltransferases']	['12-204']	1	1	pcm12-204		0.232776	0.232776	0.136971	0.518151
P0AED7	dapE	[R].RPSLSPDDAGCQALLIER.[L]	[15-32]	['cytosol']	['DapE.2']	['Zn2+', 'Co2+']	Y	1286	41.269	0.088128	2	1	5.257	['Phosphorylase/hydrolase-like', 'Ferredoxin-like']	['5-178+292-373', '179-286']	2	2	dapE5-178+292-373		0.803205	0.803205	1.33177	0.151154
P04825	pepN	[R].APDYQITDIDLTFDLDAQK.[T]	[15-33]	['cytosol', 'inner membrane']	Monomer	None	N	3051	98.919	0.501154	1	1	5.039	['alpha-alpha superhelix', 'Zincin-like', 'Leukotriene A4 hydrolase N-terminal domain', '']	['546-869', '198-442', '9-192', '5-570+678-757']	4	4	pepNLNK		-2.00386	-2.00386	0.940444	0.259046
P0AF36	zapB	[K].VQQAIDTITLLQMEIEELK.[E]	[15-33]	['cytosol']	['ZapB.2']	None	N	34197	9.635	0.547128	2	1	4.552	Unknown		0	0	zapB		-0.532842	-0.532842	0.140179	0.154983
P0AF36	zapB	[K].VQQAIDTITLLQMEIEELKEK.[N]	[15-35]	['cytosol']	['ZapB.2']	None	N	34197	9.635	0.547128	2	1	4.552	Unknown		0	0	zapB		-0.477253	-0.477253	0.55021	0.233314
P0A9P6	deaD	[K].APILEALNDLGYEKPSPIQAECIPHLLNGR.[D]	[15-44]	['cytosol']	Monomer	None	N	9221	70.546	1.08019	1	1	8.875	['P-loop containing nucleoside triphosphate hydrolases']	['75-361']	1	1	deaDLNK		-1.97436	-1.97436	0.902292	0.344644
P77608	mhpD	[R].RAAEQGEAIAPLRDLIGIDNAEAAYAIQHINVQHDVAQGR.[R]	[15-54]	['cytosol']	['MhpD.5']	['Mn2+']	N	?	28.89	?	5	1	5.068	['FAH']	['1-259']	1	1	mhpD1-259		-9.69107	-9.69107	2.20573	0
Q46863	ygiS	[K].ADVTSLGVK.[A]	[150-158]	['inner membrane', 'periplasmic space']	Monomer	None	N	?	60.694	?	1	1	6.514	['Periplasmic binding protein-like II']	['26-528']	1	1	ygiS26-528		-11.6386	-11.6386	1.91501	0
P21165	pepQ	[K].GVIDYLHYYR.[S]	[150-159]	['cytosol']	['PepQ.2']	['Mn2+']	N	2511	50.176	0.209215	2	1	5.695	['Creatinase/aminopeptidase', '']	['163-438', '155-198']	2	2	pepQLNK		-1.26356	-1.26356	2.52433	0.29482
P65556	yfcD	[R].CDEFTPDSLK.[A]	[150-159]	['cytosol']	Monomer	None	N	3558	20.376	0.120385	1	1	4.533	['Nudix']	['9-166']	1	1	yfcD9-166		-0.553103	-0.553103	2.08706	0.00930909
P0AB80	ilvE	[R].AAPNTIPTAAK.[A]	[150-160]	['cytosol']	['IlvE.6']	["pyridoxal 5'-phosphate"]	N	2072	34.094	0.117305	6	1	5.556	['D-aminoacid aminotransferase-like PLP-dependent enzymes']	['7-304']	1	1	ilvE7-304		-0.856623	-0.856623	2.83463	0.176434
P00962	glnS	[R].SVEENLALFEK.[M]	[150-160]	['cytosol']	Monomer	None	Y	8204	63.478	0.864765	1	1	5.976	['Adenine nucleotide alpha hydrolase-like', 'Ribosomal protein L25-like', '']	['28-337', '340-549', '15-134+176-342']	3	3	glnS28-337		-0.525788	-0.525788	1.95658	0.0587679
P32131	hemN	[R].EIELDVLDHLR.[A]	[150-160]	['cytosol']	Monomer	['a [4Fe-4S] iron-sulfur cluster']	N	873	52.729	0.0764386	1	1	5.766	['TIM beta/alpha-barrel']	['6-444']	1	1	hemN6-444		0.509717	0.509717	0.880948	0.0425967
P04825	pepN	[K].IKYPFLLSNGNR.[V]	[150-161]	['cytosol', 'inner membrane']	Monomer	None	N	3051	98.919	0.501154	1	1	5.039	['alpha-alpha superhelix', 'Zincin-like', 'Leukotriene A4 hydrolase N-terminal domain', '']	['546-869', '198-442', '9-192', '5-570+678-757']	4	4	pepNLNK		-0.885425	-0.885425	1.05893	0.00930122
P36553	hemF	[R].DLCLPFGEDVYPR.[Y]	[150-162]	['cytosol']	['HemF.2']	['Mn2+']	N	221	34.323	0.0125958	2	1	6.08	['Coproporphyrinogen III oxidase']	['3-299']	1	1	hemF3-299		-1.47617	-1.47617	3.25618	0.0670674
P0A7A9	ppa	[K].WVKVEGWENAEAAK.[A]	[150-163]	['cytosol']	['Ppa.6']	['Mg2+']	Y	66605	19.704	2.17927	6	1	4.909	['OB-fold']	['6-174']	1	1	ppa6-174		-1.8094	-1.8094	3.38866	0.0936713
P0A6J8	ddlA	[R].DAGLNIAPFITLTR.[A]	[150-163]	['cytosol']	Monomer	None	N	4072	39.316	0.265844	1	1	4.905	['ATP-grasp', 'PreATP-grasp domain']	['140-354', '3-139']	2	2	ddlA140-354		-1.20295	-1.20295	1.36458	0.569876
P0A9P6	deaD	[K].LSGLVLDEADEMLR.[M]	[150-163]	['cytosol']	Monomer	None	N	9221	70.546	1.08019	1	1	8.875	['P-loop containing nucleoside triphosphate hydrolases']	['75-361']	1	1	deaD75-361		0.887005	0.887005	0.947339	0.0956394
P0A8W8	yfbU	[R].QYHLSANEINQIINA.[-]	[150-164]	['cytosol']	Monomer	None	N	2882	19.536	0.0934929	1	1	6.223	['YfbU-like']	['1-164']	1	1	yfbU1-164		-1.21639	-1.21639	1.29736	0.076799
P0AF18	nagA	[R].KPDAALVDFLCENADVITK.[V]	[150-168]	['cytosol']	['NagA.4']	['Zn2+']	N	487	40.949	0.0331147	4	1	5.688	['TIM beta/alpha-barrel', 'Composite domain of metallo-dependent hydrolases']	['54-350', '1-53']	2	2	nagA54-350		-1.18501	-1.18501	1.33688	0.226475
P39406	rsmC	[K].QPVFDAEKFWGEYSVDGLTVK.[T]	[150-170]	['cytosol']	Monomer	['Mg2+']	N	2214	37.625	0.138326	1	1	6.139	['S-adenosyl-L-methionine-dependent methyltransferases']	['154-315']	1	1	rsmCLNK		-8.39416	-8.39416	1.4494	0
P0A7A9	ppa	[K].WVKVEGWENAEAAKAEIVASFER.[A]	[150-172]	['cytosol']	['Ppa.6']	['Mg2+']	Y	66605	19.704	2.17927	6	1	4.909	['OB-fold']	['6-174']	1	1	ppa6-174		-11.8091	-11.8091	0.989517	0
P0ACB2	hemB	[K].QAVVAAAAGADFIAPSAAMDGQVQAIR.[Q]	[150-176]	['cytosol']	['HemB.8']	['Zn2+']	Y	3626	35.625	0.214502	8	1	5.146	['TIM beta/alpha-barrel']	['4-319']	1	1	hemB4-319		-9.19472	-9.19472	2.27528	0
P00946	manA	[R].EFSEIVSLLQPVAGAHPAIAHFLQQPDAER.[L]	[150-179]	['cytosol']	Monomer	['Zn2+']	N	1879	42.85	0.133699	1	1	5.219	['Double-stranded beta-helix']	['1-375']	1	1	manA1-375		-9.88769	-9.88769	1.92117	0
P39377	iadA	[K].DVAIIDR.[V]	[151-157]	['cytosol']	['IadA.8']	['Zn2+']	N	1637	41.084	0.111679	8	1	4.976	['TIM beta/alpha-barrel', 'Composite domain of metallo-dependent hydrolases', 'Composite domain of metallo-dependent hydrolases']	['63-346', '3-77', '346-388']	3	2	iadA63-346		-0.599197	-0.599197	0.876773	0.0775645
P75823	ltaE	[K].EAWEFTR.[E]	[151-157]	['cytosol']	['LtaE.4']	["pyridoxal 5'-phosphateKinetic Parameters Substrate Km (ŒºM) Citations 4-hydroxy-L-threonine 27.0"]	N	684	36.495	0.0414513	4	1	5.896	['PLP-dependent transferase-like']	['2-324']	1	1	ltaE2-324		-0.498334	-0.498334	2.57167	0.019554
P18390	yjjA	[K].ACDLVLK.[Q]	[151-157]	['cytosol']	Monomer	None	N	1607	17.353	0.0463062	1	1	5.649	Unknown		0	0	yjjA		0.0888101	0.0888101	0.334862	0.0207406
P0AEU7	skp	[K].DITADVLK.[Q]	[151-158]	['outer membrane', 'periplasmic space']	['Skp.3']	None	N	20120	17.688	0.590957	3	1	10.035	['OmpH-like']	['20-160']	1	1	skp20-160		0.0910322	0.0910322	0.151603	0.119091
P07024	ushA	[R].LFKPWALFK.[R]	[151-159]	['periplasmic space']	Monomer	['Zn2+']	N	484	60.824	0.0488843	1	1	5.429	['Metallo-dependent phosphatases', "5'-nucleotidase (syn. UDP-sugar hydrolase), C-terminal domain"]	['27-360', '363-543']	2	2	ushA27-360		-1.82311	-1.82311	1.63438	0.317972
P00864	ppc	[K].MVEVNACLK.[Q]	[151-159]	['cytosol']	['Ppc.4']	['Mg2+']	N	2530	99.062	0.416176	4	1	5.455	['TIM beta/alpha-barrel']	['6-883']	1	1	ppc6-883		-1.46378	-1.46378	2.35	0.322614
P24182	accC	[K].RIGYPVIIK.[A]	[151-159]	['cytosol']	['AccA.2', 'AccD.2.', 'AccC.2.']	None	Y	13890	49.321	1.13758	8	3	6.784	['PreATP-grasp domain', 'Barrel-sandwich hybrid', 'ATP-grasp']	['1-114', '331-443', '83-347']	3	3	accC83-347		0.97307	0.97307	4.59801	0.0329059
P62399	rplE	[R].GLDITITTTAK.[S]	[151-161]	['cytosol', 'ribosome']	['RrlA.', 'RrfA.', 'RplA.', 'RplB.', 'RplC.', 'RplD.', 'RplE.', 'RplF.', 'RplJ.', 'RplL.2.2.', 'RplI.', 'RplK.', 'RplM.', 'RplN.', 'RplO.', 'RplP.', 'RplQ.', 'RplR.', 'RplS.', 'RplT.', 'RplU.', 'RplV.', 'RplW.', 'RplX.', 'RplY.', 'RpmA.', 'RpmB.', 'RpmC.', 'RpmD.', 'RpmE.', 'RpmF.', 'RpmG.', 'RpmH.', 'RpmI.', 'RpmJ.']	None	Y	111791	20.302	3.76873	38	35	9.71	['RL5-like']	['4-179']	1	1	rplE4-179		-1.23039	-1.23039	5.35405	0.103933
P75915	ycdY	[K].VEAHATTPFWR.[T]	[151-161]	['cytosol']	Monomer	None	N	2564	20.724	0.088235	1	1	4.028	['TorD-like']	['2-180']	1	1	ycdY2-180		-0.600647	-0.600647	0.497668	0.318802
P75736	ybfF	[R].QHLNEEGVIQFLLK.[S]	[151-164]	['cytosol']	Monomer	None	N	679	28.437	0.0320629	1	1	6.021	['alpha/beta-Hydrolases']	['12-253']	1	1	ybfF12-253		-9.16399	-9.16399	2.39596	0
P07004	proA	[R].TNAATVAVIQDALK.[S]	[151-164]	['cytosol']	['ProA.4']	None	N	2289	44.63	0.169637	4	1	5.353	['ALDH-like']	['3-416']	1	1	proA3-416		-2.22912	-2.22912	5.56087	0.0280504
P02925	rbsB	[K].VIELQGIAGTSAAR.[E]	[151-164]	['periplasmic space']	['RbsA.', 'RbsC.2', 'RbsB.']	None	N	1714	30.95	0.0880888	4	3	7.39	['Periplasmic binding protein-like I']	['26-295']	1	1	rbsB26-295		-1.18598	-1.18598	2.54592	0.12171
P77258	nemA	[R].ALELEEIPGIVNDFR.[Q]	[151-165]	['cytosol']	Monomer	['FMN']	N	514	39.516	0.0337276	1	1	5.924	['TIM beta/alpha-barrel']	['4-364']	1	1	nemA4-364		-0.961867	-0.961867	4.107	0.0779423
P0AEM9	fliY	[K].KVGVGLGTNYEEWLR.[Q]	[151-165]	['periplasmic space', 'membrane']	['TcyN.2', 'TcyL.2', 'TcyJ.']	None	N	1242	29.039	0.0598897	5	3	?	['Periplasmic binding protein-like II']	['15-264']	1	1	fliY15-264		-0.559736	-0.559736	1.27039	0.18943
P75914	ycdX	[K].HQVALEINNSSFLHSR.[K]	[151-166]	['cytosol']	['YcdX.3']	None	N	922	26.89	0.041169	3	1	5.629	['7-stranded beta/alpha barrel']	['3-241']	1	1	ycdX3-241		-5.15581	-5.15581	1.87885	0
P35340	ahpF	[K].HTAIDGGTFQNEITDR.[N]	[151-166]	['cytosol']	['AhpC.10', 'AhpF.2']	['FAD']	N	5698	56.177	0.531533	12	2	5.422	['FAD/NAD(P)-binding domain', 'Thioredoxin fold', 'Thioredoxin fold']	['207-514', '1-101', '106-197']	3	2	ahpF106-197		-0.430847	-0.430847	1.90941	0.0329671
P32664	nudC	[R].NGVHTVLAGFVEVGETLEQAVAR.[E]	[151-173]	['cytosol']	['NudC.2']	['Zn2+']	N	593	29.689	0.0292347	2	1	5.509	['Nudix', 'Nudix']	['79-241', '3-96']	2	1	nudC79-241		-7.48498	-7.48498	1.26333	0
P00959	metG	[K].SPDQYGDNCEVCGATYSPTELIEPK.[S]	[151-175]	['cytosol']	['MetG.2']	['Mg2+', 'Zn2+']	Y	6555	76.255	0.830023	2	1	5.572	['Adenine nucleotide alpha hydrolase-like', 'Anticodon-binding domain of a subclass of class I aminoacyl-tRNA synthetases', 'OB-fold', 'Rubredoxin-like']	['6-141+176-388', '391-548', '570-676', '142-176']	4	4	metG142-176		-1.8342	-1.8342	1.63216	0.397043
P0AA43	rsuA	[K].GVQLHNEKDLTKPAVLEVITPTQVR.[L]	[151-175]	['cytosol']	Monomer	None	N	2485	25.865	0.10673	1	1	5.874	['Pseudouridine synthase', 'Alpha-L RNA-binding motif']	['61-227', '1-55']	2	2	rsuA61-227		-1.37293	-1.37293	1.3323	0.378028
P52697	pgl	[R].ICLFTVSDDGHLVAQDPAEVTTVEGAGPR.[H]	[151-179]	['cytosol']	Monomer	None	N	2592	36.308	0.156274	1	1	4.979	['7-bladed beta-propeller']	['3-292']	1	1	pgl3-292		-10.7318	-10.7318	1.36475	0
P21893	recJ	[R].SLGIPVIVTDHHLPGDTLPAAEAIINPNLR.[D]	[151-180]	['cytosol']	Monomer	['Mg2+']	N	504	63.389	0.053051	1	1	5.328	['DHH phosphoesterases']	['48-465']	1	1	recJ48-465		-9.24001	-9.24001	2.62564	0
P0A6P1	tsf	[R].IGVLVAAK.[G]	[152-159]	['cytosol']	Monomer	None	Y	95122	30.423	4.80543	1	1	5.098	['EF-Ts domain-like', 'EF-Ts domain-like', 'RuvA C-terminal domain-like']	['142-281', '56-139', '4-54']	3	2	tsf142-281		-0.690002	-0.690002	0.743413	0.483932
P24182	accC	[R].IGYPVIIK.[A]	[152-159]	['cytosol']	['AccA.2', 'AccD.2.', 'AccC.2.']	None	Y	13890	49.321	1.13758	8	3	6.784	['PreATP-grasp domain', 'Barrel-sandwich hybrid', 'ATP-grasp']	['1-114', '331-443', '83-347']	3	3	accC83-347		0.946486	0.946486	4.74299	0.0538999
P0AF28	narL	[R].DVNQLTPR.[E]	[152-159]	['cytosol']	Monomer	None	N	1667	23.927	0.0662328	1	1	5.805	['Flavodoxin-like', 'DNA/RNA-binding 3-helical bundle']	['6-135', '146-213']	2	2	narL146-213		1.18757	1.18757	0.968304	0.273396
P75838	ycaO	[R].GICGLPFTR.[Q]	[152-160]	['cytosol']	Monomer	None	N	4641	65.652	0.505951	1	1	4.232	Unknown		0	0	ycaO		-0.442209	-0.442209	0.764663	0.244473
P0A8V2	rpoB	[R].SPGVFFDSDK.[G]	[152-161]	['cytosol']	['RpoA.2', 'RpoC.', 'RpoB.']	None	Y	16156	150.63	4.04105	4	3	5.02	['beta and beta-prime subunits of DNA dependent RNA-polymerase']	['11-226+343-939+1039-1341']	1	1	rpoB11-226+343-939+1039-1341		-1.22458	-1.22458	1.39874	0.380943
P04825	pepN	[K].YPFLLSNGNR.[V]	[152-161]	['cytosol', 'inner membrane']	Monomer	None	N	3051	98.919	0.501154	1	1	5.039	['alpha-alpha superhelix', 'Zincin-like', 'Leukotriene A4 hydrolase N-terminal domain', '']	['546-869', '198-442', '9-192', '5-570+678-757']	4	4	pepNLNK		-0.853552	-0.853552	0.846275	0.205856
P0A738	moaC	[K].SGDFKVEADD.[-]	[152-161]	['cytosol']	['MoaC.6']	None	N	1266	17.467	0.0367199	6	1	6.761	['Ferredoxin-like']	['4-155']	1	1	moaCLNK		0.264711	0.264711	0.329732	0.257562
P0ABB0	atpA	[K].AVDSMIPIGR.[G]	[152-161]	['inner membrane']	['AtpC.', 'AtpH.', 'AtpA.3.', 'AtpG.', 'AtpD.3.']	['Mg2']	N	30696	55.222	2.81477	9	5	5.839	['P-loop containing nucleoside triphosphate hydrolases', 'Left-handed superhelix', 'Domain of alpha and beta subunits of F1 ATP synthase-like']	['96-376', '378-508', '24-94']	3	3	atpA96-376		0.865842	0.865842	0.781803	0.276028
P23827	eco	[K].AEEKIDNAVVR.[-]	[152-162]	['periplasmic space']	['Eco.2']	None	N	2128	18.192	0.0642837	2	1	6.906	['Ecotin, trypsin inhibitor']	['26-160']	1	1	ecoLNK		-1.30731	-1.30731	1.30972	0.247256
P0AGJ5	yfiF	[R].KAYHVVDEAELTK.[A]	[152-164]	['cytosol']	Monomer	None	N	3949	37.784	0.247767	1	1	8.879	['alpha/beta knot', 'Bacillus chorismate mutase-like']	['185-343', '103-179']	2	2	yfiF103-179		-0.535782	-0.535782	0.552876	0.0610619
Q46899	casC	[R].VNLQQGVDIALSGR.[M]	[152-165]	['cytosol']	['CasA.', 'CasB.2', 'CasC.6', 'CasD.', 'CasE.']	None	N	18	40.025	0.00119633	11	5	6.067	Unknown		0	0	casC		-10.8537	-10.8537	2.1884	0
P0AEM9	fliY	[K].VGVGLGTNYEEWLR.[Q]	[152-165]	['periplasmic space', 'membrane']	['TcyN.2', 'TcyL.2', 'TcyJ.']	None	N	1242	29.039	0.0598897	5	3	?	['Periplasmic binding protein-like II']	['15-264']	1	1	fliY15-264		-0.683387	-0.683387	2.73433	0.0834914
Q46948	yajL	[K].LLTSQGPGTAIDFGLK.[I]	[152-167]	['cytosol']	['YajL.2']	None	N	1096	20.777	0.0378131	2	1	5.093	['Flavodoxin-like']	['5-188']	1	1	yajL5-188		-1.96439	-1.96439	1.05007	0.521047
P37051	purU	[K].MADAIDAYQPDYVVLAK.[Y]	[152-168]	['cytosol']	['PurU.6']	None	N	5277	31.935	0.279836	6	1	6.677	['Formyltransferase', 'Ferredoxin-like']	['86-279', '6-67']	2	2	purU86-279		-0.65617	-0.65617	2.29693	0.0936905
P0AE08	ahpC	[K].IKAAQYVASHPGEVCPAK.[W]	[152-169]	['cytosol']	['AhpC.10', 'AhpF.2']	['FAD']	N	92449	20.761	3.18713	12	2	4.909	['Thioredoxin fold']	['4-180']	1	1	ahpC4-180		-1.41232	-1.41232	1.25046	0.479348
P0AE08	ahpC	[K].IKAAQYVASHPGEVCPAKWK.[E]	[152-171]	['cytosol']	['AhpC.10', 'AhpF.2']	['FAD']	N	92449	20.761	3.18713	12	2	4.909	['Thioredoxin fold']	['4-180']	1	1	ahpC4-180		-0.338449	-0.338449	0.22499	0.0990896
P0AED7	dapE	[R].NERLDYCLVGEPSSIEVVGDVVK.[N]	[152-174]	['cytosol']	['DapE.2']	['Zn2+', 'Co2+']	Y	1286	41.269	0.088128	2	1	5.257	['Phosphorylase/hydrolase-like', 'Ferredoxin-like']	['5-178+292-373', '179-286']	2	2	dapE5-178+292-373		-2.62796	-2.62796	1.5161	0.22446
P00934	thrC	[K].VVILYPR.[G]	[153-159]	['cytosol']	Monomer	["pyridoxal 5'-phosphateInhibitors (Unknown Mechanism)4-phosphooxy-L-threonine"]	N	4879	47.114	0.381707	1	1	5.151	['Tryptophan synthase beta subunit-like PLP-dependent enzymes']	['1-426']	1	1	thrC1-426		-0.213086	-0.213086	0.592619	0.0942163
P0A9W3	ettA	[R].LPDWDAK.[I]	[153-159]	['cytosol', 'inner membrane']	Monomer	None	N	9191	62.443	0.953006	1	1	5.362	['P-loop containing nucleoside triphosphate hydrolases', 'P-loop containing nucleoside triphosphate hydrolases']	['11-243', '302-526']	2	1	ettA11-243		0.664404	0.664404	0.368861	0.443207
P0A940	bamA	[K].AVVTPLPR.[N]	[153-160]	['outer membrane']	['BamE.', 'BamC.', 'BamD.', 'BamA.', 'BamB.']	None	Y	3904	90.553	0.587032	5	5	4.791	Unknown		0	0	bamA		0.486058	0.486058	1.77051	0.0577884
P0AFG3	sucA	[K].LGELLEALK.[Q]	[153-161]	['cytosol']	['SucA.12.', 'SucB.24.', 'Lpd.2.']	['thiamine diphosphate', 'Mg2+']	N	3431	105.06	0.598559	38	3	6.179	['Thiamin diphosphate-binding fold (THDP-binding)', 'Thiamin diphosphate-binding fold (THDP-binding)']	['121-546', '575-791']	2	1	sucA121-546		-0.323723	-0.323723	0.629398	0.163856
P0A7A9	ppa	[K].VEGWENAEAAK.[A]	[153-163]	['cytosol']	['Ppa.6']	['Mg2+']	Y	66605	19.704	2.17927	6	1	4.909	['OB-fold']	['6-174']	1	1	ppa6-174		-1.78993	-1.78993	1.22082	0.0647868
P45578	luxS	[R].INSNEELALPK.[E]	[153-163]	['cytosol']	Monomer	None	N	9963	19.416	0.321217	1	1	5.105	['LuxS/MPP-like metallohydrolase']	['4-162']	1	1	luxSLNK		0.248448	0.248448	1.61292	0.0598005
P08312	pheS	[R].ADHDTFWFDTTR.[L]	[153-164]	['cytosol']	['PheS.2', 'PheT.2']	['Mg2+']	Y	8935	36.832	0.546473	4	2	5.91	['Class II aaRS and biotin synthetases', 'Long alpha-hairpin']	['92-326', '11-90']	2	2	pheS92-326		-1.91355	-1.91355	3.4387	0.0989019
P0AGJ5	yfiF	[K].AYHVVDEAELTK.[A]	[153-164]	['cytosol']	Monomer	None	N	3949	37.784	0.247767	1	1	8.879	['alpha/beta knot', 'Bacillus chorismate mutase-like']	['185-343', '103-179']	2	2	yfiF103-179		-0.466372	-0.466372	0.412008	0.0647742
P0AB77	kbl	[R].YANNDMQELEAR.[L]	[153-164]	['cytosol']	['Kbl.2']	["pyridoxal 5'-phosphate"]	N	3729	43.117	0.266987	2	1	5.686	['PLP-dependent transferase-like']	['5-396']	1	1	kbl5-396		0.842975	0.842975	1.14099	0.144717
P23869	ppiB	[K].EDVIIESVTVSE.[-]	[153-164]	['cytosol']	Monomer	None	N	25909	18.153	0.780995	1	1	5.491	['Cyclophilin-like']	['2-162']	1	1	ppiBLNK		1.11102	1.11102	3.42012	0.0483833
P45578	luxS	[R].INSNEELALPKEK.[L]	[153-165]	['cytosol']	Monomer	None	N	9963	19.416	0.321217	1	1	5.105	['LuxS/MPP-like metallohydrolase']	['4-162']	1	1	luxSLNK		0.24835	0.24835	0.143206	0.0121309
P67910	hldD	[R].QILPEANSQIVGFR.[Y]	[153-166]	['cytosol']	['RfaD.5']	['NADP+']	N	8651	34.893	0.501249	5	1	?	['NAD(P)-binding Rossmann-fold domains']	['1-306']	1	1	hldD1-306		-10.2376	-10.2376	4.03695	0
P0AG18	purE	[R].KAQTDEVLENPDPR.[G]	[153-166]	['cytosol']	['PurE.8']	None	N	1068	17.78	0.031532	8	1	6.223	['Flavodoxin-like']	['9-162']	1	1	purELNK		-0.497582	-0.497582	1.04484	0.108482
P69783	crr	[K].LSGSVTVGETPVIR.[I]	[153-166]	['cytosol', 'inner membrane']	['PtsG.2', 'Crr.']	None	N	32738	18.251	0.992174	3	2	4.593	['Barrel-sandwich hybrid']	['12-167']	1	1	crr12-167		-0.286719	-0.286719	0.491034	0.224162
P21513	rne	[K].EALASLELPEGMGLIVR.[T]	[153-169]	['cytosol', 'inner membrane']	['Ppk.2.', 'Rne.4.', 'RhlB.2.', 'Pnp.3.', 'Eno.2.']	['Mg2']	Y	2729	118.2	0.535636	13	5	5.413	['OB-fold']	['40-124']	1	1	rneLNK		0.945627	0.945627	0.870689	0.312362
P77690	arnB	[R].YGIAVIEDAAHAVGTYYK.[G]	[153-170]	['cytosol']	Monomer	["pyridoxal 5'-phosphate"]	N	105	42.238	0.00736447	1	1	6.561	['PLP-dependent transferase-like']	['4-376']	1	1	arnB4-376		-1.80284	-1.80284	3.17172	0.103307
P0A7A9	ppa	[K].VEGWENAEAAKAEIVASFER.[A]	[153-172]	['cytosol']	['Ppa.6']	['Mg2+']	Y	66605	19.704	2.17927	6	1	4.909	['OB-fold']	['6-174']	1	1	ppa6-174		-2.92979	-2.92979	4.14813	0.166199
P0AFG6	sucB	[K].APAKESAPAAAAPAAQPALAAR.[S]	[153-174]	['cytosol']	['SucA.12.', 'SucB.24.', 'Lpd.2.']	['thiamine diphosphate', 'FAD', 'Mg2+']	N	10970	44.011	0.801709	38	3	5.55	['CoA-dependent acyltransferases', 'Barrel-sandwich hybrid', 'Peripheral subunit-binding domain of 2-oxo acid dehydrogenase complex']	['175-404', '2-95', '106-151']	3	3	sucBLNK		0.692065	0.692065	0.922212	0.206697
P0A6N8	yeiP	[R].NKPATLSTGLVIQVPEYLSPGEK.[I]	[153-175]	['cytosol']	Monomer	None	N	8692	21.533	0.310795	1	1	4.757	['OB-fold', 'OB-fold', 'SH3-like barrel']	['132-189', '67-130', '1-65']	3	2	yeiP132-189		-1.03525	-1.03525	2.74765	0.181001
P0ABD5	accA	[R].FKMPIITFIDTPGAYPGVGAEER.[G]	[153-175]	['cytosol']	['AccA.2', 'AccD.2']	None	Y	10155	35.242	0.594278	4	2	5.768	['ClpP/crotonase']	['5-318']	1	1	accA5-318		-0.728218	-0.728218	0.255595	0.785071
P0A858	tpiA	[K].TQGAAAFEGAVIAYEPVWAIGTGK.[S]	[153-176]	['cytosol']	['TpiA.2']	None	N	11959	26.972	0.53562	2	1	5.701	['TIM beta/alpha-barrel']	['1-248']	1	1	tpiA1-248		-2.4313	-2.4313	4.28927	0.0748466
P76176	ydgD	[R].NPPSGITPLPLFEGDKAALTAALK.[A]	[153-176]	Unknown	Monomer	None	N	103	29.277	0.00500741	1	1	5.893	['Trypsin-like serine proteases']	['33-85+113-270']	1	1	ydgD33-85+113-270		-1.57345	-1.57345	3.51648	0.182484
P07395	pheT	[K].LDDNTIEISVTPNRADCLGIIGVAR.[D]	[153-177]	['cytosol']	['PheS.2', 'PheT.2']	['Mg2+']	Y	8573	87.378	1.2439	4	2	5.053	['PheT/TilS domain', 'Class II aaRS and biotin synthetases', 'OB-fold', 'Ferredoxin-like', 'Putative DNA-binding domain', 'Putative DNA-binding domain']	['197-393', '467-690', '45-147', '696-794', '403-475', '1-38+153-191']	6	5	pheT1-38+153-191		-9.85735	-9.85735	1.20742	0
P07813	leuS	[K].TSAVNWCPNDQTVLANEQVIDGCCWR.[C]	[153-178]	['cytosol']	Monomer	None	Y	8069	97.234	1.30283	1	1	5.041	['Adenine nucleotide alpha hydrolase-like', 'ValRS/IleRS/LeuRS editing domain', 'Anticodon-binding domain of a subclass of class I aminoacyl-tRNA synthetases']	['5-226+416-668', '226-415', '662-859']	3	3	leuS5-226+416-668		-10.4573	-10.4573	2.61568	0
P40874	solA	[K].TWIQLAK.[E]	[154-160]	['cytosol']	Monomer	['FAD']	N	1014	40.902	0.0688702	1	1	5.061	['FAD/NAD(P)-binding domain', 'FAD-linked reductases, C-terminal domain']	['2-217+314-371', '213-314']	2	2	solA2-217+314-371		-1.43142	-1.43142	2.32691	0.304115
P0AC38	aspA	[R].IAVYSSLIK.[L]	[154-162]	['cytosol']	['AspA.4']	['Mg2+']	N	1119	52.356	0.0972849	4	1	5.083	['L-aspartase-like']	['6-461']	1	1	aspA6-461		-5.17537	-5.17537	1.53224	0
P61889	mdh	[R].SNTFVAELK.[G]	[154-162]	['cytosol', 'membrane']	['Mdh.2']	None	N	9529	32.337	0.511677	2	1	5.534	['LDH C-terminal domain-like', 'NAD(P)-binding Rossmann-fold domains']	['147-303', '2-134']	2	2	mdh147-303		-2.525	-2.525	3.60843	0.726435
P0A6Q3	fabA	[R].LIYTASDLK.[V]	[154-162]	['cytosol']	['FabA.2']	None	Y	22820	18.969	0.718802	2	1	6.251	['Thioesterase/thiol ester dehydrase-isomerase']	['3-169']	1	1	fabA3-169		-1.49264	-1.49264	2.07627	0.48596
P04816	livK	[K].YILETVKPQR.[I]	[154-163]	['periplasmic space']	['LivK.', 'LivM.', 'LivH.', 'LivG.', 'LivF.']	None	N	845	39.379	0.0552549	5	5	5.45	['Periplasmic binding protein-like I']	['24-364']	1	1	livK24-364		-11.1971	-11.1971	2.39388	0
P0AGE9	sucD	[R].SGTLTYEAVK.[Q]	[154-163]	['cytosol']	['SucD.2', 'SucC.2']	['Mg2']	N	6091	29.777	0.301175	4	2	6.46	['Flavodoxin-like', 'NAD(P)-binding Rossmann-fold domains']	['123-288', '1-122']	2	2	sucD123-288		-1.30255	-1.30255	2.86988	0.0779864
P32157	yiiM	[K].VSADAPLELVSR.[V]	[154-165]	['cytosol']	['YiiM.2']	None	N	722	25.343	0.030384	2	1	5.783	['PK beta-barrel domain-like']	['3-223']	1	1	yiiM3-223		-0.500397	-0.500397	1.2062	0.147219
P37095	pepB	[R].EQGYMGLHTVGR.[G]	[154-165]	['cytosol']	['PepB.6']	None	N	2611	46.18	0.200221	6	1	5.607	['Phosphorylase/hydrolase-like']	['108-426']	1	1	pepB108-426		-0.186593	-0.186593	0.116686	0.200986
P61887	rffH	[R].AISLEEKPKQPK.[S]	[154-165]	['cytosol']	['RffH.4']	None	N	528	32.734	0.0287	4	1	5.208	['Nucleotide-diphospho-sugar transferases']	['1-286']	1	1	rffH1-286		-0.124483	-0.124483	0.0541952	0.477221
P09147	galE	[K].LMVEQILTDLQK.[A]	[154-165]	['cytosol']	['GalE.2']	['NAD+']	N	1734	37.265	0.1073	2	1	6.028	['NAD(P)-binding Rossmann-fold domains']	['3-336']	1	1	galE3-336		0.0877133	0.0877133	0.128637	0.19249
P08200	icd	[R].ENSEDIYAGIEWK.[A]	[154-166]	['cytosol']	['Icd.2']	['Mn2']	N	29482	45.757	2.24008	2	1	5.03	['Isocitrate/Isopropylmalate dehydrogenase-like']	['29-416']	1	1	icd29-416		-2.04583	-2.04583	1.97028	0.163533
P0A817	metK	[R].KNGTLPWLRPDAK.[S]	[154-166]	['cytosol']	['MetK.4']	['K+', 'Mg2+']	Y	22856	41.952	1.59222	4	1	4.987	['S-adenosylmethionine synthetase', 'S-adenosylmethionine synthetase', 'S-adenosylmethionine synthetase']	['233-382', '112-232', '3-109']	3	1	metK112-232		-0.34109	-0.34109	1.74392	0.0910542
P15042	ligA	[R].AIPLKLHGENIPAR.[L]	[154-167]	['cytosol']	Monomer	['Mg2+']	Y	2004	73.606	0.24494	1	1	5.32	['ATP-grasp', 'SAM domain-like', 'OB-fold', 'BRCT domain']	['4-318', '403-583', '318-400', '595-666']	4	4	ligA4-318		0.594176	0.594176	0.659126	0.201382
P0AE08	ahpC	[K].AAQYVASHPGEVCPAK.[W]	[154-169]	['cytosol']	['AhpC.10', 'AhpF.2']	['FAD']	N	92449	20.761	3.18713	12	2	4.909	['Thioredoxin fold']	['4-180']	1	1	ahpC4-180		-1.90267	-1.90267	4.43747	0.527201
P0A7G6	recA	[K].AEIEGEIGDSHMGLAAR.[M]	[154-170]	['cytosol']	Monomer	None	N	10377	37.973	0.654328	1	1	4.96	['P-loop containing nucleoside triphosphate hydrolases', 'Anti-LPS factor/recA domain']	['6-269', '273-326']	2	2	recA6-269		2.04301	2.04301	0.824011	0.475201
P0AE08	ahpC	[K].AAQYVASHPGEVCPAKWK.[E]	[154-171]	['cytosol']	['AhpC.10', 'AhpF.2']	['FAD']	N	92449	20.761	3.18713	12	2	4.909	['Thioredoxin fold']	['4-180']	1	1	ahpC4-180		-2.15407	-2.15407	1.17153	0.464046
P0AEY5	mdaB	[K].ANQFLGMEPLPTFIANDVIK.[M]	[154-173]	['cytosol']	['MdaB.2']	['FAD']	N	2863	21.891	0.104073	2	1	5.989	['Flavodoxin-like']	['1-192']	1	1	mdaB1-192		-0.821736	-0.821736	2.23326	0.0786845
P05055	pnp	[R].VGYINDQYVLNPTQDELKESK.[L]	[154-174]	['cytosol']	['Ppk.2.', 'Rne.4.', 'RhlB.2.', 'Pnp.3.', 'Eno.2.']	['Mg2+']	N	11905	77.101	1.52419	13	5	4.983	['Ribosomal protein S5 domain 2-like', 'Ribosomal protein S5 domain 2-like', 'Ribonuclease PH domain 2-like', 'Ribonuclease PH domain 2-like', 'DNA/RNA-binding 3-helical bundle', 'OB-fold', 'Eukaryotic type KH-domain (KH-domain type I)']	['3-144', '301-492', '145-235', '450-548', '226-325', '608-693', '554-622']	7	5	pnp145-235		-2.623	-2.623	2.411	0.0743828
P52643	ldhA	[K].IGVAMLR.[I]	[155-161]	['cytosol']	['LdhA.4']	None	N	2583	36.535	0.156705	4	1	5.2	['NAD(P)-binding Rossmann-fold domains', 'Flavodoxin-like']	['102-298', '2-135']	2	2	ldhA102-298		-9.47852	-9.47852	1.1787	0
P23843	oppA	[K].KPITDLGVK.[A]	[155-163]	['inner membrane', 'periplasmic space']	['OppC.', 'OppD.', 'OppF.', 'OppB.', 'OppA.']	None	N	21419	60.899	2.166	5	5	6.186	['Periplasmic binding protein-like II']	['35-525']	1	1	oppA35-525		-0.408642	-0.408642	0.228749	0.295318
P64483	yeaK	[R].IAQPELVNFRR.[T]	[155-165]	['cytosol']	Monomer	None	N	747	17.851	0.0221428	1	1	6.694	['YbaK/ProRS associated domain']	['10-163']	1	1	yeaKLNK		-0.197154	-0.197154	0.105265	0.529017
P0A7X6	rimM	[R].LVPFLDGQVIK.[K]	[155-165]	['cytosol', 'ribosome']	Monomer	None	N	6216	20.605	0.212683	1	1	4.461	['Reductase/isomerase/elongation factor common domain', 'PRC-barrel domain']	['12-100', '106-182']	2	2	rimM106-182		-0.18132	-0.18132	0.50271	0.0460101
P0A7V8	rpsD	[R].VKAALELAEQR.[E]	[155-165]	['cytosol', 'ribosome']	['RrsA.', 'RpsA.', 'RpsB.', 'RpsC.', 'RpsD.', 'RpsE.', 'RpsF.', 'RpsG.', 'RpsH.', 'RpsI.', 'RpsJ.', 'RpsK.', 'RpsL.', 'RpsM.', 'RpsN.', 'RpsO.', 'RpsP.', 'RpsQ.', 'RpsR.', 'RpsS.', 'RpsT.', 'RpsU.', 'Sra.']	None	Y	158063	23.469	6.1599	23	23	10.312	['Alpha-L RNA-binding motif']	['3-206']	1	1	rpsD3-206		-0.180055	-0.180055	0.0207698	0.176152
P0A817	metK	[K].NGTLPWLRPDAK.[S]	[155-166]	['cytosol']	['MetK.4']	['K+', 'Mg2+']	Y	22856	41.952	1.59222	4	1	4.987	['S-adenosylmethionine synthetase', 'S-adenosylmethionine synthetase', 'S-adenosylmethionine synthetase']	['233-382', '112-232', '3-109']	3	1	metK112-232		-0.378985	-0.378985	0.969351	0.127054
P0A7X6	rimM	[R].LVPFLDGQVIKK.[V]	[155-166]	['cytosol', 'ribosome']	Monomer	None	N	6216	20.605	0.212683	1	1	4.461	['Reductase/isomerase/elongation factor common domain', 'PRC-barrel domain']	['12-100', '106-182']	2	2	rimM106-182		-0.177853	-0.177853	0.197059	0.106052
P0A840	surE	[R].ILNINVPDLPLDQIK.[G]	[155-169]	['cytosol']	Monomer	['Mn2+', 'Mg2+', 'Ni2+', 'Co2+']	N	439	26.9	0.0196095	1	1	?	['SurE-like']	['1-246']	1	1	surE1-246		-5.53476	-5.53476	1.70048	0
P61316	lolA	[R].DGTIHQFSAVEQDDQR.[S]	[155-170]	['periplasmic space']	Monomer	None	Y	1198	22.497	0.0447539	1	1	6.48	['LolA-like prokaryotic lipoproteins and lipoprotein localization factors']	['22-202']	1	1	lolA22-202		-2.34769	-2.34769	4.42491	0
P37902	gltI	[K].AVVVTSGTTSEVLLNK.[L]	[155-170]	['periplasmic space']	['GltI.', 'GltK.', 'GltJ.', 'GltL.2']	None	N	1254	33.42	0.069591	5	4	8.674	['Periplasmic binding protein-like II']	['8-274']	1	1	gltI8-274		-1.04721	-1.04721	1.37802	0.0623094
P0AFK0	pmbA	[R].ITNTEGGSFNSHYGVK.[V]	[155-170]	['cytosol']	['TldD.', 'TldE.']	['Fe2+', 'Zn2+']	N	2444	48.37	0.196303	2	2	?	['Putative modulator of DNA gyrase, PmbA/TldD']	['18-449']	1	1	pmbA18-449		-0.420927	-0.420927	3.57973	0.0535446
P23882	fmt	[K].LSCPITAEDTSGTLYDK.[L]	[155-171]	['cytosol']	Monomer	['Mg2+', 'K+']	Y	2766	34.168	0.156935	1	1	5.499	['Formyltransferase', 'FMT C-terminal domain-like']	['5-207', '208-309']	2	2	fmt5-207		-9.23065	-9.23065	1.44521	0
P0AED7	dapE	[R].LDYCLVGEPSSIEVVGDVVK.[N]	[155-174]	['cytosol']	['DapE.2']	['Zn2+', 'Co2+']	Y	1286	41.269	0.088128	2	1	5.257	['Phosphorylase/hydrolase-like', 'Ferredoxin-like']	['5-178+292-373', '179-286']	2	2	dapE5-178+292-373		-1.9045	-1.9045	3.62933	0.252239
P17169	glmS	[R].GAYGTVIMDSRHPDTLLAAR.[S]	[155-174]	['cytosol']	['GlmS.2']	None	Y	7232	66.894	0.803331	2	1	5.608	['SIS domain', 'Ntn hydrolase-like']	['245-609', '2-232']	2	2	glmS2-232		-0.663267	-0.663267	0.435209	0.577243
P0AAI5	fabF	[R].GPSISIATACTSGVHNIGHAAR.[I]	[155-176]	['cytosol']	['FabF.2']	None	N	15814	43.046	1.13038	2	1	5.803	['Thiolase-like', 'Thiolase-like']	['3-252', '215-412']	2	1	fabF3-252		-8.14778	-8.14778	4.0296	0
P37902	gltI	[K].AVVVTSGTTSEVLLNKLNEEQK.[M]	[155-176]	['periplasmic space']	['GltI.', 'GltK.', 'GltJ.', 'GltL.2']	None	N	1254	33.42	0.069591	5	4	8.674	['Periplasmic binding protein-like II']	['8-274']	1	1	gltI8-274		-1.18652	-1.18652	1.86705	0.125284
P0A850	tig	[K].DGAVEAEDRVTIDFTGSVDGEEFEGGK.[A]	[155-181]	['cytosol']	Monomer	None	N	69639	48.193	5.57296	1	1	4.685	['Triger factor/SurA peptide-binding domain-like', 'Ribosome binding domain-like', 'FKBP-like']	['248-429', '1-131', '97-241']	3	3	tig97-241		7.932	7.932	1.11344	0.415236
P25437	frmA	[K].INPEANHEHVCLLGCGVTTGIGAVHNTAK.[V]	[155-183]	['cytosol']	['FrmA.2']	['Zn2']	N	4204	39.359	0.274761	2	1	5.962	['GroES-like', 'NAD(P)-binding Rossmann-fold domains', 'GroES-like']	['1-185', '161-333', '318-369']	3	2	frmA1-185		-11.787	-11.787	3.03484	0
P23882	fmt	[K].LSCPITAEDTSGTLYDKLAELGPQGLITTLK.[Q]	[155-185]	['cytosol']	Monomer	['Mg2+', 'K+']	Y	2766	34.168	0.156935	1	1	5.499	['Formyltransferase', 'FMT C-terminal domain-like']	['5-207', '208-309']	2	2	fmt5-207		-9.67205	-9.67205	1.13699	0
P0AB89	purB	[K].DLAVQYR.[D]	[156-162]	['cytosol']	['PurB.4']	None	Y	7380	51.543	0.631648	4	1	5.746	['L-aspartase-like']	['10-454']	1	1	purB10-454		0.464345	0.464345	0.540448	0.198554
P0AEK2	fabG	[K].AGLIGFSK.[S]	[156-163]	['cytosol']	['FabG.4']	None	Y	21408	25.56	0.908628	4	1	7.357	['NAD(P)-binding Rossmann-fold domains']	['3-241']	1	1	fabG3-241		0.105676	0.105676	0.00736497	0.667787
P27248	gcvT	[K].AATLFNDAQR.[Q]	[156-165]	['cytosol']	['Lpd.2.', 'GcvP.2.', 'GcvH.', 'GcvT.']	None	N	475	40.147	0.0316662	6	4	5.308	['Folate-binding domain', 'Elongation factor/aminomethyltransferase common domain']	['4-277', '271-361']	2	2	gcvT4-277		-12.0549	-12.0549	2.17606	0
P0AE18	map	[K].FVEAEGFSVVR.[E]	[156-166]	['cytosol']	Monomer	['Fe2+']	Y	9464	29.331	0.460947	1	1	5.671	['Creatinase/aminopeptidase']	['3-249']	1	1	map3-249		-0.996289	-0.996289	0.765606	0.575251
P0A8I5	trmB	[R].IVQVPFAELVK.[S]	[156-166]	['cytosol']	Monomer	None	N	4353	27.307	0.197384	1	1	6.601	['S-adenosyl-L-methionine-dependent methyltransferases']	['18-237']	1	1	trmB18-237		0.646114	0.646114	0.708015	0.277747
P31697	fimC	[K].LALPPDQAAEK.[L]	[156-166]	['periplasmic space']	Monomer	None	N	149	26.689	0.0066034	1	1	9.532	['Immunoglobulin-like beta-sandwich', 'C2 domain-like']	['37-154', '151-236']	2	2	fimC151-236		0.990063	0.990063	0.834119	0.217328
P0A9A6	ftsZ	[K].HVDSLITIPNDK.[L]	[156-167]	['cytosol']	Monomer	None	Y	6750	40.324	0.451977	1	1	4.489	['Tubulin nucleotide-binding domain-like', 'Bacillus chorismate mutase-like']	['12-207', '203-319']	2	2	ftsZ12-207		10.9669	10.9669	1.71832	0.198353
P31697	fimC	[K].LALPPDQAAEKLR.[F]	[156-168]	['periplasmic space']	Monomer	None	N	149	26.689	0.0066034	1	1	9.532	['Immunoglobulin-like beta-sandwich', 'C2 domain-like']	['37-154', '151-236']	2	2	fimC151-236		0.643029	0.643029	0.586836	0.270379
P0A805	frr	[R].SQDDVQKLTDAAIK.[K]	[156-169]	['cytosol']	Monomer	None	Y	23316	20.639	0.799083	1	1	6.676	['RRF/tRNA synthetase additional domain-like']	['4-184']	1	1	frr4-184		0.280103	0.280103	1.68014	0.0122378
P04335	frsA	[R].AYEEAAQRLPGTMR.[Q]	[156-169]	['cytosol']	Monomer	None	N	791	47.009	0.0617457	1	1	6.62	['alpha/beta-Hydrolases']	['46-413']	1	1	frsA46-413		1.51301	1.51301	1.89451	0.143709
P0A9A6	ftsZ	[K].HVDSLITIPNDKLLK.[V]	[156-170]	['cytosol']	Monomer	None	Y	6750	40.324	0.451977	1	1	4.489	['Tubulin nucleotide-binding domain-like', 'Bacillus chorismate mutase-like']	['12-207', '203-319']	2	2	ftsZ12-207		1.14217	1.14217	0.982767	0.316259
P0AC41	sdhA	[K].NHTTIFSEWYALDLVK.[N]	[156-171]	['inner membrane']	['SdhA.', 'SdhB.', 'SdhC.', 'SdhD.']	['heme b', 'a [2Fe-2S] iron-sulfur cluster', 'a [3Fe-4S] iron-sulfur cluster', 'a [4Fe-4S] iron-sulfur cluster', 'FAD']	N	3611	64.422	0.386288	4	4	5.958	['FAD/NAD(P)-binding domain', 'Spectrin repeat-like', 'Succinate dehydrogenase/fumarate reductase flavoprotein, catalytic domain']	['4-259+359-440', '440-588', '262-349']	3	3	sdhA4-259+359-440		-8.45295	-8.45295	1.57722	0
P0A8F0	upp	[K].VLVLVAAPEGIAALEK.[A]	[156-171]	['cytosol']	['Upp.3']	['Mg2+']	N	18345	22.533	0.686414	3	1	5.229	['PRTase-like']	['4-206']	1	1	upp4-206		-1.07672	-1.07672	0.461218	0.688795
P0A8G6	wrbA	[R].GGTPYGATTIAGGDGSR.[Q]	[156-172]	['cytosol']	['WrbA.4']	['FMN']	N	286	20.846	0.00990006	4	1	5.615	['Flavodoxin-like']	['1-196']	1	1	wrbA1-196		-1.96648	-1.96648	2.13847	0.173236
P45748	tsaC	[R].AQFGAAFPVVPGETGGR.[L]	[156-172]	['cytosol']	Monomer	None	Y	2394	20.768	0.0825597	1	1	4.802	['YrdC/RibB']	['4-187']	1	1	tsaC4-187		-0.877073	-0.877073	2.61304	0.154774
[truncated: 17,998 more rows]
