# Supplementary material for: Universal protein misfolding intermediates can bypass the proteostasis network and remain soluble and less functional
Source: Nat Commun. 2022 Jun 2;13:3081. doi: 10.1038/s41467-022-30548-5 (PMC9163053; doi:10.1038/s41467-022-30548-5)
Supplement: Supplementary file 5 — Supplementary Data 3 [file 41467_2022_30548_MOESM5_ESM.xlsx]

## Sheet: 20210524_B_R5min_MsFragger_out1
Accession	GeneName	Peptide Sequence	proteinaseKsite	Location	Composition	Cofactors	Essential?	Copy Number	Molecular Weight	Amount (fg)	Num Subunits	Unique Subunits	pI	Folds	Domain Ranges	Num Domains	Unique Domains	Domain Location	Position In Domain	PeptideRatio1	NormPeptideRatio1	PeptidePValue1	RefoldedCoeffVar1
P76052	abgB	[K].IAEGAALMTETTVECR.[F]	[277-292]	['cytosol']	['AbgB.2', 'AbgA.2']	['Mn2+']	N	?	52.194	?	4	2	5.452	['Phosphorylase/hydrolase-like', 'Ferredoxin-like']	['7-200+300-329+384-448', '191-293']	2	2	abgB191-293		2.78807	2.78807	2.14557	0.104603			tryp	frac	half-tryp	frac
P46133	abgT	[P].TDGTPVVVK.[N]	T58	['inner membrane']	Monomer	None	N	?	54.886	?	1	1	9.329	Unknown		0	0	abgT		0.152691	0.152691	0.190403	0.180578		< -6	839	4.37937	303	1.58158		0.216141
P75747	abrB	[S].PGGAAAMVAMAQDYGADIR.[L]	P119	['inner membrane']	Monomer	None	N	13	36.884	0.000796215	1	1	9.447	Unknown		0	0	abrB		0.68753	0.68753	0.727343	0.278611		bw -6 -1	2241	11.6975	623	3.25191
P0ABD5	accA	[K].AQLLADLADLDVLSTEDLK.[N]	[288-306]	['cytosol']	['AccA.2', 'AccD.2']	None	Y	10155	35.242	0.594278	4	2	5.768	['ClpP/crotonase']	['5-318']	1	1	accA5-318		-0.144836	-0.144836	0.0152117	0.143665		bw -1 1	4468	23.3218	4598	24.0004
P0ABD5	accA	[A].DLADLDVLSTEDLK.[N]	D293	['cytosol']	['AccA.2', 'AccD.2']	None	Y	10155	35.242	0.594278	4	2	5.768	['ClpP/crotonase']	['5-318']	1	1	accA5-318	289	0.267384	0.267384	0.125436	0.275748		bw 1 6	672	3.50767	3979	20.7694
P0ABD5	accA	[D].INIDEEVHR.[L]	I34	['cytosol']	['AccA.2', 'AccD.2']	None	Y	10155	35.242	0.594278	4	2	5.768	['ClpP/crotonase']	['5-318']	1	1	accA5-318	30	0.385838	0.385838	0.173906	0.566956		>6	80	0.41758	1355	7.07276
P0ABD5	accA	[K].SADKAPLAAEAMGIIAPR.[L]	[240-257]	['cytosol']	['AccA.2', 'AccD.2']	None	Y	10155	35.242	0.594278	4	2	5.768	['ClpP/crotonase']	['5-318']	1	1	accA5-318		0.468268	0.468268	0.291183	0.359172
P0ABD5	accA	[K].LIDSIIPEPLG.[G]	G273	['cytosol']	['AccA.2', 'AccD.2']	None	Y	10155	35.242	0.594278	4	2	5.768	['ClpP/crotonase']	['5-318']	1	1	accA5-318	269	0.172376	0.172376	0.408302	0.140011			8300	43.3239	10858	56.6761
P0ABD5	accA	[R].KIFADLGAWQIAQLAR.[H]	[53-68]	['cytosol']	['AccA.2', 'AccD.2']	None	Y	10155	35.242	0.594278	4	2	5.768	['ClpP/crotonase']	['5-318']	1	1	accA5-318		-0.867715	-0.867715	0.461963	0.611546
P0ABD5	accA	[K].AIVGGIAR.[L]	[100-107]	['cytosol']	['AccA.2', 'AccD.2']	None	Y	10155	35.242	0.594278	4	2	5.768	['ClpP/crotonase']	['5-318']	1	1	accA5-318		0.798668	0.798668	0.568244	0.396053
P0ABD5	accA	[R].LAFDEFDELAGDRAYADDK.[A]	[81-99]	['cytosol']	['AccA.2', 'AccD.2']	None	Y	10155	35.242	0.594278	4	2	5.768	['ClpP/crotonase']	['5-318']	1	1	accA5-318		0.521006	0.521006	0.602677	0.167989
P0ABD5	accA	[F].LDFEQPIAELEAK.[I]	L6	['cytosol']	['AccA.2', 'AccD.2']	None	Y	10155	35.242	0.594278	4	2	5.768	['ClpP/crotonase']	['5-318']	1	1	accA5-318	2	1.18104	1.18104	0.734159	0.192904
P0ABD5	accA	[K].LIDSIIPEPLGGAHR.[N]	[263-277]	['cytosol']	['AccA.2', 'AccD.2']	None	Y	10155	35.242	0.594278	4	2	5.768	['ClpP/crotonase']	['5-318']	1	1	accA5-318		1.42531	1.42531	0.786787	0.420638
P0ABD5	accA	[A].FDEFDELAGDR.[A]	F83	['cytosol']	['AccA.2', 'AccD.2']	None	Y	10155	35.242	0.594278	4	2	5.768	['ClpP/crotonase']	['5-318']	1	1	accA5-318	79	0.612478	0.612478	1.1689	0.0575568
P0ABD5	accA	[A].RLDGRPVMIIGHQK.[G]	R107	['cytosol']	['AccA.2', 'AccD.2']	None	Y	10155	35.242	0.594278	4	2	5.768	['ClpP/crotonase']	['5-318']	1	1	accA5-318	103	10.7961	10.7961	1.18693	0.379165
P0ABD5	accA	[R].LAFDEFDELAGDR.[A]	[81-93]	['cytosol']	['AccA.2', 'AccD.2']	None	Y	10155	35.242	0.594278	4	2	5.768	['ClpP/crotonase']	['5-318']	1	1	accA5-318		1.23507	1.23507	1.19156	0.304819
P0ABD5	accA	[K].LIDSIIPEPLGGAHRNPEAMAASLK.[A]	[263-287]	['cytosol']	['AccA.2', 'AccD.2']	None	Y	10155	35.242	0.594278	4	2	5.768	['ClpP/crotonase']	['5-318']	1	1	accA5-318		0.627161	0.627161	1.19645	0.0803825
P0ABD5	accA	[R].LGVPVVC.[T]	C197	['cytosol']	['AccA.2', 'AccD.2']	None	Y	10155	35.242	0.594278	4	2	5.768	['ClpP/crotonase']	['5-318']	1	1	accA5-318	193	9.56735	9.56735	1.38487	0.295984
P0ABD5	accA	[F].IDTPGAYPGVGAEER.[G]	I161	['cytosol']	['AccA.2', 'AccD.2']	None	Y	10155	35.242	0.594278	4	2	5.768	['ClpP/crotonase']	['5-318']	1	1	accA5-318	157	1.75757	1.75757	1.51493	0.312287
P0ABD5	accA	[F].ADLGAWQIAQLAR.[H]	A56	['cytosol']	['AccA.2', 'AccD.2']	None	Y	10155	35.242	0.594278	4	2	5.768	['ClpP/crotonase']	['5-318']	1	1	accA5-318	52	1.18905	1.18905	1.82311	0.0606145
P0ABD5	accA	[R].LGVPVVCTVIGEGGSGGAL.[A]	L209	['cytosol']	['AccA.2', 'AccD.2']	None	Y	10155	35.242	0.594278	4	2	5.768	['ClpP/crotonase']	['5-318']	1	1	accA5-318	205	1.64739	1.64739	1.96494	0.161127
P0ABD5	accA	[K].LIDSIIPEPLGGAH.[R]	H276	['cytosol']	['AccA.2', 'AccD.2']	None	Y	10155	35.242	0.594278	4	2	5.768	['ClpP/crotonase']	['5-318']	1	1	accA5-318	272	1.3232	1.3232	1.98263	0.051614
P0ABD5	accA	[L].AFDEFDELAGDR.[A]	A82	['cytosol']	['AccA.2', 'AccD.2']	None	Y	10155	35.242	0.594278	4	2	5.768	['ClpP/crotonase']	['5-318']	1	1	accA5-318	78	2.73322	2.73322	2.12546	0.218279
P0ABD5	accA	[R].LDGRPVMIIGHQK.[G]	[108-120]	['cytosol']	['AccA.2', 'AccD.2']	None	Y	10155	35.242	0.594278	4	2	5.768	['ClpP/crotonase']	['5-318']	1	1	accA5-318		1.33871	1.33871	2.26301	0.105078
P0ABD5	accA	[K].IDSLTAVSR.[Q]	[19-27]	['cytosol']	['AccA.2', 'AccD.2']	None	Y	10155	35.242	0.594278	4	2	5.768	['ClpP/crotonase']	['5-318']	1	1	accA5-318		1.28495	1.28495	2.90491	0.0542996
P0ABD5	accA	[K].SADKAPLAAEAM.[G]	M251	['cytosol']	['AccA.2', 'AccD.2']	None	Y	10155	35.242	0.594278	4	2	5.768	['ClpP/crotonase']	['5-318']	1	1	accA5-318	247	11.5634	11.5634	3.01479	0.0439835
P0ABD5	accA	[Q].LLADLADLDVLSTEDLK.[N]	L290	['cytosol']	['AccA.2', 'AccD.2']	None	Y	10155	35.242	0.594278	4	2	5.768	['ClpP/crotonase']	['5-318']	1	1	accA5-318	286	1.96099	1.96099	3.81448	0.100968
P0ABD5	accA	[K].LDINIDEEVHR.[L]	[32-42]	['cytosol']	['AccA.2', 'AccD.2']	None	Y	10155	35.242	0.594278	4	2	5.768	['ClpP/crotonase']	['5-318']	1	1	accA5-318		1.95178	1.95178	3.96224	0.0995942
P0ABD5	accA	[L].ADLADLDVLSTEDLK.[N]	A292	['cytosol']	['AccA.2', 'AccD.2']	None	Y	10155	35.242	0.594278	4	2	5.768	['ClpP/crotonase']	['5-318']	1	1	accA5-318	288	2.03191	2.03191	4.46258	0.037757
P0ABD5	accA	[R].QDEKLDINIDEEVHR.[L]	[28-42]	['cytosol']	['AccA.2', 'AccD.2']	None	Y	10155	35.242	0.594278	4	2	5.768	['ClpP/crotonase']	['5-318']	1	1	accA5-318		1.00551	1.00551	7.85092	0.018099
P0ABD8	accB	[R].SPMVGTFYR.[T]	[85-93]	['cytosol']	Monomer	None	Y	34495	16.687	0.955836	1	1	4.474	['Barrel-sandwich hybrid']	['81-156']	1	1	accB81-156		0.214822	0.214822	0.0235664	0.181669
P0ABD8	accB	[I].SELEISEGEESVR.[I]	S19	['cytosol']	Monomer	None	Y	34495	16.687	0.955836	1	1	4.474	['Barrel-sandwich hybrid']	['81-156']	1	1	accBLNK		-0.0900558	-0.0900558	0.0433794	0.0225506
P0ABD8	accB	[K].AFIEVGQK.[V]	[101-108]	['cytosol']	Monomer	None	Y	34495	16.687	0.955836	1	1	4.474	['Barrel-sandwich hybrid']	['81-156']	1	1	accB81-156		-0.0867112	-0.0867112	0.0614048	0.208297
P0ABD8	accB	[K].MMNQIEADKSGTVK.[A]	[123-136]	['cytosol']	Monomer	None	Y	34495	16.687	0.955836	1	1	4.474	['Barrel-sandwich hybrid']	['81-156']	1	1	accB81-156		0.115117	0.115117	0.0949005	0.028331
P0ABD8	accB	[K].AILVESGQPVEFDEPLVV.[I]	V154	['cytosol']	Monomer	None	Y	34495	16.687	0.955836	1	1	4.474	['Barrel-sandwich hybrid']	['81-156']	1	1	accB81-156	74	-0.351126	-0.351126	0.0988785	0.704237
P0ABD8	accB	[S].MEAPAAAEISGHIVR.[S]	M70	['cytosol']	Monomer	None	Y	34495	16.687	0.955836	1	1	4.474	['Barrel-sandwich hybrid']	['81-156']	1	1	accBLNK		0.258174	0.258174	0.124874	0.258388
P0ABD8	accB	[N].AAAPATVPSMEAPAAAEISGHIVR.[S]	A61	['cytosol']	Monomer	None	Y	34495	16.687	0.955836	1	1	4.474	['Barrel-sandwich hybrid']	['81-156']	1	1	accBLNK		-0.645519	-0.645519	0.159727	0.824307
P0ABD8	accB	[V].EESGISELEISEGEESVR.[I]	E14	['cytosol']	Monomer	None	Y	34495	16.687	0.955836	1	1	4.474	['Barrel-sandwich hybrid']	['81-156']	1	1	accBLNK		-0.355	-0.355	0.191316	0.412841
P0ABD8	accB	[T].FYRTPSPDAK.[A]	F91	['cytosol']	Monomer	None	Y	34495	16.687	0.955836	1	1	4.474	['Barrel-sandwich hybrid']	['81-156']	1	1	accB81-156	11	-0.648555	-0.648555	0.192839	0.537385
P0ABD8	accB	[K].AFIEVGQKV.[N]	V109	['cytosol']	Monomer	None	Y	34495	16.687	0.955836	1	1	4.474	['Barrel-sandwich hybrid']	['81-156']	1	1	accB81-156	29	-0.286319	-0.286319	0.347789	0.201744
P0ABD8	accB	[K].AILVESGQPVEFDEPLVVIE.[-]	[137-156]	['cytosol']	Monomer	None	Y	34495	16.687	0.955836	1	1	4.474	['Barrel-sandwich hybrid']	['81-156']	1	1	accB81-156		0.228254	0.228254	0.348549	0.110223
P0ABD8	accB	[A].EISGHIVR.[S]	E77	['cytosol']	Monomer	None	Y	34495	16.687	0.955836	1	1	4.474	['Barrel-sandwich hybrid']	['81-156']	1	1	accBLNK		-11.6713	-11.6713	0.642008	0
P0ABD8	accB	[I].LVESGQPVEFDEPLVVIE.[-]	L139	['cytosol']	Monomer	None	Y	34495	16.687	0.955836	1	1	4.474	['Barrel-sandwich hybrid']	['81-156']	1	1	accB81-156	59	10.2004	10.2004	0.665699	0.790915
P0ABD8	accB	[A].AAEISGHIVR.[S]	A75	['cytosol']	Monomer	None	Y	34495	16.687	0.955836	1	1	4.474	['Barrel-sandwich hybrid']	['81-156']	1	1	accBLNK		-12.6242	-12.6242	0.722655	0
P0ABD8	accB	[M].KMMNQIEADKSGTVK.[A]	K122	['cytosol']	Monomer	None	Y	34495	16.687	0.955836	1	1	4.474	['Barrel-sandwich hybrid']	['81-156']	1	1	accB81-156	42	1.54907	1.54907	0.791285	0.431359
P0ABD8	accB	[A].TVPSMEAPAAAEISGHIVR.[S]	T66	['cytosol']	Monomer	None	Y	34495	16.687	0.955836	1	1	4.474	['Barrel-sandwich hybrid']	['81-156']	1	1	accBLNK		0.547711	0.547711	0.995395	0.134788
P0ABD8	accB	[L].VESGQPVEFDEPLVVIE.[-]	V140	['cytosol']	Monomer	None	Y	34495	16.687	0.955836	1	1	4.474	['Barrel-sandwich hybrid']	['81-156']	1	1	accB81-156	60	0.779792	0.779792	1.02031	0.218234
P0ABD8	accB	[R].SPMVGTFY.[R]	Y92	['cytosol']	Monomer	None	Y	34495	16.687	0.955836	1	1	4.474	['Barrel-sandwich hybrid']	['81-156']	1	1	accB81-156	12	2.33074	2.33074	1.39023	0.322179
P0ABD8	accB	[K].VNVGDTLCIVEAM.[K]	M121	['cytosol']	Monomer	None	Y	34495	16.687	0.955836	1	1	4.474	['Barrel-sandwich hybrid']	['81-156']	1	1	accB81-156	41	0.734545	0.734545	1.92423	0.0413787
P24182	accC	[K].ACVDIGYR.[G]	[263-270]	['cytosol']	['AccA.2', 'AccD.2.', 'AccC.2.']	None	Y	13890	49.321	1.13758	8	3	6.784	['PreATP-grasp domain', 'Barrel-sandwich hybrid', 'ATP-grasp']	['1-114', '331-443', '83-347']	3	3	accC83-347		0.0635911	0.0635911	0.042871	0.0330126
P24182	accC	[R].LMGDKVSAIAAMK.[K]	[112-124]	['cytosol']	['AccA.2', 'AccD.2.', 'AccC.2.']	None	Y	13890	49.321	1.13758	8	3	6.784	['PreATP-grasp domain', 'Barrel-sandwich hybrid', 'ATP-grasp']	['1-114', '331-443', '83-347']	3	3	accC83-347		0.055587	0.055587	0.0507875	0.189788
P24182	accC	[K].AAFSNDMVYMEK.[Y]	[191-202]	['cytosol']	['AccA.2', 'AccD.2.', 'AccC.2.']	None	Y	13890	49.321	1.13758	8	3	6.784	['PreATP-grasp domain', 'Barrel-sandwich hybrid', 'ATP-grasp']	['1-114', '331-443', '83-347']	3	3	accC83-347		0.265961	0.265961	0.0537083	0.0939051
P24182	accC	[R].IAAGQPLSIK.[Q]	[315-324]	['cytosol']	['AccA.2', 'AccD.2.', 'AccC.2.']	None	Y	13890	49.321	1.13758	8	3	6.784	['PreATP-grasp domain', 'Barrel-sandwich hybrid', 'ATP-grasp']	['1-114', '331-443', '83-347']	3	3	accC83-347		0.365029	0.365029	0.121327	0.51025
P24182	accC	[K].IVIANRGEIALR.[I]	[5-16]	['cytosol']	['AccA.2', 'AccD.2.', 'AccC.2.']	None	Y	13890	49.321	1.13758	8	3	6.784	['PreATP-grasp domain', 'Barrel-sandwich hybrid', 'ATP-grasp']	['1-114', '331-443', '83-347']	3	3	accC1-114		-0.243935	-0.243935	0.167093	0.245672
P24182	accC	[K].SYLNIPAIISAA.[E]	A70	['cytosol']	['AccA.2', 'AccD.2.', 'AccC.2.']	None	Y	13890	49.321	1.13758	8	3	6.784	['PreATP-grasp domain', 'Barrel-sandwich hybrid', 'ATP-grasp']	['1-114', '331-443', '83-347']	3	3	accC1-114	70	0.40722	0.40722	0.238647	0.521122
P24182	accC	[R].SGFIFIGPK.[A]	[98-106]	['cytosol']	['AccA.2', 'AccD.2.', 'AccC.2.']	None	Y	13890	49.321	1.13758	8	3	6.784	['PreATP-grasp domain', 'Barrel-sandwich hybrid', 'ATP-grasp']	['1-114', '331-443', '83-347']	3	3	accCLNK		0.236671	0.236671	0.255343	0.193884
P24182	accC	[K].KAGVPCVPGSDGPLGDDMDKNR.[A]	[125-146]	['cytosol']	['AccA.2', 'AccD.2.', 'AccC.2.']	None	Y	13890	49.321	1.13758	8	3	6.784	['PreATP-grasp domain', 'Barrel-sandwich hybrid', 'ATP-grasp']	['1-114', '331-443', '83-347']	3	3	accC83-347		0.313882	0.313882	0.298004	0.246454
P24182	accC	[K].SYLNIPAIIS.[A]	S68	['cytosol']	['AccA.2', 'AccD.2.', 'AccC.2.']	None	Y	13890	49.321	1.13758	8	3	6.784	['PreATP-grasp domain', 'Barrel-sandwich hybrid', 'ATP-grasp']	['1-114', '331-443', '83-347']	3	3	accC1-114	68	0.678958	0.678958	0.374329	0.528528
P24182	accC	[R].INAEDPNTFLPSPGK.[I]	[339-353]	['cytosol']	['AccA.2', 'AccD.2.', 'AccC.2.']	None	Y	13890	49.321	1.13758	8	3	6.784	['PreATP-grasp domain', 'Barrel-sandwich hybrid', 'ATP-grasp']	['1-114', '331-443', '83-347']	3	3	accC331-443		0.212941	0.212941	0.4057	0.0121699
P24182	accC	[K].SYLNIPAIISA.[A]	A69	['cytosol']	['AccA.2', 'AccD.2.', 'AccC.2.']	None	Y	13890	49.321	1.13758	8	3	6.784	['PreATP-grasp domain', 'Barrel-sandwich hybrid', 'ATP-grasp']	['1-114', '331-443', '83-347']	3	3	accC1-114	69	0.69173	0.69173	0.444004	0.445087
P24182	accC	[L].ADETVCIGPAPSVK.[S]	A45	['cytosol']	['AccA.2', 'AccD.2.', 'AccC.2.']	None	Y	13890	49.321	1.13758	8	3	6.784	['PreATP-grasp domain', 'Barrel-sandwich hybrid', 'ATP-grasp']	['1-114', '331-443', '83-347']	3	3	accC1-114	45	0.695708	0.695708	0.552759	0.300943
P24182	accC	[R].IAAGQPLSIKQEEVHVR.[G]	[315-331]	['cytosol']	['AccA.2', 'AccD.2.', 'AccC.2.']	None	Y	13890	49.321	1.13758	8	3	6.784	['PreATP-grasp domain', 'Barrel-sandwich hybrid', 'ATP-grasp']	['1-114', '331-443', '83-347']	3	3	accC83-347		-0.385171	-0.385171	0.641543	0.161222
P24182	accC	[R].FHAPGGFGVR.[W]	[357-366]	['cytosol']	['AccA.2', 'AccD.2.', 'AccC.2.']	None	Y	13890	49.321	1.13758	8	3	6.784	['PreATP-grasp domain', 'Barrel-sandwich hybrid', 'ATP-grasp']	['1-114', '331-443', '83-347']	3	3	accC331-443		0.521766	0.521766	0.752374	0.182804
P24182	accC	[-].MLDKIVIANR.[G]	[1-10]	['cytosol']	['AccA.2', 'AccD.2.', 'AccC.2.']	None	Y	13890	49.321	1.13758	8	3	6.784	['PreATP-grasp domain', 'Barrel-sandwich hybrid', 'ATP-grasp']	['1-114', '331-443', '83-347']	3	3	accC1-114		0.900143	0.900143	0.847397	0.102971
P24182	accC	[T].RFHAPGGFGVR.[W]	R356	['cytosol']	['AccA.2', 'AccD.2.', 'AccC.2.']	None	Y	13890	49.321	1.13758	8	3	6.784	['PreATP-grasp domain', 'Barrel-sandwich hybrid', 'ATP-grasp']	['1-114', '331-443', '83-347']	3	3	accC331-443	26	3.45588	3.45588	0.899922	0.508261
P24182	accC	[K].VVEEAPAPGITPELRR.[Y]	[239-254]	['cytosol']	['AccA.2', 'AccD.2.', 'AccC.2.']	None	Y	13890	49.321	1.13758	8	3	6.784	['PreATP-grasp domain', 'Barrel-sandwich hybrid', 'ATP-grasp']	['1-114', '331-443', '83-347']	3	3	accC83-347		1.17448	1.17448	0.917039	0.390777
P24182	accC	[Y].AGYTVPPYYDSMIGK.[L]	A373	['cytosol']	['AccA.2', 'AccD.2.', 'AccC.2.']	None	Y	13890	49.321	1.13758	8	3	6.784	['PreATP-grasp domain', 'Barrel-sandwich hybrid', 'ATP-grasp']	['1-114', '331-443', '83-347']	3	3	accC331-443	43	10.7253	10.7253	0.94561	0.521229
P24182	accC	[R].GDAELAQSISMTR.[A]	[174-186]	['cytosol']	['AccA.2', 'AccD.2.', 'AccC.2.']	None	Y	13890	49.321	1.13758	8	3	6.784	['PreATP-grasp domain', 'Barrel-sandwich hybrid', 'ATP-grasp']	['1-114', '331-443', '83-347']	3	3	accC83-347		0.895037	0.895037	0.954908	0.162436
P24182	accC	[R].MKNALQELIIDGIK.[T]	[402-415]	['cytosol']	['AccA.2', 'AccD.2.', 'AccC.2.']	None	Y	13890	49.321	1.13758	8	3	6.784	['PreATP-grasp domain', 'Barrel-sandwich hybrid', 'ATP-grasp']	['1-114', '331-443', '83-347']	3	3	accC331-443		1.29042	1.29042	0.992771	0.296067
P24182	accC	[A].GVPCVPGSDGPLGDDMDKNR.[A]	G127	['cytosol']	['AccA.2', 'AccD.2.', 'AccC.2.']	None	Y	13890	49.321	1.13758	8	3	6.784	['PreATP-grasp domain', 'Barrel-sandwich hybrid', 'ATP-grasp']	['1-114', '331-443', '83-347']	3	3	accC83-347	45	10.0141	10.0141	1.12564	0.410005
P24182	accC	[Y].TVPPYYDSMIGK.[L]	T376	['cytosol']	['AccA.2', 'AccD.2.', 'AccC.2.']	None	Y	13890	49.321	1.13758	8	3	6.784	['PreATP-grasp domain', 'Barrel-sandwich hybrid', 'ATP-grasp']	['1-114', '331-443', '83-347']	3	3	accC331-443	46	10.7424	10.7424	1.14752	0.454859
P24182	accC	[C].RINAEDPNTFLPSPGK.[I]	R338	['cytosol']	['AccA.2', 'AccD.2.', 'AccC.2.']	None	Y	13890	49.321	1.13758	8	3	6.784	['PreATP-grasp domain', 'Barrel-sandwich hybrid', 'ATP-grasp']	['1-114', '331-443', '83-347']	3	3	accCLNK		1.85861	1.85861	1.18005	0.295321
P24182	accC	[Q].VEHPVTEMITGVDLIK.[E]	V295	['cytosol']	['AccA.2', 'AccD.2.', 'AccC.2.']	None	Y	13890	49.321	1.13758	8	3	6.784	['PreATP-grasp domain', 'Barrel-sandwich hybrid', 'ATP-grasp']	['1-114', '331-443', '83-347']	3	3	accC83-347	213	9.47419	9.47419	1.22636	0.360385
P24182	accC	[R].HVEIQVL.[A]	L215	['cytosol']	['AccA.2', 'AccD.2.', 'AccC.2.']	None	Y	13890	49.321	1.13758	8	3	6.784	['PreATP-grasp domain', 'Barrel-sandwich hybrid', 'ATP-grasp']	['1-114', '331-443', '83-347']	3	3	accC83-347	133	2.02153	2.02153	1.27015	0.261901
P24182	accC	[M].NDENFQHGGTNIHYLEKK.[L]	N426	['cytosol']	['AccA.2', 'AccD.2.', 'AccC.2.']	None	Y	13890	49.321	1.13758	8	3	6.784	['PreATP-grasp domain', 'Barrel-sandwich hybrid', 'ATP-grasp']	['1-114', '331-443', '83-347']	3	3	accC331-443	96	9.88366	9.88366	1.27429	0.339458
P24182	accC	[R].INAEDPNTFLPSPGKITR.[F]	[339-356]	['cytosol']	['AccA.2', 'AccD.2.', 'AccC.2.']	None	Y	13890	49.321	1.13758	8	3	6.784	['PreATP-grasp domain', 'Barrel-sandwich hybrid', 'ATP-grasp']	['1-114', '331-443', '83-347']	3	3	accC331-443		0.957573	0.957573	1.35947	0.154809
P24182	accC	[L].SENANFAEQVER.[S]	S86	['cytosol']	['AccA.2', 'AccD.2.', 'AccC.2.']	None	Y	13890	49.321	1.13758	8	3	6.784	['PreATP-grasp domain', 'Barrel-sandwich hybrid', 'ATP-grasp']	['1-114', '331-443', '83-347']	3	3	accCLNK		1.23112	1.23112	1.52433	0.177804
P24182	accC	[A].AGQPLSIKQEEVHVR.[G]	A317	['cytosol']	['AccA.2', 'AccD.2.', 'AccC.2.']	None	Y	13890	49.321	1.13758	8	3	6.784	['PreATP-grasp domain', 'Barrel-sandwich hybrid', 'ATP-grasp']	['1-114', '331-443', '83-347']	3	3	accC83-347	235	1.60567	1.60567	1.52434	0.194488
P24182	accC	[K].LICYGENR.[D]	[388-395]	['cytosol']	['AccA.2', 'AccD.2.', 'AccC.2.']	None	Y	13890	49.321	1.13758	8	3	6.784	['PreATP-grasp domain', 'Barrel-sandwich hybrid', 'ATP-grasp']	['1-114', '331-443', '83-347']	3	3	accC331-443		-3.4879	-3.4879	1.54407	0.148464
P24182	accC	[Q].VLADGQGNAIYLAER.[D]	V214	['cytosol']	['AccA.2', 'AccD.2.', 'AccC.2.']	None	Y	13890	49.321	1.13758	8	3	6.784	['PreATP-grasp domain', 'Barrel-sandwich hybrid', 'ATP-grasp']	['1-114', '331-443', '83-347']	3	3	accC83-347	132	1.12726	1.12726	1.55534	0.210514
P24182	accC	[S].GFIFIGPK.[A]	G99	['cytosol']	['AccA.2', 'AccD.2.', 'AccC.2.']	None	Y	13890	49.321	1.13758	8	3	6.784	['PreATP-grasp domain', 'Barrel-sandwich hybrid', 'ATP-grasp']	['1-114', '331-443', '83-347']	3	3	accCLNK		8.53648	8.53648	1.62598	0.220886
P24182	accC	[A].PGITPELR.[R]	P246	['cytosol']	['AccA.2', 'AccD.2.', 'AccC.2.']	None	Y	13890	49.321	1.13758	8	3	6.784	['PreATP-grasp domain', 'Barrel-sandwich hybrid', 'ATP-grasp']	['1-114', '331-443', '83-347']	3	3	accC83-347	164	0.742744	0.742744	1.95754	0.0803973
P24182	accC	[K].TNVDLQIR.[I]	[416-423]	['cytosol']	['AccA.2', 'AccD.2.', 'AccC.2.']	None	Y	13890	49.321	1.13758	8	3	6.784	['PreATP-grasp domain', 'Barrel-sandwich hybrid', 'ATP-grasp']	['1-114', '331-443', '83-347']	3	3	accC331-443		0.910797	0.910797	2.11506	0.0394363
P24182	accC	[R].IGYPVIIK.[A]	[152-159]	['cytosol']	['AccA.2', 'AccD.2.', 'AccC.2.']	None	Y	13890	49.321	1.13758	8	3	6.784	['PreATP-grasp domain', 'Barrel-sandwich hybrid', 'ATP-grasp']	['1-114', '331-443', '83-347']	3	3	accC83-347		0.533816	0.533816	2.21725	0.0587878
P24182	accC	[N].AEDPNTFLPSPGK.[I]	A341	['cytosol']	['AccA.2', 'AccD.2.', 'AccC.2.']	None	Y	13890	49.321	1.13758	8	3	6.784	['PreATP-grasp domain', 'Barrel-sandwich hybrid', 'ATP-grasp']	['1-114', '331-443', '83-347']	3	3	accCLNK		1.93305	1.93305	2.21959	0.184582
P24182	accC	[R].FHAPGGF.[G]	F363	['cytosol']	['AccA.2', 'AccD.2.', 'AccC.2.']	None	Y	13890	49.321	1.13758	8	3	6.784	['PreATP-grasp domain', 'Barrel-sandwich hybrid', 'ATP-grasp']	['1-114', '331-443', '83-347']	3	3	accC331-443	33	2.67844	2.67844	2.40514	0.114858
P24182	accC	[A].VAIHPGYGFLSENANFAEQVER.[S]	V76	['cytosol']	['AccA.2', 'AccD.2.', 'AccC.2.']	None	Y	13890	49.321	1.13758	8	3	6.784	['PreATP-grasp domain', 'Barrel-sandwich hybrid', 'ATP-grasp']	['1-114', '331-443', '83-347']	3	3	accC1-114	76	2.02899	2.02899	2.54334	0.144248
P24182	accC	[K].HVLLADETVCIGPAPSVK.[S]	[41-58]	['cytosol']	['AccA.2', 'AccD.2.', 'AccC.2.']	None	Y	13890	49.321	1.13758	8	3	6.784	['PreATP-grasp domain', 'Barrel-sandwich hybrid', 'ATP-grasp']	['1-114', '331-443', '83-347']	3	3	accC1-114		1.06914	1.06914	2.58482	0.128247
P24182	accC	[K].VVEEAPAPGITPELR.[R]	[239-253]	['cytosol']	['AccA.2', 'AccD.2.', 'AccC.2.']	None	Y	13890	49.321	1.13758	8	3	6.784	['PreATP-grasp domain', 'Barrel-sandwich hybrid', 'ATP-grasp']	['1-114', '331-443', '83-347']	3	3	accC83-347		1.815	1.815	2.63893	0.220686
P24182	accC	[K].AGVPCVPGSDGPLGDDMDKNR.[A]	[126-146]	['cytosol']	['AccA.2', 'AccD.2.', 'AccC.2.']	None	Y	13890	49.321	1.13758	8	3	6.784	['PreATP-grasp domain', 'Barrel-sandwich hybrid', 'ATP-grasp']	['1-114', '331-443', '83-347']	3	3	accC83-347		1.6818	1.6818	2.7028	0.0770712
P24182	accC	[K].NALQELIIDGIK.[T]	[404-415]	['cytosol']	['AccA.2', 'AccD.2.', 'AccC.2.']	None	Y	13890	49.321	1.13758	8	3	6.784	['PreATP-grasp domain', 'Barrel-sandwich hybrid', 'ATP-grasp']	['1-114', '331-443', '83-347']	3	3	accC331-443		1.2498	1.2498	2.9792	0.0991511
P24182	accC	[R].IQVEHPVTEMITGVDLIK.[E]	[293-310]	['cytosol']	['AccA.2', 'AccD.2.', 'AccC.2.']	None	Y	13890	49.321	1.13758	8	3	6.784	['PreATP-grasp domain', 'Barrel-sandwich hybrid', 'ATP-grasp']	['1-114', '331-443', '83-347']	3	3	accC83-347		1.64461	1.64461	3.5714	0.14204
P24182	accC	[K].RIGYPVIIK.[A]	[151-159]	['cytosol']	['AccA.2', 'AccD.2.', 'AccC.2.']	None	Y	13890	49.321	1.13758	8	3	6.784	['PreATP-grasp domain', 'Barrel-sandwich hybrid', 'ATP-grasp']	['1-114', '331-443', '83-347']	3	3	accC83-347		0.978893	0.978893	3.61899	0.106676
P24182	accC	[M].NDENFQHGGTNIHYLEK.[K]	N426	['cytosol']	['AccA.2', 'AccD.2.', 'AccC.2.']	None	Y	13890	49.321	1.13758	8	3	6.784	['PreATP-grasp domain', 'Barrel-sandwich hybrid', 'ATP-grasp']	['1-114', '331-443', '83-347']	3	3	accC331-443	96	1.69993	1.69993	4.05613	0.111257
P0A9Q5	accD	[K].LMNLPAPNPEAPR.[E]	[277-289]	['cytosol']	['AccA.2', 'AccD.2']	None	Y	8774	33.322	0.485487	4	2	7.481	['ClpP/crotonase']	['23-284']	1	1	accDLNK		0.223755	0.223755	0.0867592	0.680455
P0A9Q5	accD	[K].ASIPEGVWTK.[C]	[17-26]	['cytosol']	['AccA.2', 'AccD.2']	None	Y	8774	33.322	0.485487	4	2	7.481	['ClpP/crotonase']	['23-284']	1	1	accDLNK		0.413088	0.413088	0.137368	0.537303
P0A9Q5	accD	[R].SEFLIEK.[G]	[248-254]	['cytosol']	['AccA.2', 'AccD.2']	None	Y	8774	33.322	0.485487	4	2	7.481	['ClpP/crotonase']	['23-284']	1	1	accD23-284		0.599145	0.599145	0.541429	0.0527902
P0A9Q5	accD	[L].MNLPAPNPEAPR.[E]	M278	['cytosol']	['AccA.2', 'AccD.2']	None	Y	8774	33.322	0.485487	4	2	7.481	['ClpP/crotonase']	['23-284']	1	1	accD23-284	256	11.0341	11.0341	0.892288	0.56149
P0A9Q5	accD	[R].EGVVVPPVPDQEPEA.[-]	[290-304]	['cytosol']	['AccA.2', 'AccD.2']	None	Y	8774	33.322	0.485487	4	2	7.481	['ClpP/crotonase']	['23-284']	1	1	accDLNK		0.763102	0.763102	1.10609	0.178635
P0A9Q5	accD	[M].NLPAPNPEAPR.[E]	N279	['cytosol']	['AccA.2', 'AccD.2']	None	Y	8774	33.322	0.485487	4	2	7.481	['ClpP/crotonase']	['23-284']	1	1	accD23-284	257	0.776331	0.776331	1.18564	0.138622
P0A9Q5	accD	[Q].KETGEKDALVVMK.[G]	K100	['cytosol']	['AccA.2', 'AccD.2']	None	Y	8774	33.322	0.485487	4	2	7.481	['ClpP/crotonase']	['23-284']	1	1	accD23-284	78	1.17256	1.17256	1.27627	0.21718
P0A9Q5	accD	[F].AMLGDLNIAEPK.[A]	A211	['cytosol']	['AccA.2', 'AccD.2']	None	Y	8774	33.322	0.485487	4	2	7.481	['ClpP/crotonase']	['23-284']	1	1	accD23-284	189	7.46991	7.46991	1.36709	0.313085
P0A9Q5	accD	[H].SLLDEGSLVELGSELEPK.[D]	S63	['cytosol']	['AccA.2', 'AccD.2']	None	Y	8774	33.322	0.485487	4	2	7.481	['ClpP/crotonase']	['23-284']	1	1	accD23-284	41	8.06386	8.06386	1.37852	0.297575
P0A9Q5	accD	[R].LHSLLDEGSLVELGSELEPK.[D]	[61-80]	['cytosol']	['AccA.2', 'AccD.2']	None	Y	8774	33.322	0.485487	4	2	7.481	['ClpP/crotonase']	['23-284']	1	1	accD23-284		1.41187	1.41187	1.47342	0.180017
P0A9Q5	accD	[R].EKLPPGFQR.[S]	[239-247]	['cytosol']	['AccA.2', 'AccD.2']	None	Y	8774	33.322	0.485487	4	2	7.481	['ClpP/crotonase']	['23-284']	1	1	accD23-284		0.987868	0.987868	1.61178	0.132161
P0A9Q5	accD	[K].DALVVMK.[G]	[106-112]	['cytosol']	['AccA.2', 'AccD.2']	None	Y	8774	33.322	0.485487	4	2	7.481	['ClpP/crotonase']	['23-284']	1	1	accD23-284		1.95184	1.95184	1.96253	0.141623
P0A9Q5	accD	[R].AVEQALEDNCPLICFSASGGAR.[M]	[145-166]	['cytosol']	['AccA.2', 'AccD.2']	None	Y	8774	33.322	0.485487	4	2	7.481	['ClpP/crotonase']	['23-284']	1	1	accD23-284		-9.85361	-9.85361	2.009	0
P0A9Q5	accD	[K].LASILAK.[L]	[270-276]	['cytosol']	['AccA.2', 'AccD.2']	None	Y	8774	33.322	0.485487	4	2	7.481	['ClpP/crotonase']	['23-284']	1	1	accD23-284		1.7795	1.7795	2.04053	0.218066
P0A9Q5	accD	[K].GAIDMIVR.[R]	[255-262]	['cytosol']	['AccA.2', 'AccD.2']	None	Y	8774	33.322	0.485487	4	2	7.481	['ClpP/crotonase']	['23-284']	1	1	accD23-284		1.78434	1.78434	2.10021	0.151794
P0A9Q5	accD	[K].ALIGFAGPR.[V]	[223-231]	['cytosol']	['AccA.2', 'AccD.2']	None	Y	8774	33.322	0.485487	4	2	7.481	['ClpP/crotonase']	['23-284']	1	1	accD23-284		1.79742	1.79742	2.23899	0.167286
P0A9Q5	accD	[R].AVEQALEDNCPLICF.[S]	F159	['cytosol']	['AccA.2', 'AccD.2']	None	Y	8774	33.322	0.485487	4	2	7.481	['ClpP/crotonase']	['23-284']	1	1	accD23-284	137	3.17204	3.17204	2.71094	0.100949
P0A9Q5	accD	[L].LDEGSLVELGSELEPK.[D]	L65	['cytosol']	['AccA.2', 'AccD.2']	None	Y	8774	33.322	0.485487	4	2	7.481	['ClpP/crotonase']	['23-284']	1	1	accD23-284	43	2.223	2.223	2.99128	0.0302069
P0A9Q5	accD	[K].CDSCGQVLYR.[A]	[27-36]	['cytosol']	['AccA.2', 'AccD.2']	None	Y	8774	33.322	0.485487	4	2	7.481	['ClpP/crotonase']	['23-284']	1	1	accD23-284		0.531808	0.531808	4.26006	0.0316076
P0A9G6	aceA	[R].THAGIEQAISR.[G]	[265-275]	Unknown	['AceA.4']	['Mg2+']	N	1483	47.522	0.117027	4	1	5.054	['TIM beta/alpha-barrel']	['4-417']	1	1	aceA4-417		-0.827184	-0.827184	2.11972	0.20155
P0AFG8	aceE	[T].TLNENYHMPAMPEGAEEGIRK.[G]	T692	['cytosol']	['AceE.2.12', 'AceF.24', 'Lpd.2.6']	['thiamine diphosphate', 'FAD', 'Mg2+']	N	66813	99.668	11.0577	60	3	5.429	['Thiamin diphosphate-binding fold (THDP-binding)', 'Thiamin diphosphate-binding fold (THDP-binding)', 'TK C-terminal domain-like']	['58-469', '474-701', '702-885']	3	2	aceE474-701	219	0.004635	0.004635	0.00191084	0.56518
P0AFG8	aceE	[R].DWLQAIE.[S]	E22	['cytosol']	['AceE.2.12', 'AceF.24', 'Lpd.2.6']	['thiamine diphosphate', 'FAD', 'Mg2+']	N	66813	99.668	11.0577	60	3	5.429	['Thiamin diphosphate-binding fold (THDP-binding)', 'Thiamin diphosphate-binding fold (THDP-binding)', 'TK C-terminal domain-like']	['58-469', '474-701', '702-885']	3	2	aceELNK		0.0138023	0.0138023	0.0134392	0.285163
P0AFG8	aceE	[R].KGGVNVAAGTGISNYINTIPVEEQPEYPGNLELER.[R]	[46-80]	['cytosol']	['AceE.2.12', 'AceF.24', 'Lpd.2.6']	['thiamine diphosphate', 'FAD', 'Mg2+']	N	66813	99.668	11.0577	60	3	5.429	['Thiamin diphosphate-binding fold (THDP-binding)', 'Thiamin diphosphate-binding fold (THDP-binding)', 'TK C-terminal domain-like']	['58-469', '474-701', '702-885']	3	2	aceELNK		0.0512847	0.0512847	0.0150359	0.83611
P0AFG8	aceE	[V].CFNHFFR.[A]	C121	['cytosol']	['AceE.2.12', 'AceF.24', 'Lpd.2.6']	['thiamine diphosphate', 'FAD', 'Mg2+']	N	66813	99.668	11.0577	60	3	5.429	['Thiamin diphosphate-binding fold (THDP-binding)', 'Thiamin diphosphate-binding fold (THDP-binding)', 'TK C-terminal domain-like']	['58-469', '474-701', '702-885']	3	2	aceE58-469	64	0.062358	0.062358	0.0195496	0.605613
P0AFG8	aceE	[K].EISTTIAFVR.[A]	[492-501]	['cytosol']	['AceE.2.12', 'AceF.24', 'Lpd.2.6']	['thiamine diphosphate', 'FAD', 'Mg2+']	N	66813	99.668	11.0577	60	3	5.429	['Thiamin diphosphate-binding fold (THDP-binding)', 'Thiamin diphosphate-binding fold (THDP-binding)', 'TK C-terminal domain-like']	['58-469', '474-701', '702-885']	3	2	aceE474-701		0.159557	0.159557	0.0347741	0.463457
P0AFG8	aceE	[R].QPNFTEKLELPSLQDFGALLEEQSK.[E]	[467-491]	['cytosol']	['AceE.2.12', 'AceF.24', 'Lpd.2.6']	['thiamine diphosphate', 'FAD', 'Mg2+']	N	66813	99.668	11.0577	60	3	5.429	['Thiamin diphosphate-binding fold (THDP-binding)', 'Thiamin diphosphate-binding fold (THDP-binding)', 'TK C-terminal domain-like']	['58-469', '474-701', '702-885']	3	2	aceELNK		0.364583	0.364583	0.0414774	0.915838
P0AFG8	aceE	[R].EKLDNLVFVIN.[C]	N259	['cytosol']	['AceE.2.12', 'AceF.24', 'Lpd.2.6']	['thiamine diphosphate', 'FAD', 'Mg2+']	N	66813	99.668	11.0577	60	3	5.429	['Thiamin diphosphate-binding fold (THDP-binding)', 'Thiamin diphosphate-binding fold (THDP-binding)', 'TK C-terminal domain-like']	['58-469', '474-701', '702-885']	3	2	aceE58-469	202	0.119059	0.119059	0.0455243	0.784253
P0AFG8	aceE	[F].PEGSEEHTYLHAQR.[Q]	P443	['cytosol']	['AceE.2.12', 'AceF.24', 'Lpd.2.6']	['thiamine diphosphate', 'FAD', 'Mg2+']	N	66813	99.668	11.0577	60	3	5.429	['Thiamin diphosphate-binding fold (THDP-binding)', 'Thiamin diphosphate-binding fold (THDP-binding)', 'TK C-terminal domain-like']	['58-469', '474-701', '702-885']	3	2	aceE58-469	386	-0.0407089	-0.0407089	0.0619684	0.202681
P0AFG8	aceE	[K].LHGYLPSR.[Q]	[459-466]	['cytosol']	['AceE.2.12', 'AceF.24', 'Lpd.2.6']	['thiamine diphosphate', 'FAD', 'Mg2+']	N	66813	99.668	11.0577	60	3	5.429	['Thiamin diphosphate-binding fold (THDP-binding)', 'Thiamin diphosphate-binding fold (THDP-binding)', 'TK C-terminal domain-like']	['58-469', '474-701', '702-885']	3	2	aceE58-469		-0.20519	-0.20519	0.063767	0.359845
P0AFG8	aceE	[Q].AIESVIREEGVER.[A]	A20	['cytosol']	['AceE.2.12', 'AceF.24', 'Lpd.2.6']	['thiamine diphosphate', 'FAD', 'Mg2+']	N	66813	99.668	11.0577	60	3	5.429	['Thiamin diphosphate-binding fold (THDP-binding)', 'Thiamin diphosphate-binding fold (THDP-binding)', 'TK C-terminal domain-like']	['58-469', '474-701', '702-885']	3	2	aceELNK		0.222934	0.222934	0.0719403	0.306521
P0AFG8	aceE	[R].NEQDGGDLV.[Y]	V138	['cytosol']	['AceE.2.12', 'AceF.24', 'Lpd.2.6']	['thiamine diphosphate', 'FAD', 'Mg2+']	N	66813	99.668	11.0577	60	3	5.429	['Thiamin diphosphate-binding fold (THDP-binding)', 'Thiamin diphosphate-binding fold (THDP-binding)', 'TK C-terminal domain-like']	['58-469', '474-701', '702-885']	3	2	aceE58-469	81	0.146918	0.146918	0.0741917	0.495446
P0AFG8	aceE	[A].QYLIDQLLAEAR.[K]	Q34	['cytosol']	['AceE.2.12', 'AceF.24', 'Lpd.2.6']	['thiamine diphosphate', 'FAD', 'Mg2+']	N	66813	99.668	11.0577	60	3	5.429	['Thiamin diphosphate-binding fold (THDP-binding)', 'Thiamin diphosphate-binding fold (THDP-binding)', 'TK C-terminal domain-like']	['58-469', '474-701', '702-885']	3	2	aceELNK		0.250698	0.250698	0.076307	0.181633
P0AFG8	aceE	[T].GISNYINTIPVEEQPEYPGNLELER.[R]	G56	['cytosol']	['AceE.2.12', 'AceF.24', 'Lpd.2.6']	['thiamine diphosphate', 'FAD', 'Mg2+']	N	66813	99.668	11.0577	60	3	5.429	['Thiamin diphosphate-binding fold (THDP-binding)', 'Thiamin diphosphate-binding fold (THDP-binding)', 'TK C-terminal domain-like']	['58-469', '474-701', '702-885']	3	2	aceELNK		0.297494	0.297494	0.0855417	0.485746
P0AFG8	aceE	[R].DRFNVPVSDADIEKLPYITFPEGSEEHTYLHAQ.[R]	Q455	['cytosol']	['AceE.2.12', 'AceF.24', 'Lpd.2.6']	['thiamine diphosphate', 'FAD', 'Mg2+']	N	66813	99.668	11.0577	60	3	5.429	['Thiamin diphosphate-binding fold (THDP-binding)', 'Thiamin diphosphate-binding fold (THDP-binding)', 'TK C-terminal domain-like']	['58-469', '474-701', '702-885']	3	2	aceE58-469	398	-0.297833	-0.297833	0.0930916	0.546457
P0AFG8	aceE	[R].QIGIYSPNGQQYTPQDR.[E]	[535-551]	['cytosol']	['AceE.2.12', 'AceF.24', 'Lpd.2.6']	['thiamine diphosphate', 'FAD', 'Mg2+']	N	66813	99.668	11.0577	60	3	5.429	['Thiamin diphosphate-binding fold (THDP-binding)', 'Thiamin diphosphate-binding fold (THDP-binding)', 'TK C-terminal domain-like']	['58-469', '474-701', '702-885']	3	2	aceE474-701		-0.483813	-0.483813	0.108201	0.808347
P0AFG8	aceE	[R].ALNVMLK.[N]	[502-508]	['cytosol']	['AceE.2.12', 'AceF.24', 'Lpd.2.6']	['thiamine diphosphate', 'FAD', 'Mg2+']	N	66813	99.668	11.0577	60	3	5.429	['Thiamin diphosphate-binding fold (THDP-binding)', 'Thiamin diphosphate-binding fold (THDP-binding)', 'TK C-terminal domain-like']	['58-469', '474-701', '702-885']	3	2	aceE474-701		0.254139	0.254139	0.124431	0.111692
P0AFG8	aceE	[Q].AIESVIR.[E]	A20	['cytosol']	['AceE.2.12', 'AceF.24', 'Lpd.2.6']	['thiamine diphosphate', 'FAD', 'Mg2+']	N	66813	99.668	11.0577	60	3	5.429	['Thiamin diphosphate-binding fold (THDP-binding)', 'Thiamin diphosphate-binding fold (THDP-binding)', 'TK C-terminal domain-like']	['58-469', '474-701', '702-885']	3	2	aceELNK		0.254226	0.254226	0.1275	0.0788933
P0AFG8	aceE	[Y].DVCFNHFFR.[A]	D119	['cytosol']	['AceE.2.12', 'AceF.24', 'Lpd.2.6']	['thiamine diphosphate', 'FAD', 'Mg2+']	N	66813	99.668	11.0577	60	3	5.429	['Thiamin diphosphate-binding fold (THDP-binding)', 'Thiamin diphosphate-binding fold (THDP-binding)', 'TK C-terminal domain-like']	['58-469', '474-701', '702-885']	3	2	aceE58-469	62	-0.496599	-0.496599	0.136293	0.91307
P0AFG8	aceE	[K].LDNLVFVIN.[C]	N259	['cytosol']	['AceE.2.12', 'AceF.24', 'Lpd.2.6']	['thiamine diphosphate', 'FAD', 'Mg2+']	N	66813	99.668	11.0577	60	3	5.429	['Thiamin diphosphate-binding fold (THDP-binding)', 'Thiamin diphosphate-binding fold (THDP-binding)', 'TK C-terminal domain-like']	['58-469', '474-701', '702-885']	3	2	aceE58-469	202	0.330106	0.330106	0.155866	0.637799
P0AFG8	aceE	[R].FNVPVSDADIEKLPYITFPEGSEEHTYLHA.[Q]	A454	['cytosol']	['AceE.2.12', 'AceF.24', 'Lpd.2.6']	['thiamine diphosphate', 'FAD', 'Mg2+']	N	66813	99.668	11.0577	60	3	5.429	['Thiamin diphosphate-binding fold (THDP-binding)', 'Thiamin diphosphate-binding fold (THDP-binding)', 'TK C-terminal domain-like']	['58-469', '474-701', '702-885']	3	2	aceE58-469	397	0.487392	0.487392	0.162697	0.530161
P0AFG8	aceE	[R].TTLNGEGLQHEDGHSHIQSL.[T]	L651	['cytosol']	['AceE.2.12', 'AceF.24', 'Lpd.2.6']	['thiamine diphosphate', 'FAD', 'Mg2+']	N	66813	99.668	11.0577	60	3	5.429	['Thiamin diphosphate-binding fold (THDP-binding)', 'Thiamin diphosphate-binding fold (THDP-binding)', 'TK C-terminal domain-like']	['58-469', '474-701', '702-885']	3	2	aceE474-701	178	0.193602	0.193602	0.170449	0.195006
P0AFG8	aceE	[R].DWLQAIESVIR.[E]	[16-26]	['cytosol']	['AceE.2.12', 'AceF.24', 'Lpd.2.6']	['thiamine diphosphate', 'FAD', 'Mg2+']	N	66813	99.668	11.0577	60	3	5.429	['Thiamin diphosphate-binding fold (THDP-binding)', 'Thiamin diphosphate-binding fold (THDP-binding)', 'TK C-terminal domain-like']	['58-469', '474-701', '702-885']	3	2	aceELNK		0.637532	0.637532	0.170536	0.557285
P0AFG8	aceE	[R].IGDLCWAA.[G]	A615	['cytosol']	['AceE.2.12', 'AceF.24', 'Lpd.2.6']	['thiamine diphosphate', 'FAD', 'Mg2+']	N	66813	99.668	11.0577	60	3	5.429	['Thiamin diphosphate-binding fold (THDP-binding)', 'Thiamin diphosphate-binding fold (THDP-binding)', 'TK C-terminal domain-like']	['58-469', '474-701', '702-885']	3	2	aceE474-701	142	0.149211	0.149211	0.184274	0.133027
P0AFG8	aceE	[R].TTLNGEGLQHEDGHSHIQSLTIPN.[C]	N655	['cytosol']	['AceE.2.12', 'AceF.24', 'Lpd.2.6']	['thiamine diphosphate', 'FAD', 'Mg2+']	N	66813	99.668	11.0577	60	3	5.429	['Thiamin diphosphate-binding fold (THDP-binding)', 'Thiamin diphosphate-binding fold (THDP-binding)', 'TK C-terminal domain-like']	['58-469', '474-701', '702-885']	3	2	aceE474-701	182	-0.469711	-0.469711	0.191488	1.00431
P0AFG8	aceE	[A].AGTGISNYINTIPVEEQPEYPGNLELERR.[I]	A53	['cytosol']	['AceE.2.12', 'AceF.24', 'Lpd.2.6']	['thiamine diphosphate', 'FAD', 'Mg2+']	N	66813	99.668	11.0577	60	3	5.429	['Thiamin diphosphate-binding fold (THDP-binding)', 'Thiamin diphosphate-binding fold (THDP-binding)', 'TK C-terminal domain-like']	['58-469', '474-701', '702-885']	3	2	aceELNK		-0.510429	-0.510429	0.192064	0.566658
P0AFG8	aceE	[R].VLGTDGFGR.[S]	[823-831]	['cytosol']	['AceE.2.12', 'AceF.24', 'Lpd.2.6']	['thiamine diphosphate', 'FAD', 'Mg2+']	N	66813	99.668	11.0577	60	3	5.429	['Thiamin diphosphate-binding fold (THDP-binding)', 'Thiamin diphosphate-binding fold (THDP-binding)', 'TK C-terminal domain-like']	['58-469', '474-701', '702-885']	3	2	aceE702-885		-0.205867	-0.205867	0.206556	0.209358
P0AFG8	aceE	[R].NEQDGGDLVYFQGHISPGVYAR.[A]	[130-151]	['cytosol']	['AceE.2.12', 'AceF.24', 'Lpd.2.6']	['thiamine diphosphate', 'FAD', 'Mg2+']	N	66813	99.668	11.0577	60	3	5.429	['Thiamin diphosphate-binding fold (THDP-binding)', 'Thiamin diphosphate-binding fold (THDP-binding)', 'TK C-terminal domain-like']	['58-469', '474-701', '702-885']	3	2	aceE58-469		-0.530332	-0.530332	0.210069	0.649617
P0AFG8	aceE	[A].AGTGISNYINTIPVEEQPEYPGNLELER.[R]	A53	['cytosol']	['AceE.2.12', 'AceF.24', 'Lpd.2.6']	['thiamine diphosphate', 'FAD', 'Mg2+']	N	66813	99.668	11.0577	60	3	5.429	['Thiamin diphosphate-binding fold (THDP-binding)', 'Thiamin diphosphate-binding fold (THDP-binding)', 'TK C-terminal domain-like']	['58-469', '474-701', '702-885']	3	2	aceELNK		-0.46519	-0.46519	0.212492	0.557315
P0AFG8	aceE	[R].KGGVNVAAGTGISN.[Y]	N59	['cytosol']	['AceE.2.12', 'AceF.24', 'Lpd.2.6']	['thiamine diphosphate', 'FAD', 'Mg2+']	N	66813	99.668	11.0577	60	3	5.429	['Thiamin diphosphate-binding fold (THDP-binding)', 'Thiamin diphosphate-binding fold (THDP-binding)', 'TK C-terminal domain-like']	['58-469', '474-701', '702-885']	3	2	aceE58-469	2	0.282065	0.282065	0.22046	0.365635
P0AFG8	aceE	[R].LTQEQLDNFRQEVHGNGLSSYPHPK.[L]	[158-182]	['cytosol']	['AceE.2.12', 'AceF.24', 'Lpd.2.6']	['thiamine diphosphate', 'FAD', 'Mg2+']	N	66813	99.668	11.0577	60	3	5.429	['Thiamin diphosphate-binding fold (THDP-binding)', 'Thiamin diphosphate-binding fold (THDP-binding)', 'TK C-terminal domain-like']	['58-469', '474-701', '702-885']	3	2	aceE58-469		0.176102	0.176102	0.224521	0.100278
P0AFG8	aceE	[K].QENVYYYIT.[T]	T691	['cytosol']	['AceE.2.12', 'AceF.24', 'Lpd.2.6']	['thiamine diphosphate', 'FAD', 'Mg2+']	N	66813	99.668	11.0577	60	3	5.429	['Thiamin diphosphate-binding fold (THDP-binding)', 'Thiamin diphosphate-binding fold (THDP-binding)', 'TK C-terminal domain-like']	['58-469', '474-701', '702-885']	3	2	aceE474-701	218	-0.580715	-0.580715	0.229134	1.09587
P0AFG8	aceE	[R].FPNDVDPIETR.[D]	[5-15]	['cytosol']	['AceE.2.12', 'AceF.24', 'Lpd.2.6']	['thiamine diphosphate', 'FAD', 'Mg2+']	N	66813	99.668	11.0577	60	3	5.429	['Thiamin diphosphate-binding fold (THDP-binding)', 'Thiamin diphosphate-binding fold (THDP-binding)', 'TK C-terminal domain-like']	['58-469', '474-701', '702-885']	3	2	aceELNK		0.230408	0.230408	0.23203	0.111261
P0AFG8	aceE	[R].TYVPADDYR.[V]	[814-822]	['cytosol']	['AceE.2.12', 'AceF.24', 'Lpd.2.6']	['thiamine diphosphate', 'FAD', 'Mg2+']	N	66813	99.668	11.0577	60	3	5.429	['Thiamin diphosphate-binding fold (THDP-binding)', 'Thiamin diphosphate-binding fold (THDP-binding)', 'TK C-terminal domain-like']	['58-469', '474-701', '702-885']	3	2	aceE702-885		0.197094	0.197094	0.233399	0.176879
P0AFG8	aceE	[N].YINTIPVEEQPEYPGNLELER.[R]	Y60	['cytosol']	['AceE.2.12', 'AceF.24', 'Lpd.2.6']	['thiamine diphosphate', 'FAD', 'Mg2+']	N	66813	99.668	11.0577	60	3	5.429	['Thiamin diphosphate-binding fold (THDP-binding)', 'Thiamin diphosphate-binding fold (THDP-binding)', 'TK C-terminal domain-like']	['58-469', '474-701', '702-885']	3	2	aceE58-469	3	0.617419	0.617419	0.31606	0.452449
P0AFG8	aceE	[L].IDQLLAEAR.[K]	I37	['cytosol']	['AceE.2.12', 'AceF.24', 'Lpd.2.6']	['thiamine diphosphate', 'FAD', 'Mg2+']	N	66813	99.668	11.0577	60	3	5.429	['Thiamin diphosphate-binding fold (THDP-binding)', 'Thiamin diphosphate-binding fold (THDP-binding)', 'TK C-terminal domain-like']	['58-469', '474-701', '702-885']	3	2	aceELNK		0.226763	0.226763	0.350621	0.215937
P0AFG8	aceE	[S].ATIYDVCFNHFFR.[A]	A115	['cytosol']	['AceE.2.12', 'AceF.24', 'Lpd.2.6']	['thiamine diphosphate', 'FAD', 'Mg2+']	N	66813	99.668	11.0577	60	3	5.429	['Thiamin diphosphate-binding fold (THDP-binding)', 'Thiamin diphosphate-binding fold (THDP-binding)', 'TK C-terminal domain-like']	['58-469', '474-701', '702-885']	3	2	aceE58-469	58	-0.986467	-0.986467	0.353781	0.857717
P0AFG8	aceE	[R].AQYLIDQLLAEAR.[K]	[33-45]	['cytosol']	['AceE.2.12', 'AceF.24', 'Lpd.2.6']	['thiamine diphosphate', 'FAD', 'Mg2+']	N	66813	99.668	11.0577	60	3	5.429	['Thiamin diphosphate-binding fold (THDP-binding)', 'Thiamin diphosphate-binding fold (THDP-binding)', 'TK C-terminal domain-like']	['58-469', '474-701', '702-885']	3	2	aceELNK		0.595194	0.595194	0.364771	0.287593
P0AFG8	aceE	[Q].SSATIYDVCFNHFFR.[A]	S113	['cytosol']	['AceE.2.12', 'AceF.24', 'Lpd.2.6']	['thiamine diphosphate', 'FAD', 'Mg2+']	N	66813	99.668	11.0577	60	3	5.429	['Thiamin diphosphate-binding fold (THDP-binding)', 'Thiamin diphosphate-binding fold (THDP-binding)', 'TK C-terminal domain-like']	['58-469', '474-701', '702-885']	3	2	aceE58-469	56	-0.541426	-0.541426	0.3745	0.561788
P0AFG8	aceE	[R].EHFFGKYPETAALVA.[D]	A350	['cytosol']	['AceE.2.12', 'AceF.24', 'Lpd.2.6']	['thiamine diphosphate', 'FAD', 'Mg2+']	N	66813	99.668	11.0577	60	3	5.429	['Thiamin diphosphate-binding fold (THDP-binding)', 'Thiamin diphosphate-binding fold (THDP-binding)', 'TK C-terminal domain-like']	['58-469', '474-701', '702-885']	3	2	aceE58-469	293	-0.391381	-0.391381	0.378106	0.385467
P0AFG8	aceE	[R].WDELLRK.[D]	[299-305]	['cytosol']	['AceE.2.12', 'AceF.24', 'Lpd.2.6']	['thiamine diphosphate', 'FAD', 'Mg2+']	N	66813	99.668	11.0577	60	3	5.429	['Thiamin diphosphate-binding fold (THDP-binding)', 'Thiamin diphosphate-binding fold (THDP-binding)', 'TK C-terminal domain-like']	['58-469', '474-701', '702-885']	3	2	aceE58-469		0.324252	0.324252	0.394686	0.156186
P0AFG8	aceE	[R].KGGVNVAAGTGI.[S]	I57	['cytosol']	['AceE.2.12', 'AceF.24', 'Lpd.2.6']	['thiamine diphosphate', 'FAD', 'Mg2+']	N	66813	99.668	11.0577	60	3	5.429	['Thiamin diphosphate-binding fold (THDP-binding)', 'Thiamin diphosphate-binding fold (THDP-binding)', 'TK C-terminal domain-like']	['58-469', '474-701', '702-885']	3	2	aceELNK		-0.582821	-0.582821	0.414228	0.320977
P0AFG8	aceE	[K].LDNLVFVINCNLQR.[L]	[251-264]	['cytosol']	['AceE.2.12', 'AceF.24', 'Lpd.2.6']	['thiamine diphosphate', 'FAD', 'Mg2+']	N	66813	99.668	11.0577	60	3	5.429	['Thiamin diphosphate-binding fold (THDP-binding)', 'Thiamin diphosphate-binding fold (THDP-binding)', 'TK C-terminal domain-like']	['58-469', '474-701', '702-885']	3	2	aceE58-469		-0.628112	-0.628112	0.42974	0.303732
P0AFG8	aceE	[R].ARNEQDGGDLVYFQGHISPGVYAR.[A]	[128-151]	['cytosol']	['AceE.2.12', 'AceF.24', 'Lpd.2.6']	['thiamine diphosphate', 'FAD', 'Mg2+']	N	66813	99.668	11.0577	60	3	5.429	['Thiamin diphosphate-binding fold (THDP-binding)', 'Thiamin diphosphate-binding fold (THDP-binding)', 'TK C-terminal domain-like']	['58-469', '474-701', '702-885']	3	2	aceE58-469		-1.22889	-1.22889	0.432901	0.944301
P0AFG8	aceE	[R].WNAIMTVLR.[A]	[88-96]	['cytosol']	['AceE.2.12', 'AceF.24', 'Lpd.2.6']	['thiamine diphosphate', 'FAD', 'Mg2+']	N	66813	99.668	11.0577	60	3	5.429	['Thiamin diphosphate-binding fold (THDP-binding)', 'Thiamin diphosphate-binding fold (THDP-binding)', 'TK C-terminal domain-like']	['58-469', '474-701', '702-885']	3	2	aceE58-469		-0.894372	-0.894372	0.437925	0.620651
P0AFG8	aceE	[N].YINTIPVEEQPEYPGNLELERR.[I]	Y60	['cytosol']	['AceE.2.12', 'AceF.24', 'Lpd.2.6']	['thiamine diphosphate', 'FAD', 'Mg2+']	N	66813	99.668	11.0577	60	3	5.429	['Thiamin diphosphate-binding fold (THDP-binding)', 'Thiamin diphosphate-binding fold (THDP-binding)', 'TK C-terminal domain-like']	['58-469', '474-701', '702-885']	3	2	aceE58-469	3	0.511333	0.511333	0.449998	0.291989
P0AFG8	aceE	[T].GISNYINTIPVEEQPEYPGNLELERR.[I]	G56	['cytosol']	['AceE.2.12', 'AceF.24', 'Lpd.2.6']	['thiamine diphosphate', 'FAD', 'Mg2+']	N	66813	99.668	11.0577	60	3	5.429	['Thiamin diphosphate-binding fold (THDP-binding)', 'Thiamin diphosphate-binding fold (THDP-binding)', 'TK C-terminal domain-like']	['58-469', '474-701', '702-885']	3	2	aceELNK		0.606533	0.606533	0.473099	0.295781
P0AFG8	aceE	[R].HHFEVDASYVVVA.[A]	A852	['cytosol']	['AceE.2.12', 'AceF.24', 'Lpd.2.6']	['thiamine diphosphate', 'FAD', 'Mg2+']	N	66813	99.668	11.0577	60	3	5.429	['Thiamin diphosphate-binding fold (THDP-binding)', 'Thiamin diphosphate-binding fold (THDP-binding)', 'TK C-terminal domain-like']	['58-469', '474-701', '702-885']	3	2	aceE702-885	151	1.00089	1.00089	0.491663	0.540493
P0AFG8	aceE	[K].QTVYAFLGDGEMDEPESK.[G]	[223-240]	['cytosol']	['AceE.2.12', 'AceF.24', 'Lpd.2.6']	['thiamine diphosphate', 'FAD', 'Mg2+']	N	66813	99.668	11.0577	60	3	5.429	['Thiamin diphosphate-binding fold (THDP-binding)', 'Thiamin diphosphate-binding fold (THDP-binding)', 'TK C-terminal domain-like']	['58-469', '474-701', '702-885']	3	2	aceE58-469		-0.789039	-0.789039	0.493316	0.529028
P0AFG8	aceE	[Y].HMPAMPEGAEEGIRK.[G]	H698	['cytosol']	['AceE.2.12', 'AceF.24', 'Lpd.2.6']	['thiamine diphosphate', 'FAD', 'Mg2+']	N	66813	99.668	11.0577	60	3	5.429	['Thiamin diphosphate-binding fold (THDP-binding)', 'Thiamin diphosphate-binding fold (THDP-binding)', 'TK C-terminal domain-like']	['58-469', '474-701', '702-885']	3	2	aceE474-701	225	2.21007	2.21007	0.497741	0.59089
P0AFG8	aceE	[R].QIGIYSPNGQQYTPQDREQVAY.[Y]	Y556	['cytosol']	['AceE.2.12', 'AceF.24', 'Lpd.2.6']	['thiamine diphosphate', 'FAD', 'Mg2+']	N	66813	99.668	11.0577	60	3	5.429	['Thiamin diphosphate-binding fold (THDP-binding)', 'Thiamin diphosphate-binding fold (THDP-binding)', 'TK C-terminal domain-like']	['58-469', '474-701', '702-885']	3	2	aceE474-701	83	-0.828831	-0.828831	0.500912	0.609882
P0AFG8	aceE	[R].FNVPVSDADIEKLPYITFPEGSEEHTYLHAQ.[R]	Q455	['cytosol']	['AceE.2.12', 'AceF.24', 'Lpd.2.6']	['thiamine diphosphate', 'FAD', 'Mg2+']	N	66813	99.668	11.0577	60	3	5.429	['Thiamin diphosphate-binding fold (THDP-binding)', 'Thiamin diphosphate-binding fold (THDP-binding)', 'TK C-terminal domain-like']	['58-469', '474-701', '702-885']	3	2	aceE58-469	398	-0.584503	-0.584503	0.503922	0.498737
P0AFG8	aceE	[K].ATVILAHTIK.[G]	[384-393]	['cytosol']	['AceE.2.12', 'AceF.24', 'Lpd.2.6']	['thiamine diphosphate', 'FAD', 'Mg2+']	N	66813	99.668	11.0577	60	3	5.429	['Thiamin diphosphate-binding fold (THDP-binding)', 'Thiamin diphosphate-binding fold (THDP-binding)', 'TK C-terminal domain-like']	['58-469', '474-701', '702-885']	3	2	aceE58-469		-0.339073	-0.339073	0.50712	0.261258
P0AFG8	aceE	[R].DRFNVPVSDADIEKLPYITFPEGSEEHTYLHAQR.[Q]	[423-456]	['cytosol']	['AceE.2.12', 'AceF.24', 'Lpd.2.6']	['thiamine diphosphate', 'FAD', 'Mg2+']	N	66813	99.668	11.0577	60	3	5.429	['Thiamin diphosphate-binding fold (THDP-binding)', 'Thiamin diphosphate-binding fold (THDP-binding)', 'TK C-terminal domain-like']	['58-469', '474-701', '702-885']	3	2	aceE58-469		-0.886377	-0.886377	0.5302	0.809191
P0AFG8	aceE	[M].SERFPNDVDPIE.[T]	[2-13]	['cytosol']	['AceE.2.12', 'AceF.24', 'Lpd.2.6']	['thiamine diphosphate', 'FAD', 'Mg2+']	N	66813	99.668	11.0577	60	3	5.429	['Thiamin diphosphate-binding fold (THDP-binding)', 'Thiamin diphosphate-binding fold (THDP-binding)', 'TK C-terminal domain-like']	['58-469', '474-701', '702-885']	3	2	aceELNK		0.698399	0.698399	0.573172	0.257871
P0AFG8	aceE	[R].ARNEQDGGDLVYFQ.[G]	Q141	['cytosol']	['AceE.2.12', 'AceF.24', 'Lpd.2.6']	['thiamine diphosphate', 'FAD', 'Mg2+']	N	66813	99.668	11.0577	60	3	5.429	['Thiamin diphosphate-binding fold (THDP-binding)', 'Thiamin diphosphate-binding fold (THDP-binding)', 'TK C-terminal domain-like']	['58-469', '474-701', '702-885']	3	2	aceE58-469	84	0.691392	0.691392	0.581701	0.351839
P0AFG8	aceE	[K].GIYKLETIEGSKGK.[V]	[713-726]	['cytosol']	['AceE.2.12', 'AceF.24', 'Lpd.2.6']	['thiamine diphosphate', 'FAD', 'Mg2+']	N	66813	99.668	11.0577	60	3	5.429	['Thiamin diphosphate-binding fold (THDP-binding)', 'Thiamin diphosphate-binding fold (THDP-binding)', 'TK C-terminal domain-like']	['58-469', '474-701', '702-885']	3	2	aceE702-885		-1.84827	-1.84827	0.582211	0.177766
P0AFG8	aceE	[R].NEQDGGDLVYF.[Q]	F140	['cytosol']	['AceE.2.12', 'AceF.24', 'Lpd.2.6']	['thiamine diphosphate', 'FAD', 'Mg2+']	N	66813	99.668	11.0577	60	3	5.429	['Thiamin diphosphate-binding fold (THDP-binding)', 'Thiamin diphosphate-binding fold (THDP-binding)', 'TK C-terminal domain-like']	['58-469', '474-701', '702-885']	3	2	aceE58-469	83	1.56555	1.56555	0.590098	0.60309
P0AFG8	aceE	[K].LHGYLPSRQPNFTEKLELPSLQDFGAL.[L]	L485	['cytosol']	['AceE.2.12', 'AceF.24', 'Lpd.2.6']	['thiamine diphosphate', 'FAD', 'Mg2+']	N	66813	99.668	11.0577	60	3	5.429	['Thiamin diphosphate-binding fold (THDP-binding)', 'Thiamin diphosphate-binding fold (THDP-binding)', 'TK C-terminal domain-like']	['58-469', '474-701', '702-885']	3	2	aceE474-701	12	0.972993	0.972993	0.607646	0.4276
P0AFG8	aceE	[M].SERFPNDVDPIETR.[D]	S2	['cytosol']	['AceE.2.12', 'AceF.24', 'Lpd.2.6']	['thiamine diphosphate', 'FAD', 'Mg2+']	N	66813	99.668	11.0577	60	3	5.429	['Thiamin diphosphate-binding fold (THDP-binding)', 'Thiamin diphosphate-binding fold (THDP-binding)', 'TK C-terminal domain-like']	['58-469', '474-701', '702-885']	3	2	aceELNK		0.331665	0.331665	0.631326	0.126533
P0AFG8	aceE	[N].LQRLDGPVTGNGK.[I]	L262	['cytosol']	['AceE.2.12', 'AceF.24', 'Lpd.2.6']	['thiamine diphosphate', 'FAD', 'Mg2+']	N	66813	99.668	11.0577	60	3	5.429	['Thiamin diphosphate-binding fold (THDP-binding)', 'Thiamin diphosphate-binding fold (THDP-binding)', 'TK C-terminal domain-like']	['58-469', '474-701', '702-885']	3	2	aceE58-469	205	1.72665	1.72665	0.637801	0.525183
P0AFG8	aceE	[K].FNIDADKVNPR.[L]	[875-885]	['cytosol']	['AceE.2.12', 'AceF.24', 'Lpd.2.6']	['thiamine diphosphate', 'FAD', 'Mg2+']	N	66813	99.668	11.0577	60	3	5.429	['Thiamin diphosphate-binding fold (THDP-binding)', 'Thiamin diphosphate-binding fold (THDP-binding)', 'TK C-terminal domain-like']	['58-469', '474-701', '702-885']	3	2	aceE702-885		-0.779062	-0.779062	0.641484	0.628702
P0AFG8	aceE	[K].DYGVGSDVYSVT.[S]	T760	['cytosol']	['AceE.2.12', 'AceF.24', 'Lpd.2.6']	['thiamine diphosphate', 'FAD', 'Mg2+']	N	66813	99.668	11.0577	60	3	5.429	['Thiamin diphosphate-binding fold (THDP-binding)', 'Thiamin diphosphate-binding fold (THDP-binding)', 'TK C-terminal domain-like']	['58-469', '474-701', '702-885']	3	2	aceE702-885	59	-1.04563	-1.04563	0.642006	0.889597
P0AFG8	aceE	[R].EQVAYYKEDEKGQILQEGINELGAGC.[S]	C577	['cytosol']	['AceE.2.12', 'AceF.24', 'Lpd.2.6']	['thiamine diphosphate', 'FAD', 'Mg2+']	N	66813	99.668	11.0577	60	3	5.429	['Thiamin diphosphate-binding fold (THDP-binding)', 'Thiamin diphosphate-binding fold (THDP-binding)', 'TK C-terminal domain-like']	['58-469', '474-701', '702-885']	3	2	aceE474-701	104	1.17888	1.17888	0.656443	0.455638
P0AFG8	aceE	[Y].INTIPVEEQPEYPGNLELERR.[I]	I61	['cytosol']	['AceE.2.12', 'AceF.24', 'Lpd.2.6']	['thiamine diphosphate', 'FAD', 'Mg2+']	N	66813	99.668	11.0577	60	3	5.429	['Thiamin diphosphate-binding fold (THDP-binding)', 'Thiamin diphosphate-binding fold (THDP-binding)', 'TK C-terminal domain-like']	['58-469', '474-701', '702-885']	3	2	aceE58-469	4	1.09857	1.09857	0.67831	0.442366
P0AFG8	aceE	[R].NEQDGGDLVY.[F]	Y139	['cytosol']	['AceE.2.12', 'AceF.24', 'Lpd.2.6']	['thiamine diphosphate', 'FAD', 'Mg2+']	N	66813	99.668	11.0577	60	3	5.429	['Thiamin diphosphate-binding fold (THDP-binding)', 'Thiamin diphosphate-binding fold (THDP-binding)', 'TK C-terminal domain-like']	['58-469', '474-701', '702-885']	3	2	aceE58-469	82	2.07009	2.07009	0.679869	0.595285
P0AFG8	aceE	[R].LTQEQLDNFRQEVHGNGL.[S]	L175	['cytosol']	['AceE.2.12', 'AceF.24', 'Lpd.2.6']	['thiamine diphosphate', 'FAD', 'Mg2+']	N	66813	99.668	11.0577	60	3	5.429	['Thiamin diphosphate-binding fold (THDP-binding)', 'Thiamin diphosphate-binding fold (THDP-binding)', 'TK C-terminal domain-like']	['58-469', '474-701', '702-885']	3	2	aceE58-469	118	0.975116	0.975116	0.686024	0.37841
P0AFG8	aceE	[R].DRFNVPVSDADIEKLPYITFPEGSEEHTYL.[H]	L452	['cytosol']	['AceE.2.12', 'AceF.24', 'Lpd.2.6']	['thiamine diphosphate', 'FAD', 'Mg2+']	N	66813	99.668	11.0577	60	3	5.429	['Thiamin diphosphate-binding fold (THDP-binding)', 'Thiamin diphosphate-binding fold (THDP-binding)', 'TK C-terminal domain-like']	['58-469', '474-701', '702-885']	3	2	aceE58-469	395	0.842956	0.842956	0.696759	0.269084
P0AFG8	aceE	[S].YVVVAALGELAK.[R]	Y848	['cytosol']	['AceE.2.12', 'AceF.24', 'Lpd.2.6']	['thiamine diphosphate', 'FAD', 'Mg2+']	N	66813	99.668	11.0577	60	3	5.429	['Thiamin diphosphate-binding fold (THDP-binding)', 'Thiamin diphosphate-binding fold (THDP-binding)', 'TK C-terminal domain-like']	['58-469', '474-701', '702-885']	3	2	aceE702-885	147	-0.943865	-0.943865	0.708024	0.711036
P0AFG8	aceE	[R].GFLIGGTSGR.[T]	[622-631]	['cytosol']	['AceE.2.12', 'AceF.24', 'Lpd.2.6']	['thiamine diphosphate', 'FAD', 'Mg2+']	N	66813	99.668	11.0577	60	3	5.429	['Thiamin diphosphate-binding fold (THDP-binding)', 'Thiamin diphosphate-binding fold (THDP-binding)', 'TK C-terminal domain-like']	['58-469', '474-701', '702-885']	3	2	aceE474-701		-0.619704	-0.619704	0.717422	0.366438
P0AFG8	aceE	[K].LMPEFWQFPTVSMGLGPIGAIYQAK.[F]	[183-207]	['cytosol']	['AceE.2.12', 'AceF.24', 'Lpd.2.6']	['thiamine diphosphate', 'FAD', 'Mg2+']	N	66813	99.668	11.0577	60	3	5.429	['Thiamin diphosphate-binding fold (THDP-binding)', 'Thiamin diphosphate-binding fold (THDP-binding)', 'TK C-terminal domain-like']	['58-469', '474-701', '702-885']	3	2	aceE58-469		-0.897513	-0.897513	0.719303	0.392711
P0AFG8	aceE	[M].SERFPNDVD.[P]	[2-10]	['cytosol']	['AceE.2.12', 'AceF.24', 'Lpd.2.6']	['thiamine diphosphate', 'FAD', 'Mg2+']	N	66813	99.668	11.0577	60	3	5.429	['Thiamin diphosphate-binding fold (THDP-binding)', 'Thiamin diphosphate-binding fold (THDP-binding)', 'TK C-terminal domain-like']	['58-469', '474-701', '702-885']	3	2	aceELNK		0.861059	0.861059	0.740881	0.326617
P0AFG8	aceE	[F].NIDADKVNPR.[L]	N876	['cytosol']	['AceE.2.12', 'AceF.24', 'Lpd.2.6']	['thiamine diphosphate', 'FAD', 'Mg2+']	N	66813	99.668	11.0577	60	3	5.429	['Thiamin diphosphate-binding fold (THDP-binding)', 'Thiamin diphosphate-binding fold (THDP-binding)', 'TK C-terminal domain-like']	['58-469', '474-701', '702-885']	3	2	aceE702-885	175	-1.129	-1.129	0.745962	0.847624
P0AFG8	aceE	[R].LTQEQLDNFR.[Q]	[158-167]	['cytosol']	['AceE.2.12', 'AceF.24', 'Lpd.2.6']	['thiamine diphosphate', 'FAD', 'Mg2+']	N	66813	99.668	11.0577	60	3	5.429	['Thiamin diphosphate-binding fold (THDP-binding)', 'Thiamin diphosphate-binding fold (THDP-binding)', 'TK C-terminal domain-like']	['58-469', '474-701', '702-885']	3	2	aceE58-469		0.600377	0.600377	0.749951	0.246105
P0AFG8	aceE	[L].LEEQSKEISTTIAFVR.[A]	L486	['cytosol']	['AceE.2.12', 'AceF.24', 'Lpd.2.6']	['thiamine diphosphate', 'FAD', 'Mg2+']	N	66813	99.668	11.0577	60	3	5.429	['Thiamin diphosphate-binding fold (THDP-binding)', 'Thiamin diphosphate-binding fold (THDP-binding)', 'TK C-terminal domain-like']	['58-469', '474-701', '702-885']	3	2	aceE474-701	13	1.02365	1.02365	0.759262	0.360585
P0AFG8	aceE	[R].KGGVNVAAGTGISNY.[I]	Y60	['cytosol']	['AceE.2.12', 'AceF.24', 'Lpd.2.6']	['thiamine diphosphate', 'FAD', 'Mg2+']	N	66813	99.668	11.0577	60	3	5.429	['Thiamin diphosphate-binding fold (THDP-binding)', 'Thiamin diphosphate-binding fold (THDP-binding)', 'TK C-terminal domain-like']	['58-469', '474-701', '702-885']	3	2	aceE58-469	3	1.49273	1.49273	0.781807	0.435231
P0AFG8	aceE	[K].GIYKLETIEGSK.[G]	[713-724]	['cytosol']	['AceE.2.12', 'AceF.24', 'Lpd.2.6']	['thiamine diphosphate', 'FAD', 'Mg2+']	N	66813	99.668	11.0577	60	3	5.429	['Thiamin diphosphate-binding fold (THDP-binding)', 'Thiamin diphosphate-binding fold (THDP-binding)', 'TK C-terminal domain-like']	['58-469', '474-701', '702-885']	3	2	aceE702-885		-0.653322	-0.653322	0.804968	0.419108
P0AFG8	aceE	[T].SFTELAR.[D]	S761	['cytosol']	['AceE.2.12', 'AceF.24', 'Lpd.2.6']	['thiamine diphosphate', 'FAD', 'Mg2+']	N	66813	99.668	11.0577	60	3	5.429	['Thiamin diphosphate-binding fold (THDP-binding)', 'Thiamin diphosphate-binding fold (THDP-binding)', 'TK C-terminal domain-like']	['58-469', '474-701', '702-885']	3	2	aceE702-885	60	-0.916659	-0.916659	0.809837	0.582662
P0AFG8	aceE	[R].FNVPVSDADIEKLPY.[I]	Y439	['cytosol']	['AceE.2.12', 'AceF.24', 'Lpd.2.6']	['thiamine diphosphate', 'FAD', 'Mg2+']	N	66813	99.668	11.0577	60	3	5.429	['Thiamin diphosphate-binding fold (THDP-binding)', 'Thiamin diphosphate-binding fold (THDP-binding)', 'TK C-terminal domain-like']	['58-469', '474-701', '702-885']	3	2	aceE58-469	382	-0.538584	-0.538584	0.816102	0.269641
P0AFG8	aceE	[T].VILAHTIK.[G]	V386	['cytosol']	['AceE.2.12', 'AceF.24', 'Lpd.2.6']	['thiamine diphosphate', 'FAD', 'Mg2+']	N	66813	99.668	11.0577	60	3	5.429	['Thiamin diphosphate-binding fold (THDP-binding)', 'Thiamin diphosphate-binding fold (THDP-binding)', 'TK C-terminal domain-like']	['58-469', '474-701', '702-885']	3	2	aceE58-469	329	-0.467176	-0.467176	0.816349	0.266844
P0AFG8	aceE	[R].ARNEQDGGDLVYF.[Q]	F140	['cytosol']	['AceE.2.12', 'AceF.24', 'Lpd.2.6']	['thiamine diphosphate', 'FAD', 'Mg2+']	N	66813	99.668	11.0577	60	3	5.429	['Thiamin diphosphate-binding fold (THDP-binding)', 'Thiamin diphosphate-binding fold (THDP-binding)', 'TK C-terminal domain-like']	['58-469', '474-701', '702-885']	3	2	aceE58-469	83	2.129	2.129	0.84915	0.470472
P0AFG8	aceE	[A].TVILAHTIK.[G]	T385	['cytosol']	['AceE.2.12', 'AceF.24', 'Lpd.2.6']	['thiamine diphosphate', 'FAD', 'Mg2+']	N	66813	99.668	11.0577	60	3	5.429	['Thiamin diphosphate-binding fold (THDP-binding)', 'Thiamin diphosphate-binding fold (THDP-binding)', 'TK C-terminal domain-like']	['58-469', '474-701', '702-885']	3	2	aceE58-469	328	-0.462669	-0.462669	0.860727	0.224389
P0AFG8	aceE	[I].YKLETIEGSK.[G]	Y715	['cytosol']	['AceE.2.12', 'AceF.24', 'Lpd.2.6']	['thiamine diphosphate', 'FAD', 'Mg2+']	N	66813	99.668	11.0577	60	3	5.429	['Thiamin diphosphate-binding fold (THDP-binding)', 'Thiamin diphosphate-binding fold (THDP-binding)', 'TK C-terminal domain-like']	['58-469', '474-701', '702-885']	3	2	aceE702-885	14	-1.17598	-1.17598	0.867291	0.464803
P0AFG8	aceE	[Y].RVLGTDGFGR.[S]	R822	['cytosol']	['AceE.2.12', 'AceF.24', 'Lpd.2.6']	['thiamine diphosphate', 'FAD', 'Mg2+']	N	66813	99.668	11.0577	60	3	5.429	['Thiamin diphosphate-binding fold (THDP-binding)', 'Thiamin diphosphate-binding fold (THDP-binding)', 'TK C-terminal domain-like']	['58-469', '474-701', '702-885']	3	2	aceE702-885	121	11.2968	11.2968	0.908413	0.548952
P0AFG8	aceE	[R].EQVAYYKEDEKGQIL.[Q]	L566	['cytosol']	['AceE.2.12', 'AceF.24', 'Lpd.2.6']	['thiamine diphosphate', 'FAD', 'Mg2+']	N	66813	99.668	11.0577	60	3	5.429	['Thiamin diphosphate-binding fold (THDP-binding)', 'Thiamin diphosphate-binding fold (THDP-binding)', 'TK C-terminal domain-like']	['58-469', '474-701', '702-885']	3	2	aceE474-701	93	1.56236	1.56236	0.911883	0.369466
P0AFG8	aceE	[A].FLGDGEMDEPESK.[G]	F228	['cytosol']	['AceE.2.12', 'AceF.24', 'Lpd.2.6']	['thiamine diphosphate', 'FAD', 'Mg2+']	N	66813	99.668	11.0577	60	3	5.429	['Thiamin diphosphate-binding fold (THDP-binding)', 'Thiamin diphosphate-binding fold (THDP-binding)', 'TK C-terminal domain-like']	['58-469', '474-701', '702-885']	3	2	aceE58-469	171	7.03224	7.03224	0.916891	0.600557
P0AFG8	aceE	[V].AVIMHDGLER.[M]	A668	['cytosol']	['AceE.2.12', 'AceF.24', 'Lpd.2.6']	['thiamine diphosphate', 'FAD', 'Mg2+']	N	66813	99.668	11.0577	60	3	5.429	['Thiamin diphosphate-binding fold (THDP-binding)', 'Thiamin diphosphate-binding fold (THDP-binding)', 'TK C-terminal domain-like']	['58-469', '474-701', '702-885']	3	2	aceE474-701	195	1.19548	1.19548	0.92457	0.23773
P0AFG8	aceE	[N].VAAGTGISNYINTIPVEEQPEYPGNLELERR.[I]	V51	['cytosol']	['AceE.2.12', 'AceF.24', 'Lpd.2.6']	['thiamine diphosphate', 'FAD', 'Mg2+']	N	66813	99.668	11.0577	60	3	5.429	['Thiamin diphosphate-binding fold (THDP-binding)', 'Thiamin diphosphate-binding fold (THDP-binding)', 'TK C-terminal domain-like']	['58-469', '474-701', '702-885']	3	2	aceELNK		-9.30558	-9.30558	0.928785	0
P0AFG8	aceE	[R].DWLQAIESVIREEGVERA.[Q]	A33	['cytosol']	['AceE.2.12', 'AceF.24', 'Lpd.2.6']	['thiamine diphosphate', 'FAD', 'Mg2+']	N	66813	99.668	11.0577	60	3	5.429	['Thiamin diphosphate-binding fold (THDP-binding)', 'Thiamin diphosphate-binding fold (THDP-binding)', 'TK C-terminal domain-like']	['58-469', '474-701', '702-885']	3	2	aceELNK		3.13915	3.13915	0.94079	0.467034
P0AFG8	aceE	[R].EKLDNLVF.[V]	F256	['cytosol']	['AceE.2.12', 'AceF.24', 'Lpd.2.6']	['thiamine diphosphate', 'FAD', 'Mg2+']	N	66813	99.668	11.0577	60	3	5.429	['Thiamin diphosphate-binding fold (THDP-binding)', 'Thiamin diphosphate-binding fold (THDP-binding)', 'TK C-terminal domain-like']	['58-469', '474-701', '702-885']	3	2	aceE58-469	199	5.2641	5.2641	0.942861	0.510027
P0AFG8	aceE	[K].GQILQEGINELGAGCS.[W]	S578	['cytosol']	['AceE.2.12', 'AceF.24', 'Lpd.2.6']	['thiamine diphosphate', 'FAD', 'Mg2+']	N	66813	99.668	11.0577	60	3	5.429	['Thiamin diphosphate-binding fold (THDP-binding)', 'Thiamin diphosphate-binding fold (THDP-binding)', 'TK C-terminal domain-like']	['58-469', '474-701', '702-885']	3	2	aceE474-701	105	0.654375	0.654375	0.94773	0.0563169
P0AFG8	aceE	[R].ARNEQDGGDLVY.[F]	Y139	['cytosol']	['AceE.2.12', 'AceF.24', 'Lpd.2.6']	['thiamine diphosphate', 'FAD', 'Mg2+']	N	66813	99.668	11.0577	60	3	5.429	['Thiamin diphosphate-binding fold (THDP-binding)', 'Thiamin diphosphate-binding fold (THDP-binding)', 'TK C-terminal domain-like']	['58-469', '474-701', '702-885']	3	2	aceE58-469	82	3.44498	3.44498	0.963711	0.462057
P0AFG8	aceE	[R].WNMLHPLETPRVPY.[I]	Y788	['cytosol']	['AceE.2.12', 'AceF.24', 'Lpd.2.6']	['thiamine diphosphate', 'FAD', 'Mg2+']	N	66813	99.668	11.0577	60	3	5.429	['Thiamin diphosphate-binding fold (THDP-binding)', 'Thiamin diphosphate-binding fold (THDP-binding)', 'TK C-terminal domain-like']	['58-469', '474-701', '702-885']	3	2	aceE702-885	87	2.07479	2.07479	0.970826	0.473829
P0AFG8	aceE	[K].IINELEGIFEGAGW.[N]	W288	['cytosol']	['AceE.2.12', 'AceF.24', 'Lpd.2.6']	['thiamine diphosphate', 'FAD', 'Mg2+']	N	66813	99.668	11.0577	60	3	5.429	['Thiamin diphosphate-binding fold (THDP-binding)', 'Thiamin diphosphate-binding fold (THDP-binding)', 'TK C-terminal domain-like']	['58-469', '474-701', '702-885']	3	2	aceE58-469	231	2.54404	2.54404	0.977726	0.419539
P0AFG8	aceE	[Y].ITTLNENYHMPAMPEGAEEGIR.[K]	I690	['cytosol']	['AceE.2.12', 'AceF.24', 'Lpd.2.6']	['thiamine diphosphate', 'FAD', 'Mg2+']	N	66813	99.668	11.0577	60	3	5.429	['Thiamin diphosphate-binding fold (THDP-binding)', 'Thiamin diphosphate-binding fold (THDP-binding)', 'TK C-terminal domain-like']	['58-469', '474-701', '702-885']	3	2	aceE474-701	217	10.7082	10.7082	0.980424	0.497011
P0AFG8	aceE	[K].GKVQLLGSGSIL.[R]	L736	['cytosol']	['AceE.2.12', 'AceF.24', 'Lpd.2.6']	['thiamine diphosphate', 'FAD', 'Mg2+']	N	66813	99.668	11.0577	60	3	5.429	['Thiamin diphosphate-binding fold (THDP-binding)', 'Thiamin diphosphate-binding fold (THDP-binding)', 'TK C-terminal domain-like']	['58-469', '474-701', '702-885']	3	2	aceE702-885	35	0.824584	0.824584	1.00061	0.226176
P0AFG8	aceE	[R].MYGEKQENVYY.[Y]	Y688	['cytosol']	['AceE.2.12', 'AceF.24', 'Lpd.2.6']	['thiamine diphosphate', 'FAD', 'Mg2+']	N	66813	99.668	11.0577	60	3	5.429	['Thiamin diphosphate-binding fold (THDP-binding)', 'Thiamin diphosphate-binding fold (THDP-binding)', 'TK C-terminal domain-like']	['58-469', '474-701', '702-885']	3	2	aceE474-701	215	3.63889	3.63889	1.00854	0.443144
P0AFG8	aceE	[K].LMPEFWQFPTVSM.[G]	M195	['cytosol']	['AceE.2.12', 'AceF.24', 'Lpd.2.6']	['thiamine diphosphate', 'FAD', 'Mg2+']	N	66813	99.668	11.0577	60	3	5.429	['Thiamin diphosphate-binding fold (THDP-binding)', 'Thiamin diphosphate-binding fold (THDP-binding)', 'TK C-terminal domain-like']	['58-469', '474-701', '702-885']	3	2	aceE58-469	138	8.97258	8.97258	1.01105	0.476231
P0AFG8	aceE	[K].DLELGGHMASF.[Q]	F111	['cytosol']	['AceE.2.12', 'AceF.24', 'Lpd.2.6']	['thiamine diphosphate', 'FAD', 'Mg2+']	N	66813	99.668	11.0577	60	3	5.429	['Thiamin diphosphate-binding fold (THDP-binding)', 'Thiamin diphosphate-binding fold (THDP-binding)', 'TK C-terminal domain-like']	['58-469', '474-701', '702-885']	3	2	aceE58-469	54	2.43377	2.43377	1.01219	0.402768
P0AFG8	aceE	[Q].LMNETVDGDYQTFK.[S]	L314	['cytosol']	['AceE.2.12', 'AceF.24', 'Lpd.2.6']	['thiamine diphosphate', 'FAD', 'Mg2+']	N	66813	99.668	11.0577	60	3	5.429	['Thiamin diphosphate-binding fold (THDP-binding)', 'Thiamin diphosphate-binding fold (THDP-binding)', 'TK C-terminal domain-like']	['58-469', '474-701', '702-885']	3	2	aceE58-469	257	0.811459	0.811459	1.01247	0.0532425
P0AFG8	aceE	[K].DLELGGHMA.[S]	A109	['cytosol']	['AceE.2.12', 'AceF.24', 'Lpd.2.6']	['thiamine diphosphate', 'FAD', 'Mg2+']	N	66813	99.668	11.0577	60	3	5.429	['Thiamin diphosphate-binding fold (THDP-binding)', 'Thiamin diphosphate-binding fold (THDP-binding)', 'TK C-terminal domain-like']	['58-469', '474-701', '702-885']	3	2	aceE58-469	52	2.60066	2.60066	1.01624	0.41146
P0AFG8	aceE	[R].WNMLHPLETPR.[V]	[775-785]	['cytosol']	['AceE.2.12', 'AceF.24', 'Lpd.2.6']	['thiamine diphosphate', 'FAD', 'Mg2+']	N	66813	99.668	11.0577	60	3	5.429	['Thiamin diphosphate-binding fold (THDP-binding)', 'Thiamin diphosphate-binding fold (THDP-binding)', 'TK C-terminal domain-like']	['58-469', '474-701', '702-885']	3	2	aceE702-885		0.907713	0.907713	1.02335	0.230031
P0AFG8	aceE	[R].QIGIYSPNGQQYTPQDREQVA.[Y]	A555	['cytosol']	['AceE.2.12', 'AceF.24', 'Lpd.2.6']	['thiamine diphosphate', 'FAD', 'Mg2+']	N	66813	99.668	11.0577	60	3	5.429	['Thiamin diphosphate-binding fold (THDP-binding)', 'Thiamin diphosphate-binding fold (THDP-binding)', 'TK C-terminal domain-like']	['58-469', '474-701', '702-885']	3	2	aceE474-701	82	-0.655458	-0.655458	1.02515	0.269334
P0AFG8	aceE	[R].EHFFGKYPETAALV.[A]	V349	['cytosol']	['AceE.2.12', 'AceF.24', 'Lpd.2.6']	['thiamine diphosphate', 'FAD', 'Mg2+']	N	66813	99.668	11.0577	60	3	5.429	['Thiamin diphosphate-binding fold (THDP-binding)', 'Thiamin diphosphate-binding fold (THDP-binding)', 'TK C-terminal domain-like']	['58-469', '474-701', '702-885']	3	2	aceE58-469	292	2.2904	2.2904	1.0264	0.375508
P0AFG8	aceE	[R].LTQEQLDNFRQE.[V]	E169	['cytosol']	['AceE.2.12', 'AceF.24', 'Lpd.2.6']	['thiamine diphosphate', 'FAD', 'Mg2+']	N	66813	99.668	11.0577	60	3	5.429	['Thiamin diphosphate-binding fold (THDP-binding)', 'Thiamin diphosphate-binding fold (THDP-binding)', 'TK C-terminal domain-like']	['58-469', '474-701', '702-885']	3	2	aceE58-469	112	0.440177	0.440177	1.02824	0.12874
P0AFG8	aceE	[K].LIQLMNETVDGDYQTF.[K]	F326	['cytosol']	['AceE.2.12', 'AceF.24', 'Lpd.2.6']	['thiamine diphosphate', 'FAD', 'Mg2+']	N	66813	99.668	11.0577	60	3	5.429	['Thiamin diphosphate-binding fold (THDP-binding)', 'Thiamin diphosphate-binding fold (THDP-binding)', 'TK C-terminal domain-like']	['58-469', '474-701', '702-885']	3	2	aceE58-469	269	1.81533	1.81533	1.04372	0.348696
P0AFG8	aceE	[R].MYGEKQENVYYY.[I]	Y689	['cytosol']	['AceE.2.12', 'AceF.24', 'Lpd.2.6']	['thiamine diphosphate', 'FAD', 'Mg2+']	N	66813	99.668	11.0577	60	3	5.429	['Thiamin diphosphate-binding fold (THDP-binding)', 'Thiamin diphosphate-binding fold (THDP-binding)', 'TK C-terminal domain-like']	['58-469', '474-701', '702-885']	3	2	aceE474-701	216	2.0468	2.0468	1.06518	0.349526
P0AFG8	aceE	[Y].INTIPVEEQPEYPGNLELER.[R]	I61	['cytosol']	['AceE.2.12', 'AceF.24', 'Lpd.2.6']	['thiamine diphosphate', 'FAD', 'Mg2+']	N	66813	99.668	11.0577	60	3	5.429	['Thiamin diphosphate-binding fold (THDP-binding)', 'Thiamin diphosphate-binding fold (THDP-binding)', 'TK C-terminal domain-like']	['58-469', '474-701', '702-885']	3	2	aceE58-469	4	1.10046	1.10046	1.07206	0.342183
P0AFG8	aceE	[R].DRFNVPVSDADIEKLPYITFPEGSEEHTY.[L]	Y451	['cytosol']	['AceE.2.12', 'AceF.24', 'Lpd.2.6']	['thiamine diphosphate', 'FAD', 'Mg2+']	N	66813	99.668	11.0577	60	3	5.429	['Thiamin diphosphate-binding fold (THDP-binding)', 'Thiamin diphosphate-binding fold (THDP-binding)', 'TK C-terminal domain-like']	['58-469', '474-701', '702-885']	3	2	aceE58-469	394	2.68347	2.68347	1.07622	0.370969
P0AFG8	aceE	[K].DLELGGHMASFQ.[S]	Q112	['cytosol']	['AceE.2.12', 'AceF.24', 'Lpd.2.6']	['thiamine diphosphate', 'FAD', 'Mg2+']	N	66813	99.668	11.0577	60	3	5.429	['Thiamin diphosphate-binding fold (THDP-binding)', 'Thiamin diphosphate-binding fold (THDP-binding)', 'TK C-terminal domain-like']	['58-469', '474-701', '702-885']	3	2	aceE58-469	55	1.3352	1.3352	1.08934	0.288912
P0AFG8	aceE	[Y].ITTLNENYHMPAMPEGAEEGIRK.[G]	I690	['cytosol']	['AceE.2.12', 'AceF.24', 'Lpd.2.6']	['thiamine diphosphate', 'FAD', 'Mg2+']	N	66813	99.668	11.0577	60	3	5.429	['Thiamin diphosphate-binding fold (THDP-binding)', 'Thiamin diphosphate-binding fold (THDP-binding)', 'TK C-terminal domain-like']	['58-469', '474-701', '702-885']	3	2	aceE474-701	217	11.8816	11.8816	1.09007	0.502598
P0AFG8	aceE	[R].DRFNVPVSDADIEKLPY.[I]	Y439	['cytosol']	['AceE.2.12', 'AceF.24', 'Lpd.2.6']	['thiamine diphosphate', 'FAD', 'Mg2+']	N	66813	99.668	11.0577	60	3	5.429	['Thiamin diphosphate-binding fold (THDP-binding)', 'Thiamin diphosphate-binding fold (THDP-binding)', 'TK C-terminal domain-like']	['58-469', '474-701', '702-885']	3	2	aceE58-469	382	6.93575	6.93575	1.0905	0.484518
P0AFG8	aceE	[R].LTQEQLDNFRQEVHGN.[G]	N173	['cytosol']	['AceE.2.12', 'AceF.24', 'Lpd.2.6']	['thiamine diphosphate', 'FAD', 'Mg2+']	N	66813	99.668	11.0577	60	3	5.429	['Thiamin diphosphate-binding fold (THDP-binding)', 'Thiamin diphosphate-binding fold (THDP-binding)', 'TK C-terminal domain-like']	['58-469', '474-701', '702-885']	3	2	aceE58-469	116	1.18439	1.18439	1.09737	0.253482
P0AFG8	aceE	[L].NENYHMPAMPEGAEEGIR.[K]	N694	['cytosol']	['AceE.2.12', 'AceF.24', 'Lpd.2.6']	['thiamine diphosphate', 'FAD', 'Mg2+']	N	66813	99.668	11.0577	60	3	5.429	['Thiamin diphosphate-binding fold (THDP-binding)', 'Thiamin diphosphate-binding fold (THDP-binding)', 'TK C-terminal domain-like']	['58-469', '474-701', '702-885']	3	2	aceE474-701	221	1.79713	1.79713	1.10286	0.301104
P0AFG8	aceE	[L].AKDYGVGSDVYSVTSFTELAR.[D]	A747	['cytosol']	['AceE.2.12', 'AceF.24', 'Lpd.2.6']	['thiamine diphosphate', 'FAD', 'Mg2+']	N	66813	99.668	11.0577	60	3	5.429	['Thiamin diphosphate-binding fold (THDP-binding)', 'Thiamin diphosphate-binding fold (THDP-binding)', 'TK C-terminal domain-like']	['58-469', '474-701', '702-885']	3	2	aceE702-885	46	-1.19429	-1.19429	1.10795	0.0762439
P0AFG8	aceE	[R].FNVPVSDADIEKLPYITFPEGSEEHTY.[L]	Y451	['cytosol']	['AceE.2.12', 'AceF.24', 'Lpd.2.6']	['thiamine diphosphate', 'FAD', 'Mg2+']	N	66813	99.668	11.0577	60	3	5.429	['Thiamin diphosphate-binding fold (THDP-binding)', 'Thiamin diphosphate-binding fold (THDP-binding)', 'TK C-terminal domain-like']	['58-469', '474-701', '702-885']	3	2	aceE58-469	394	2.59041	2.59041	1.1171	0.346729
P0AFG8	aceE	[K].VQLLGSGSIL.[R]	L736	['cytosol']	['AceE.2.12', 'AceF.24', 'Lpd.2.6']	['thiamine diphosphate', 'FAD', 'Mg2+']	N	66813	99.668	11.0577	60	3	5.429	['Thiamin diphosphate-binding fold (THDP-binding)', 'Thiamin diphosphate-binding fold (THDP-binding)', 'TK C-terminal domain-like']	['58-469', '474-701', '702-885']	3	2	aceE702-885	35	0.813304	0.813304	1.12828	0.187032
P0AFG8	aceE	[R].TTLNGEGLQHEDGHSHIQ.[S]	Q649	['cytosol']	['AceE.2.12', 'AceF.24', 'Lpd.2.6']	['thiamine diphosphate', 'FAD', 'Mg2+']	N	66813	99.668	11.0577	60	3	5.429	['Thiamin diphosphate-binding fold (THDP-binding)', 'Thiamin diphosphate-binding fold (THDP-binding)', 'TK C-terminal domain-like']	['58-469', '474-701', '702-885']	3	2	aceE474-701	176	0.77108	0.77108	1.14235	0.185484
P0AFG8	aceE	[R].IGDLCWAAGDQQAR.[G]	[608-621]	['cytosol']	['AceE.2.12', 'AceF.24', 'Lpd.2.6']	['thiamine diphosphate', 'FAD', 'Mg2+']	N	66813	99.668	11.0577	60	3	5.429	['Thiamin diphosphate-binding fold (THDP-binding)', 'Thiamin diphosphate-binding fold (THDP-binding)', 'TK C-terminal domain-like']	['58-469', '474-701', '702-885']	3	2	aceE474-701		-0.828805	-0.828805	1.1477	0.339058
P0AFG8	aceE	[R].FNVPVSDADIEKLPYITFPEGSEEHTYL.[H]	L452	['cytosol']	['AceE.2.12', 'AceF.24', 'Lpd.2.6']	['thiamine diphosphate', 'FAD', 'Mg2+']	N	66813	99.668	11.0577	60	3	5.429	['Thiamin diphosphate-binding fold (THDP-binding)', 'Thiamin diphosphate-binding fold (THDP-binding)', 'TK C-terminal domain-like']	['58-469', '474-701', '702-885']	3	2	aceE58-469	395	1.89979	1.89979	1.15695	0.308947
P0AFG8	aceE	[L].NENYHMPAMPEGAEEGIRK.[G]	N694	['cytosol']	['AceE.2.12', 'AceF.24', 'Lpd.2.6']	['thiamine diphosphate', 'FAD', 'Mg2+']	N	66813	99.668	11.0577	60	3	5.429	['Thiamin diphosphate-binding fold (THDP-binding)', 'Thiamin diphosphate-binding fold (THDP-binding)', 'TK C-terminal domain-like']	['58-469', '474-701', '702-885']	3	2	aceE474-701	221	2.40076	2.40076	1.15854	0.355532
P0AFG8	aceE	[N].TIPVEEQPEYPGNLELERR.[I]	T63	['cytosol']	['AceE.2.12', 'AceF.24', 'Lpd.2.6']	['thiamine diphosphate', 'FAD', 'Mg2+']	N	66813	99.668	11.0577	60	3	5.429	['Thiamin diphosphate-binding fold (THDP-binding)', 'Thiamin diphosphate-binding fold (THDP-binding)', 'TK C-terminal domain-like']	['58-469', '474-701', '702-885']	3	2	aceE58-469	6	0.571062	0.571062	1.16274	0.169333
P0AFG8	aceE	[K].IINELEGIFEGAGWNVIK.[V]	[275-292]	['cytosol']	['AceE.2.12', 'AceF.24', 'Lpd.2.6']	['thiamine diphosphate', 'FAD', 'Mg2+']	N	66813	99.668	11.0577	60	3	5.429	['Thiamin diphosphate-binding fold (THDP-binding)', 'Thiamin diphosphate-binding fold (THDP-binding)', 'TK C-terminal domain-like']	['58-469', '474-701', '702-885']	3	2	aceE58-469		-0.839046	-0.839046	1.16524	0.371325
P0AFG8	aceE	[Y].FQGHISPGVYAR.[A]	F140	['cytosol']	['AceE.2.12', 'AceF.24', 'Lpd.2.6']	['thiamine diphosphate', 'FAD', 'Mg2+']	N	66813	99.668	11.0577	60	3	5.429	['Thiamin diphosphate-binding fold (THDP-binding)', 'Thiamin diphosphate-binding fold (THDP-binding)', 'TK C-terminal domain-like']	['58-469', '474-701', '702-885']	3	2	aceE58-469	83	3.22065	3.22065	1.16948	0.346959
P0AFG8	aceE	[Q].YLIDQLLAEAR.[K]	Y35	['cytosol']	['AceE.2.12', 'AceF.24', 'Lpd.2.6']	['thiamine diphosphate', 'FAD', 'Mg2+']	N	66813	99.668	11.0577	60	3	5.429	['Thiamin diphosphate-binding fold (THDP-binding)', 'Thiamin diphosphate-binding fold (THDP-binding)', 'TK C-terminal domain-like']	['58-469', '474-701', '702-885']	3	2	aceELNK		0.973811	0.973811	1.17713	0.152656
P0AFG8	aceE	[R].MYGEKQENVYYYIT.[T]	T691	['cytosol']	['AceE.2.12', 'AceF.24', 'Lpd.2.6']	['thiamine diphosphate', 'FAD', 'Mg2+']	N	66813	99.668	11.0577	60	3	5.429	['Thiamin diphosphate-binding fold (THDP-binding)', 'Thiamin diphosphate-binding fold (THDP-binding)', 'TK C-terminal domain-like']	['58-469', '474-701', '702-885']	3	2	aceE474-701	218	-1.52387	-1.52387	1.17807	0.618196
P0AFG8	aceE	[R].HHFEVDASY.[V]	Y848	['cytosol']	['AceE.2.12', 'AceF.24', 'Lpd.2.6']	['thiamine diphosphate', 'FAD', 'Mg2+']	N	66813	99.668	11.0577	60	3	5.429	['Thiamin diphosphate-binding fold (THDP-binding)', 'Thiamin diphosphate-binding fold (THDP-binding)', 'TK C-terminal domain-like']	['58-469', '474-701', '702-885']	3	2	aceE702-885	147	4.13879	4.13879	1.20052	0.476571
P0AFG8	aceE	[A].VIMHDGLER.[M]	V669	['cytosol']	['AceE.2.12', 'AceF.24', 'Lpd.2.6']	['thiamine diphosphate', 'FAD', 'Mg2+']	N	66813	99.668	11.0577	60	3	5.429	['Thiamin diphosphate-binding fold (THDP-binding)', 'Thiamin diphosphate-binding fold (THDP-binding)', 'TK C-terminal domain-like']	['58-469', '474-701', '702-885']	3	2	aceE474-701	196	8.64868	8.64868	1.20152	0.399468
P0AFG8	aceE	[S].RWDELLR.[K]	R298	['cytosol']	['AceE.2.12', 'AceF.24', 'Lpd.2.6']	['thiamine diphosphate', 'FAD', 'Mg2+']	N	66813	99.668	11.0577	60	3	5.429	['Thiamin diphosphate-binding fold (THDP-binding)', 'Thiamin diphosphate-binding fold (THDP-binding)', 'TK C-terminal domain-like']	['58-469', '474-701', '702-885']	3	2	aceE58-469	241	12.3484	12.3484	1.20231	0.371966
P0AFG8	aceE	[K].IINELEGIFEGA.[G]	A286	['cytosol']	['AceE.2.12', 'AceF.24', 'Lpd.2.6']	['thiamine diphosphate', 'FAD', 'Mg2+']	N	66813	99.668	11.0577	60	3	5.429	['Thiamin diphosphate-binding fold (THDP-binding)', 'Thiamin diphosphate-binding fold (THDP-binding)', 'TK C-terminal domain-like']	['58-469', '474-701', '702-885']	3	2	aceE58-469	229	2.41637	2.41637	1.21315	0.301979
P0AFG8	aceE	[F].NVPVSDADIEKLPYITFPEGSEEHTYLHAQR.[Q]	N426	['cytosol']	['AceE.2.12', 'AceF.24', 'Lpd.2.6']	['thiamine diphosphate', 'FAD', 'Mg2+']	N	66813	99.668	11.0577	60	3	5.429	['Thiamin diphosphate-binding fold (THDP-binding)', 'Thiamin diphosphate-binding fold (THDP-binding)', 'TK C-terminal domain-like']	['58-469', '474-701', '702-885']	3	2	aceE58-469	369	9.43002	9.43002	1.2475	0.350905
P0AFG8	aceE	[R].NEQDGGDLVYFQGHISPGVY.[A]	Y149	['cytosol']	['AceE.2.12', 'AceF.24', 'Lpd.2.6']	['thiamine diphosphate', 'FAD', 'Mg2+']	N	66813	99.668	11.0577	60	3	5.429	['Thiamin diphosphate-binding fold (THDP-binding)', 'Thiamin diphosphate-binding fold (THDP-binding)', 'TK C-terminal domain-like']	['58-469', '474-701', '702-885']	3	2	aceE58-469	92	2.63322	2.63322	1.28534	0.0797301
P0AFG8	aceE	[R].EHFFGKYPETAAL.[V]	L348	['cytosol']	['AceE.2.12', 'AceF.24', 'Lpd.2.6']	['thiamine diphosphate', 'FAD', 'Mg2+']	N	66813	99.668	11.0577	60	3	5.429	['Thiamin diphosphate-binding fold (THDP-binding)', 'Thiamin diphosphate-binding fold (THDP-binding)', 'TK C-terminal domain-like']	['58-469', '474-701', '702-885']	3	2	aceE58-469	291	1.5617	1.5617	1.29062	0.251837
P0AFG8	aceE	[R].NEQDGGDLVYFQ.[G]	Q141	['cytosol']	['AceE.2.12', 'AceF.24', 'Lpd.2.6']	['thiamine diphosphate', 'FAD', 'Mg2+']	N	66813	99.668	11.0577	60	3	5.429	['Thiamin diphosphate-binding fold (THDP-binding)', 'Thiamin diphosphate-binding fold (THDP-binding)', 'TK C-terminal domain-like']	['58-469', '474-701', '702-885']	3	2	aceE58-469	84	2.0823	2.0823	1.30994	0.255324
P0AFG8	aceE	[N].TIPVEEQPEYPGNLELER.[R]	T63	['cytosol']	['AceE.2.12', 'AceF.24', 'Lpd.2.6']	['thiamine diphosphate', 'FAD', 'Mg2+']	N	66813	99.668	11.0577	60	3	5.429	['Thiamin diphosphate-binding fold (THDP-binding)', 'Thiamin diphosphate-binding fold (THDP-binding)', 'TK C-terminal domain-like']	['58-469', '474-701', '702-885']	3	2	aceE58-469	6	0.717208	0.717208	1.32735	0.150257
P0AFG8	aceE	[Y].ITFPEGSEEHTYLHAQR.[Q]	I440	['cytosol']	['AceE.2.12', 'AceF.24', 'Lpd.2.6']	['thiamine diphosphate', 'FAD', 'Mg2+']	N	66813	99.668	11.0577	60	3	5.429	['Thiamin diphosphate-binding fold (THDP-binding)', 'Thiamin diphosphate-binding fold (THDP-binding)', 'TK C-terminal domain-like']	['58-469', '474-701', '702-885']	3	2	aceE58-469	383	2.99899	2.99899	1.33007	0.385553
P0AFG8	aceE	[R].QIGIYSPNGQQYTPQDREQVAYY.[K]	Y557	['cytosol']	['AceE.2.12', 'AceF.24', 'Lpd.2.6']	['thiamine diphosphate', 'FAD', 'Mg2+']	N	66813	99.668	11.0577	60	3	5.429	['Thiamin diphosphate-binding fold (THDP-binding)', 'Thiamin diphosphate-binding fold (THDP-binding)', 'TK C-terminal domain-like']	['58-469', '474-701', '702-885']	3	2	aceE474-701	84	-0.891765	-0.891765	1.33579	0.215626
P0AFG8	aceE	[R].QEVHGNGLSSYPHPK.[L]	[168-182]	['cytosol']	['AceE.2.12', 'AceF.24', 'Lpd.2.6']	['thiamine diphosphate', 'FAD', 'Mg2+']	N	66813	99.668	11.0577	60	3	5.429	['Thiamin diphosphate-binding fold (THDP-binding)', 'Thiamin diphosphate-binding fold (THDP-binding)', 'TK C-terminal domain-like']	['58-469', '474-701', '702-885']	3	2	aceE58-469		0.650797	0.650797	1.3463	0.155898
P0AFG8	aceE	[K].VVADAIAKF.[N]	F875	['cytosol']	['AceE.2.12', 'AceF.24', 'Lpd.2.6']	['thiamine diphosphate', 'FAD', 'Mg2+']	N	66813	99.668	11.0577	60	3	5.429	['Thiamin diphosphate-binding fold (THDP-binding)', 'Thiamin diphosphate-binding fold (THDP-binding)', 'TK C-terminal domain-like']	['58-469', '474-701', '702-885']	3	2	aceE702-885	174	1.49366	1.49366	1.38127	0.19571
P0AFG8	aceE	[F].LGDGEMDEPESK.[G]	L229	['cytosol']	['AceE.2.12', 'AceF.24', 'Lpd.2.6']	['thiamine diphosphate', 'FAD', 'Mg2+']	N	66813	99.668	11.0577	60	3	5.429	['Thiamin diphosphate-binding fold (THDP-binding)', 'Thiamin diphosphate-binding fold (THDP-binding)', 'TK C-terminal domain-like']	['58-469', '474-701', '702-885']	3	2	aceE58-469	172	1.59596	1.59596	1.40604	0.244237
P0AFG8	aceE	[Y].SMFGFQR.[I]	S601	['cytosol']	['AceE.2.12', 'AceF.24', 'Lpd.2.6']	['thiamine diphosphate', 'FAD', 'Mg2+']	N	66813	99.668	11.0577	60	3	5.429	['Thiamin diphosphate-binding fold (THDP-binding)', 'Thiamin diphosphate-binding fold (THDP-binding)', 'TK C-terminal domain-like']	['58-469', '474-701', '702-885']	3	2	aceE474-701	128	1.54822	1.54822	1.44196	0.130224
P0AFG8	aceE	[Y].SVTSFTELAR.[D]	S758	['cytosol']	['AceE.2.12', 'AceF.24', 'Lpd.2.6']	['thiamine diphosphate', 'FAD', 'Mg2+']	N	66813	99.668	11.0577	60	3	5.429	['Thiamin diphosphate-binding fold (THDP-binding)', 'Thiamin diphosphate-binding fold (THDP-binding)', 'TK C-terminal domain-like']	['58-469', '474-701', '702-885']	3	2	aceE702-885	57	3.93853	3.93853	1.44647	0.378974
P0AFG8	aceE	[K].DYGVGSDVY.[S]	Y757	['cytosol']	['AceE.2.12', 'AceF.24', 'Lpd.2.6']	['thiamine diphosphate', 'FAD', 'Mg2+']	N	66813	99.668	11.0577	60	3	5.429	['Thiamin diphosphate-binding fold (THDP-binding)', 'Thiamin diphosphate-binding fold (THDP-binding)', 'TK C-terminal domain-like']	['58-469', '474-701', '702-885']	3	2	aceE702-885	56	2.19409	2.19409	1.46503	0.22773
P0AFG8	aceE	[K].GQILQEGINELGAGC.[S]	C577	['cytosol']	['AceE.2.12', 'AceF.24', 'Lpd.2.6']	['thiamine diphosphate', 'FAD', 'Mg2+']	N	66813	99.668	11.0577	60	3	5.429	['Thiamin diphosphate-binding fold (THDP-binding)', 'Thiamin diphosphate-binding fold (THDP-binding)', 'TK C-terminal domain-like']	['58-469', '474-701', '702-885']	3	2	aceE474-701	104	1.09457	1.09457	1.48296	0.147752
P0AFG8	aceE	[R].WNMLHPLETPRVPYIA.[Q]	A790	['cytosol']	['AceE.2.12', 'AceF.24', 'Lpd.2.6']	['thiamine diphosphate', 'FAD', 'Mg2+']	N	66813	99.668	11.0577	60	3	5.429	['Thiamin diphosphate-binding fold (THDP-binding)', 'Thiamin diphosphate-binding fold (THDP-binding)', 'TK C-terminal domain-like']	['58-469', '474-701', '702-885']	3	2	aceE702-885	89	9.96689	9.96689	1.51212	0.253641
P0AFG8	aceE	[Y].VVVAALGELAK.[R]	V849	['cytosol']	['AceE.2.12', 'AceF.24', 'Lpd.2.6']	['thiamine diphosphate', 'FAD', 'Mg2+']	N	66813	99.668	11.0577	60	3	5.429	['Thiamin diphosphate-binding fold (THDP-binding)', 'Thiamin diphosphate-binding fold (THDP-binding)', 'TK C-terminal domain-like']	['58-469', '474-701', '702-885']	3	2	aceE702-885	148	3.89356	3.89356	1.52612	0.344555
P0AFG8	aceE	[R].EKLDNLVFVINCNLQR.[L]	[249-264]	['cytosol']	['AceE.2.12', 'AceF.24', 'Lpd.2.6']	['thiamine diphosphate', 'FAD', 'Mg2+']	N	66813	99.668	11.0577	60	3	5.429	['Thiamin diphosphate-binding fold (THDP-binding)', 'Thiamin diphosphate-binding fold (THDP-binding)', 'TK C-terminal domain-like']	['58-469', '474-701', '702-885']	3	2	aceE58-469		-1.80317	-1.80317	1.53979	0.969716
P0AFG8	aceE	[K].LELPSLQDF.[G]	F482	['cytosol']	['AceE.2.12', 'AceF.24', 'Lpd.2.6']	['thiamine diphosphate', 'FAD', 'Mg2+']	N	66813	99.668	11.0577	60	3	5.429	['Thiamin diphosphate-binding fold (THDP-binding)', 'Thiamin diphosphate-binding fold (THDP-binding)', 'TK C-terminal domain-like']	['58-469', '474-701', '702-885']	3	2	aceE474-701	9	2.01698	2.01698	1.54155	0.196386
P0AFG8	aceE	[L].MNETVDGDYQTFK.[S]	M315	['cytosol']	['AceE.2.12', 'AceF.24', 'Lpd.2.6']	['thiamine diphosphate', 'FAD', 'Mg2+']	N	66813	99.668	11.0577	60	3	5.429	['Thiamin diphosphate-binding fold (THDP-binding)', 'Thiamin diphosphate-binding fold (THDP-binding)', 'TK C-terminal domain-like']	['58-469', '474-701', '702-885']	3	2	aceE58-469	258	0.832165	0.832165	1.56443	0.123929
P0AFG8	aceE	[R].WNMLHPL.[E]	L781	['cytosol']	['AceE.2.12', 'AceF.24', 'Lpd.2.6']	['thiamine diphosphate', 'FAD', 'Mg2+']	N	66813	99.668	11.0577	60	3	5.429	['Thiamin diphosphate-binding fold (THDP-binding)', 'Thiamin diphosphate-binding fold (THDP-binding)', 'TK C-terminal domain-like']	['58-469', '474-701', '702-885']	3	2	aceE702-885	80	1.64475	1.64475	1.56797	0.215491
P0AFG8	aceE	[K].GKATVILAHTIK.[G]	[382-393]	['cytosol']	['AceE.2.12', 'AceF.24', 'Lpd.2.6']	['thiamine diphosphate', 'FAD', 'Mg2+']	N	66813	99.668	11.0577	60	3	5.429	['Thiamin diphosphate-binding fold (THDP-binding)', 'Thiamin diphosphate-binding fold (THDP-binding)', 'TK C-terminal domain-like']	['58-469', '474-701', '702-885']	3	2	aceE58-469		-0.809621	-0.809621	1.57848	0.260419
P0AFG8	aceE	[V].ILAHTIK.[G]	I387	['cytosol']	['AceE.2.12', 'AceF.24', 'Lpd.2.6']	['thiamine diphosphate', 'FAD', 'Mg2+']	N	66813	99.668	11.0577	60	3	5.429	['Thiamin diphosphate-binding fold (THDP-binding)', 'Thiamin diphosphate-binding fold (THDP-binding)', 'TK C-terminal domain-like']	['58-469', '474-701', '702-885']	3	2	aceE58-469	330	-0.905375	-0.905375	1.59617	0.225756
P0AFG8	aceE	[F].RQIGIYSPNGQQYTPQDR.[E]	R534	['cytosol']	['AceE.2.12', 'AceF.24', 'Lpd.2.6']	['thiamine diphosphate', 'FAD', 'Mg2+']	N	66813	99.668	11.0577	60	3	5.429	['Thiamin diphosphate-binding fold (THDP-binding)', 'Thiamin diphosphate-binding fold (THDP-binding)', 'TK C-terminal domain-like']	['58-469', '474-701', '702-885']	3	2	aceE474-701	61	11.1531	11.1531	1.62803	0.329475
P0AFG8	aceE	[V].PIIADEAR.[T]	P518	['cytosol']	['AceE.2.12', 'AceF.24', 'Lpd.2.6']	['thiamine diphosphate', 'FAD', 'Mg2+']	N	66813	99.668	11.0577	60	3	5.429	['Thiamin diphosphate-binding fold (THDP-binding)', 'Thiamin diphosphate-binding fold (THDP-binding)', 'TK C-terminal domain-like']	['58-469', '474-701', '702-885']	3	2	aceE474-701	45	0.632637	0.632637	1.69523	0.0338146
P0AFG8	aceE	[K].GKVQLLGSGSILR.[H]	[725-737]	['cytosol']	['AceE.2.12', 'AceF.24', 'Lpd.2.6']	['thiamine diphosphate', 'FAD', 'Mg2+']	N	66813	99.668	11.0577	60	3	5.429	['Thiamin diphosphate-binding fold (THDP-binding)', 'Thiamin diphosphate-binding fold (THDP-binding)', 'TK C-terminal domain-like']	['58-469', '474-701', '702-885']	3	2	aceE702-885		-1.20146	-1.20146	1.70602	0.461535
P0AFG8	aceE	[R].IGDLCWAAGDQ.[Q]	Q618	['cytosol']	['AceE.2.12', 'AceF.24', 'Lpd.2.6']	['thiamine diphosphate', 'FAD', 'Mg2+']	N	66813	99.668	11.0577	60	3	5.429	['Thiamin diphosphate-binding fold (THDP-binding)', 'Thiamin diphosphate-binding fold (THDP-binding)', 'TK C-terminal domain-like']	['58-469', '474-701', '702-885']	3	2	aceE474-701	145	0.890843	0.890843	1.71809	0.0612901
P0AFG8	aceE	[R].WNAIMTVL.[R]	L95	['cytosol']	['AceE.2.12', 'AceF.24', 'Lpd.2.6']	['thiamine diphosphate', 'FAD', 'Mg2+']	N	66813	99.668	11.0577	60	3	5.429	['Thiamin diphosphate-binding fold (THDP-binding)', 'Thiamin diphosphate-binding fold (THDP-binding)', 'TK C-terminal domain-like']	['58-469', '474-701', '702-885']	3	2	aceE58-469	38	0.957509	0.957509	1.74241	0.156637
P0AFG8	aceE	[K].DYGVGSDVYSVTSFTELAR.[D]	[749-767]	['cytosol']	['AceE.2.12', 'AceF.24', 'Lpd.2.6']	['thiamine diphosphate', 'FAD', 'Mg2+']	N	66813	99.668	11.0577	60	3	5.429	['Thiamin diphosphate-binding fold (THDP-binding)', 'Thiamin diphosphate-binding fold (THDP-binding)', 'TK C-terminal domain-like']	['58-469', '474-701', '702-885']	3	2	aceE702-885		-2.01297	-2.01297	1.77852	0.666482
P0AFG8	aceE	[K].DLELGGHM.[A]	M108	['cytosol']	['AceE.2.12', 'AceF.24', 'Lpd.2.6']	['thiamine diphosphate', 'FAD', 'Mg2+']	N	66813	99.668	11.0577	60	3	5.429	['Thiamin diphosphate-binding fold (THDP-binding)', 'Thiamin diphosphate-binding fold (THDP-binding)', 'TK C-terminal domain-like']	['58-469', '474-701', '702-885']	3	2	aceE58-469	51	2.11969	2.11969	1.79244	0.0941558
P0AFG8	aceE	[R].DRFNVPVSDADIEKLPYITFPEGSEEHTYLHA.[Q]	A454	['cytosol']	['AceE.2.12', 'AceF.24', 'Lpd.2.6']	['thiamine diphosphate', 'FAD', 'Mg2+']	N	66813	99.668	11.0577	60	3	5.429	['Thiamin diphosphate-binding fold (THDP-binding)', 'Thiamin diphosphate-binding fold (THDP-binding)', 'TK C-terminal domain-like']	['58-469', '474-701', '702-885']	3	2	aceE58-469	397	1.29029	1.29029	1.79732	0.105997
P0AFG8	aceE	[F].GMEGLFR.[Q]	G528	['cytosol']	['AceE.2.12', 'AceF.24', 'Lpd.2.6']	['thiamine diphosphate', 'FAD', 'Mg2+']	N	66813	99.668	11.0577	60	3	5.429	['Thiamin diphosphate-binding fold (THDP-binding)', 'Thiamin diphosphate-binding fold (THDP-binding)', 'TK C-terminal domain-like']	['58-469', '474-701', '702-885']	3	2	aceE474-701	55	2.82542	2.82542	1.79828	0.246169
P0AFG8	aceE	[Y].AFLGDGEMDEPESK.[G]	A227	['cytosol']	['AceE.2.12', 'AceF.24', 'Lpd.2.6']	['thiamine diphosphate', 'FAD', 'Mg2+']	N	66813	99.668	11.0577	60	3	5.429	['Thiamin diphosphate-binding fold (THDP-binding)', 'Thiamin diphosphate-binding fold (THDP-binding)', 'TK C-terminal domain-like']	['58-469', '474-701', '702-885']	3	2	aceE58-469	170	3.25005	3.25005	1.80789	0.319334
P0AFG8	aceE	[W].NMLHPLETPR.[V]	N776	['cytosol']	['AceE.2.12', 'AceF.24', 'Lpd.2.6']	['thiamine diphosphate', 'FAD', 'Mg2+']	N	66813	99.668	11.0577	60	3	5.429	['Thiamin diphosphate-binding fold (THDP-binding)', 'Thiamin diphosphate-binding fold (THDP-binding)', 'TK C-terminal domain-like']	['58-469', '474-701', '702-885']	3	2	aceE702-885	75	7.56154	7.56154	1.81415	0.262944
P0AFG8	aceE	[K].LHGYLPSRQPNFTEK.[L]	[459-473]	['cytosol']	['AceE.2.12', 'AceF.24', 'Lpd.2.6']	['thiamine diphosphate', 'FAD', 'Mg2+']	N	66813	99.668	11.0577	60	3	5.429	['Thiamin diphosphate-binding fold (THDP-binding)', 'Thiamin diphosphate-binding fold (THDP-binding)', 'TK C-terminal domain-like']	['58-469', '474-701', '702-885']	3	2	aceELNK		0.78791	0.78791	1.83722	0.167108
P0AFG8	aceE	[K].LELPSLQDFGAL.[L]	L485	['cytosol']	['AceE.2.12', 'AceF.24', 'Lpd.2.6']	['thiamine diphosphate', 'FAD', 'Mg2+']	N	66813	99.668	11.0577	60	3	5.429	['Thiamin diphosphate-binding fold (THDP-binding)', 'Thiamin diphosphate-binding fold (THDP-binding)', 'TK C-terminal domain-like']	['58-469', '474-701', '702-885']	3	2	aceE474-701	12	1.17147	1.17147	1.89413	0.131167
P0AFG8	aceE	[R].LVPIIADEAR.[T]	[516-525]	['cytosol']	['AceE.2.12', 'AceF.24', 'Lpd.2.6']	['thiamine diphosphate', 'FAD', 'Mg2+']	N	66813	99.668	11.0577	60	3	5.429	['Thiamin diphosphate-binding fold (THDP-binding)', 'Thiamin diphosphate-binding fold (THDP-binding)', 'TK C-terminal domain-like']	['58-469', '474-701', '702-885']	3	2	aceE474-701		0.537141	0.537141	1.91683	0.029074
P0AFG8	aceE	[K].LFAEQVR.[T]	[807-813]	['cytosol']	['AceE.2.12', 'AceF.24', 'Lpd.2.6']	['thiamine diphosphate', 'FAD', 'Mg2+']	N	66813	99.668	11.0577	60	3	5.429	['Thiamin diphosphate-binding fold (THDP-binding)', 'Thiamin diphosphate-binding fold (THDP-binding)', 'TK C-terminal domain-like']	['58-469', '474-701', '702-885']	3	2	aceE702-885		-1.87472	-1.87472	1.93207	0.958641
P0AFG8	aceE	[Y].VVVAALGELAKR.[G]	V849	['cytosol']	['AceE.2.12', 'AceF.24', 'Lpd.2.6']	['thiamine diphosphate', 'FAD', 'Mg2+']	N	66813	99.668	11.0577	60	3	5.429	['Thiamin diphosphate-binding fold (THDP-binding)', 'Thiamin diphosphate-binding fold (THDP-binding)', 'TK C-terminal domain-like']	['58-469', '474-701', '702-885']	3	2	aceE702-885	148	0.459918	0.459918	1.97608	0.0255346
P0AFG8	aceE	[K].VQLLGSGSILR.[H]	[727-737]	['cytosol']	['AceE.2.12', 'AceF.24', 'Lpd.2.6']	['thiamine diphosphate', 'FAD', 'Mg2+']	N	66813	99.668	11.0577	60	3	5.429	['Thiamin diphosphate-binding fold (THDP-binding)', 'Thiamin diphosphate-binding fold (THDP-binding)', 'TK C-terminal domain-like']	['58-469', '474-701', '702-885']	3	2	aceE702-885		-1.28152	-1.28152	2.00555	0.461545
P0AFG8	aceE	[K].LMPEFWQFPTVS.[M]	S194	['cytosol']	['AceE.2.12', 'AceF.24', 'Lpd.2.6']	['thiamine diphosphate', 'FAD', 'Mg2+']	N	66813	99.668	11.0577	60	3	5.429	['Thiamin diphosphate-binding fold (THDP-binding)', 'Thiamin diphosphate-binding fold (THDP-binding)', 'TK C-terminal domain-like']	['58-469', '474-701', '702-885']	3	2	aceE58-469	137	2.71828	2.71828	2.10228	0.172958
P0AFG8	aceE	[N].CISYDPAYAYEVAVIMHDGLER.[M]	C656	['cytosol']	['AceE.2.12', 'AceF.24', 'Lpd.2.6']	['thiamine diphosphate', 'FAD', 'Mg2+']	N	66813	99.668	11.0577	60	3	5.429	['Thiamin diphosphate-binding fold (THDP-binding)', 'Thiamin diphosphate-binding fold (THDP-binding)', 'TK C-terminal domain-like']	['58-469', '474-701', '702-885']	3	2	aceE474-701	183	-2.85696	-2.85696	2.30383	0.230999
P0AFG8	aceE	[N].FTEKLELPSLQDFGALLEEQSK.[E]	F470	['cytosol']	['AceE.2.12', 'AceF.24', 'Lpd.2.6']	['thiamine diphosphate', 'FAD', 'Mg2+']	N	66813	99.668	11.0577	60	3	5.429	['Thiamin diphosphate-binding fold (THDP-binding)', 'Thiamin diphosphate-binding fold (THDP-binding)', 'TK C-terminal domain-like']	['58-469', '474-701', '702-885']	3	2	aceELNK		9.1942	9.1942	2.39902	0.0894466
P0AFG8	aceE	[R].KGIYKLETIEGSK.[G]	[712-724]	['cytosol']	['AceE.2.12', 'AceF.24', 'Lpd.2.6']	['thiamine diphosphate', 'FAD', 'Mg2+']	N	66813	99.668	11.0577	60	3	5.429	['Thiamin diphosphate-binding fold (THDP-binding)', 'Thiamin diphosphate-binding fold (THDP-binding)', 'TK C-terminal domain-like']	['58-469', '474-701', '702-885']	3	2	aceE702-885		-0.70591	-0.70591	2.56598	0.0964678
P0AFG8	aceE	[K].DRLVPIIADEAR.[T]	[514-525]	['cytosol']	['AceE.2.12', 'AceF.24', 'Lpd.2.6']	['thiamine diphosphate', 'FAD', 'Mg2+']	N	66813	99.668	11.0577	60	3	5.429	['Thiamin diphosphate-binding fold (THDP-binding)', 'Thiamin diphosphate-binding fold (THDP-binding)', 'TK C-terminal domain-like']	['58-469', '474-701', '702-885']	3	2	aceE474-701		0.974932	0.974932	2.7387	0.108387
P0AFG8	aceE	[M].NETVDGDYQTFK.[S]	N316	['cytosol']	['AceE.2.12', 'AceF.24', 'Lpd.2.6']	['thiamine diphosphate', 'FAD', 'Mg2+']	N	66813	99.668	11.0577	60	3	5.429	['Thiamin diphosphate-binding fold (THDP-binding)', 'Thiamin diphosphate-binding fold (THDP-binding)', 'TK C-terminal domain-like']	['58-469', '474-701', '702-885']	3	2	aceE58-469	259	0.716977	0.716977	2.7568	0.0818636
P0AFG8	aceE	[M].NDAPAVASTDYMK.[L]	N794	['cytosol']	['AceE.2.12', 'AceF.24', 'Lpd.2.6']	['thiamine diphosphate', 'FAD', 'Mg2+']	N	66813	99.668	11.0577	60	3	5.429	['Thiamin diphosphate-binding fold (THDP-binding)', 'Thiamin diphosphate-binding fold (THDP-binding)', 'TK C-terminal domain-like']	['58-469', '474-701', '702-885']	3	2	aceE702-885	93	1.23912	1.23912	2.75716	0.0112807
P0AFG8	aceE	[K].GAITIATR.[E]	[241-248]	['cytosol']	['AceE.2.12', 'AceF.24', 'Lpd.2.6']	['thiamine diphosphate', 'FAD', 'Mg2+']	N	66813	99.668	11.0577	60	3	5.429	['Thiamin diphosphate-binding fold (THDP-binding)', 'Thiamin diphosphate-binding fold (THDP-binding)', 'TK C-terminal domain-like']	['58-469', '474-701', '702-885']	3	2	aceE58-469		-6.21041	-6.21041	2.97678	0.0767748
P06959	aceF	[R].EDVQAYVK.[E]	[359-366]	['cytosol']	['AceE.2.12', 'AceF.24', 'Lpd.2.6']	['thiamine diphosphate', 'FAD', 'Mg2+']	N	60155	66.096	6.60231	60	3	4.96	['CoA-dependent acyltransferases', 'Barrel-sandwich hybrid', 'Barrel-sandwich hybrid', 'Barrel-sandwich hybrid', 'Peripheral subunit-binding domain of 2-oxo acid dehydrogenase complex']	['388-629', '105-197', '206-298', '1-93', '321-366']	5	3	aceF321-366		-0.0343546	-0.0343546	0.00326154	0.335218
P06959	aceF	[F].AENDAYVHATPLIR.[R]	A321	['cytosol']	['AceE.2.12', 'AceF.24', 'Lpd.2.6']	['thiamine diphosphate', 'FAD', 'Mg2+']	N	60155	66.096	6.60231	60	3	4.96	['CoA-dependent acyltransferases', 'Barrel-sandwich hybrid', 'Barrel-sandwich hybrid', 'Barrel-sandwich hybrid', 'Peripheral subunit-binding domain of 2-oxo acid dehydrogenase complex']	['388-629', '105-197', '206-298', '1-93', '321-366']	5	3	aceF321-366	1	0.0221023	0.0221023	0.0109454	0.46619
P06959	aceF	[F].EVAGEAGAAAPAAKQEAAPAAAPAPAAGVK.[E]	E178	['cytosol']	['AceE.2.12', 'AceF.24', 'Lpd.2.6']	['thiamine diphosphate', 'FAD', 'Mg2+']	N	60155	66.096	6.60231	60	3	4.96	['CoA-dependent acyltransferases', 'Barrel-sandwich hybrid', 'Barrel-sandwich hybrid', 'Barrel-sandwich hybrid', 'Peripheral subunit-binding domain of 2-oxo acid dehydrogenase complex']	['388-629', '105-197', '206-298', '1-93', '321-366']	5	3	aceF105-197	74	-0.0383789	-0.0383789	0.0141716	0.122315
P06959	aceF	[K].SAMEPVWNGK.[E]	[578-587]	['cytosol']	['AceE.2.12', 'AceF.24', 'Lpd.2.6']	['thiamine diphosphate', 'FAD', 'Mg2+']	N	60155	66.096	6.60231	60	3	4.96	['CoA-dependent acyltransferases', 'Barrel-sandwich hybrid', 'Barrel-sandwich hybrid', 'Barrel-sandwich hybrid', 'Peripheral subunit-binding domain of 2-oxo acid dehydrogenase complex']	['388-629', '105-197', '206-298', '1-93', '321-366']	5	3	aceF388-629		-0.0555707	-0.0555707	0.0142184	0.260449
P06959	aceF	[K].VPDIGADEVEITEILVK.[V]	[7-23]	['cytosol']	['AceE.2.12', 'AceF.24', 'Lpd.2.6']	['thiamine diphosphate', 'FAD', 'Mg2+']	N	60155	66.096	6.60231	60	3	4.96	['CoA-dependent acyltransferases', 'Barrel-sandwich hybrid', 'Barrel-sandwich hybrid', 'Barrel-sandwich hybrid', 'Peripheral subunit-binding domain of 2-oxo acid dehydrogenase complex']	['388-629', '105-197', '206-298', '1-93', '321-366']	5	3	aceF1-93		0.122536	0.122536	0.0219667	0.312588
P06959	aceF	[Q].EAAPAAAPAPAAGVK.[E]	E193	['cytosol']	['AceE.2.12', 'AceF.24', 'Lpd.2.6']	['thiamine diphosphate', 'FAD', 'Mg2+']	N	60155	66.096	6.60231	60	3	4.96	['CoA-dependent acyltransferases', 'Barrel-sandwich hybrid', 'Barrel-sandwich hybrid', 'Barrel-sandwich hybrid', 'Peripheral subunit-binding domain of 2-oxo acid dehydrogenase complex']	['388-629', '105-197', '206-298', '1-93', '321-366']	5	3	aceF105-197	89	-0.0688295	-0.0688295	0.0298246	0.189301
P06959	aceF	[R].ILREDVQAYVK.[E]	[356-366]	['cytosol']	['AceE.2.12', 'AceF.24', 'Lpd.2.6']	['thiamine diphosphate', 'FAD', 'Mg2+']	N	60155	66.096	6.60231	60	3	4.96	['CoA-dependent acyltransferases', 'Barrel-sandwich hybrid', 'Barrel-sandwich hybrid', 'Barrel-sandwich hybrid', 'Peripheral subunit-binding domain of 2-oxo acid dehydrogenase complex']	['388-629', '105-197', '206-298', '1-93', '321-366']	5	3	aceF321-366		-0.0976978	-0.0976978	0.0410498	0.141015
P06959	aceF	[K].TDITELEAFR.[K]	[432-441]	['cytosol']	['AceE.2.12', 'AceF.24', 'Lpd.2.6']	['thiamine diphosphate', 'FAD', 'Mg2+']	N	60155	66.096	6.60231	60	3	4.96	['CoA-dependent acyltransferases', 'Barrel-sandwich hybrid', 'Barrel-sandwich hybrid', 'Barrel-sandwich hybrid', 'Peripheral subunit-binding domain of 2-oxo acid dehydrogenase complex']	['388-629', '105-197', '206-298', '1-93', '321-366']	5	3	aceF388-629		0.0609653	0.0609653	0.0528354	0.267973
P06959	aceF	[K].FGEIEEVELGR.[I]	[397-407]	['cytosol']	['AceE.2.12', 'AceF.24', 'Lpd.2.6']	['thiamine diphosphate', 'FAD', 'Mg2+']	N	60155	66.096	6.60231	60	3	4.96	['CoA-dependent acyltransferases', 'Barrel-sandwich hybrid', 'Barrel-sandwich hybrid', 'Barrel-sandwich hybrid', 'Peripheral subunit-binding domain of 2-oxo acid dehydrogenase complex']	['388-629', '105-197', '206-298', '1-93', '321-366']	5	3	aceF388-629		0.13344	0.13344	0.0705899	0.249969
P06959	aceF	[K].SEFAENDAY.[V]	Y326	['cytosol']	['AceE.2.12', 'AceF.24', 'Lpd.2.6']	['thiamine diphosphate', 'FAD', 'Mg2+']	N	60155	66.096	6.60231	60	3	4.96	['CoA-dependent acyltransferases', 'Barrel-sandwich hybrid', 'Barrel-sandwich hybrid', 'Barrel-sandwich hybrid', 'Peripheral subunit-binding domain of 2-oxo acid dehydrogenase complex']	['388-629', '105-197', '206-298', '1-93', '321-366']	5	3	aceF321-366	6	0.152234	0.152234	0.0736399	0.505654
P06959	aceF	[K].KGIIELSR.[E]	[517-524]	['cytosol']	['AceE.2.12', 'AceF.24', 'Lpd.2.6']	['thiamine diphosphate', 'FAD', 'Mg2+']	N	60155	66.096	6.60231	60	3	4.96	['CoA-dependent acyltransferases', 'Barrel-sandwich hybrid', 'Barrel-sandwich hybrid', 'Barrel-sandwich hybrid', 'Peripheral subunit-binding domain of 2-oxo acid dehydrogenase complex']	['388-629', '105-197', '206-298', '1-93', '321-366']	5	3	aceF388-629		-0.129872	-0.129872	0.084924	0.274823
P06959	aceF	[M].AIEIKVPDIGADEVEIT.[E]	[2-18]	['cytosol']	['AceE.2.12', 'AceF.24', 'Lpd.2.6']	['thiamine diphosphate', 'FAD', 'Mg2+']	N	60155	66.096	6.60231	60	3	4.96	['CoA-dependent acyltransferases', 'Barrel-sandwich hybrid', 'Barrel-sandwich hybrid', 'Barrel-sandwich hybrid', 'Peripheral subunit-binding domain of 2-oxo acid dehydrogenase complex']	['388-629', '105-197', '206-298', '1-93', '321-366']	5	3	aceF1-93		0.109648	0.109648	0.0870995	0.350471
P06959	aceF	[K].AEGKSEFAENDAYVH.[A]	H328	['cytosol']	['AceE.2.12', 'AceF.24', 'Lpd.2.6']	['thiamine diphosphate', 'FAD', 'Mg2+']	N	60155	66.096	6.60231	60	3	4.96	['CoA-dependent acyltransferases', 'Barrel-sandwich hybrid', 'Barrel-sandwich hybrid', 'Barrel-sandwich hybrid', 'Peripheral subunit-binding domain of 2-oxo acid dehydrogenase complex']	['388-629', '105-197', '206-298', '1-93', '321-366']	5	3	aceF321-366	8	0.300598	0.300598	0.112596	0.41264
P06959	aceF	[K].EAAPAAAPAAAAAK.[D]	[93-106]	['cytosol']	['AceE.2.12', 'AceF.24', 'Lpd.2.6']	['thiamine diphosphate', 'FAD', 'Mg2+']	N	60155	66.096	6.60231	60	3	4.96	['CoA-dependent acyltransferases', 'Barrel-sandwich hybrid', 'Barrel-sandwich hybrid', 'Barrel-sandwich hybrid', 'Peripheral subunit-binding domain of 2-oxo acid dehydrogenase complex']	['388-629', '105-197', '206-298', '1-93', '321-366']	5	3	aceFLNK		0.156858	0.156858	0.113957	0.170435
P06959	aceF	[K].KYINIGVAVDTPNGLVVPVFK.[D]	[492-512]	['cytosol']	['AceE.2.12', 'AceF.24', 'Lpd.2.6']	['thiamine diphosphate', 'FAD', 'Mg2+']	N	60155	66.096	6.60231	60	3	4.96	['CoA-dependent acyltransferases', 'Barrel-sandwich hybrid', 'Barrel-sandwich hybrid', 'Barrel-sandwich hybrid', 'Peripheral subunit-binding domain of 2-oxo acid dehydrogenase complex']	['388-629', '105-197', '206-298', '1-93', '321-366']	5	3	aceF388-629		-0.461099	-0.461099	0.116433	0.84372
P06959	aceF	[K].YINIGVAVDTPNGLVVPVFK.[D]	[493-512]	['cytosol']	['AceE.2.12', 'AceF.24', 'Lpd.2.6']	['thiamine diphosphate', 'FAD', 'Mg2+']	N	60155	66.096	6.60231	60	3	4.96	['CoA-dependent acyltransferases', 'Barrel-sandwich hybrid', 'Barrel-sandwich hybrid', 'Barrel-sandwich hybrid', 'Peripheral subunit-binding domain of 2-oxo acid dehydrogenase complex']	['388-629', '105-197', '206-298', '1-93', '321-366']	5	3	aceF388-629		-0.60624	-0.60624	0.155999	0.327685
P06959	aceF	[A].APAAKQEAAPAAAPAPAAGVK.[E]	A187	['cytosol']	['AceE.2.12', 'AceF.24', 'Lpd.2.6']	['thiamine diphosphate', 'FAD', 'Mg2+']	N	60155	66.096	6.60231	60	3	4.96	['CoA-dependent acyltransferases', 'Barrel-sandwich hybrid', 'Barrel-sandwich hybrid', 'Barrel-sandwich hybrid', 'Peripheral subunit-binding domain of 2-oxo acid dehydrogenase complex']	['388-629', '105-197', '206-298', '1-93', '321-366']	5	3	aceF105-197	83	-0.09549	-0.09549	0.160048	0.180415
P06959	aceF	[E].IEEVELGR.[I]	I400	['cytosol']	['AceE.2.12', 'AceF.24', 'Lpd.2.6']	['thiamine diphosphate', 'FAD', 'Mg2+']	N	60155	66.096	6.60231	60	3	4.96	['CoA-dependent acyltransferases', 'Barrel-sandwich hybrid', 'Barrel-sandwich hybrid', 'Barrel-sandwich hybrid', 'Peripheral subunit-binding domain of 2-oxo acid dehydrogenase complex']	['388-629', '105-197', '206-298', '1-93', '321-366']	5	3	aceF388-629	13	0.202912	0.202912	0.16125	0.331897
P06959	aceF	[K].TGSLIMIFEVEGAAPAAAPAKQEAAAPAPAAK.[A]	[271-302]	['cytosol']	['AceE.2.12', 'AceF.24', 'Lpd.2.6']	['thiamine diphosphate', 'FAD', 'Mg2+']	N	60155	66.096	6.60231	60	3	4.96	['CoA-dependent acyltransferases', 'Barrel-sandwich hybrid', 'Barrel-sandwich hybrid', 'Barrel-sandwich hybrid', 'Peripheral subunit-binding domain of 2-oxo acid dehydrogenase complex']	['388-629', '105-197', '206-298', '1-93', '321-366']	5	3	aceFLNK		-0.681849	-0.681849	0.179472	0.63544
P06959	aceF	[R].EFGVNLAK.[V]	[339-346]	['cytosol']	['AceE.2.12', 'AceF.24', 'Lpd.2.6']	['thiamine diphosphate', 'FAD', 'Mg2+']	N	60155	66.096	6.60231	60	3	4.96	['CoA-dependent acyltransferases', 'Barrel-sandwich hybrid', 'Barrel-sandwich hybrid', 'Barrel-sandwich hybrid', 'Peripheral subunit-binding domain of 2-oxo acid dehydrogenase complex']	['388-629', '105-197', '206-298', '1-93', '321-366']	5	3	aceF321-366		-0.19429	-0.19429	0.188857	0.194976
P06959	aceF	[M].VFEVAGEAGAAAPAAKQEAAPAAAPAPAAGVK.[E]	V176	['cytosol']	['AceE.2.12', 'AceF.24', 'Lpd.2.6']	['thiamine diphosphate', 'FAD', 'Mg2+']	N	60155	66.096	6.60231	60	3	4.96	['CoA-dependent acyltransferases', 'Barrel-sandwich hybrid', 'Barrel-sandwich hybrid', 'Barrel-sandwich hybrid', 'Peripheral subunit-binding domain of 2-oxo acid dehydrogenase complex']	['388-629', '105-197', '206-298', '1-93', '321-366']	5	3	aceF105-197	72	-0.228491	-0.228491	0.215	0.291565
P06959	aceF	[K].QEAAPAAAPAPAAGVK.[E]	[192-207]	['cytosol']	['AceE.2.12', 'AceF.24', 'Lpd.2.6']	['thiamine diphosphate', 'FAD', 'Mg2+']	N	60155	66.096	6.60231	60	3	4.96	['CoA-dependent acyltransferases', 'Barrel-sandwich hybrid', 'Barrel-sandwich hybrid', 'Barrel-sandwich hybrid', 'Peripheral subunit-binding domain of 2-oxo acid dehydrogenase complex']	['388-629', '105-197', '206-298', '1-93', '321-366']	5	3	aceFLNK		-0.17143	-0.17143	0.222909	0.218714
P06959	aceF	[R].ELMTISK.[K]	[525-531]	['cytosol']	['AceE.2.12', 'AceF.24', 'Lpd.2.6']	['thiamine diphosphate', 'FAD', 'Mg2+']	N	60155	66.096	6.60231	60	3	4.96	['CoA-dependent acyltransferases', 'Barrel-sandwich hybrid', 'Barrel-sandwich hybrid', 'Barrel-sandwich hybrid', 'Peripheral subunit-binding domain of 2-oxo acid dehydrogenase complex']	['388-629', '105-197', '206-298', '1-93', '321-366']	5	3	aceF388-629		-0.423737	-0.423737	0.227219	0.288891
P06959	aceF	[M].IFEVEGAAPAAAPAKQEAAAPAPAAK.[A]	I277	['cytosol']	['AceE.2.12', 'AceF.24', 'Lpd.2.6']	['thiamine diphosphate', 'FAD', 'Mg2+']	N	60155	66.096	6.60231	60	3	4.96	['CoA-dependent acyltransferases', 'Barrel-sandwich hybrid', 'Barrel-sandwich hybrid', 'Barrel-sandwich hybrid', 'Peripheral subunit-binding domain of 2-oxo acid dehydrogenase complex']	['388-629', '105-197', '206-298', '1-93', '321-366']	5	3	aceF206-298	72	0.30527	0.30527	0.249657	0.187739
P06959	aceF	[F].EVEGAAPAAAPAKQEAAAPAPAAK.[A]	E279	['cytosol']	['AceE.2.12', 'AceF.24', 'Lpd.2.6']	['thiamine diphosphate', 'FAD', 'Mg2+']	N	60155	66.096	6.60231	60	3	4.96	['CoA-dependent acyltransferases', 'Barrel-sandwich hybrid', 'Barrel-sandwich hybrid', 'Barrel-sandwich hybrid', 'Peripheral subunit-binding domain of 2-oxo acid dehydrogenase complex']	['388-629', '105-197', '206-298', '1-93', '321-366']	5	3	aceF206-298	74	0.287693	0.287693	0.256068	0.116004
P06959	aceF	[N].IGVAVDTPNGLVVPVFK.[D]	I496	['cytosol']	['AceE.2.12', 'AceF.24', 'Lpd.2.6']	['thiamine diphosphate', 'FAD', 'Mg2+']	N	60155	66.096	6.60231	60	3	4.96	['CoA-dependent acyltransferases', 'Barrel-sandwich hybrid', 'Barrel-sandwich hybrid', 'Barrel-sandwich hybrid', 'Peripheral subunit-binding domain of 2-oxo acid dehydrogenase complex']	['388-629', '105-197', '206-298', '1-93', '321-366']	5	3	aceF388-629	109	0.241039	0.241039	0.272118	0.252372
P06959	aceF	[L].AREFGVNLAK.[V]	A337	['cytosol']	['AceE.2.12', 'AceF.24', 'Lpd.2.6']	['thiamine diphosphate', 'FAD', 'Mg2+']	N	60155	66.096	6.60231	60	3	4.96	['CoA-dependent acyltransferases', 'Barrel-sandwich hybrid', 'Barrel-sandwich hybrid', 'Barrel-sandwich hybrid', 'Peripheral subunit-binding domain of 2-oxo acid dehydrogenase complex']	['388-629', '105-197', '206-298', '1-93', '321-366']	5	3	aceF321-366	17	0.256635	0.256635	0.274595	0.259253
P06959	aceF	[K].EVNVPDIGGDEVEVTEVM.[V]	M225	['cytosol']	['AceE.2.12', 'AceF.24', 'Lpd.2.6']	['thiamine diphosphate', 'FAD', 'Mg2+']	N	60155	66.096	6.60231	60	3	4.96	['CoA-dependent acyltransferases', 'Barrel-sandwich hybrid', 'Barrel-sandwich hybrid', 'Barrel-sandwich hybrid', 'Peripheral subunit-binding domain of 2-oxo acid dehydrogenase complex']	['388-629', '105-197', '206-298', '1-93', '321-366']	5	3	aceF206-298	20	0.622383	0.622383	0.290424	0.182275
P06959	aceF	[M].IFDSADGAADAAPAQAEEKK.[E]	I73	['cytosol']	['AceE.2.12', 'AceF.24', 'Lpd.2.6']	['thiamine diphosphate', 'FAD', 'Mg2+']	N	60155	66.096	6.60231	60	3	4.96	['CoA-dependent acyltransferases', 'Barrel-sandwich hybrid', 'Barrel-sandwich hybrid', 'Barrel-sandwich hybrid', 'Peripheral subunit-binding domain of 2-oxo acid dehydrogenase complex']	['388-629', '105-197', '206-298', '1-93', '321-366']	5	3	aceF1-93	73	-0.282475	-0.282475	0.326751	0.237701
P06959	aceF	[K].AEGKSEFAENDAYVHATPLIRR.[L]	[314-335]	['cytosol']	['AceE.2.12', 'AceF.24', 'Lpd.2.6']	['thiamine diphosphate', 'FAD', 'Mg2+']	N	60155	66.096	6.60231	60	3	4.96	['CoA-dependent acyltransferases', 'Barrel-sandwich hybrid', 'Barrel-sandwich hybrid', 'Barrel-sandwich hybrid', 'Peripheral subunit-binding domain of 2-oxo acid dehydrogenase complex']	['388-629', '105-197', '206-298', '1-93', '321-366']	5	3	aceFLNK		-0.97545	-0.97545	0.38666	0.0659548
P06959	aceF	[M].IFDSADGAADAAPAQAEEKKEAAPAAAPAAAAAK.[D]	I73	['cytosol']	['AceE.2.12', 'AceF.24', 'Lpd.2.6']	['thiamine diphosphate', 'FAD', 'Mg2+']	N	60155	66.096	6.60231	60	3	4.96	['CoA-dependent acyltransferases', 'Barrel-sandwich hybrid', 'Barrel-sandwich hybrid', 'Barrel-sandwich hybrid', 'Peripheral subunit-binding domain of 2-oxo acid dehydrogenase complex']	['388-629', '105-197', '206-298', '1-93', '321-366']	5	3	aceF1-93	73	-1.09114	-1.09114	0.395561	0.306461
P06959	aceF	[K].VSTGSLIMVFEVAGEAGAAAPAAK.[Q]	[168-191]	['cytosol']	['AceE.2.12', 'AceF.24', 'Lpd.2.6']	['thiamine diphosphate', 'FAD', 'Mg2+']	N	60155	66.096	6.60231	60	3	4.96	['CoA-dependent acyltransferases', 'Barrel-sandwich hybrid', 'Barrel-sandwich hybrid', 'Barrel-sandwich hybrid', 'Peripheral subunit-binding domain of 2-oxo acid dehydrogenase complex']	['388-629', '105-197', '206-298', '1-93', '321-366']	5	3	aceF105-197		1.54206	1.54206	0.427638	0.437413
P06959	aceF	[S].SIGGLGTTHFAPIVNAPEVAILGVSK.[S]	S552	['cytosol']	['AceE.2.12', 'AceF.24', 'Lpd.2.6']	['thiamine diphosphate', 'FAD', 'Mg2+']	N	60155	66.096	6.60231	60	3	4.96	['CoA-dependent acyltransferases', 'Barrel-sandwich hybrid', 'Barrel-sandwich hybrid', 'Barrel-sandwich hybrid', 'Peripheral subunit-binding domain of 2-oxo acid dehydrogenase complex']	['388-629', '105-197', '206-298', '1-93', '321-366']	5	3	aceF388-629	165	-1.19771	-1.19771	0.448506	0.723489
P06959	aceF	[R].LMLPISLSFDHR.[V]	[593-604]	['cytosol']	['AceE.2.12', 'AceF.24', 'Lpd.2.6']	['thiamine diphosphate', 'FAD', 'Mg2+']	N	60155	66.096	6.60231	60	3	4.96	['CoA-dependent acyltransferases', 'Barrel-sandwich hybrid', 'Barrel-sandwich hybrid', 'Barrel-sandwich hybrid', 'Peripheral subunit-binding domain of 2-oxo acid dehydrogenase complex']	['388-629', '105-197', '206-298', '1-93', '321-366']	5	3	aceF388-629		-0.623591	-0.623591	0.451511	0.292627
P06959	aceF	[K].VNVGDKVSTGSLIMVFEVAGEAGAAAPAAK.[Q]	[162-191]	['cytosol']	['AceE.2.12', 'AceF.24', 'Lpd.2.6']	['thiamine diphosphate', 'FAD', 'Mg2+']	N	60155	66.096	6.60231	60	3	4.96	['CoA-dependent acyltransferases', 'Barrel-sandwich hybrid', 'Barrel-sandwich hybrid', 'Barrel-sandwich hybrid', 'Peripheral subunit-binding domain of 2-oxo acid dehydrogenase complex']	['388-629', '105-197', '206-298', '1-93', '321-366']	5	3	aceF105-197		0.908822	0.908822	0.451859	0.533315
P06959	aceF	[K].VSVGDKTQTGALI.[M]	I71	['cytosol']	['AceE.2.12', 'AceF.24', 'Lpd.2.6']	['thiamine diphosphate', 'FAD', 'Mg2+']	N	60155	66.096	6.60231	60	3	4.96	['CoA-dependent acyltransferases', 'Barrel-sandwich hybrid', 'Barrel-sandwich hybrid', 'Barrel-sandwich hybrid', 'Peripheral subunit-binding domain of 2-oxo acid dehydrogenase complex']	['388-629', '105-197', '206-298', '1-93', '321-366']	5	3	aceF1-93	71	0.958431	0.958431	0.494143	0.286488
P06959	aceF	[A].PAPAAGVK.[E]	P200	['cytosol']	['AceE.2.12', 'AceF.24', 'Lpd.2.6']	['thiamine diphosphate', 'FAD', 'Mg2+']	N	60155	66.096	6.60231	60	3	4.96	['CoA-dependent acyltransferases', 'Barrel-sandwich hybrid', 'Barrel-sandwich hybrid', 'Barrel-sandwich hybrid', 'Peripheral subunit-binding domain of 2-oxo acid dehydrogenase complex']	['388-629', '105-197', '206-298', '1-93', '321-366']	5	3	aceFLNK		-0.489145	-0.489145	0.494673	0.190223
P06959	aceF	[A].AAKDVNVPDIGSDEVEVTEILVK.[V]	A104	['cytosol']	['AceE.2.12', 'AceF.24', 'Lpd.2.6']	['thiamine diphosphate', 'FAD', 'Mg2+']	N	60155	66.096	6.60231	60	3	4.96	['CoA-dependent acyltransferases', 'Barrel-sandwich hybrid', 'Barrel-sandwich hybrid', 'Barrel-sandwich hybrid', 'Peripheral subunit-binding domain of 2-oxo acid dehydrogenase complex']	['388-629', '105-197', '206-298', '1-93', '321-366']	5	3	aceFLNK		1.1989	1.1989	0.505951	0.337009
P06959	aceF	[K].VGDKVAAEQSLITVE.[G]	E242	['cytosol']	['AceE.2.12', 'AceF.24', 'Lpd.2.6']	['thiamine diphosphate', 'FAD', 'Mg2+']	N	60155	66.096	6.60231	60	3	4.96	['CoA-dependent acyltransferases', 'Barrel-sandwich hybrid', 'Barrel-sandwich hybrid', 'Barrel-sandwich hybrid', 'Peripheral subunit-binding domain of 2-oxo acid dehydrogenase complex']	['388-629', '105-197', '206-298', '1-93', '321-366']	5	3	aceF206-298	37	0.641913	0.641913	0.519753	0.362448
P06959	aceF	[K].TGSLIMIFEVEGAAPAAAPA.[K]	A290	['cytosol']	['AceE.2.12', 'AceF.24', 'Lpd.2.6']	['thiamine diphosphate', 'FAD', 'Mg2+']	N	60155	66.096	6.60231	60	3	4.96	['CoA-dependent acyltransferases', 'Barrel-sandwich hybrid', 'Barrel-sandwich hybrid', 'Barrel-sandwich hybrid', 'Peripheral subunit-binding domain of 2-oxo acid dehydrogenase complex']	['388-629', '105-197', '206-298', '1-93', '321-366']	5	3	aceF206-298	85	-0.532759	-0.532759	0.522592	0.304911
P06959	aceF	[R].NWVMIPHVTHFDKTDITELEAFR.[K]	[419-441]	['cytosol']	['AceE.2.12', 'AceF.24', 'Lpd.2.6']	['thiamine diphosphate', 'FAD', 'Mg2+']	N	60155	66.096	6.60231	60	3	4.96	['CoA-dependent acyltransferases', 'Barrel-sandwich hybrid', 'Barrel-sandwich hybrid', 'Barrel-sandwich hybrid', 'Peripheral subunit-binding domain of 2-oxo acid dehydrogenase complex']	['388-629', '105-197', '206-298', '1-93', '321-366']	5	3	aceF388-629		-4.44288	-4.44288	0.531394	0
P06959	aceF	[K].VSVGDKTQTGALIMIF.[D]	F74	['cytosol']	['AceE.2.12', 'AceF.24', 'Lpd.2.6']	['thiamine diphosphate', 'FAD', 'Mg2+']	N	60155	66.096	6.60231	60	3	4.96	['CoA-dependent acyltransferases', 'Barrel-sandwich hybrid', 'Barrel-sandwich hybrid', 'Barrel-sandwich hybrid', 'Peripheral subunit-binding domain of 2-oxo acid dehydrogenase complex']	['388-629', '105-197', '206-298', '1-93', '321-366']	5	3	aceF1-93	74	0.313985	0.313985	0.559461	0.187339
P06959	aceF	[A].PAAAPAKQEAAAPAPAAK.[A]	P285	['cytosol']	['AceE.2.12', 'AceF.24', 'Lpd.2.6']	['thiamine diphosphate', 'FAD', 'Mg2+']	N	60155	66.096	6.60231	60	3	4.96	['CoA-dependent acyltransferases', 'Barrel-sandwich hybrid', 'Barrel-sandwich hybrid', 'Barrel-sandwich hybrid', 'Peripheral subunit-binding domain of 2-oxo acid dehydrogenase complex']	['388-629', '105-197', '206-298', '1-93', '321-366']	5	3	aceF206-298	80	1.53128	1.53128	0.572035	0.613336
P06959	aceF	[K].TDITELEAFRK.[Q]	[432-442]	['cytosol']	['AceE.2.12', 'AceF.24', 'Lpd.2.6']	['thiamine diphosphate', 'FAD', 'Mg2+']	N	60155	66.096	6.60231	60	3	4.96	['CoA-dependent acyltransferases', 'Barrel-sandwich hybrid', 'Barrel-sandwich hybrid', 'Barrel-sandwich hybrid', 'Peripheral subunit-binding domain of 2-oxo acid dehydrogenase complex']	['388-629', '105-197', '206-298', '1-93', '321-366']	5	3	aceF388-629		0.524216	0.524216	0.575299	0.274315
P06959	aceF	[I].SLSFDHR.[V]	S598	['cytosol']	['AceE.2.12', 'AceF.24', 'Lpd.2.6']	['thiamine diphosphate', 'FAD', 'Mg2+']	N	60155	66.096	6.60231	60	3	4.96	['CoA-dependent acyltransferases', 'Barrel-sandwich hybrid', 'Barrel-sandwich hybrid', 'Barrel-sandwich hybrid', 'Peripheral subunit-binding domain of 2-oxo acid dehydrogenase complex']	['388-629', '105-197', '206-298', '1-93', '321-366']	5	3	aceF388-629	211	-0.944959	-0.944959	0.577789	0.349816
P06959	aceF	[M].IFEVEGAAPAAAPAK.[Q]	I277	['cytosol']	['AceE.2.12', 'AceF.24', 'Lpd.2.6']	['thiamine diphosphate', 'FAD', 'Mg2+']	N	60155	66.096	6.60231	60	3	4.96	['CoA-dependent acyltransferases', 'Barrel-sandwich hybrid', 'Barrel-sandwich hybrid', 'Barrel-sandwich hybrid', 'Peripheral subunit-binding domain of 2-oxo acid dehydrogenase complex']	['388-629', '105-197', '206-298', '1-93', '321-366']	5	3	aceF206-298	72	0.883618	0.883618	0.596344	0.388788
P06959	aceF	[F].EVAGEAGAAAPAAK.[Q]	E178	['cytosol']	['AceE.2.12', 'AceF.24', 'Lpd.2.6']	['thiamine diphosphate', 'FAD', 'Mg2+']	N	60155	66.096	6.60231	60	3	4.96	['CoA-dependent acyltransferases', 'Barrel-sandwich hybrid', 'Barrel-sandwich hybrid', 'Barrel-sandwich hybrid', 'Peripheral subunit-binding domain of 2-oxo acid dehydrogenase complex']	['388-629', '105-197', '206-298', '1-93', '321-366']	5	3	aceF105-197	74	-15.0309	-15.0309	0.65159	0
P06959	aceF	[K].EVNVPDIGGDEVEVTEV.[M]	V224	['cytosol']	['AceE.2.12', 'AceF.24', 'Lpd.2.6']	['thiamine diphosphate', 'FAD', 'Mg2+']	N	60155	66.096	6.60231	60	3	4.96	['CoA-dependent acyltransferases', 'Barrel-sandwich hybrid', 'Barrel-sandwich hybrid', 'Barrel-sandwich hybrid', 'Peripheral subunit-binding domain of 2-oxo acid dehydrogenase complex']	['388-629', '105-197', '206-298', '1-93', '321-366']	5	3	aceF206-298	19	0.354437	0.354437	0.661569	0.0850794
P06959	aceF	[K].TGSLIMIF.[E]	F278	['cytosol']	['AceE.2.12', 'AceF.24', 'Lpd.2.6']	['thiamine diphosphate', 'FAD', 'Mg2+']	N	60155	66.096	6.60231	60	3	4.96	['CoA-dependent acyltransferases', 'Barrel-sandwich hybrid', 'Barrel-sandwich hybrid', 'Barrel-sandwich hybrid', 'Peripheral subunit-binding domain of 2-oxo acid dehydrogenase complex']	['388-629', '105-197', '206-298', '1-93', '321-366']	5	3	aceF206-298	73	0.567267	0.567267	0.692525	0.199143
P06959	aceF	[A].PAAAPAAAAAK.[D]	P96	['cytosol']	['AceE.2.12', 'AceF.24', 'Lpd.2.6']	['thiamine diphosphate', 'FAD', 'Mg2+']	N	60155	66.096	6.60231	60	3	4.96	['CoA-dependent acyltransferases', 'Barrel-sandwich hybrid', 'Barrel-sandwich hybrid', 'Barrel-sandwich hybrid', 'Peripheral subunit-binding domain of 2-oxo acid dehydrogenase complex']	['388-629', '105-197', '206-298', '1-93', '321-366']	5	3	aceFLNK		1.52865	1.52865	0.693722	0.497827
P06959	aceF	[A].KQEAAAPAPAAKAEAPAAAPAAK.[A]	K291	['cytosol']	['AceE.2.12', 'AceF.24', 'Lpd.2.6']	['thiamine diphosphate', 'FAD', 'Mg2+']	N	60155	66.096	6.60231	60	3	4.96	['CoA-dependent acyltransferases', 'Barrel-sandwich hybrid', 'Barrel-sandwich hybrid', 'Barrel-sandwich hybrid', 'Peripheral subunit-binding domain of 2-oxo acid dehydrogenase complex']	['388-629', '105-197', '206-298', '1-93', '321-366']	5	3	aceF206-298	86	2.04733	2.04733	0.707015	0.276784
P06959	aceF	[K].AEGKSEFAENDAYVHATPLIR.[R]	[314-334]	['cytosol']	['AceE.2.12', 'AceF.24', 'Lpd.2.6']	['thiamine diphosphate', 'FAD', 'Mg2+']	N	60155	66.096	6.60231	60	3	4.96	['CoA-dependent acyltransferases', 'Barrel-sandwich hybrid', 'Barrel-sandwich hybrid', 'Barrel-sandwich hybrid', 'Peripheral subunit-binding domain of 2-oxo acid dehydrogenase complex']	['388-629', '105-197', '206-298', '1-93', '321-366']	5	3	aceFLNK		-0.519835	-0.519835	0.728257	0
P06959	aceF	[A].APAAAPAKQEAAAPAPAAK.[A]	A284	['cytosol']	['AceE.2.12', 'AceF.24', 'Lpd.2.6']	['thiamine diphosphate', 'FAD', 'Mg2+']	N	60155	66.096	6.60231	60	3	4.96	['CoA-dependent acyltransferases', 'Barrel-sandwich hybrid', 'Barrel-sandwich hybrid', 'Barrel-sandwich hybrid', 'Peripheral subunit-binding domain of 2-oxo acid dehydrogenase complex']	['388-629', '105-197', '206-298', '1-93', '321-366']	5	3	aceF206-298	79	0.89003	0.89003	0.741266	0.250538
P06959	aceF	[K].DVNVPDIGSDEVEVTEILVK.[V]	[107-126]	['cytosol']	['AceE.2.12', 'AceF.24', 'Lpd.2.6']	['thiamine diphosphate', 'FAD', 'Mg2+']	N	60155	66.096	6.60231	60	3	4.96	['CoA-dependent acyltransferases', 'Barrel-sandwich hybrid', 'Barrel-sandwich hybrid', 'Barrel-sandwich hybrid', 'Peripheral subunit-binding domain of 2-oxo acid dehydrogenase complex']	['388-629', '105-197', '206-298', '1-93', '321-366']	5	3	aceF105-197		0.193423	0.193423	0.77887	0.0754014
P06959	aceF	[L].REDVQAYVK.[E]	R358	['cytosol']	['AceE.2.12', 'AceF.24', 'Lpd.2.6']	['thiamine diphosphate', 'FAD', 'Mg2+']	N	60155	66.096	6.60231	60	3	4.96	['CoA-dependent acyltransferases', 'Barrel-sandwich hybrid', 'Barrel-sandwich hybrid', 'Barrel-sandwich hybrid', 'Peripheral subunit-binding domain of 2-oxo acid dehydrogenase complex']	['388-629', '105-197', '206-298', '1-93', '321-366']	5	3	aceF321-366	38	-13.4447	-13.4447	0.779597	0
P06959	aceF	[K].VNVGDKVSTGSLIMVF.[E]	F177	['cytosol']	['AceE.2.12', 'AceF.24', 'Lpd.2.6']	['thiamine diphosphate', 'FAD', 'Mg2+']	N	60155	66.096	6.60231	60	3	4.96	['CoA-dependent acyltransferases', 'Barrel-sandwich hybrid', 'Barrel-sandwich hybrid', 'Barrel-sandwich hybrid', 'Peripheral subunit-binding domain of 2-oxo acid dehydrogenase complex']	['388-629', '105-197', '206-298', '1-93', '321-366']	5	3	aceF105-197	73	1.05441	1.05441	0.815922	0.10442
P06959	aceF	[K].AVAAALEQMPR.[F]	[466-476]	['cytosol']	['AceE.2.12', 'AceF.24', 'Lpd.2.6']	['thiamine diphosphate', 'FAD', 'Mg2+']	N	60155	66.096	6.60231	60	3	4.96	['CoA-dependent acyltransferases', 'Barrel-sandwich hybrid', 'Barrel-sandwich hybrid', 'Barrel-sandwich hybrid', 'Peripheral subunit-binding domain of 2-oxo acid dehydrogenase complex']	['388-629', '105-197', '206-298', '1-93', '321-366']	5	3	aceF388-629		-1.25901	-1.25901	0.839275	0.111672
P06959	aceF	[K].SEFAENDAYVHATPL.[I]	L332	['cytosol']	['AceE.2.12', 'AceF.24', 'Lpd.2.6']	['thiamine diphosphate', 'FAD', 'Mg2+']	N	60155	66.096	6.60231	60	3	4.96	['CoA-dependent acyltransferases', 'Barrel-sandwich hybrid', 'Barrel-sandwich hybrid', 'Barrel-sandwich hybrid', 'Peripheral subunit-binding domain of 2-oxo acid dehydrogenase complex']	['388-629', '105-197', '206-298', '1-93', '321-366']	5	3	aceF321-366	12	1.09658	1.09658	0.854416	0.334587
P06959	aceF	[R].FITIINNTLSDIRR.[L]	[614-627]	['cytosol']	['AceE.2.12', 'AceF.24', 'Lpd.2.6']	['thiamine diphosphate', 'FAD', 'Mg2+']	N	60155	66.096	6.60231	60	3	4.96	['CoA-dependent acyltransferases', 'Barrel-sandwich hybrid', 'Barrel-sandwich hybrid', 'Barrel-sandwich hybrid', 'Peripheral subunit-binding domain of 2-oxo acid dehydrogenase complex']	['388-629', '105-197', '206-298', '1-93', '321-366']	5	3	aceF388-629		-1.0122	-1.0122	0.859465	0.335043
P06959	aceF	[F].ITIINNTLSDIRR.[L]	I615	['cytosol']	['AceE.2.12', 'AceF.24', 'Lpd.2.6']	['thiamine diphosphate', 'FAD', 'Mg2+']	N	60155	66.096	6.60231	60	3	4.96	['CoA-dependent acyltransferases', 'Barrel-sandwich hybrid', 'Barrel-sandwich hybrid', 'Barrel-sandwich hybrid', 'Peripheral subunit-binding domain of 2-oxo acid dehydrogenase complex']	['388-629', '105-197', '206-298', '1-93', '321-366']	5	3	aceF388-629	228	10.171	10.171	0.872853	0.576952
P06959	aceF	[K].VDFSKFGEIEEVELGRIQ.[K]	Q409	['cytosol']	['AceE.2.12', 'AceF.24', 'Lpd.2.6']	['thiamine diphosphate', 'FAD', 'Mg2+']	N	60155	66.096	6.60231	60	3	4.96	['CoA-dependent acyltransferases', 'Barrel-sandwich hybrid', 'Barrel-sandwich hybrid', 'Barrel-sandwich hybrid', 'Peripheral subunit-binding domain of 2-oxo acid dehydrogenase complex']	['388-629', '105-197', '206-298', '1-93', '321-366']	5	3	aceF388-629	22	1.51807	1.51807	0.902712	0.376736
P06959	aceF	[F].EVEGAAPAAAPAK.[Q]	E279	['cytosol']	['AceE.2.12', 'AceF.24', 'Lpd.2.6']	['thiamine diphosphate', 'FAD', 'Mg2+']	N	60155	66.096	6.60231	60	3	4.96	['CoA-dependent acyltransferases', 'Barrel-sandwich hybrid', 'Barrel-sandwich hybrid', 'Barrel-sandwich hybrid', 'Peripheral subunit-binding domain of 2-oxo acid dehydrogenase complex']	['388-629', '105-197', '206-298', '1-93', '321-366']	5	3	aceF206-298	74	-11.9718	-11.9718	0.908658	0
P06959	aceF	[R].ILREDVQAY.[V]	Y364	['cytosol']	['AceE.2.12', 'AceF.24', 'Lpd.2.6']	['thiamine diphosphate', 'FAD', 'Mg2+']	N	60155	66.096	6.60231	60	3	4.96	['CoA-dependent acyltransferases', 'Barrel-sandwich hybrid', 'Barrel-sandwich hybrid', 'Barrel-sandwich hybrid', 'Peripheral subunit-binding domain of 2-oxo acid dehydrogenase complex']	['388-629', '105-197', '206-298', '1-93', '321-366']	5	3	aceF321-366	44	0.466459	0.466459	0.912206	0.134865
P06959	aceF	[K].DVNVPDIGSDEVEVT.[E]	T121	['cytosol']	['AceE.2.12', 'AceF.24', 'Lpd.2.6']	['thiamine diphosphate', 'FAD', 'Mg2+']	N	60155	66.096	6.60231	60	3	4.96	['CoA-dependent acyltransferases', 'Barrel-sandwich hybrid', 'Barrel-sandwich hybrid', 'Barrel-sandwich hybrid', 'Peripheral subunit-binding domain of 2-oxo acid dehydrogenase complex']	['388-629', '105-197', '206-298', '1-93', '321-366']	5	3	aceF105-197	17	0.626912	0.626912	0.919596	0.205238
P06959	aceF	[F].TISSIGGLGTTHFAPIVNAPEVAILGVSK.[S]	T549	['cytosol']	['AceE.2.12', 'AceF.24', 'Lpd.2.6']	['thiamine diphosphate', 'FAD', 'Mg2+']	N	60155	66.096	6.60231	60	3	4.96	['CoA-dependent acyltransferases', 'Barrel-sandwich hybrid', 'Barrel-sandwich hybrid', 'Barrel-sandwich hybrid', 'Peripheral subunit-binding domain of 2-oxo acid dehydrogenase complex']	['388-629', '105-197', '206-298', '1-93', '321-366']	5	3	aceF388-629	162	1.07913	1.07913	0.930751	0.235976
P06959	aceF	[K].VGDKVEAEQSLITVE.[G]	E38	['cytosol']	['AceE.2.12', 'AceF.24', 'Lpd.2.6']	['thiamine diphosphate', 'FAD', 'Mg2+']	N	60155	66.096	6.60231	60	3	4.96	['CoA-dependent acyltransferases', 'Barrel-sandwich hybrid', 'Barrel-sandwich hybrid', 'Barrel-sandwich hybrid', 'Peripheral subunit-binding domain of 2-oxo acid dehydrogenase complex']	['388-629', '105-197', '206-298', '1-93', '321-366']	5	3	aceF1-93	38	0.374274	0.374274	0.930865	0.122346
P06959	aceF	[K].YINIGVAVDTPNGLVVPVFKDVNKK.[G]	[493-517]	['cytosol']	['AceE.2.12', 'AceF.24', 'Lpd.2.6']	['thiamine diphosphate', 'FAD', 'Mg2+']	N	60155	66.096	6.60231	60	3	4.96	['CoA-dependent acyltransferases', 'Barrel-sandwich hybrid', 'Barrel-sandwich hybrid', 'Barrel-sandwich hybrid', 'Peripheral subunit-binding domain of 2-oxo acid dehydrogenase complex']	['388-629', '105-197', '206-298', '1-93', '321-366']	5	3	aceF388-629		-6.8853	-6.8853	0.944454	0
P06959	aceF	[R].VIDGADGARF.[I]	F614	['cytosol']	['AceE.2.12', 'AceF.24', 'Lpd.2.6']	['thiamine diphosphate', 'FAD', 'Mg2+']	N	60155	66.096	6.60231	60	3	4.96	['CoA-dependent acyltransferases', 'Barrel-sandwich hybrid', 'Barrel-sandwich hybrid', 'Barrel-sandwich hybrid', 'Peripheral subunit-binding domain of 2-oxo acid dehydrogenase complex']	['388-629', '105-197', '206-298', '1-93', '321-366']	5	3	aceF388-629	227	2.9889	2.9889	0.945694	0.455919
P06959	aceF	[K].EAAPAAAPAAAA.[A]	A104	['cytosol']	['AceE.2.12', 'AceF.24', 'Lpd.2.6']	['thiamine diphosphate', 'FAD', 'Mg2+']	N	60155	66.096	6.60231	60	3	4.96	['CoA-dependent acyltransferases', 'Barrel-sandwich hybrid', 'Barrel-sandwich hybrid', 'Barrel-sandwich hybrid', 'Peripheral subunit-binding domain of 2-oxo acid dehydrogenase complex']	['388-629', '105-197', '206-298', '1-93', '321-366']	5	3	aceFLNK		0.19008	0.19008	1.01419	0.0625418
P06959	aceF	[K].VPDIGADEVEIT.[E]	T18	['cytosol']	['AceE.2.12', 'AceF.24', 'Lpd.2.6']	['thiamine diphosphate', 'FAD', 'Mg2+']	N	60155	66.096	6.60231	60	3	4.96	['CoA-dependent acyltransferases', 'Barrel-sandwich hybrid', 'Barrel-sandwich hybrid', 'Barrel-sandwich hybrid', 'Peripheral subunit-binding domain of 2-oxo acid dehydrogenase complex']	['388-629', '105-197', '206-298', '1-93', '321-366']	5	3	aceF1-93	18	0.625724	0.625724	1.03962	0.0430595
P06959	aceF	[E].AAPAAAPAPAAGVK.[E]	A194	['cytosol']	['AceE.2.12', 'AceF.24', 'Lpd.2.6']	['thiamine diphosphate', 'FAD', 'Mg2+']	N	60155	66.096	6.60231	60	3	4.96	['CoA-dependent acyltransferases', 'Barrel-sandwich hybrid', 'Barrel-sandwich hybrid', 'Barrel-sandwich hybrid', 'Peripheral subunit-binding domain of 2-oxo acid dehydrogenase complex']	['388-629', '105-197', '206-298', '1-93', '321-366']	5	3	aceF105-197	90	-0.458298	-0.458298	1.03997	0.0891932
P06959	aceF	[R].FITIINNTLSDIR.[R]	[614-626]	['cytosol']	['AceE.2.12', 'AceF.24', 'Lpd.2.6']	['thiamine diphosphate', 'FAD', 'Mg2+']	N	60155	66.096	6.60231	60	3	4.96	['CoA-dependent acyltransferases', 'Barrel-sandwich hybrid', 'Barrel-sandwich hybrid', 'Barrel-sandwich hybrid', 'Peripheral subunit-binding domain of 2-oxo acid dehydrogenase complex']	['388-629', '105-197', '206-298', '1-93', '321-366']	5	3	aceF388-629		-7.47014	-7.47014	1.05031	0
P06959	aceF	[K].FGEIEEVELGRIQ.[K]	Q409	['cytosol']	['AceE.2.12', 'AceF.24', 'Lpd.2.6']	['thiamine diphosphate', 'FAD', 'Mg2+']	N	60155	66.096	6.60231	60	3	4.96	['CoA-dependent acyltransferases', 'Barrel-sandwich hybrid', 'Barrel-sandwich hybrid', 'Barrel-sandwich hybrid', 'Peripheral subunit-binding domain of 2-oxo acid dehydrogenase complex']	['388-629', '105-197', '206-298', '1-93', '321-366']	5	3	aceF388-629	22	2.30596	2.30596	1.09486	0.364132
P06959	aceF	[D].AYVHATPLIR.[R]	A325	['cytosol']	['AceE.2.12', 'AceF.24', 'Lpd.2.6']	['thiamine diphosphate', 'FAD', 'Mg2+']	N	60155	66.096	6.60231	60	3	4.96	['CoA-dependent acyltransferases', 'Barrel-sandwich hybrid', 'Barrel-sandwich hybrid', 'Barrel-sandwich hybrid', 'Peripheral subunit-binding domain of 2-oxo acid dehydrogenase complex']	['388-629', '105-197', '206-298', '1-93', '321-366']	5	3	aceF321-366	5	1.45596	1.45596	1.15713	0.262862
P06959	aceF	[K].EVNVPDIGGDEVEVT.[E]	T222	['cytosol']	['AceE.2.12', 'AceF.24', 'Lpd.2.6']	['thiamine diphosphate', 'FAD', 'Mg2+']	N	60155	66.096	6.60231	60	3	4.96	['CoA-dependent acyltransferases', 'Barrel-sandwich hybrid', 'Barrel-sandwich hybrid', 'Barrel-sandwich hybrid', 'Peripheral subunit-binding domain of 2-oxo acid dehydrogenase complex']	['388-629', '105-197', '206-298', '1-93', '321-366']	5	3	aceF206-298	17	0.612666	0.612666	1.16559	0.14862
P06959	aceF	[R].LMLPISL.[S]	L599	['cytosol']	['AceE.2.12', 'AceF.24', 'Lpd.2.6']	['thiamine diphosphate', 'FAD', 'Mg2+']	N	60155	66.096	6.60231	60	3	4.96	['CoA-dependent acyltransferases', 'Barrel-sandwich hybrid', 'Barrel-sandwich hybrid', 'Barrel-sandwich hybrid', 'Peripheral subunit-binding domain of 2-oxo acid dehydrogenase complex']	['388-629', '105-197', '206-298', '1-93', '321-366']	5	3	aceF388-629	212	8.6155	8.6155	1.17736	0.383053
P06959	aceF	[K].DVNVPDIGSDEVEVTEIL.[V]	L124	['cytosol']	['AceE.2.12', 'AceF.24', 'Lpd.2.6']	['thiamine diphosphate', 'FAD', 'Mg2+']	N	60155	66.096	6.60231	60	3	4.96	['CoA-dependent acyltransferases', 'Barrel-sandwich hybrid', 'Barrel-sandwich hybrid', 'Barrel-sandwich hybrid', 'Peripheral subunit-binding domain of 2-oxo acid dehydrogenase complex']	['388-629', '105-197', '206-298', '1-93', '321-366']	5	3	aceF105-197	20	0.95464	0.95464	1.28479	0.186834
P06959	aceF	[W].VMIPHVTHFDKTDITELEAFRK.[Q]	V421	['cytosol']	['AceE.2.12', 'AceF.24', 'Lpd.2.6']	['thiamine diphosphate', 'FAD', 'Mg2+']	N	60155	66.096	6.60231	60	3	4.96	['CoA-dependent acyltransferases', 'Barrel-sandwich hybrid', 'Barrel-sandwich hybrid', 'Barrel-sandwich hybrid', 'Peripheral subunit-binding domain of 2-oxo acid dehydrogenase complex']	['388-629', '105-197', '206-298', '1-93', '321-366']	5	3	aceF388-629	34	9.98338	9.98338	1.29153	0.332264
P06959	aceF	[A].ATGGGIPGMLPWPK.[V]	A378	['cytosol']	['AceE.2.12', 'AceF.24', 'Lpd.2.6']	['thiamine diphosphate', 'FAD', 'Mg2+']	N	60155	66.096	6.60231	60	3	4.96	['CoA-dependent acyltransferases', 'Barrel-sandwich hybrid', 'Barrel-sandwich hybrid', 'Barrel-sandwich hybrid', 'Peripheral subunit-binding domain of 2-oxo acid dehydrogenase complex']	['388-629', '105-197', '206-298', '1-93', '321-366']	5	3	aceFLNK		1.14993	1.14993	1.32473	0.190986
P06959	aceF	[K].ITPVVFIMK.[A]	[457-465]	['cytosol']	['AceE.2.12', 'AceF.24', 'Lpd.2.6']	['thiamine diphosphate', 'FAD', 'Mg2+']	N	60155	66.096	6.60231	60	3	4.96	['CoA-dependent acyltransferases', 'Barrel-sandwich hybrid', 'Barrel-sandwich hybrid', 'Barrel-sandwich hybrid', 'Peripheral subunit-binding domain of 2-oxo acid dehydrogenase complex']	['388-629', '105-197', '206-298', '1-93', '321-366']	5	3	aceF388-629		-2.22412	-2.22412	1.32669	0.331216
P06959	aceF	[M].VFEVAGEAGAAAPAAK.[Q]	V176	['cytosol']	['AceE.2.12', 'AceF.24', 'Lpd.2.6']	['thiamine diphosphate', 'FAD', 'Mg2+']	N	60155	66.096	6.60231	60	3	4.96	['CoA-dependent acyltransferases', 'Barrel-sandwich hybrid', 'Barrel-sandwich hybrid', 'Barrel-sandwich hybrid', 'Peripheral subunit-binding domain of 2-oxo acid dehydrogenase complex']	['388-629', '105-197', '206-298', '1-93', '321-366']	5	3	aceF105-197	72	0.304726	0.304726	1.33875	0.0314203
P06959	aceF	[K].ELKVNVGDKVK.[T]	[260-270]	['cytosol']	['AceE.2.12', 'AceF.24', 'Lpd.2.6']	['thiamine diphosphate', 'FAD', 'Mg2+']	N	60155	66.096	6.60231	60	3	4.96	['CoA-dependent acyltransferases', 'Barrel-sandwich hybrid', 'Barrel-sandwich hybrid', 'Barrel-sandwich hybrid', 'Peripheral subunit-binding domain of 2-oxo acid dehydrogenase complex']	['388-629', '105-197', '206-298', '1-93', '321-366']	5	3	aceF206-298		-5.1297	-5.1297	1.34724	0.336753
P06959	aceF	[K].VGDKVEAEQSLIT.[V]	T36	['cytosol']	['AceE.2.12', 'AceF.24', 'Lpd.2.6']	['thiamine diphosphate', 'FAD', 'Mg2+']	N	60155	66.096	6.60231	60	3	4.96	['CoA-dependent acyltransferases', 'Barrel-sandwich hybrid', 'Barrel-sandwich hybrid', 'Barrel-sandwich hybrid', 'Peripheral subunit-binding domain of 2-oxo acid dehydrogenase complex']	['388-629', '105-197', '206-298', '1-93', '321-366']	5	3	aceF1-93	36	0.566558	0.566558	1.37659	0.121088
P06959	aceF	[R].LMLPISLSF.[D]	F601	['cytosol']	['AceE.2.12', 'AceF.24', 'Lpd.2.6']	['thiamine diphosphate', 'FAD', 'Mg2+']	N	60155	66.096	6.60231	60	3	4.96	['CoA-dependent acyltransferases', 'Barrel-sandwich hybrid', 'Barrel-sandwich hybrid', 'Barrel-sandwich hybrid', 'Peripheral subunit-binding domain of 2-oxo acid dehydrogenase complex']	['388-629', '105-197', '206-298', '1-93', '321-366']	5	3	aceF388-629	214	9.05776	9.05776	1.39056	0.293761
P06959	aceF	[V].AAALEQMPR.[F]	A468	['cytosol']	['AceE.2.12', 'AceF.24', 'Lpd.2.6']	['thiamine diphosphate', 'FAD', 'Mg2+']	N	60155	66.096	6.60231	60	3	4.96	['CoA-dependent acyltransferases', 'Barrel-sandwich hybrid', 'Barrel-sandwich hybrid', 'Barrel-sandwich hybrid', 'Peripheral subunit-binding domain of 2-oxo acid dehydrogenase complex']	['388-629', '105-197', '206-298', '1-93', '321-366']	5	3	aceF388-629	81	12.7335	12.7335	1.44271	0.390361
P06959	aceF	[R].NWVMIPHVTHFDKTDITELEAFRK.[Q]	[419-442]	['cytosol']	['AceE.2.12', 'AceF.24', 'Lpd.2.6']	['thiamine diphosphate', 'FAD', 'Mg2+']	N	60155	66.096	6.60231	60	3	4.96	['CoA-dependent acyltransferases', 'Barrel-sandwich hybrid', 'Barrel-sandwich hybrid', 'Barrel-sandwich hybrid', 'Peripheral subunit-binding domain of 2-oxo acid dehydrogenase complex']	['388-629', '105-197', '206-298', '1-93', '321-366']	5	3	aceF388-629		-3.05343	-3.05343	1.44804	0
P06959	aceF	[A].KDVNVPDIGSDEVEVTEILVK.[V]	K106	['cytosol']	['AceE.2.12', 'AceF.24', 'Lpd.2.6']	['thiamine diphosphate', 'FAD', 'Mg2+']	N	60155	66.096	6.60231	60	3	4.96	['CoA-dependent acyltransferases', 'Barrel-sandwich hybrid', 'Barrel-sandwich hybrid', 'Barrel-sandwich hybrid', 'Peripheral subunit-binding domain of 2-oxo acid dehydrogenase complex']	['388-629', '105-197', '206-298', '1-93', '321-366']	5	3	aceF105-197	2	0.606695	0.606695	1.45486	0.047589
P06959	aceF	[F].ITIINNTLSDIR.[R]	I615	['cytosol']	['AceE.2.12', 'AceF.24', 'Lpd.2.6']	['thiamine diphosphate', 'FAD', 'Mg2+']	N	60155	66.096	6.60231	60	3	4.96	['CoA-dependent acyltransferases', 'Barrel-sandwich hybrid', 'Barrel-sandwich hybrid', 'Barrel-sandwich hybrid', 'Peripheral subunit-binding domain of 2-oxo acid dehydrogenase complex']	['388-629', '105-197', '206-298', '1-93', '321-366']	5	3	aceF388-629	228	10.5597	10.5597	1.49713	0.385223
P06959	aceF	[R].NWVMIPH.[V]	H425	['cytosol']	['AceE.2.12', 'AceF.24', 'Lpd.2.6']	['thiamine diphosphate', 'FAD', 'Mg2+']	N	60155	66.096	6.60231	60	3	4.96	['CoA-dependent acyltransferases', 'Barrel-sandwich hybrid', 'Barrel-sandwich hybrid', 'Barrel-sandwich hybrid', 'Peripheral subunit-binding domain of 2-oxo acid dehydrogenase complex']	['388-629', '105-197', '206-298', '1-93', '321-366']	5	3	aceF388-629	38	2.43202	2.43202	1.52855	0.232483
P06959	aceF	[K].VSVGDKTQTGALIM.[I]	M72	['cytosol']	['AceE.2.12', 'AceF.24', 'Lpd.2.6']	['thiamine diphosphate', 'FAD', 'Mg2+']	N	60155	66.096	6.60231	60	3	4.96	['CoA-dependent acyltransferases', 'Barrel-sandwich hybrid', 'Barrel-sandwich hybrid', 'Barrel-sandwich hybrid', 'Peripheral subunit-binding domain of 2-oxo acid dehydrogenase complex']	['388-629', '105-197', '206-298', '1-93', '321-366']	5	3	aceF1-93	72	0.781428	0.781428	1.538	0.157494
P06959	aceF	[K].VNVGDKVSTGSLIM.[V]	M175	['cytosol']	['AceE.2.12', 'AceF.24', 'Lpd.2.6']	['thiamine diphosphate', 'FAD', 'Mg2+']	N	60155	66.096	6.60231	60	3	4.96	['CoA-dependent acyltransferases', 'Barrel-sandwich hybrid', 'Barrel-sandwich hybrid', 'Barrel-sandwich hybrid', 'Peripheral subunit-binding domain of 2-oxo acid dehydrogenase complex']	['388-629', '105-197', '206-298', '1-93', '321-366']	5	3	aceF105-197	71	1.00731	1.00731	1.60467	0.128472
P06959	aceF	[K].VSTGSLIMVF.[E]	F177	['cytosol']	['AceE.2.12', 'AceF.24', 'Lpd.2.6']	['thiamine diphosphate', 'FAD', 'Mg2+']	N	60155	66.096	6.60231	60	3	4.96	['CoA-dependent acyltransferases', 'Barrel-sandwich hybrid', 'Barrel-sandwich hybrid', 'Barrel-sandwich hybrid', 'Peripheral subunit-binding domain of 2-oxo acid dehydrogenase complex']	['388-629', '105-197', '206-298', '1-93', '321-366']	5	3	aceF105-197	73	1.49342	1.49342	1.66485	0.190125
P06959	aceF	[G].VAVDTPNGLVVPVFK.[D]	V498	['cytosol']	['AceE.2.12', 'AceF.24', 'Lpd.2.6']	['thiamine diphosphate', 'FAD', 'Mg2+']	N	60155	66.096	6.60231	60	3	4.96	['CoA-dependent acyltransferases', 'Barrel-sandwich hybrid', 'Barrel-sandwich hybrid', 'Barrel-sandwich hybrid', 'Peripheral subunit-binding domain of 2-oxo acid dehydrogenase complex']	['388-629', '105-197', '206-298', '1-93', '321-366']	5	3	aceF388-629	111	9.2338	9.2338	1.73363	0.194561
P06959	aceF	[M].AIEIKVPDIGADEVEITEILVK.[V]	A2	['cytosol']	['AceE.2.12', 'AceF.24', 'Lpd.2.6']	['thiamine diphosphate', 'FAD', 'Mg2+']	N	60155	66.096	6.60231	60	3	4.96	['CoA-dependent acyltransferases', 'Barrel-sandwich hybrid', 'Barrel-sandwich hybrid', 'Barrel-sandwich hybrid', 'Peripheral subunit-binding domain of 2-oxo acid dehydrogenase complex']	['388-629', '105-197', '206-298', '1-93', '321-366']	5	3	aceF1-93	2	-0.790888	-0.790888	1.8032	0.166396
P06959	aceF	[F].GEIEEVELGR.[I]	G398	['cytosol']	['AceE.2.12', 'AceF.24', 'Lpd.2.6']	['thiamine diphosphate', 'FAD', 'Mg2+']	N	60155	66.096	6.60231	60	3	4.96	['CoA-dependent acyltransferases', 'Barrel-sandwich hybrid', 'Barrel-sandwich hybrid', 'Barrel-sandwich hybrid', 'Peripheral subunit-binding domain of 2-oxo acid dehydrogenase complex']	['388-629', '105-197', '206-298', '1-93', '321-366']	5	3	aceF388-629	11	1.02299	1.02299	1.83358	0.146776
P06959	aceF	[F].DSADGAADAAPAQAEEKK.[E]	D75	['cytosol']	['AceE.2.12', 'AceF.24', 'Lpd.2.6']	['thiamine diphosphate', 'FAD', 'Mg2+']	N	60155	66.096	6.60231	60	3	4.96	['CoA-dependent acyltransferases', 'Barrel-sandwich hybrid', 'Barrel-sandwich hybrid', 'Barrel-sandwich hybrid', 'Peripheral subunit-binding domain of 2-oxo acid dehydrogenase complex']	['388-629', '105-197', '206-298', '1-93', '321-366']	5	3	aceF1-93	75	1.4581	1.4581	1.84502	0.229752
P06959	aceF	[A].VDTPNGLVVPVFK.[D]	V500	['cytosol']	['AceE.2.12', 'AceF.24', 'Lpd.2.6']	['thiamine diphosphate', 'FAD', 'Mg2+']	N	60155	66.096	6.60231	60	3	4.96	['CoA-dependent acyltransferases', 'Barrel-sandwich hybrid', 'Barrel-sandwich hybrid', 'Barrel-sandwich hybrid', 'Peripheral subunit-binding domain of 2-oxo acid dehydrogenase complex']	['388-629', '105-197', '206-298', '1-93', '321-366']	5	3	aceF388-629	113	11.1198	11.1198	1.93633	0.278064
P06959	aceF	[A].AKDVNVPDIGSDEVEVTEILVK.[V]	A105	['cytosol']	['AceE.2.12', 'AceF.24', 'Lpd.2.6']	['thiamine diphosphate', 'FAD', 'Mg2+']	N	60155	66.096	6.60231	60	3	4.96	['CoA-dependent acyltransferases', 'Barrel-sandwich hybrid', 'Barrel-sandwich hybrid', 'Barrel-sandwich hybrid', 'Peripheral subunit-binding domain of 2-oxo acid dehydrogenase complex']	['388-629', '105-197', '206-298', '1-93', '321-366']	5	3	aceF105-197	1	0.60405	0.60405	2.00367	0.114633
P06959	aceF	[K].VGDKVEAEQSLITVEGDKASMEVPSP.[Q]	P49	['cytosol']	['AceE.2.12', 'AceF.24', 'Lpd.2.6']	['thiamine diphosphate', 'FAD', 'Mg2+']	N	60155	66.096	6.60231	60	3	4.96	['CoA-dependent acyltransferases', 'Barrel-sandwich hybrid', 'Barrel-sandwich hybrid', 'Barrel-sandwich hybrid', 'Peripheral subunit-binding domain of 2-oxo acid dehydrogenase complex']	['388-629', '105-197', '206-298', '1-93', '321-366']	5	3	aceF1-93	49	0.89725	0.89725	2.05389	0.0787561
P06959	aceF	[V].PDIGADEVEITEILVK.[V]	P8	['cytosol']	['AceE.2.12', 'AceF.24', 'Lpd.2.6']	['thiamine diphosphate', 'FAD', 'Mg2+']	N	60155	66.096	6.60231	60	3	4.96	['CoA-dependent acyltransferases', 'Barrel-sandwich hybrid', 'Barrel-sandwich hybrid', 'Barrel-sandwich hybrid', 'Peripheral subunit-binding domain of 2-oxo acid dehydrogenase complex']	['388-629', '105-197', '206-298', '1-93', '321-366']	5	3	aceF1-93	8	9.11251	9.11251	2.11118	0.124931
P06959	aceF	[H].VTHFDKTDITELEAFR.[K]	V426	['cytosol']	['AceE.2.12', 'AceF.24', 'Lpd.2.6']	['thiamine diphosphate', 'FAD', 'Mg2+']	N	60155	66.096	6.60231	60	3	4.96	['CoA-dependent acyltransferases', 'Barrel-sandwich hybrid', 'Barrel-sandwich hybrid', 'Barrel-sandwich hybrid', 'Peripheral subunit-binding domain of 2-oxo acid dehydrogenase complex']	['388-629', '105-197', '206-298', '1-93', '321-366']	5	3	aceF388-629	39	1.28023	1.28023	2.11834	0.11899
P06959	aceF	[T].HFDKTDITELEAFRK.[Q]	H428	['cytosol']	['AceE.2.12', 'AceF.24', 'Lpd.2.6']	['thiamine diphosphate', 'FAD', 'Mg2+']	N	60155	66.096	6.60231	60	3	4.96	['CoA-dependent acyltransferases', 'Barrel-sandwich hybrid', 'Barrel-sandwich hybrid', 'Barrel-sandwich hybrid', 'Peripheral subunit-binding domain of 2-oxo acid dehydrogenase complex']	['388-629', '105-197', '206-298', '1-93', '321-366']	5	3	aceF388-629	41	12.701	12.701	2.12117	0.123691
P06959	aceF	[K].EVNVPDIGGDEVEVTEVMVK.[V]	[208-227]	['cytosol']	['AceE.2.12', 'AceF.24', 'Lpd.2.6']	['thiamine diphosphate', 'FAD', 'Mg2+']	N	60155	66.096	6.60231	60	3	4.96	['CoA-dependent acyltransferases', 'Barrel-sandwich hybrid', 'Barrel-sandwich hybrid', 'Barrel-sandwich hybrid', 'Peripheral subunit-binding domain of 2-oxo acid dehydrogenase complex']	['388-629', '105-197', '206-298', '1-93', '321-366']	5	3	aceF206-298		0.486874	0.486874	2.27485	0.0623354
P06959	aceF	[K].SEFAENDAYVH.[A]	H328	['cytosol']	['AceE.2.12', 'AceF.24', 'Lpd.2.6']	['thiamine diphosphate', 'FAD', 'Mg2+']	N	60155	66.096	6.60231	60	3	4.96	['CoA-dependent acyltransferases', 'Barrel-sandwich hybrid', 'Barrel-sandwich hybrid', 'Barrel-sandwich hybrid', 'Peripheral subunit-binding domain of 2-oxo acid dehydrogenase complex']	['388-629', '105-197', '206-298', '1-93', '321-366']	5	3	aceF321-366	8	0.688751	0.688751	2.28881	0.0649531
P06959	aceF	[K].VPDIGADEVEITEIL.[V]	L21	['cytosol']	['AceE.2.12', 'AceF.24', 'Lpd.2.6']	['thiamine diphosphate', 'FAD', 'Mg2+']	N	60155	66.096	6.60231	60	3	4.96	['CoA-dependent acyltransferases', 'Barrel-sandwich hybrid', 'Barrel-sandwich hybrid', 'Barrel-sandwich hybrid', 'Peripheral subunit-binding domain of 2-oxo acid dehydrogenase complex']	['388-629', '105-197', '206-298', '1-93', '321-366']	5	3	aceF1-93	21	1.0348	1.0348	2.31467	0.0897291
P06959	aceF	[T].HFDKTDITELEAFR.[K]	H428	['cytosol']	['AceE.2.12', 'AceF.24', 'Lpd.2.6']	['thiamine diphosphate', 'FAD', 'Mg2+']	N	60155	66.096	6.60231	60	3	4.96	['CoA-dependent acyltransferases', 'Barrel-sandwich hybrid', 'Barrel-sandwich hybrid', 'Barrel-sandwich hybrid', 'Peripheral subunit-binding domain of 2-oxo acid dehydrogenase complex']	['388-629', '105-197', '206-298', '1-93', '321-366']	5	3	aceF388-629	41	2.91747	2.91747	2.52253	0.145952
P06959	aceF	[F].DSADGAADAAPAQAEEK.[K]	D75	['cytosol']	['AceE.2.12', 'AceF.24', 'Lpd.2.6']	['thiamine diphosphate', 'FAD', 'Mg2+']	N	60155	66.096	6.60231	60	3	4.96	['CoA-dependent acyltransferases', 'Barrel-sandwich hybrid', 'Barrel-sandwich hybrid', 'Barrel-sandwich hybrid', 'Peripheral subunit-binding domain of 2-oxo acid dehydrogenase complex']	['388-629', '105-197', '206-298', '1-93', '321-366']	5	3	aceF1-93	75	1.39927	1.39927	3.67156	0.0560513
P0A6A3	ackA	[K].FAIIDAVNGEEYLSGLAE.[C]	E35	['cytosol']	Monomer	['Mg2+']	N	35607	43.29	2.5596	1	1	5.973	['Ribonuclease H-like motif', 'Ribonuclease H-like motif']	['160-398', '4-199']	2	1	ackA4-199	32	0.124423	0.124423	0.171742	0.133169
P0A6A3	ackA	[N].TILAQKPELSAQLTAIGHR.[I]	T73	['cytosol']	Monomer	['Mg2+']	N	35607	43.29	2.5596	1	1	5.973	['Ribonuclease H-like motif', 'Ribonuclease H-like motif']	['160-398', '4-199']	2	1	ackA4-199	70	-0.188736	-0.188736	0.181972	0.362884
P0A6A3	ackA	[R].SGDIDPAIIFHLH.[D]	H256	['cytosol']	Monomer	['Mg2+']	N	35607	43.29	2.5596	1	1	5.973	['Ribonuclease H-like motif', 'Ribonuclease H-like motif']	['160-398', '4-199']	2	1	ackA160-398	97	0.154847	0.154847	0.188503	0.258842
P0A6A3	ackA	[S].VVIDESVIQGIKDAASFAPLHNPAHLIGIEEALK.[S]	V103	['cytosol']	Monomer	['Mg2+']	N	35607	43.29	2.5596	1	1	5.973	['Ribonuclease H-like motif', 'Ribonuclease H-like motif']	['160-398', '4-199']	2	1	ackA4-199	100	0.310359	0.310359	0.220336	0.397751
P0A6A3	ackA	[K].DKNVAVFDTAFHQ.[T]	Q155	['cytosol']	Monomer	['Mg2+']	N	35607	43.29	2.5596	1	1	5.973	['Ribonuclease H-like motif', 'Ribonuclease H-like motif']	['160-398', '4-199']	2	1	ackA4-199	152	-0.255106	-0.255106	0.235161	0.412537
P0A6A3	ackA	[K].FAIIDAVNGEEYLSGLAECF.[H]	F37	['cytosol']	Monomer	['Mg2+']	N	35607	43.29	2.5596	1	1	5.973	['Ribonuclease H-like motif', 'Ribonuclease H-like motif']	['160-398', '4-199']	2	1	ackA4-199	34	0.594792	0.594792	0.241585	0.450753
P0A6A3	ackA	[K].MDGNKQEAALGAGA.[A]	A61	['cytosol']	Monomer	['Mg2+']	N	35607	43.29	2.5596	1	1	5.973	['Ribonuclease H-like motif', 'Ribonuclease H-like motif']	['160-398', '4-199']	2	1	ackA4-199	58	0.232419	0.232419	0.294623	0.0309764
P0A6A3	ackA	[L].AECFHLPEAR.[I]	A34	['cytosol']	Monomer	['Mg2+']	N	35607	43.29	2.5596	1	1	5.973	['Ribonuclease H-like motif', 'Ribonuclease H-like motif']	['160-398', '4-199']	2	1	ackA4-199	31	-0.170551	-0.170551	0.302379	0.21202
P0A6A3	ackA	[K].NVAVFDTAFHQ.[T]	Q155	['cytosol']	Monomer	['Mg2+']	N	35607	43.29	2.5596	1	1	5.973	['Ribonuclease H-like motif', 'Ribonuclease H-like motif']	['160-398', '4-199']	2	1	ackA4-199	152	-0.3346	-0.3346	0.441638	0.314349
P0A6A3	ackA	[Y].ALPYNLYK.[E]	A165	['cytosol']	Monomer	['Mg2+']	N	35607	43.29	2.5596	1	1	5.973	['Ribonuclease H-like motif', 'Ribonuclease H-like motif']	['160-398', '4-199']	2	1	ackALNK		1.38885	1.38885	0.508223	0.598739
P0A6A3	ackA	[A].IIFHLHDTLGMSVDAINK.[L]	I251	['cytosol']	Monomer	['Mg2+']	N	35607	43.29	2.5596	1	1	5.973	['Ribonuclease H-like motif', 'Ribonuclease H-like motif']	['160-398', '4-199']	2	1	ackA160-398	92	-0.495919	-0.495919	0.525499	0.240711
P0A6A3	ackA	[K].DAASFAPLHNPAHLIGIEEALK.[S]	[115-136]	['cytosol']	Monomer	['Mg2+']	N	35607	43.29	2.5596	1	1	5.973	['Ribonuclease H-like motif', 'Ribonuclease H-like motif']	['160-398', '4-199']	2	1	ackA4-199		-0.381158	-0.381158	0.541013	0.282017
P0A6A3	ackA	[R].SGDIDPAIIFHLHDTLGMSVDAINK.[L]	[244-268]	['cytosol']	Monomer	['Mg2+']	N	35607	43.29	2.5596	1	1	5.973	['Ribonuclease H-like motif', 'Ribonuclease H-like motif']	['160-398', '4-199']	2	1	ackA160-398		-0.897573	-0.897573	0.62596	0.773049
P0A6A3	ackA	[K].DKNVAVFDTAFHQTMPEESYLYALPYNLYKEHGIR.[R]	[143-177]	['cytosol']	Monomer	['Mg2+']	N	35607	43.29	2.5596	1	1	5.973	['Ribonuclease H-like motif', 'Ribonuclease H-like motif']	['160-398', '4-199']	2	1	ackA4-199		-9.74615	-9.74615	0.635017	0
P0A6A3	ackA	[K].CVDTSMGLTPLEGLVMGTR.[S]	[225-243]	['cytosol']	Monomer	['Mg2+']	N	35607	43.29	2.5596	1	1	5.973	['Ribonuclease H-like motif', 'Ribonuclease H-like motif']	['160-398', '4-199']	2	1	ackA160-398		-0.710623	-0.710623	0.648808	0.052238
P0A6A3	ackA	[R].SGDIDPAIIFHL.[H]	L255	['cytosol']	Monomer	['Mg2+']	N	35607	43.29	2.5596	1	1	5.973	['Ribonuclease H-like motif', 'Ribonuclease H-like motif']	['160-398', '4-199']	2	1	ackA160-398	96	0.637833	0.637833	0.720782	0.264621
P0A6A3	ackA	[K].EGTRPAVVIPTNEELVIAQDASRL.[T]	L398	['cytosol']	Monomer	['Mg2+']	N	35607	43.29	2.5596	1	1	5.973	['Ribonuclease H-like motif', 'Ribonuclease H-like motif']	['160-398', '4-199']	2	1	ackA160-398	239	0.314914	0.314914	0.769955	0.135391
P0A6A3	ackA	[F].HLHDTLGMSVDAINK.[L]	H254	['cytosol']	Monomer	['Mg2+']	N	35607	43.29	2.5596	1	1	5.973	['Ribonuclease H-like motif', 'Ribonuclease H-like motif']	['160-398', '4-199']	2	1	ackA160-398	95	1.97616	1.97616	0.781474	0.492456
P0A6A3	ackA	[H].FYVTQEAAK.[M]	F187	['cytosol']	Monomer	['Mg2+']	N	35607	43.29	2.5596	1	1	5.973	['Ribonuclease H-like motif', 'Ribonuclease H-like motif']	['160-398', '4-199']	2	1	ackALNK		0.297024	0.297024	0.802742	0.124807
P0A6A3	ackA	[K].YTSSVVIDESVIQGIKDAASFAPLHNPAHLIGIEEALK.[S]	[99-136]	['cytosol']	Monomer	['Mg2+']	N	35607	43.29	2.5596	1	1	5.973	['Ribonuclease H-like motif', 'Ribonuclease H-like motif']	['160-398', '4-199']	2	1	ackA4-199		-1.9869	-1.9869	0.84968	0.732441
P0A6A3	ackA	[K].FAIIDAVNGEEYLSGLAECFHLPEAR.[I]	[18-43]	['cytosol']	Monomer	['Mg2+']	N	35607	43.29	2.5596	1	1	5.973	['Ribonuclease H-like motif', 'Ribonuclease H-like motif']	['160-398', '4-199']	2	1	ackA4-199		-1.93945	-1.93945	0.857443	0.789174
P0A6A3	ackA	[R].YVEDNYATKEDAKR.[A]	[288-301]	['cytosol']	Monomer	['Mg2+']	N	35607	43.29	2.5596	1	1	5.973	['Ribonuclease H-like motif', 'Ribonuclease H-like motif']	['160-398', '4-199']	2	1	ackA160-398		-12.8237	-12.8237	0.861925	0
P0A6A3	ackA	[R].SGDIDPAIIF.[H]	F253	['cytosol']	Monomer	['Mg2+']	N	35607	43.29	2.5596	1	1	5.973	['Ribonuclease H-like motif', 'Ribonuclease H-like motif']	['160-398', '4-199']	2	1	ackA160-398	94	3.3075	3.3075	0.979395	0.447783
P0A6A3	ackA	[K].CVDTSMGLTPLEGLVM.[G]	M240	['cytosol']	Monomer	['Mg2+']	N	35607	43.29	2.5596	1	1	5.973	['Ribonuclease H-like motif', 'Ribonuclease H-like motif']	['160-398', '4-199']	2	1	ackA160-398	81	8.25488	8.25488	1.02834	0.464753
P0A6A3	ackA	[K].DKNVAVFDTA.[F]	A152	['cytosol']	Monomer	['Mg2+']	N	35607	43.29	2.5596	1	1	5.973	['Ribonuclease H-like motif', 'Ribonuclease H-like motif']	['160-398', '4-199']	2	1	ackA4-199	149	1.66302	1.66302	1.1234	0.285002
P0A6A3	ackA	[R].YVEDNYATKE.[D]	E297	['cytosol']	Monomer	['Mg2+']	N	35607	43.29	2.5596	1	1	5.973	['Ribonuclease H-like motif', 'Ribonuclease H-like motif']	['160-398', '4-199']	2	1	ackA160-398	138	1.41766	1.41766	1.33234	0.22629
P0A6A3	ackA	[K].EGTRPAVVIPTNEELVIAQ.[D]	Q393	['cytosol']	Monomer	['Mg2+']	N	35607	43.29	2.5596	1	1	5.973	['Ribonuclease H-like motif', 'Ribonuclease H-like motif']	['160-398', '4-199']	2	1	ackA160-398	234	0.258407	0.258407	1.44662	0.0524312
P0A6A3	ackA	[K].FAIIDAVNGEEYLSGL.[A]	L33	['cytosol']	Monomer	['Mg2+']	N	35607	43.29	2.5596	1	1	5.973	['Ribonuclease H-like motif', 'Ribonuclease H-like motif']	['160-398', '4-199']	2	1	ackA4-199	30	1.86121	1.86121	1.56869	0.204878
P0A6A3	ackA	[A].ASFAPLHNPAHLIGIEEALK.[S]	A117	['cytosol']	Monomer	['Mg2+']	N	35607	43.29	2.5596	1	1	5.973	['Ribonuclease H-like motif', 'Ribonuclease H-like motif']	['160-398', '4-199']	2	1	ackA4-199	114	5.07332	5.07332	1.65895	0.186077
P0A6A3	ackA	[F].APLHNPAHLIGIEEALK.[S]	A120	['cytosol']	Monomer	['Mg2+']	N	35607	43.29	2.5596	1	1	5.973	['Ribonuclease H-like motif', 'Ribonuclease H-like motif']	['160-398', '4-199']	2	1	ackA4-199	117	2.09649	2.09649	1.66119	0.207928
P0A6A3	ackA	[K].MDGNKQEAALGAGAAHSEALNFIVN.[T]	N72	['cytosol']	Monomer	['Mg2+']	N	35607	43.29	2.5596	1	1	5.973	['Ribonuclease H-like motif', 'Ribonuclease H-like motif']	['160-398', '4-199']	2	1	ackA4-199	69	-9.34259	-9.34259	1.66676	0
P0A6A3	ackA	[Y].VEDNYATKEDAKR.[A]	V289	['cytosol']	Monomer	['Mg2+']	N	35607	43.29	2.5596	1	1	5.973	['Ribonuclease H-like motif', 'Ribonuclease H-like motif']	['160-398', '4-199']	2	1	ackA160-398	130	-1.60432	-1.60432	1.68062	0.275118
P0A6A3	ackA	[K].MLNKPVEELNIITC.[H]	C209	['cytosol']	Monomer	['Mg2+']	N	35607	43.29	2.5596	1	1	5.973	['Ribonuclease H-like motif', 'Ribonuclease H-like motif']	['160-398', '4-199']	2	1	ackA160-398	50	1.08686	1.08686	1.7644	0.184994
P0A6A3	ackA	[L].GFEVDHER.[N]	G353	['cytosol']	Monomer	['Mg2+']	N	35607	43.29	2.5596	1	1	5.973	['Ribonuclease H-like motif', 'Ribonuclease H-like motif']	['160-398', '4-199']	2	1	ackA160-398	194	-8.97444	-8.97444	1.79112	0
P0A6A3	ackA	[K].DKNVAVFDTAFHQTMPEESYLYALPYNLYK.[E]	[143-172]	['cytosol']	Monomer	['Mg2+']	N	35607	43.29	2.5596	1	1	5.973	['Ribonuclease H-like motif', 'Ribonuclease H-like motif']	['160-398', '4-199']	2	1	ackA4-199		-9.10727	-9.10727	1.89746	0
P0A6A3	ackA	[K].EGTRPAVVIPTNEELVIAQDASR.[L]	[375-397]	['cytosol']	Monomer	['Mg2+']	N	35607	43.29	2.5596	1	1	5.973	['Ribonuclease H-like motif', 'Ribonuclease H-like motif']	['160-398', '4-199']	2	1	ackA160-398		-2.64609	-2.64609	2.21305	0.215796
P0A6A3	ackA	[F].TGGIGENAAMVR.[E]	T331	['cytosol']	Monomer	['Mg2+']	N	35607	43.29	2.5596	1	1	5.973	['Ribonuclease H-like motif', 'Ribonuclease H-like motif']	['160-398', '4-199']	2	1	ackA160-398	172	3.4516	3.4516	2.27719	0.286502
P0A6A3	ackA	[L].HNPAHLIGIEEALK.[S]	H123	['cytosol']	Monomer	['Mg2+']	N	35607	43.29	2.5596	1	1	5.973	['Ribonuclease H-like motif', 'Ribonuclease H-like motif']	['160-398', '4-199']	2	1	ackA4-199	120	1.52322	1.52322	2.49077	0.0717419
P0A6A3	ackA	[S].SVVIDESVIQGIK.[D]	S102	['cytosol']	Monomer	['Mg2+']	N	35607	43.29	2.5596	1	1	5.973	['Ribonuclease H-like motif', 'Ribonuclease H-like motif']	['160-398', '4-199']	2	1	ackA4-199	99	1.23641	1.23641	2.6427	0.0769976
P0A6A3	ackA	[Q].GIKDAASFAPLHNPAHLIGIEEALK.[S]	G112	['cytosol']	Monomer	['Mg2+']	N	35607	43.29	2.5596	1	1	5.973	['Ribonuclease H-like motif', 'Ribonuclease H-like motif']	['160-398', '4-199']	2	1	ackA4-199	109	1.3465	1.3465	2.72128	0.15681
P0A6A3	ackA	[L].GVLGFEVDHER.[N]	G350	['cytosol']	Monomer	['Mg2+']	N	35607	43.29	2.5596	1	1	5.973	['Ribonuclease H-like motif', 'Ribonuclease H-like motif']	['160-398', '4-199']	2	1	ackA160-398	191	1.76266	1.76266	3.06408	0.0113632
P0A6A3	ackA	[S].VVIDESVIQGIK.[D]	V103	['cytosol']	Monomer	['Mg2+']	N	35607	43.29	2.5596	1	1	5.973	['Ribonuclease H-like motif', 'Ribonuclease H-like motif']	['160-398', '4-199']	2	1	ackA4-199	100	1.60821	1.60821	3.27635	0.118674
P0A6A3	ackA	[K].ESGLLGLTEVTSDCR.[Y]	[273-287]	['cytosol']	Monomer	['Mg2+']	N	35607	43.29	2.5596	1	1	5.973	['Ribonuclease H-like motif', 'Ribonuclease H-like motif']	['160-398', '4-199']	2	1	ackA160-398		-1.13415	-1.13415	3.66953	0.0727449
P0A6A3	ackA	[K].MLNKPVEELNIITCHLGNGGSVSAIR.[N]	[196-221]	['cytosol']	Monomer	['Mg2+']	N	35607	43.29	2.5596	1	1	5.973	['Ribonuclease H-like motif', 'Ribonuclease H-like motif']	['160-398', '4-199']	2	1	ackA160-398		-6.51616	-6.51616	3.82723	0
P0A6A3	ackA	[K].EGTRPAVVIPTNEELVIA.[Q]	A392	['cytosol']	Monomer	['Mg2+']	N	35607	43.29	2.5596	1	1	5.973	['Ribonuclease H-like motif', 'Ribonuclease H-like motif']	['160-398', '4-199']	2	1	ackA160-398	233	1.29088	1.29088	4.04166	0.0511755
P0A6A3	ackA	[R].RYGAHGTSHFYVTQEAAK.[M]	[178-195]	['cytosol']	Monomer	['Mg2+']	N	35607	43.29	2.5596	1	1	5.973	['Ribonuclease H-like motif', 'Ribonuclease H-like motif']	['160-398', '4-199']	2	1	ackALNK		-3.07725	-3.07725	4.06087	0.461569
P0A6A3	ackA	[R].YVEDNYATKEDAK.[R]	[288-300]	['cytosol']	Monomer	['Mg2+']	N	35607	43.29	2.5596	1	1	5.973	['Ribonuclease H-like motif', 'Ribonuclease H-like motif']	['160-398', '4-199']	2	1	ackA160-398		-3.09591	-3.09591	4.55552	0
P0A6A3	ackA	[K].LVLVLNCGSSSLK.[F]	[5-17]	['cytosol']	Monomer	['Mg2+']	N	35607	43.29	2.5596	1	1	5.973	['Ribonuclease H-like motif', 'Ribonuclease H-like motif']	['160-398', '4-199']	2	1	ackA4-199		-2.5702	-2.5702	5.30328	0.479268
P0A6A3	ackA	[K].LGVLGFEVDHER.[N]	[349-360]	['cytosol']	Monomer	['Mg2+']	N	35607	43.29	2.5596	1	1	5.973	['Ribonuclease H-like motif', 'Ribonuclease H-like motif']	['160-398', '4-199']	2	1	ackA160-398		-2.20249	-2.20249	5.9811	0.230428
P0A6A3	ackA	[R].YGAHGTSHFYVTQEAAK.[M]	[179-195]	['cytosol']	Monomer	['Mg2+']	N	35607	43.29	2.5596	1	1	5.973	['Ribonuclease H-like motif', 'Ribonuclease H-like motif']	['160-398', '4-199']	2	1	ackALNK		-3.01552	-3.01552	10.8072	0
P25516	acnA	[K].IDIGDLQNLQPGATVPVTLTR.[A]	[833-853]	['cytosol']	['AcnA.2']	['a [4Fe-4S] iron-sulfur cluster']	N	238	97.677	0.0386028	2	1	5.602	['Aconitase iron-sulfur domain', 'The "swivelling" beta/beta/alpha domain']	['10-625', '630-890']	2	2	acnA630-890		0.124025	0.124025	0.020541	0.316761
P25516	acnA	[K].SLGDITRLPK.[S]	[31-40]	['cytosol']	['AcnA.2']	['a [4Fe-4S] iron-sulfur cluster']	N	238	97.677	0.0386028	2	1	5.602	['Aconitase iron-sulfur domain', 'The "swivelling" beta/beta/alpha domain']	['10-625', '630-890']	2	2	acnA10-625		-0.815568	-0.815568	0.540563	0.0544564
P25516	acnA	[R].VALPDVPK.[A]	[384-391]	['cytosol']	['AcnA.2']	['a [4Fe-4S] iron-sulfur cluster']	N	238	97.677	0.0386028	2	1	5.602	['Aconitase iron-sulfur domain', 'The "swivelling" beta/beta/alpha domain']	['10-625', '630-890']	2	2	acnA10-625		0.258349	0.258349	0.754976	0.113594
P25516	acnA	[K].VLLENLLR.[W]	[44-51]	['cytosol']	['AcnA.2']	['a [4Fe-4S] iron-sulfur cluster']	N	238	97.677	0.0386028	2	1	5.602	['Aconitase iron-sulfur domain', 'The "swivelling" beta/beta/alpha domain']	['10-625', '630-890']	2	2	acnA10-625		-1.06692	-1.06692	2.02171	0.272295
P36683	acnB	[K].IAPIFFNTM.[E]	M286	['cytosol']	['AcnB.2']	['a [4Fe-4S] iron-sulfur cluster']	N	7764	93.498	1.20542	2	1	5.138	['Aconitase iron-sulfur domain', 'The "swivelling" beta/beta/alpha domain', 'alpha-alpha superhelix']	['380-859', '163-371', '1-160']	3	3	acnB163-371	124	0.00942353	0.00942353	0.00211459	0.850839
P36683	acnB	[L].SHTLLMFDNFYDVEEK.[A]	S120	['cytosol']	['AcnB.2']	['a [4Fe-4S] iron-sulfur cluster']	N	7764	93.498	1.20542	2	1	5.138	['Aconitase iron-sulfur domain', 'The "swivelling" beta/beta/alpha domain', 'alpha-alpha superhelix']	['380-859', '163-371', '1-160']	3	3	acnB1-160	120	-0.196649	-0.196649	0.012796	0.768278
P36683	acnB	[R].EGIEPDQPGVVGPIKQIEALQQK.[G]	[207-229]	['cytosol']	['AcnB.2']	['a [4Fe-4S] iron-sulfur cluster']	N	7764	93.498	1.20542	2	1	5.138	['Aconitase iron-sulfur domain', 'The "swivelling" beta/beta/alpha domain', 'alpha-alpha superhelix']	['380-859', '163-371', '1-160']	3	3	acnB163-371		0.151231	0.151231	0.013655	0.20609
P36683	acnB	[K].AGFLAAIAKGEAK.[S]	[65-77]	['cytosol']	['AcnB.2']	['a [4Fe-4S] iron-sulfur cluster']	N	7764	93.498	1.20542	2	1	5.138	['Aconitase iron-sulfur domain', 'The "swivelling" beta/beta/alpha domain', 'alpha-alpha superhelix']	['380-859', '163-371', '1-160']	3	3	acnB1-160		-0.210842	-0.210842	0.0392241	0.332213
P36683	acnB	[K].LNKEPIIEYLNSNIVLLK.[W]	[611-628]	['cytosol']	['AcnB.2']	['a [4Fe-4S] iron-sulfur cluster']	N	7764	93.498	1.20542	2	1	5.138	['Aconitase iron-sulfur domain', 'The "swivelling" beta/beta/alpha domain', 'alpha-alpha superhelix']	['380-859', '163-371', '1-160']	3	3	acnB380-859		0.184974	0.184974	0.0395387	0.525406
P36683	acnB	[K].NPPAGEEEFLLDLLTNRVPPGVDEAAYVK.[A]	[36-64]	['cytosol']	['AcnB.2']	['a [4Fe-4S] iron-sulfur cluster']	N	7764	93.498	1.20542	2	1	5.138	['Aconitase iron-sulfur domain', 'The "swivelling" beta/beta/alpha domain', 'alpha-alpha superhelix']	['380-859', '163-371', '1-160']	3	3	acnB1-160		0.465707	0.465707	0.0593224	0.639034
P36683	acnB	[R].VADGATVVSTSTR.[N]	[779-791]	['cytosol']	['AcnB.2']	['a [4Fe-4S] iron-sulfur cluster']	N	7764	93.498	1.20542	2	1	5.138	['Aconitase iron-sulfur domain', 'The "swivelling" beta/beta/alpha domain', 'alpha-alpha superhelix']	['380-859', '163-371', '1-160']	3	3	acnB380-859		-0.139025	-0.139025	0.060984	0.548716
P36683	acnB	[K].NPPAGEEEFLLDLLTNR.[V]	[36-52]	['cytosol']	['AcnB.2']	['a [4Fe-4S] iron-sulfur cluster']	N	7764	93.498	1.20542	2	1	5.138	['Aconitase iron-sulfur domain', 'The "swivelling" beta/beta/alpha domain', 'alpha-alpha superhelix']	['380-859', '163-371', '1-160']	3	3	acnB1-160		0.29966	0.29966	0.133224	0.295775
P36683	acnB	[L].VELLKNPPAGEEEFLLDLLTNRVPPGVDEAAYVK.[A]	V31	['cytosol']	['AcnB.2']	['a [4Fe-4S] iron-sulfur cluster']	N	7764	93.498	1.20542	2	1	5.138	['Aconitase iron-sulfur domain', 'The "swivelling" beta/beta/alpha domain', 'alpha-alpha superhelix']	['380-859', '163-371', '1-160']	3	3	acnB1-160	31	0.540913	0.540913	0.166198	0.927842
P36683	acnB	[R].VPPGVDEAAYVK.[A]	[53-64]	['cytosol']	['AcnB.2']	['a [4Fe-4S] iron-sulfur cluster']	N	7764	93.498	1.20542	2	1	5.138	['Aconitase iron-sulfur domain', 'The "swivelling" beta/beta/alpha domain', 'alpha-alpha superhelix']	['380-859', '163-371', '1-160']	3	3	acnB1-160		0.488303	0.488303	0.173709	0.819811
P36683	acnB	[K].QGLLTVEK.[K]	[560-567]	['cytosol']	['AcnB.2']	['a [4Fe-4S] iron-sulfur cluster']	N	7764	93.498	1.20542	2	1	5.138	['Aconitase iron-sulfur domain', 'The "swivelling" beta/beta/alpha domain', 'alpha-alpha superhelix']	['380-859', '163-371', '1-160']	3	3	acnB380-859		-0.359199	-0.359199	0.242243	0.41709
P36683	acnB	[K].WMIAEGYGDRR.[T]	[629-639]	['cytosol']	['AcnB.2']	['a [4Fe-4S] iron-sulfur cluster']	N	7764	93.498	1.20542	2	1	5.138	['Aconitase iron-sulfur domain', 'The "swivelling" beta/beta/alpha domain', 'alpha-alpha superhelix']	['380-859', '163-371', '1-160']	3	3	acnB380-859		0.419752	0.419752	0.250884	0.141737
P36683	acnB	[R].ILEIEGLPDLKVEQAFELTDASAER.[S]	[578-602]	['cytosol']	['AcnB.2']	['a [4Fe-4S] iron-sulfur cluster']	N	7764	93.498	1.20542	2	1	5.138	['Aconitase iron-sulfur domain', 'The "swivelling" beta/beta/alpha domain', 'alpha-alpha superhelix']	['380-859', '163-371', '1-160']	3	3	acnB380-859		-0.477181	-0.477181	0.263475	0.408321
P36683	acnB	[M].FDNFYDVEEK.[A]	F126	['cytosol']	['AcnB.2']	['a [4Fe-4S] iron-sulfur cluster']	N	7764	93.498	1.20542	2	1	5.138	['Aconitase iron-sulfur domain', 'The "swivelling" beta/beta/alpha domain', 'alpha-alpha superhelix']	['380-859', '163-371', '1-160']	3	3	acnB1-160	126	0.476237	0.476237	0.283365	0.464972
P36683	acnB	[R].KSATNSVLWFMGDDIPHVPNKR.[G]	[247-268]	['cytosol']	['AcnB.2']	['a [4Fe-4S] iron-sulfur cluster']	N	7764	93.498	1.20542	2	1	5.138	['Aconitase iron-sulfur domain', 'The "swivelling" beta/beta/alpha domain', 'alpha-alpha superhelix']	['380-859', '163-371', '1-160']	3	3	acnB163-371		-0.281638	-0.281638	0.293491	0.0163528
P36683	acnB	[R].IEIPGCSLC.[M]	C772	['cytosol']	['AcnB.2']	['a [4Fe-4S] iron-sulfur cluster']	N	7764	93.498	1.20542	2	1	5.138	['Aconitase iron-sulfur domain', 'The "swivelling" beta/beta/alpha domain', 'alpha-alpha superhelix']	['380-859', '163-371', '1-160']	3	3	acnB380-859	393	-0.486292	-0.486292	0.295083	0.479701
P36683	acnB	[K].AREALGLPHSDVFR.[Q]	[357-370]	['cytosol']	['AcnB.2']	['a [4Fe-4S] iron-sulfur cluster']	N	7764	93.498	1.20542	2	1	5.138	['Aconitase iron-sulfur domain', 'The "swivelling" beta/beta/alpha domain', 'alpha-alpha superhelix']	['380-859', '163-371', '1-160']	3	3	acnB163-371		-0.501198	-0.501198	0.322446	0.088862
P36683	acnB	[R].MLLPDTVGTGGDSHTRFPIGISFPAGSGLVAF.[A]	F517	['cytosol']	['AcnB.2']	['a [4Fe-4S] iron-sulfur cluster']	N	7764	93.498	1.20542	2	1	5.138	['Aconitase iron-sulfur domain', 'The "swivelling" beta/beta/alpha domain', 'alpha-alpha superhelix']	['380-859', '163-371', '1-160']	3	3	acnB380-859	138	0.813642	0.813642	0.397282	0.542899
P36683	acnB	[R].AAEGIAPKPLDANQMAALVELLK.[N]	[13-35]	['cytosol']	['AcnB.2']	['a [4Fe-4S] iron-sulfur cluster']	N	7764	93.498	1.20542	2	1	5.138	['Aconitase iron-sulfur domain', 'The "swivelling" beta/beta/alpha domain', 'alpha-alpha superhelix']	['380-859', '163-371', '1-160']	3	3	acnB1-160		1.53853	1.53853	0.447423	0.617298
P36683	acnB	[R].IEIPGCSL.[C]	L771	['cytosol']	['AcnB.2']	['a [4Fe-4S] iron-sulfur cluster']	N	7764	93.498	1.20542	2	1	5.138	['Aconitase iron-sulfur domain', 'The "swivelling" beta/beta/alpha domain', 'alpha-alpha superhelix']	['380-859', '163-371', '1-160']	3	3	acnB380-859	392	-0.672823	-0.672823	0.497302	0.279531
P36683	acnB	[K].AGFLAAIAK.[G]	[65-73]	['cytosol']	['AcnB.2']	['a [4Fe-4S] iron-sulfur cluster']	N	7764	93.498	1.20542	2	1	5.138	['Aconitase iron-sulfur domain', 'The "swivelling" beta/beta/alpha domain', 'alpha-alpha superhelix']	['380-859', '163-371', '1-160']	3	3	acnB1-160		0.536512	0.536512	0.525934	0.304584
P36683	acnB	[R].AGGRIPLIIGR.[G]	[341-351]	['cytosol']	['AcnB.2']	['a [4Fe-4S] iron-sulfur cluster']	N	7764	93.498	1.20542	2	1	5.138	['Aconitase iron-sulfur domain', 'The "swivelling" beta/beta/alpha domain', 'alpha-alpha superhelix']	['380-859', '163-371', '1-160']	3	3	acnB163-371		0.596109	0.596109	0.54094	0.335004
P36683	acnB	[K].VEQAFELTDASAER.[S]	[589-602]	['cytosol']	['AcnB.2']	['a [4Fe-4S] iron-sulfur cluster']	N	7764	93.498	1.20542	2	1	5.138	['Aconitase iron-sulfur domain', 'The "swivelling" beta/beta/alpha domain', 'alpha-alpha superhelix']	['380-859', '163-371', '1-160']	3	3	acnB380-859		0.598293	0.598293	0.551472	0.327259
P36683	acnB	[A].GGRIPLIIGR.[G]	G342	['cytosol']	['AcnB.2']	['a [4Fe-4S] iron-sulfur cluster']	N	7764	93.498	1.20542	2	1	5.138	['Aconitase iron-sulfur domain', 'The "swivelling" beta/beta/alpha domain', 'alpha-alpha superhelix']	['380-859', '163-371', '1-160']	3	3	acnB163-371	180	0.526422	0.526422	0.552703	0.280931
P36683	acnB	[W].ADAEWFLNRPALAEK.[L]	A151	['cytosol']	['AcnB.2']	['a [4Fe-4S] iron-sulfur cluster']	N	7764	93.498	1.20542	2	1	5.138	['Aconitase iron-sulfur domain', 'The "swivelling" beta/beta/alpha domain', 'alpha-alpha superhelix']	['380-859', '163-371', '1-160']	3	3	acnB1-160	151	-0.571192	-0.571192	0.556814	0.468204
P36683	acnB	[K].LLDAHKGQLPTR.[L]	[723-734]	['cytosol']	['AcnB.2']	['a [4Fe-4S] iron-sulfur cluster']	N	7764	93.498	1.20542	2	1	5.138	['Aconitase iron-sulfur domain', 'The "swivelling" beta/beta/alpha domain', 'alpha-alpha superhelix']	['380-859', '163-371', '1-160']	3	3	acnB380-859		-0.278166	-0.278166	0.650991	0.0494256
P36683	acnB	[E].IEGLPDLK.[V]	I581	['cytosol']	['AcnB.2']	['a [4Fe-4S] iron-sulfur cluster']	N	7764	93.498	1.20542	2	1	5.138	['Aconitase iron-sulfur domain', 'The "swivelling" beta/beta/alpha domain', 'alpha-alpha superhelix']	['380-859', '163-371', '1-160']	3	3	acnB380-859	202	1.13302	1.13302	0.661033	0.438734
P36683	acnB	[K].IAPIFFNT.[M]	T285	['cytosol']	['AcnB.2']	['a [4Fe-4S] iron-sulfur cluster']	N	7764	93.498	1.20542	2	1	5.138	['Aconitase iron-sulfur domain', 'The "swivelling" beta/beta/alpha domain', 'alpha-alpha superhelix']	['380-859', '163-371', '1-160']	3	3	acnB163-371	123	-1.37465	-1.37465	0.688925	1.23186
P36683	acnB	[K].LNKEPIIEY.[L]	Y619	['cytosol']	['AcnB.2']	['a [4Fe-4S] iron-sulfur cluster']	N	7764	93.498	1.20542	2	1	5.138	['Aconitase iron-sulfur domain', 'The "swivelling" beta/beta/alpha domain', 'alpha-alpha superhelix']	['380-859', '163-371', '1-160']	3	3	acnB380-859	240	2.42727	2.42727	0.697971	0.615279
P36683	acnB	[F].KVTGETNTDDLSPAPDAWSRPDIPLHALAMLK.[N]	K172	['cytosol']	['AcnB.2']	['a [4Fe-4S] iron-sulfur cluster']	N	7764	93.498	1.20542	2	1	5.138	['Aconitase iron-sulfur domain', 'The "swivelling" beta/beta/alpha domain', 'alpha-alpha superhelix']	['380-859', '163-371', '1-160']	3	3	acnB163-371	10	9.25463	9.25463	0.707374	0.738812
P36683	acnB	[K].DVAESDRGF.[S]	F382	['cytosol']	['AcnB.2']	['a [4Fe-4S] iron-sulfur cluster']	N	7764	93.498	1.20542	2	1	5.138	['Aconitase iron-sulfur domain', 'The "swivelling" beta/beta/alpha domain', 'alpha-alpha superhelix']	['380-859', '163-371', '1-160']	3	3	acnB380-859	3	2.31528	2.31528	0.712032	0.592449
P36683	acnB	[K].AIELLGTMQGGYNIHPLIDALDDAK.[L]	[86-110]	['cytosol']	['AcnB.2']	['a [4Fe-4S] iron-sulfur cluster']	N	7764	93.498	1.20542	2	1	5.138	['Aconitase iron-sulfur domain', 'The "swivelling" beta/beta/alpha domain', 'alpha-alpha superhelix']	['380-859', '163-371', '1-160']	3	3	acnB1-160		0.570032	0.570032	0.723255	0.194305
P36683	acnB	[K].MTSVGSQDTTGPMTR.[D]	[408-422]	['cytosol']	['AcnB.2']	['a [4Fe-4S] iron-sulfur cluster']	N	7764	93.498	1.20542	2	1	5.138	['Aconitase iron-sulfur domain', 'The "swivelling" beta/beta/alpha domain', 'alpha-alpha superhelix']	['380-859', '163-371', '1-160']	3	3	acnB380-859		1.20458	1.20458	0.75454	0.0823791
P36683	acnB	[L].GLPHSDVFR.[Q]	G362	['cytosol']	['AcnB.2']	['a [4Fe-4S] iron-sulfur cluster']	N	7764	93.498	1.20542	2	1	5.138	['Aconitase iron-sulfur domain', 'The "swivelling" beta/beta/alpha domain', 'alpha-alpha superhelix']	['380-859', '163-371', '1-160']	3	3	acnB163-371	200	-0.778266	-0.778266	0.780055	0.492769
P36683	acnB	[R].NHETGELLATFELK.[T]	[318-331]	['cytosol']	['AcnB.2']	['a [4Fe-4S] iron-sulfur cluster']	N	7764	93.498	1.20542	2	1	5.138	['Aconitase iron-sulfur domain', 'The "swivelling" beta/beta/alpha domain', 'alpha-alpha superhelix']	['380-859', '163-371', '1-160']	3	3	acnB163-371		-1.86667	-1.86667	0.803072	0.874925
P36683	acnB	[R].EALGLPHSDVF.[R]	F369	['cytosol']	['AcnB.2']	['a [4Fe-4S] iron-sulfur cluster']	N	7764	93.498	1.20542	2	1	5.138	['Aconitase iron-sulfur domain', 'The "swivelling" beta/beta/alpha domain', 'alpha-alpha superhelix']	['380-859', '163-371', '1-160']	3	3	acnB163-371	207	2.19632	2.19632	0.850699	0.480483
P36683	acnB	[Y].NIHPLIDALDDAK.[L]	N98	['cytosol']	['AcnB.2']	['a [4Fe-4S] iron-sulfur cluster']	N	7764	93.498	1.20542	2	1	5.138	['Aconitase iron-sulfur domain', 'The "swivelling" beta/beta/alpha domain', 'alpha-alpha superhelix']	['380-859', '163-371', '1-160']	3	3	acnB1-160	98	3.83069	3.83069	0.862927	0.545114
P36683	acnB	[R].DLVHAIPLY.[A]	Y556	['cytosol']	['AcnB.2']	['a [4Fe-4S] iron-sulfur cluster']	N	7764	93.498	1.20542	2	1	5.138	['Aconitase iron-sulfur domain', 'The "swivelling" beta/beta/alpha domain', 'alpha-alpha superhelix']	['380-859', '163-371', '1-160']	3	3	acnB380-859	177	3.95398	3.95398	0.885336	0.530716
P36683	acnB	[L].AYVGDVVGTGSSRK.[S]	A234	['cytosol']	['AcnB.2']	['a [4Fe-4S] iron-sulfur cluster']	N	7764	93.498	1.20542	2	1	5.138	['Aconitase iron-sulfur domain', 'The "swivelling" beta/beta/alpha domain', 'alpha-alpha superhelix']	['380-859', '163-371', '1-160']	3	3	acnB163-371	72	1.26216	1.26216	0.926218	0.316703
P36683	acnB	[K].AREALGLPHSDVF.[R]	F369	['cytosol']	['AcnB.2']	['a [4Fe-4S] iron-sulfur cluster']	N	7764	93.498	1.20542	2	1	5.138	['Aconitase iron-sulfur domain', 'The "swivelling" beta/beta/alpha domain', 'alpha-alpha superhelix']	['380-859', '163-371', '1-160']	3	3	acnB163-371	207	2.32154	2.32154	0.929998	0.427516
P36683	acnB	[K].GFPLAYVGDVVGTGSSR.[K]	[230-246]	['cytosol']	['AcnB.2']	['a [4Fe-4S] iron-sulfur cluster']	N	7764	93.498	1.20542	2	1	5.138	['Aconitase iron-sulfur domain', 'The "swivelling" beta/beta/alpha domain', 'alpha-alpha superhelix']	['380-859', '163-371', '1-160']	3	3	acnB163-371		0.324386	0.324386	0.96077	0.0968338
P36683	acnB	[F].MGDDIPHVPNKR.[G]	M257	['cytosol']	['AcnB.2']	['a [4Fe-4S] iron-sulfur cluster']	N	7764	93.498	1.20542	2	1	5.138	['Aconitase iron-sulfur domain', 'The "swivelling" beta/beta/alpha domain', 'alpha-alpha superhelix']	['380-859', '163-371', '1-160']	3	3	acnB163-371	95	9.67252	9.67252	0.967191	0.505721
P36683	acnB	[K].VTGETNTDDLSPAPDAWSRPDIPLHAL.[A]	L199	['cytosol']	['AcnB.2']	['a [4Fe-4S] iron-sulfur cluster']	N	7764	93.498	1.20542	2	1	5.138	['Aconitase iron-sulfur domain', 'The "swivelling" beta/beta/alpha domain', 'alpha-alpha superhelix']	['380-859', '163-371', '1-160']	3	3	acnB163-371	37	-1.49624	-1.49624	1.01325	0.517946
P36683	acnB	[R].DLVHAIPLYAIK.[Q]	[548-559]	['cytosol']	['AcnB.2']	['a [4Fe-4S] iron-sulfur cluster']	N	7764	93.498	1.20542	2	1	5.138	['Aconitase iron-sulfur domain', 'The "swivelling" beta/beta/alpha domain', 'alpha-alpha superhelix']	['380-859', '163-371', '1-160']	3	3	acnB380-859		-1.22343	-1.22343	1.05915	0.862004
P36683	acnB	[T].SVGSQDTTGPMTR.[D]	S410	['cytosol']	['AcnB.2']	['a [4Fe-4S] iron-sulfur cluster']	N	7764	93.498	1.20542	2	1	5.138	['Aconitase iron-sulfur domain', 'The "swivelling" beta/beta/alpha domain', 'alpha-alpha superhelix']	['380-859', '163-371', '1-160']	3	3	acnB380-859	31	2.03959	2.03959	1.07079	0.435981
P36683	acnB	[R].EGIEPDQPGVVGPIKQ.[I]	Q222	['cytosol']	['AcnB.2']	['a [4Fe-4S] iron-sulfur cluster']	N	7764	93.498	1.20542	2	1	5.138	['Aconitase iron-sulfur domain', 'The "swivelling" beta/beta/alpha domain', 'alpha-alpha superhelix']	['380-859', '163-371', '1-160']	3	3	acnB163-371	60	0.472503	0.472503	1.08134	0.135072
P36683	acnB	[K].NPPAGEEEFLLDLLTN.[R]	N51	['cytosol']	['AcnB.2']	['a [4Fe-4S] iron-sulfur cluster']	N	7764	93.498	1.20542	2	1	5.138	['Aconitase iron-sulfur domain', 'The "swivelling" beta/beta/alpha domain', 'alpha-alpha superhelix']	['380-859', '163-371', '1-160']	3	3	acnB1-160	51	6.93795	6.93795	1.08252	0.430545
P36683	acnB	[L].TNRVPPGVDEAAYVK.[A]	T50	['cytosol']	['AcnB.2']	['a [4Fe-4S] iron-sulfur cluster']	N	7764	93.498	1.20542	2	1	5.138	['Aconitase iron-sulfur domain', 'The "swivelling" beta/beta/alpha domain', 'alpha-alpha superhelix']	['380-859', '163-371', '1-160']	3	3	acnB1-160	50	2.54468	2.54468	1.0861	0.366128
P36683	acnB	[K].AIELLGTMQ.[G]	Q94	['cytosol']	['AcnB.2']	['a [4Fe-4S] iron-sulfur cluster']	N	7764	93.498	1.20542	2	1	5.138	['Aconitase iron-sulfur domain', 'The "swivelling" beta/beta/alpha domain', 'alpha-alpha superhelix']	['380-859', '163-371', '1-160']	3	3	acnB1-160	94	2.45542	2.45542	1.09406	0.364042
P36683	acnB	[K].MQPGITLR.[D]	[540-547]	['cytosol']	['AcnB.2']	['a [4Fe-4S] iron-sulfur cluster']	N	7764	93.498	1.20542	2	1	5.138	['Aconitase iron-sulfur domain', 'The "swivelling" beta/beta/alpha domain', 'alpha-alpha superhelix']	['380-859', '163-371', '1-160']	3	3	acnB380-859		0.407236	0.407236	1.1211	0.0957964
P36683	acnB	[R].AAEGIAPKPLDANQMAAL.[V]	L30	['cytosol']	['AcnB.2']	['a [4Fe-4S] iron-sulfur cluster']	N	7764	93.498	1.20542	2	1	5.138	['Aconitase iron-sulfur domain', 'The "swivelling" beta/beta/alpha domain', 'alpha-alpha superhelix']	['380-859', '163-371', '1-160']	3	3	acnB1-160	30	11.4856	11.4856	1.12355	0.411369
P36683	acnB	[K].SATNSVLW.[F]	W255	['cytosol']	['AcnB.2']	['a [4Fe-4S] iron-sulfur cluster']	N	7764	93.498	1.20542	2	1	5.138	['Aconitase iron-sulfur domain', 'The "swivelling" beta/beta/alpha domain', 'alpha-alpha superhelix']	['380-859', '163-371', '1-160']	3	3	acnB163-371	93	11.2715	11.2715	1.14089	0.402242
P36683	acnB	[K].TDVLIDEVR.[A]	[332-340]	['cytosol']	['AcnB.2']	['a [4Fe-4S] iron-sulfur cluster']	N	7764	93.498	1.20542	2	1	5.138	['Aconitase iron-sulfur domain', 'The "swivelling" beta/beta/alpha domain', 'alpha-alpha superhelix']	['380-859', '163-371', '1-160']	3	3	acnB163-371		0.529995	0.529995	1.17797	0.133873
P36683	acnB	[K].ALSHTLLMFDNFYDVEEK.[A]	[118-135]	['cytosol']	['AcnB.2']	['a [4Fe-4S] iron-sulfur cluster']	N	7764	93.498	1.20542	2	1	5.138	['Aconitase iron-sulfur domain', 'The "swivelling" beta/beta/alpha domain', 'alpha-alpha superhelix']	['380-859', '163-371', '1-160']	3	3	acnB1-160		-1.45983	-1.45983	1.17899	0
P36683	acnB	[K].VTGETNTDDLSPAPDAWSRPDIPLHALAMLK.[N]	[173-203]	['cytosol']	['AcnB.2']	['a [4Fe-4S] iron-sulfur cluster']	N	7764	93.498	1.20542	2	1	5.138	['Aconitase iron-sulfur domain', 'The "swivelling" beta/beta/alpha domain', 'alpha-alpha superhelix']	['380-859', '163-371', '1-160']	3	3	acnB163-371		-9.35618	-9.35618	1.22946	0
P36683	acnB	[K].NPPAGEEEFLLDLL.[T]	L49	['cytosol']	['AcnB.2']	['a [4Fe-4S] iron-sulfur cluster']	N	7764	93.498	1.20542	2	1	5.138	['Aconitase iron-sulfur domain', 'The "swivelling" beta/beta/alpha domain', 'alpha-alpha superhelix']	['380-859', '163-371', '1-160']	3	3	acnB1-160	49	9.12765	9.12765	1.25948	0.345555
P36683	acnB	[K].LNKEPIIEYLNSN.[I]	N623	['cytosol']	['AcnB.2']	['a [4Fe-4S] iron-sulfur cluster']	N	7764	93.498	1.20542	2	1	5.138	['Aconitase iron-sulfur domain', 'The "swivelling" beta/beta/alpha domain', 'alpha-alpha superhelix']	['380-859', '163-371', '1-160']	3	3	acnB380-859	244	10.7901	10.7901	1.28634	0.33456
P36683	acnB	[K].ALSHTLL.[M]	L124	['cytosol']	['AcnB.2']	['a [4Fe-4S] iron-sulfur cluster']	N	7764	93.498	1.20542	2	1	5.138	['Aconitase iron-sulfur domain', 'The "swivelling" beta/beta/alpha domain', 'alpha-alpha superhelix']	['380-859', '163-371', '1-160']	3	3	acnB1-160	124	3.75225	3.75225	1.33179	0.293211
P36683	acnB	[F].ELKTDVLIDEVR.[A]	E329	['cytosol']	['AcnB.2']	['a [4Fe-4S] iron-sulfur cluster']	N	7764	93.498	1.20542	2	1	5.138	['Aconitase iron-sulfur domain', 'The "swivelling" beta/beta/alpha domain', 'alpha-alpha superhelix']	['380-859', '163-371', '1-160']	3	3	acnB163-371	167	2.31037	2.31037	1.36902	0.457246
P36683	acnB	[R].ILEIEGLPDLKVE.[Q]	E590	['cytosol']	['AcnB.2']	['a [4Fe-4S] iron-sulfur cluster']	N	7764	93.498	1.20542	2	1	5.138	['Aconitase iron-sulfur domain', 'The "swivelling" beta/beta/alpha domain', 'alpha-alpha superhelix']	['380-859', '163-371', '1-160']	3	3	acnB380-859	211	1.96423	1.96423	1.41356	0.214696
P36683	acnB	[N].IHPLIDALDDAK.[L]	I99	['cytosol']	['AcnB.2']	['a [4Fe-4S] iron-sulfur cluster']	N	7764	93.498	1.20542	2	1	5.138	['Aconitase iron-sulfur domain', 'The "swivelling" beta/beta/alpha domain', 'alpha-alpha superhelix']	['380-859', '163-371', '1-160']	3	3	acnB1-160	99	8.67668	8.67668	1.41475	0.285037
P36683	acnB	[K].LTVTVFK.[V]	[166-172]	['cytosol']	['AcnB.2']	['a [4Fe-4S] iron-sulfur cluster']	N	7764	93.498	1.20542	2	1	5.138	['Aconitase iron-sulfur domain', 'The "swivelling" beta/beta/alpha domain', 'alpha-alpha superhelix']	['380-859', '163-371', '1-160']	3	3	acnB163-371		-2.51686	-2.51686	1.43635	0.840305
P36683	acnB	[R].DELKDLACLGF.[S]	F433	['cytosol']	['AcnB.2']	['a [4Fe-4S] iron-sulfur cluster']	N	7764	93.498	1.20542	2	1	5.138	['Aconitase iron-sulfur domain', 'The "swivelling" beta/beta/alpha domain', 'alpha-alpha superhelix']	['380-859', '163-371', '1-160']	3	3	acnB380-859	54	1.14692	1.14692	1.44561	0.182957
P36683	acnB	[M].GDDIPHVPNKR.[G]	G258	['cytosol']	['AcnB.2']	['a [4Fe-4S] iron-sulfur cluster']	N	7764	93.498	1.20542	2	1	5.138	['Aconitase iron-sulfur domain', 'The "swivelling" beta/beta/alpha domain', 'alpha-alpha superhelix']	['380-859', '163-371', '1-160']	3	3	acnB163-371	96	-11.4866	-11.4866	1.4514	0
P36683	acnB	[S].NLNMGDVIDVYPYKGEVR.[N]	N300	['cytosol']	['AcnB.2']	['a [4Fe-4S] iron-sulfur cluster']	N	7764	93.498	1.20542	2	1	5.138	['Aconitase iron-sulfur domain', 'The "swivelling" beta/beta/alpha domain', 'alpha-alpha superhelix']	['380-859', '163-371', '1-160']	3	3	acnB163-371	138	2.448	2.448	1.47145	0.155794
P36683	acnB	[R].NHETGELL.[A]	L325	['cytosol']	['AcnB.2']	['a [4Fe-4S] iron-sulfur cluster']	N	7764	93.498	1.20542	2	1	5.138	['Aconitase iron-sulfur domain', 'The "swivelling" beta/beta/alpha domain', 'alpha-alpha superhelix']	['380-859', '163-371', '1-160']	3	3	acnB163-371	163	-1.90808	-1.90808	1.47481	0.857909
P36683	acnB	[M].AALVELLK.[N]	A28	['cytosol']	['AcnB.2']	['a [4Fe-4S] iron-sulfur cluster']	N	7764	93.498	1.20542	2	1	5.138	['Aconitase iron-sulfur domain', 'The "swivelling" beta/beta/alpha domain', 'alpha-alpha superhelix']	['380-859', '163-371', '1-160']	3	3	acnB1-160	28	1.87612	1.87612	1.53825	0.201421
P36683	acnB	[K].WLANPELLEADADAEYA.[A]	A667	['cytosol']	['AcnB.2']	['a [4Fe-4S] iron-sulfur cluster']	N	7764	93.498	1.20542	2	1	5.138	['Aconitase iron-sulfur domain', 'The "swivelling" beta/beta/alpha domain', 'alpha-alpha superhelix']	['380-859', '163-371', '1-160']	3	3	acnB380-859	288	1.50176	1.50176	1.54633	0.168076
P36683	acnB	[F].DNFYDVEEK.[A]	D127	['cytosol']	['AcnB.2']	['a [4Fe-4S] iron-sulfur cluster']	N	7764	93.498	1.20542	2	1	5.138	['Aconitase iron-sulfur domain', 'The "swivelling" beta/beta/alpha domain', 'alpha-alpha superhelix']	['380-859', '163-371', '1-160']	3	3	acnB1-160	127	2.9138	2.9138	1.57873	0.30182
P36683	acnB	[R].ILEIEGLPDLK.[V]	[578-588]	['cytosol']	['AcnB.2']	['a [4Fe-4S] iron-sulfur cluster']	N	7764	93.498	1.20542	2	1	5.138	['Aconitase iron-sulfur domain', 'The "swivelling" beta/beta/alpha domain', 'alpha-alpha superhelix']	['380-859', '163-371', '1-160']	3	3	acnB380-859		0.704712	0.704712	1.59757	0.11235
P36683	acnB	[R].NHETGELLATF.[E]	F328	['cytosol']	['AcnB.2']	['a [4Fe-4S] iron-sulfur cluster']	N	7764	93.498	1.20542	2	1	5.138	['Aconitase iron-sulfur domain', 'The "swivelling" beta/beta/alpha domain', 'alpha-alpha superhelix']	['380-859', '163-371', '1-160']	3	3	acnB163-371	166	1.28715	1.28715	1.60066	0.15954
P36683	acnB	[K].DVAESDRGFSL.[A]	L384	['cytosol']	['AcnB.2']	['a [4Fe-4S] iron-sulfur cluster']	N	7764	93.498	1.20542	2	1	5.138	['Aconitase iron-sulfur domain', 'The "swivelling" beta/beta/alpha domain', 'alpha-alpha superhelix']	['380-859', '163-371', '1-160']	3	3	acnB380-859	5	1.44716	1.44716	1.68086	0.181099
P36683	acnB	[K].LNKEPIIEYLNSNIVLL.[K]	L627	['cytosol']	['AcnB.2']	['a [4Fe-4S] iron-sulfur cluster']	N	7764	93.498	1.20542	2	1	5.138	['Aconitase iron-sulfur domain', 'The "swivelling" beta/beta/alpha domain', 'alpha-alpha superhelix']	['380-859', '163-371', '1-160']	3	3	acnB380-859	248	2.57809	2.57809	1.69217	0.230381
P36683	acnB	[R].GGVSLRPGDGVIHSWLNR.[M]	[468-485]	['cytosol']	['AcnB.2']	['a [4Fe-4S] iron-sulfur cluster']	N	7764	93.498	1.20542	2	1	5.138	['Aconitase iron-sulfur domain', 'The "swivelling" beta/beta/alpha domain', 'alpha-alpha superhelix']	['380-859', '163-371', '1-160']	3	3	acnB380-859		-1.20909	-1.20909	1.71598	0.47624
P36683	acnB	[M].QGGYNIHPLIDALDDAK.[L]	Q94	['cytosol']	['AcnB.2']	['a [4Fe-4S] iron-sulfur cluster']	N	7764	93.498	1.20542	2	1	5.138	['Aconitase iron-sulfur domain', 'The "swivelling" beta/beta/alpha domain', 'alpha-alpha superhelix']	['380-859', '163-371', '1-160']	3	3	acnB1-160	94	2.01838	2.01838	1.80061	0.138708
P36683	acnB	[R].MLLPDTVGTGGDSHTRFPIGISFPAGSGL.[V]	L514	['cytosol']	['AcnB.2']	['a [4Fe-4S] iron-sulfur cluster']	N	7764	93.498	1.20542	2	1	5.138	['Aconitase iron-sulfur domain', 'The "swivelling" beta/beta/alpha domain', 'alpha-alpha superhelix']	['380-859', '163-371', '1-160']	3	3	acnB380-859	135	5.43307	5.43307	1.82975	0.161827
P36683	acnB	[T].GVMPLDMPESVLVR.[F]	G522	['cytosol']	['AcnB.2']	['a [4Fe-4S] iron-sulfur cluster']	N	7764	93.498	1.20542	2	1	5.138	['Aconitase iron-sulfur domain', 'The "swivelling" beta/beta/alpha domain', 'alpha-alpha superhelix']	['380-859', '163-371', '1-160']	3	3	acnB380-859	143	9.64806	9.64806	1.83213	0.173278
P36683	acnB	[K].DVAESDRGFSLAQ.[K]	Q386	['cytosol']	['AcnB.2']	['a [4Fe-4S] iron-sulfur cluster']	N	7764	93.498	1.20542	2	1	5.138	['Aconitase iron-sulfur domain', 'The "swivelling" beta/beta/alpha domain', 'alpha-alpha superhelix']	['380-859', '163-371', '1-160']	3	3	acnB380-859	7	1.03185	1.03185	1.83329	0.133587
P36683	acnB	[A].AYPKPVDVNTHHTLPDFIMNR.[G]	A447	['cytosol']	['AcnB.2']	['a [4Fe-4S] iron-sulfur cluster']	N	7764	93.498	1.20542	2	1	5.138	['Aconitase iron-sulfur domain', 'The "swivelling" beta/beta/alpha domain', 'alpha-alpha superhelix']	['380-859', '163-371', '1-160']	3	3	acnB380-859	68	1.52025	1.52025	1.85213	0.11208
P36683	acnB	[F].NTMEDAGALPIEVDVSNLNMGDVIDVYPYKGEVR.[N]	N284	['cytosol']	['AcnB.2']	['a [4Fe-4S] iron-sulfur cluster']	N	7764	93.498	1.20542	2	1	5.138	['Aconitase iron-sulfur domain', 'The "swivelling" beta/beta/alpha domain', 'alpha-alpha superhelix']	['380-859', '163-371', '1-160']	3	3	acnB163-371	122	9.23059	9.23059	1.88567	0.295602
P36683	acnB	[R].DELKDLACL.[G]	L431	['cytosol']	['AcnB.2']	['a [4Fe-4S] iron-sulfur cluster']	N	7764	93.498	1.20542	2	1	5.138	['Aconitase iron-sulfur domain', 'The "swivelling" beta/beta/alpha domain', 'alpha-alpha superhelix']	['380-859', '163-371', '1-160']	3	3	acnB380-859	52	1.16572	1.16572	1.90808	0.125304
P36683	acnB	[R].IPLIIGR.[G]	[345-351]	['cytosol']	['AcnB.2']	['a [4Fe-4S] iron-sulfur cluster']	N	7764	93.498	1.20542	2	1	5.138	['Aconitase iron-sulfur domain', 'The "swivelling" beta/beta/alpha domain', 'alpha-alpha superhelix']	['380-859', '163-371', '1-160']	3	3	acnB163-371		1.13162	1.13162	2.05738	0.162627
P36683	acnB	[W].FMGDDIPHVPNKR.[G]	F256	['cytosol']	['AcnB.2']	['a [4Fe-4S] iron-sulfur cluster']	N	7764	93.498	1.20542	2	1	5.138	['Aconitase iron-sulfur domain', 'The "swivelling" beta/beta/alpha domain', 'alpha-alpha superhelix']	['380-859', '163-371', '1-160']	3	3	acnB163-371	94	2.52595	2.52595	2.09242	0.24231
P36683	acnB	[L].EIEGLPDLK.[V]	E580	['cytosol']	['AcnB.2']	['a [4Fe-4S] iron-sulfur cluster']	N	7764	93.498	1.20542	2	1	5.138	['Aconitase iron-sulfur domain', 'The "swivelling" beta/beta/alpha domain', 'alpha-alpha superhelix']	['380-859', '163-371', '1-160']	3	3	acnB380-859	201	5.97117	5.97117	2.13449	0.220936
P36683	acnB	[R].MLLPDTVGTGGDSHTR.[F]	[486-501]	['cytosol']	['AcnB.2']	['a [4Fe-4S] iron-sulfur cluster']	N	7764	93.498	1.20542	2	1	5.138	['Aconitase iron-sulfur domain', 'The "swivelling" beta/beta/alpha domain', 'alpha-alpha superhelix']	['380-859', '163-371', '1-160']	3	3	acnB380-859		1.00776	1.00776	2.18528	0.139372
P36683	acnB	[R].FPIGISFPAGSGLVAF.[A]	F517	['cytosol']	['AcnB.2']	['a [4Fe-4S] iron-sulfur cluster']	N	7764	93.498	1.20542	2	1	5.138	['Aconitase iron-sulfur domain', 'The "swivelling" beta/beta/alpha domain', 'alpha-alpha superhelix']	['380-859', '163-371', '1-160']	3	3	acnB380-859	138	2.13105	2.13105	2.36923	0.137784
P36683	acnB	[R].GGVSLRPGDGVIH.[S]	H480	['cytosol']	['AcnB.2']	['a [4Fe-4S] iron-sulfur cluster']	N	7764	93.498	1.20542	2	1	5.138	['Aconitase iron-sulfur domain', 'The "swivelling" beta/beta/alpha domain', 'alpha-alpha superhelix']	['380-859', '163-371', '1-160']	3	3	acnB380-859	101	2.27854	2.27854	2.57357	0.222018
P36683	acnB	[Q].GGYNIHPLIDALDDAK.[L]	G95	['cytosol']	['AcnB.2']	['a [4Fe-4S] iron-sulfur cluster']	N	7764	93.498	1.20542	2	1	5.138	['Aconitase iron-sulfur domain', 'The "swivelling" beta/beta/alpha domain', 'alpha-alpha superhelix']	['380-859', '163-371', '1-160']	3	3	acnB1-160	95	2.26137	2.26137	3.10519	0.144208
P36683	acnB	[L].EIEGLPDLKVEQAFELTDASAER.[S]	E580	['cytosol']	['AcnB.2']	['a [4Fe-4S] iron-sulfur cluster']	N	7764	93.498	1.20542	2	1	5.138	['Aconitase iron-sulfur domain', 'The "swivelling" beta/beta/alpha domain', 'alpha-alpha superhelix']	['380-859', '163-371', '1-160']	3	3	acnB380-859	201	1.45155	1.45155	3.12316	0.107159
P36683	acnB	[K].GIRPGAYCEPK.[M]	[397-407]	['cytosol']	['AcnB.2']	['a [4Fe-4S] iron-sulfur cluster']	N	7764	93.498	1.20542	2	1	5.138	['Aconitase iron-sulfur domain', 'The "swivelling" beta/beta/alpha domain', 'alpha-alpha superhelix']	['380-859', '163-371', '1-160']	3	3	acnB380-859		-3.99108	-3.99108	3.21154	0.642196
P36683	acnB	[E].QAFELTDASAER.[S]	Q591	['cytosol']	['AcnB.2']	['a [4Fe-4S] iron-sulfur cluster']	N	7764	93.498	1.20542	2	1	5.138	['Aconitase iron-sulfur domain', 'The "swivelling" beta/beta/alpha domain', 'alpha-alpha superhelix']	['380-859', '163-371', '1-160']	3	3	acnB380-859	212	1.22719	1.22719	3.47152	0.0486055
P36683	acnB	[K].SPLLTPEK.[A]	[78-85]	['cytosol']	['AcnB.2']	['a [4Fe-4S] iron-sulfur cluster']	N	7764	93.498	1.20542	2	1	5.138	['Aconitase iron-sulfur domain', 'The "swivelling" beta/beta/alpha domain', 'alpha-alpha superhelix']	['380-859', '163-371', '1-160']	3	3	acnB1-160		0.747944	0.747944	3.50548	0.0664231
P36683	acnB	[L].MFDNFYDVEEK.[A]	M125	['cytosol']	['AcnB.2']	['a [4Fe-4S] iron-sulfur cluster']	N	7764	93.498	1.20542	2	1	5.138	['Aconitase iron-sulfur domain', 'The "swivelling" beta/beta/alpha domain', 'alpha-alpha superhelix']	['380-859', '163-371', '1-160']	3	3	acnB1-160	125	7.48822	7.48822	3.71591	0.124719
P36683	acnB	[R].EGIEPDQPGVVGPIK.[Q]	[207-221]	['cytosol']	['AcnB.2']	['a [4Fe-4S] iron-sulfur cluster']	N	7764	93.498	1.20542	2	1	5.138	['Aconitase iron-sulfur domain', 'The "swivelling" beta/beta/alpha domain', 'alpha-alpha superhelix']	['380-859', '163-371', '1-160']	3	3	acnB163-371		0.912795	0.912795	4.11762	0.0640899
P36683	acnB	[R].GGVSLRPGDGVIHSW.[L]	W482	['cytosol']	['AcnB.2']	['a [4Fe-4S] iron-sulfur cluster']	N	7764	93.498	1.20542	2	1	5.138	['Aconitase iron-sulfur domain', 'The "swivelling" beta/beta/alpha domain', 'alpha-alpha superhelix']	['380-859', '163-371', '1-160']	3	3	acnB380-859	103	1.23486	1.23486	5.07991	0.0616092
P36683	acnB	[L].AYVGDVVGTGSSR.[K]	A234	['cytosol']	['AcnB.2']	['a [4Fe-4S] iron-sulfur cluster']	N	7764	93.498	1.20542	2	1	5.138	['Aconitase iron-sulfur domain', 'The "swivelling" beta/beta/alpha domain', 'alpha-alpha superhelix']	['380-859', '163-371', '1-160']	3	3	acnB163-371	72	1.69804	1.69804	6.21652	0.0284941
P0A6A8	acpP	[K].IIGEQLGVKQEEVTNNASFVEDLGAD.[S]	D36	['cytosol']	Monomer	None	Y	357865	8.64	5.13431	1	1	3.822	['Acyl carrier protein-like']	['3-74']	1	1	acpP3-74	34	0.00418341	0.00418341	0.00260027	0.253703
P0A6A8	acpP	[K].IIGEQLGVKQE.[E]	E21	['cytosol']	Monomer	None	Y	357865	8.64	5.13431	1	1	3.822	['Acyl carrier protein-like']	['3-74']	1	1	acpP3-74	19	-0.012081	-0.012081	0.0232221	0.0951805
P0A6A8	acpP	[K].KIIGEQLGVKQ.[E]	Q20	['cytosol']	Monomer	None	Y	357865	8.64	5.13431	1	1	3.822	['Acyl carrier protein-like']	['3-74']	1	1	acpP3-74	18	0.0771168	0.0771168	0.0321433	0.146863
P0A6A8	acpP	[M].ALEEEFDTEIPDEEAEKITTVQAAIDYINGHQA.[-]	A46	['cytosol']	Monomer	None	Y	357865	8.64	5.13431	1	1	3.822	['Acyl carrier protein-like']	['3-74']	1	1	acpP3-74	44	-0.170505	-0.170505	0.0639572	0.209934
P0A6A8	acpP	[K].KIIGEQLGVKQEEVTNN.[A]	N26	['cytosol']	Monomer	None	Y	357865	8.64	5.13431	1	1	3.822	['Acyl carrier protein-like']	['3-74']	1	1	acpP3-74	24	0.110438	0.110438	0.0680155	0.129411
P0A6A8	acpP	[V].QAAIDYINGHQA.[-]	Q67	['cytosol']	Monomer	None	Y	357865	8.64	5.13431	1	1	3.822	['Acyl carrier protein-like']	['3-74']	1	1	acpP3-74	65	-0.0286572	-0.0286572	0.0931914	0.0698578
P0A6A8	acpP	[A].AIDYINGHQA.[-]	A69	['cytosol']	Monomer	None	Y	357865	8.64	5.13431	1	1	3.822	['Acyl carrier protein-like']	['3-74']	1	1	acpP3-74	67	0.106223	0.106223	0.180122	0.158061
P0A6A8	acpP	[K].KIIGEQLGVKQEEVTNNASFVEDL.[G]	L33	['cytosol']	Monomer	None	Y	357865	8.64	5.13431	1	1	3.822	['Acyl carrier protein-like']	['3-74']	1	1	acpP3-74	31	0.175195	0.175195	0.189018	0.14061
P0A6A8	acpP	[M].ALEEEFDTEIPDEEAEK.[I]	A46	['cytosol']	Monomer	None	Y	357865	8.64	5.13431	1	1	3.822	['Acyl carrier protein-like']	['3-74']	1	1	acpP3-74	44	0.237203	0.237203	0.192922	0.20446
P0A6A8	acpP	[K].ITTVQAAIDYINGH.[Q]	H76	['cytosol']	Monomer	None	Y	357865	8.64	5.13431	1	1	3.822	['Acyl carrier protein-like']	['3-74']	1	1	acpPLNK		-0.321472	-0.321472	0.196812	0.259764
P0A6A8	acpP	[K].IIGEQLGVKQEEVTNNASFVEDL.[G]	L33	['cytosol']	Monomer	None	Y	357865	8.64	5.13431	1	1	3.822	['Acyl carrier protein-like']	['3-74']	1	1	acpP3-74	31	-0.186202	-0.186202	0.197622	0.0924949
P0A6A8	acpP	[E].FDTEIPDEEAEK.[I]	F51	['cytosol']	Monomer	None	Y	357865	8.64	5.13431	1	1	3.822	['Acyl carrier protein-like']	['3-74']	1	1	acpP3-74	49	0.169853	0.169853	0.204352	0.269662
P0A6A8	acpP	[K].IIGEQLGVKQEEVTN.[N]	N25	['cytosol']	Monomer	None	Y	357865	8.64	5.13431	1	1	3.822	['Acyl carrier protein-like']	['3-74']	1	1	acpP3-74	23	0.232772	0.232772	0.23736	0.319975
P0A6A8	acpP	[K].KIIGEQLGVKQEEVTNNAS.[F]	S28	['cytosol']	Monomer	None	Y	357865	8.64	5.13431	1	1	3.822	['Acyl carrier protein-like']	['3-74']	1	1	acpP3-74	26	0.236273	0.236273	0.270944	0.121378
P0A6A8	acpP	[K].IIGEQLGVK.[Q]	[11-19]	['cytosol']	Monomer	None	Y	357865	8.64	5.13431	1	1	3.822	['Acyl carrier protein-like']	['3-74']	1	1	acpP3-74		0.28819	0.28819	0.279808	0.23969
P0A6A8	acpP	[I].PDEEAEK.[I]	P56	['cytosol']	Monomer	None	Y	357865	8.64	5.13431	1	1	3.822	['Acyl carrier protein-like']	['3-74']	1	1	acpP3-74	54	0.377219	0.377219	0.325056	0.299512
P0A6A8	acpP	[K].KIIGEQLGVKQEEVTNNASFVEDLG.[A]	G34	['cytosol']	Monomer	None	Y	357865	8.64	5.13431	1	1	3.822	['Acyl carrier protein-like']	['3-74']	1	1	acpP3-74	32	0.351166	0.351166	0.340189	0.301211
P0A6A8	acpP	[K].QEEVTNNASFVEDL.[G]	L33	['cytosol']	Monomer	None	Y	357865	8.64	5.13431	1	1	3.822	['Acyl carrier protein-like']	['3-74']	1	1	acpP3-74	31	0.449522	0.449522	0.381329	0.361453
P0A6A8	acpP	[K].IIGEQLGVKQEEVT.[N]	T24	['cytosol']	Monomer	None	Y	357865	8.64	5.13431	1	1	3.822	['Acyl carrier protein-like']	['3-74']	1	1	acpP3-74	22	1.56816	1.56816	0.400546	0.877759
P0A6A8	acpP	[K].KIIGEQLGVK.[Q]	[10-19]	['cytosol']	Monomer	None	Y	357865	8.64	5.13431	1	1	3.822	['Acyl carrier protein-like']	['3-74']	1	1	acpP3-74		0.260854	0.260854	0.415916	0.126121
P0A6A8	acpP	[K].KIIGEQLGVKQEEVTNNA.[S]	A27	['cytosol']	Monomer	None	Y	357865	8.64	5.13431	1	1	3.822	['Acyl carrier protein-like']	['3-74']	1	1	acpP3-74	25	0.596153	0.596153	0.418626	0.395496
P0A6A8	acpP	[K].KIIGEQLGVKQEEVT.[N]	T24	['cytosol']	Monomer	None	Y	357865	8.64	5.13431	1	1	3.822	['Acyl carrier protein-like']	['3-74']	1	1	acpP3-74	22	1.32963	1.32963	0.446529	0.718527
P0A6A8	acpP	[Q].AAIDYINGHQA.[-]	A68	['cytosol']	Monomer	None	Y	357865	8.64	5.13431	1	1	3.822	['Acyl carrier protein-like']	['3-74']	1	1	acpP3-74	66	0.0931532	0.0931532	0.450687	0.0604081
P0A6A8	acpP	[K].IIGEQLGVKQEEVTNNA.[S]	A27	['cytosol']	Monomer	None	Y	357865	8.64	5.13431	1	1	3.822	['Acyl carrier protein-like']	['3-74']	1	1	acpP3-74	25	0.698148	0.698148	0.469889	0.364045
P0A6A8	acpP	[K].IIGEQLGVKQEEVTNN.[A]	N26	['cytosol']	Monomer	None	Y	357865	8.64	5.13431	1	1	3.822	['Acyl carrier protein-like']	['3-74']	1	1	acpP3-74	24	0.328115	0.328115	0.504979	0.107799
P0A6A8	acpP	[K].ITTVQAAIDYINGHQA.[-]	[63-78]	['cytosol']	Monomer	None	Y	357865	8.64	5.13431	1	1	3.822	['Acyl carrier protein-like']	['3-74']	1	1	acpPLNK		-0.472587	-0.472587	0.520305	0.36621
P0A6A8	acpP	[I].GEQLGVK.[Q]	G13	['cytosol']	Monomer	None	Y	357865	8.64	5.13431	1	1	3.822	['Acyl carrier protein-like']	['3-74']	1	1	acpP3-74	11	-0.703198	-0.703198	0.547988	0.109784
P0A6A8	acpP	[I].DYINGHQA.[-]	D71	['cytosol']	Monomer	None	Y	357865	8.64	5.13431	1	1	3.822	['Acyl carrier protein-like']	['3-74']	1	1	acpP3-74	69	-0.453007	-0.453007	0.558251	0.188304
P0A6A8	acpP	[A].LEEEFDTEIPDEEAEKITTVQAAIDYINGHQA.[-]	L47	['cytosol']	Monomer	None	Y	357865	8.64	5.13431	1	1	3.822	['Acyl carrier protein-like']	['3-74']	1	1	acpP3-74	45	-0.686078	-0.686078	0.591503	0.168743
P0A6A8	acpP	[L].EEEFDTEIPDEEAEK.[I]	E48	['cytosol']	Monomer	None	Y	357865	8.64	5.13431	1	1	3.822	['Acyl carrier protein-like']	['3-74']	1	1	acpP3-74	46	0.474497	0.474497	0.593327	0.221317
P0A6A8	acpP	[L].EEEFDTEIPDEEAEKITTVQAAIDYINGHQA.[-]	E48	['cytosol']	Monomer	None	Y	357865	8.64	5.13431	1	1	3.822	['Acyl carrier protein-like']	['3-74']	1	1	acpP3-74	46	-0.638321	-0.638321	0.623497	0.0674149
P0A6A8	acpP	[K].IIGEQLGVKQEE.[V]	E22	['cytosol']	Monomer	None	Y	357865	8.64	5.13431	1	1	3.822	['Acyl carrier protein-like']	['3-74']	1	1	acpP3-74	20	1.70379	1.70379	0.672302	0.551104
P0A6A8	acpP	[K].KIIGEQLG.[V]	G17	['cytosol']	Monomer	None	Y	357865	8.64	5.13431	1	1	3.822	['Acyl carrier protein-like']	['3-74']	1	1	acpP3-74	15	1.53601	1.53601	0.703855	0.499001
P0A6A8	acpP	[K].IIGEQLGVKQEEVTNNAS.[F]	S28	['cytosol']	Monomer	None	Y	357865	8.64	5.13431	1	1	3.822	['Acyl carrier protein-like']	['3-74']	1	1	acpP3-74	26	0.385792	0.385792	0.739892	0.112693
P0A6A8	acpP	[A].IDYINGHQA.[-]	I70	['cytosol']	Monomer	None	Y	357865	8.64	5.13431	1	1	3.822	['Acyl carrier protein-like']	['3-74']	1	1	acpP3-74	68	-0.201265	-0.201265	0.83129	0.0475426
P0A6A8	acpP	[K].IIGEQLGVKQ.[E]	Q20	['cytosol']	Monomer	None	Y	357865	8.64	5.13431	1	1	3.822	['Acyl carrier protein-like']	['3-74']	1	1	acpP3-74	18	0.413862	0.413862	1.11086	0.107161
P0A6A8	acpP	[K].KIIGEQL.[G]	L16	['cytosol']	Monomer	None	Y	357865	8.64	5.13431	1	1	3.822	['Acyl carrier protein-like']	['3-74']	1	1	acpP3-74	14	0.292089	0.292089	1.2251	0.0752231
P0A6A8	acpP	[V].MALEEEFDTEIPDEEAEK.[I]	M45	['cytosol']	Monomer	None	Y	357865	8.64	5.13431	1	1	3.822	['Acyl carrier protein-like']	['3-74']	1	1	acpP3-74	43	0.737323	0.737323	1.28903	0.0798804
P37623	acpT	[R].ALLSHTLSPLPE.[I]	E50	['cytosol']	Monomer	None	N	474	21.768	0.0171335	1	1	5.492	["4'-phosphopantetheinyl transferase", "4'-phosphopantetheinyl transferase"]	['87-180', '29-79']	2	1	acpT29-79	22	0.443796	0.443796	0.104309	1.20015
P0AE06	acrA	[Q].EVTADNNQQAASGAQPEQSKS.[-]	E377	['inner membrane', 'periplasmic space']	['TolC.3.', 'AcrD.3', 'AcrA.6']	None	N	3861	42.197	0.270539	12	3	7.983	['HlyD-like secretion proteins']	['52-300']	1	1	acrALNK		0.448394	0.448394	0.813681	0.0280314
P0AE06	acrA	[K].AQEVTADNNQQAASGAQPEQSKS.[-]	[375-397]	['inner membrane', 'periplasmic space']	['TolC.3.', 'AcrD.3', 'AcrA.6']	None	N	3861	42.197	0.270539	12	3	7.983	['HlyD-like secretion proteins']	['52-300']	1	1	acrALNK		0.41684	0.41684	0.900307	0.146836
P0AE06	acrA	[R].VVISGLQK.[V]	[359-366]	['inner membrane', 'periplasmic space']	['TolC.3.', 'AcrD.3', 'AcrA.6']	None	N	3861	42.197	0.270539	12	3	7.983	['HlyD-like secretion proteins']	['52-300']	1	1	acrALNK		0.760074	0.760074	2.78571	0.0756383
P26646	acuI	[K].LGYQVVAVSGR.[E]	[170-180]	['cytosol']	['YhdH.2']	None	N	756	34.724	0.0435914	2	1	?	['GroES-like', 'NAD(P)-binding Rossmann-fold domains']	['1-144', '116-284']	2	2	acuI116-284		-0.253032	-0.253032	0.139036	0.187982
P26646	acuI	[K].EISLSEAPNFAEAIINNQIQGR.[T]	[297-318]	['cytosol']	['YhdH.2']	None	N	756	34.724	0.0435914	2	1	?	['GroES-like', 'NAD(P)-binding Rossmann-fold domains']	['1-144', '116-284']	2	2	acuILNK		-0.265059	-0.265059	0.206204	0.0808267
P26646	acuI	[R].LVADLPESFY.[T]	Y291	['cytosol']	['YhdH.2']	None	N	756	34.724	0.0435914	2	1	?	['GroES-like', 'NAD(P)-binding Rossmann-fold domains']	['1-144', '116-284']	2	2	acuILNK		0.850028	0.850028	0.532383	0.446007
P26646	acuI	[-].MQALLLEQQDGK.[T]	[1-12]	['cytosol']	['YhdH.2']	None	N	756	34.724	0.0435914	2	1	?	['GroES-like', 'NAD(P)-binding Rossmann-fold domains']	['1-144', '116-284']	2	2	acuI1-144		-0.860875	-0.860875	2.13654	0.172292
P0A9Q7	adhE	[K].ILIGEVTVVDESEPFAHEK.[L]	[318-336]	['cytosol']	['AdhE.40']	['Fe2+']	N	3485	96.127	0.556285	40	1	6.462	['Dehydroquinate synthase-like', 'ALDH-like']	['449-867', '6-453']	2	2	adhE6-453		0.0596359	0.0596359	0.00241359	0.738579
P0A9Q7	adhE	[K].AVQDVILK.[N]	[281-288]	['cytosol']	['AdhE.40']	['Fe2+']	N	3485	96.127	0.556285	40	1	6.462	['Dehydroquinate synthase-like', 'ALDH-like']	['449-867', '6-453']	2	2	adhE6-453		-0.0403547	-0.0403547	0.00476853	0.285965
P0A9Q7	adhE	[R].FATHGGYLLQGK.[E]	[266-277]	['cytosol']	['AdhE.40']	['Fe2+']	N	3485	96.127	0.556285	40	1	6.462	['Dehydroquinate synthase-like', 'ALDH-like']	['449-867', '6-453']	2	2	adhE6-453		-0.153791	-0.153791	0.0126589	0.33736
P0A9Q7	adhE	[K].AELGIPK.[S]	[807-813]	['cytosol']	['AdhE.40']	['Fe2+']	N	3485	96.127	0.556285	40	1	6.462	['Dehydroquinate synthase-like', 'ALDH-like']	['449-867', '6-453']	2	2	adhE449-867		-0.103034	-0.103034	0.114186	0.211015
P0A9Q7	adhE	[R].FLFNNGYADQITSVLK.[A]	[489-504]	['cytosol']	['AdhE.40']	['Fe2+']	N	3485	96.127	0.556285	40	1	6.462	['Dehydroquinate synthase-like', 'ALDH-like']	['449-867', '6-453']	2	2	adhE449-867		-0.263952	-0.263952	0.12768	0.474213
P0A9Q7	adhE	[K].QILLDTYYGR.[D]	[856-865]	['cytosol']	['AdhE.40']	['Fe2+']	N	3485	96.127	0.556285	40	1	6.462	['Dehydroquinate synthase-like', 'ALDH-like']	['449-867', '6-453']	2	2	adhE449-867		-0.170104	-0.170104	0.132029	0.455908
P0A9Q7	adhE	[L].ANVDKLSEDAFDDQCTGANPR.[Y]	A827	['cytosol']	['AdhE.40']	['Fe2+']	N	3485	96.127	0.556285	40	1	6.462	['Dehydroquinate synthase-like', 'ALDH-like']	['449-867', '6-453']	2	2	adhE449-867	379	0.367013	0.367013	0.239054	0.455525
P0A9Q7	adhE	[R].EYASFTQEQVDK.[I]	[22-33]	['cytosol']	['AdhE.40']	['Fe2+']	N	3485	96.127	0.556285	40	1	6.462	['Dehydroquinate synthase-like', 'ALDH-like']	['449-867', '6-453']	2	2	adhE6-453		-0.3987	-0.3987	0.284555	0.319394
P0A9Q7	adhE	[Q].EADFLANVDKLSEDAFDDQCTGANPR.[Y]	E822	['cytosol']	['AdhE.40']	['Fe2+']	N	3485	96.127	0.556285	40	1	6.462	['Dehydroquinate synthase-like', 'ALDH-like']	['449-867', '6-453']	2	2	adhE449-867	374	0.404463	0.404463	0.390938	0.289266
P0A9Q7	adhE	[R].NAIIFSPHPR.[A]	[132-141]	['cytosol']	['AdhE.40']	['Fe2+']	N	3485	96.127	0.556285	40	1	6.462	['Dehydroquinate synthase-like', 'ALDH-like']	['449-867', '6-453']	2	2	adhE6-453		-0.544519	-0.544519	0.415305	0.282934
P0A9Q7	adhE	[F].EVEADPTLSIVR.[K]	E515	['cytosol']	['AdhE.40']	['Fe2+']	N	3485	96.127	0.556285	40	1	6.462	['Dehydroquinate synthase-like', 'ALDH-like']	['449-867', '6-453']	2	2	adhE449-867	67	0.863609	0.863609	0.430208	0.543733
P0A9Q7	adhE	[K].LLAWLETLK.[A]	[798-806]	['cytosol']	['AdhE.40']	['Fe2+']	N	3485	96.127	0.556285	40	1	6.462	['Dehydroquinate synthase-like', 'ALDH-like']	['449-867', '6-453']	2	2	adhE449-867		-0.566047	-0.566047	0.444773	0.533717
P0A9Q7	adhE	[C].GIVPTTNPTSTAIFK.[S]	G109	['cytosol']	['AdhE.40']	['Fe2+']	N	3485	96.127	0.556285	40	1	6.462	['Dehydroquinate synthase-like', 'ALDH-like']	['449-867', '6-453']	2	2	adhE6-453	104	-0.6932	-0.6932	0.453575	0.555293
P0A9Q7	adhE	[K].QILLDTYYGRDYVEGETAAKK.[E]	[856-876]	['cytosol']	['AdhE.40']	['Fe2+']	N	3485	96.127	0.556285	40	1	6.462	['Dehydroquinate synthase-like', 'ALDH-like']	['449-867', '6-453']	2	2	adhELNK		-1.02274	-1.02274	0.505205	0.113972
P0A9Q7	adhE	[K].NGALNAAIVGQPAYK.[I]	[289-303]	['cytosol']	['AdhE.40']	['Fe2+']	N	3485	96.127	0.556285	40	1	6.462	['Dehydroquinate synthase-like', 'ALDH-like']	['449-867', '6-453']	2	2	adhE6-453		-0.499505	-0.499505	0.512166	0.430806
P0A9Q7	adhE	[K].DFEDAVEK.[A]	[348-355]	['cytosol']	['AdhE.40']	['Fe2+']	N	3485	96.127	0.556285	40	1	6.462	['Dehydroquinate synthase-like', 'ALDH-like']	['449-867', '6-453']	2	2	adhE6-453		0.803987	0.803987	0.515744	0.414208
P0A9Q7	adhE	[Y].YGRDYVEGETAAK.[K]	Y863	['cytosol']	['AdhE.40']	['Fe2+']	N	3485	96.127	0.556285	40	1	6.462	['Dehydroquinate synthase-like', 'ALDH-like']	['449-867', '6-453']	2	2	adhE449-867	415	-0.708397	-0.708397	0.557949	0.22247
P0A9Q7	adhE	[R].EAGVQEADFLANVDKLSEDAFDDQCTGANPR.[Y]	[817-847]	['cytosol']	['AdhE.40']	['Fe2+']	N	3485	96.127	0.556285	40	1	6.462	['Dehydroquinate synthase-like', 'ALDH-like']	['449-867', '6-453']	2	2	adhE449-867		-0.53196	-0.53196	0.562151	0.331919
P0A9Q7	adhE	[K].QILLDTYYGRDYVEGETAAK.[K]	[856-875]	['cytosol']	['AdhE.40']	['Fe2+']	N	3485	96.127	0.556285	40	1	6.462	['Dehydroquinate synthase-like', 'ALDH-like']	['449-867', '6-453']	2	2	adhELNK		0.431509	0.431509	0.735114	0.149567
P0A9Q7	adhE	[R].EYASFTQEQVDKIFR.[A]	[22-36]	['cytosol']	['AdhE.40']	['Fe2+']	N	3485	96.127	0.556285	40	1	6.462	['Dehydroquinate synthase-like', 'ALDH-like']	['449-867', '6-453']	2	2	adhE6-453		-1.33367	-1.33367	0.932317	0.273538
P0A9Q7	adhE	[K].EYLPASYHEGSKNPVAR.[E]	[684-700]	['cytosol']	['AdhE.40']	['Fe2+']	N	3485	96.127	0.556285	40	1	6.462	['Dehydroquinate synthase-like', 'ALDH-like']	['449-867', '6-453']	2	2	adhE449-867		-0.676022	-0.676022	0.969746	0.350464
P0A9Q7	adhE	[K].LLAWLETLKAELGIPK.[S]	[798-813]	['cytosol']	['AdhE.40']	['Fe2+']	N	3485	96.127	0.556285	40	1	6.462	['Dehydroquinate synthase-like', 'ALDH-like']	['449-867', '6-453']	2	2	adhE449-867		-7.70526	-7.70526	1.20625	0
P0A9Q7	adhE	[Y].YGRDYVEGETAAKK.[E]	Y863	['cytosol']	['AdhE.40']	['Fe2+']	N	3485	96.127	0.556285	40	1	6.462	['Dehydroquinate synthase-like', 'ALDH-like']	['449-867', '6-453']	2	2	adhE449-867	415	-8.51417	-8.51417	1.23994	0
P0A9Q7	adhE	[Y].SSGKPAIGVGAGNTPVVIDETADIKR.[A]	S204	['cytosol']	['AdhE.40']	['Fe2+']	N	3485	96.127	0.556285	40	1	6.462	['Dehydroquinate synthase-like', 'ALDH-like']	['449-867', '6-453']	2	2	adhE6-453	199	1.13422	1.13422	1.26374	0.212592
P0A9Q7	adhE	[K].DLIGWIDQPSVELSNAL.[M]	L181	['cytosol']	['AdhE.40']	['Fe2+']	N	3485	96.127	0.556285	40	1	6.462	['Dehydroquinate synthase-like', 'ALDH-like']	['449-867', '6-453']	2	2	adhE6-453	176	1.2787	1.2787	1.29006	0.215965
P0A9Q7	adhE	[R].AKDFEDAVEKAEK.[L]	[346-358]	['cytosol']	['AdhE.40']	['Fe2+']	N	3485	96.127	0.556285	40	1	6.462	['Dehydroquinate synthase-like', 'ALDH-like']	['449-867', '6-453']	2	2	adhE6-453		-0.836752	-0.836752	1.29266	0.0129365
P0A9Q7	adhE	[R].RGSLPIALDEVITDGHKR.[A]	[464-481]	['cytosol']	['AdhE.40']	['Fe2+']	N	3485	96.127	0.556285	40	1	6.462	['Dehydroquinate synthase-like', 'ALDH-like']	['449-867', '6-453']	2	2	adhE449-867		-1.06398	-1.06398	1.30264	0.428813
P0A9Q7	adhE	[R].GSLPIALDEVITDGHKR.[A]	[465-481]	['cytosol']	['AdhE.40']	['Fe2+']	N	3485	96.127	0.556285	40	1	6.462	['Dehydroquinate synthase-like', 'ALDH-like']	['449-867', '6-453']	2	2	adhE449-867		0.283829	0.283829	1.52833	0.048319
P0A9Q7	adhE	[K].LGSQFHIPHGLANALLICNVIR.[Y]	[729-750]	['cytosol']	['AdhE.40']	['Fe2+']	N	3485	96.127	0.556285	40	1	6.462	['Dehydroquinate synthase-like', 'ALDH-like']	['449-867', '6-453']	2	2	adhE449-867		-8.20885	-8.20885	1.76823	0
P0A9Q7	adhE	[K].LSPTLAMYR.[A]	[337-345]	['cytosol']	['AdhE.40']	['Fe2+']	N	3485	96.127	0.556285	40	1	6.462	['Dehydroquinate synthase-like', 'ALDH-like']	['449-867', '6-453']	2	2	adhE6-453		1.47524	1.47524	1.76953	0.145616
P0A9Q7	adhE	[K].IAELAGFSVPENTK.[I]	[304-317]	['cytosol']	['AdhE.40']	['Fe2+']	N	3485	96.127	0.556285	40	1	6.462	['Dehydroquinate synthase-like', 'ALDH-like']	['449-867', '6-453']	2	2	adhE6-453		-1.51295	-1.51295	1.85802	0.233245
P0A9Q7	adhE	[K].TFDNGVICASEQSVVVVDSVYDAVR.[E]	[239-263]	['cytosol']	['AdhE.40']	['Fe2+']	N	3485	96.127	0.556285	40	1	6.462	['Dehydroquinate synthase-like', 'ALDH-like']	['449-867', '6-453']	2	2	adhE6-453		-1.86931	-1.86931	1.8748	0.319104
P0A9Q7	adhE	[N].VDKLSEDAFDDQCTGANPR.[Y]	V829	['cytosol']	['AdhE.40']	['Fe2+']	N	3485	96.127	0.556285	40	1	6.462	['Dehydroquinate synthase-like', 'ALDH-like']	['449-867', '6-453']	2	2	adhE449-867	381	0.875877	0.875877	1.9484	0.0970196
P0A9Q7	adhE	[R].ILINTPASQGGIGDLYNFK.[L]	[394-412]	['cytosol']	['AdhE.40']	['Fe2+']	N	3485	96.127	0.556285	40	1	6.462	['Dehydroquinate synthase-like', 'ALDH-like']	['449-867', '6-453']	2	2	adhE6-453		-1.82707	-1.82707	2.13193	0.105219
P0A9Q7	adhE	[M].AVTNVAELNALVER.[V]	A2	['cytosol']	['AdhE.40']	['Fe2+']	N	3485	96.127	0.556285	40	1	6.462	['Dehydroquinate synthase-like', 'ALDH-like']	['449-867', '6-453']	2	2	adhELNK		-0.723163	-0.723163	2.1729	0.180422
P0A9Q7	adhE	[R].YAEIADHLGLSAPGDR.[T]	[775-790]	['cytosol']	['AdhE.40']	['Fe2+']	N	3485	96.127	0.556285	40	1	6.462	['Dehydroquinate synthase-like', 'ALDH-like']	['449-867', '6-453']	2	2	adhE449-867		-0.418074	-0.418074	2.63278	0.348371
P39451	adhP	[V].IAIDVNDEQLK.[L]	I190	['cytosol']	['AdhP.4']	None	N	20	35.38	0.001175	4	1	6.054	['GroES-like', 'NAD(P)-binding Rossmann-fold domains']	['1-169', '135-302']	2	2	adhP135-302	56	0.428564	0.428564	0.0925893	1.29383
P28629	adiA	[R].YGIIGPIYPQEMQPETLQK.[K]	[279-297]	['cytosol']	['AdiA.10']	["pyridoxal 5'-phosphate"]	N	?	84.425	?	10	1	5.031	['PLP-dependent transferase-like', 'Ornithine decarboxylase C-terminal domain']	['140-607', '610-754']	2	2	adiA140-607		-0.0227934	-0.0227934	0.0276362	0.238543
P28629	adiA	[R].FNPIYADHY.[A]	Y364	['cytosol']	['AdiA.10']	["pyridoxal 5'-phosphate"]	N	?	84.425	?	10	1	5.031	['PLP-dependent transferase-like', 'Ornithine decarboxylase C-terminal domain']	['140-607', '610-754']	2	2	adiA140-607	225	-1.29982	-1.29982	0.479357	0.403427
P28629	adiA	[R].TSLGSLLDHTGAFGESEK.[Y]	[195-212]	['cytosol']	['AdiA.10']	["pyridoxal 5'-phosphate"]	N	?	84.425	?	10	1	5.031	['PLP-dependent transferase-like', 'Ornithine decarboxylase C-terminal domain']	['140-607', '610-754']	2	2	adiA140-607		-0.664872	-0.664872	0.824538	0.199047
P28629	adiA	[R].QQLLPPLFSAL.[M]	L146	['cytosol']	['AdiA.10']	["pyridoxal 5'-phosphate"]	N	?	84.425	?	10	1	5.031	['PLP-dependent transferase-like', 'Ornithine decarboxylase C-terminal domain']	['140-607', '610-754']	2	2	adiA140-607	7	1.58287	1.58287	0.862758	0.393187
P28629	adiA	[R].SWSVVVGTSGSNR.[T]	[223-235]	['cytosol']	['AdiA.10']	["pyridoxal 5'-phosphate"]	N	?	84.425	?	10	1	5.031	['PLP-dependent transferase-like', 'Ornithine decarboxylase C-terminal domain']	['140-607', '610-754']	2	2	adiA140-607		1.01843	1.01843	1.05206	0.289541
P28629	adiA	[R].LNEAYSGLPVAEVTPR.[E]	[651-666]	['cytosol']	['AdiA.10']	["pyridoxal 5'-phosphate"]	N	?	84.425	?	10	1	5.031	['PLP-dependent transferase-like', 'Ornithine decarboxylase C-terminal domain']	['140-607', '610-754']	2	2	adiA610-754		-0.666512	-0.666512	1.185	0.145178
P28629	adiA	[L].EDTADFIAGR.[A]	E117	['cytosol']	['AdiA.10']	["pyridoxal 5'-phosphate"]	N	?	84.425	?	10	1	5.031	['PLP-dependent transferase-like', 'Ornithine decarboxylase C-terminal domain']	['140-607', '610-754']	2	2	adiALNK		1.55525	1.55525	1.188	0.268995
P28629	adiA	[R].GAINFSR.[F]	[404-410]	['cytosol']	['AdiA.10']	["pyridoxal 5'-phosphate"]	N	?	84.425	?	10	1	5.031	['PLP-dependent transferase-like', 'Ornithine decarboxylase C-terminal domain']	['140-607', '610-754']	2	2	adiA140-607		-10.4287	-10.4287	1.30306	0
P28629	adiA	[R].QQNVPVFLLGDREK.[A]	[83-96]	['cytosol']	['AdiA.10']	["pyridoxal 5'-phosphate"]	N	?	84.425	?	10	1	5.031	['PLP-dependent transferase-like', 'Ornithine decarboxylase C-terminal domain']	['140-607', '610-754']	2	2	adiALNK		-1.09886	-1.09886	1.32347	0.172387
P28629	adiA	[K].YSDIHEYSWAAPGHQGGVGFTK.[T]	[149-170]	['cytosol']	['AdiA.10']	["pyridoxal 5'-phosphate"]	N	?	84.425	?	10	1	5.031	['PLP-dependent transferase-like', 'Ornithine decarboxylase C-terminal domain']	['140-607', '610-754']	2	2	adiA140-607		-5.47957	-5.47957	1.48776	0
P28629	adiA	[K].TYDFADAPTK.[L]	[492-501]	['cytosol']	['AdiA.10']	["pyridoxal 5'-phosphate"]	N	?	84.425	?	10	1	5.031	['PLP-dependent transferase-like', 'Ornithine decarboxylase C-terminal domain']	['140-607', '610-754']	2	2	adiA140-607		-6.1811	-6.1811	1.54227	0
P28629	adiA	[R].FYHDYYGENLFR.[T]	[176-187]	['cytosol']	['AdiA.10']	["pyridoxal 5'-phosphate"]	N	?	84.425	?	10	1	5.031	['PLP-dependent transferase-like', 'Ornithine decarboxylase C-terminal domain']	['140-607', '610-754']	2	2	adiA140-607		-1.69214	-1.69214	1.92885	0.540983
P28629	adiA	[R].LADALSQQNVTVIK.[S]	[24-37]	['cytosol']	['AdiA.10']	["pyridoxal 5'-phosphate"]	N	?	84.425	?	10	1	5.031	['PLP-dependent transferase-like', 'Ornithine decarboxylase C-terminal domain']	['140-607', '610-754']	2	2	adiALNK		-0.688159	-0.688159	2.08499	0.128666
P28629	adiA	[K].AGQKPSYCVVTNCTYDGVCYNAK.[E]	[309-331]	['cytosol']	['AdiA.10']	["pyridoxal 5'-phosphate"]	N	?	84.425	?	10	1	5.031	['PLP-dependent transferase-like', 'Ornithine decarboxylase C-terminal domain']	['140-607', '610-754']	2	2	adiA140-607		-10.2082	-10.2082	2.83295	0
P69441	adk	[K].YAKVDGTKPVAEVR.[A]	[193-206]	['cytosol']	Monomer	['Mg2+']	Y	20646	23.586	0.80861	1	1	5.494	['P-loop containing nucleoside triphosphate hydrolases']	['1-213']	1	1	adk1-213		0.0483513	0.0483513	0.00375734	0.432711
P69441	adk	[Y].AKVDGTKPVAEVR.[A]	A194	['cytosol']	Monomer	['Mg2+']	Y	20646	23.586	0.80861	1	1	5.494	['P-loop containing nucleoside triphosphate hydrolases']	['1-213']	1	1	adk1-213	194	-0.0701942	-0.0701942	0.0386335	0.5256
P69441	adk	[R].NGFLLDGFPR.[T]	[79-88]	['cytosol']	Monomer	['Mg2+']	Y	20646	23.586	0.80861	1	1	5.494	['P-loop containing nucleoside triphosphate hydrolases']	['1-213']	1	1	adk1-213		-0.0850968	-0.0850968	0.0663824	0.131258
P69441	adk	[K].DDVTGEELTTR.[K]	[146-156]	['cytosol']	Monomer	['Mg2+']	Y	20646	23.586	0.80861	1	1	5.494	['P-loop containing nucleoside triphosphate hydrolases']	['1-213']	1	1	adk1-213		0.393515	0.393515	0.308622	0.11565
P69441	adk	[K].DIMDAGKLVTDELVIAL.[V]	L67	['cytosol']	Monomer	['Mg2+']	Y	20646	23.586	0.80861	1	1	5.494	['P-loop containing nucleoside triphosphate hydrolases']	['1-213']	1	1	adk1-213	67	0.818298	0.818298	0.325048	0.493928
P69441	adk	[K].LVTDELVIALVKER.[I]	[58-71]	['cytosol']	Monomer	['Mg2+']	Y	20646	23.586	0.80861	1	1	5.494	['P-loop containing nucleoside triphosphate hydrolases']	['1-213']	1	1	adk1-213		-1.91245	-1.91245	0.374434	0.408237
P69441	adk	[K].VEGKDDVTGEEL.[T]	L153	['cytosol']	Monomer	['Mg2+']	Y	20646	23.586	0.80861	1	1	5.494	['P-loop containing nucleoside triphosphate hydrolases']	['1-213']	1	1	adk1-213	153	1.20561	1.20561	0.501878	0.5988
P69441	adk	[K].DIMDAGKLVTDELVIA.[L]	A66	['cytosol']	Monomer	['Mg2+']	Y	20646	23.586	0.80861	1	1	5.494	['P-loop containing nucleoside triphosphate hydrolases']	['1-213']	1	1	adk1-213	66	1.60295	1.60295	0.558553	0.596826
P69441	adk	[R].IILLGAPGAGKGTQAQ.[F]	Q18	['cytosol']	Monomer	['Mg2+']	Y	20646	23.586	0.80861	1	1	5.494	['P-loop containing nucleoside triphosphate hydrolases']	['1-213']	1	1	adk1-213	18	-2.26384	-2.26384	0.69494	0.154136
P69441	adk	[T].KYAKVDGTKPVAEVR.[A]	K192	['cytosol']	Monomer	['Mg2+']	Y	20646	23.586	0.80861	1	1	5.494	['P-loop containing nucleoside triphosphate hydrolases']	['1-213']	1	1	adk1-213	192	-8.62475	-8.62475	0.705015	0
P69441	adk	[R].IILLGAPGAGKGTQAQFIMEK.[Y]	[3-23]	['cytosol']	Monomer	['Mg2+']	Y	20646	23.586	0.80861	1	1	5.494	['P-loop containing nucleoside triphosphate hydrolases']	['1-213']	1	1	adk1-213		-10.9959	-10.9959	0.724479	0
P69441	adk	[V].LEFDVPDELIVDR.[I]	L107	['cytosol']	Monomer	['Mg2+']	Y	20646	23.586	0.80861	1	1	5.494	['P-loop containing nucleoside triphosphate hydrolases']	['1-213']	1	1	adk1-213	107	1.40068	1.40068	0.777907	0.424715
P69441	adk	[R].IILLGAPGAGKGTQAQF.[I]	F19	['cytosol']	Monomer	['Mg2+']	Y	20646	23.586	0.80861	1	1	5.494	['P-loop containing nucleoside triphosphate hydrolases']	['1-213']	1	1	adk1-213	19	11.6441	11.6441	0.788069	0.653312
P69441	adk	[K].LVTDELVIALVK.[E]	[58-69]	['cytosol']	Monomer	['Mg2+']	Y	20646	23.586	0.80861	1	1	5.494	['P-loop containing nucleoside triphosphate hydrolases']	['1-213']	1	1	adk1-213		-0.679526	-0.679526	0.804775	0.538884
P69441	adk	[K].FNPPKVEGKDDVTGEELTTR.[K]	[137-156]	['cytosol']	Monomer	['Mg2+']	Y	20646	23.586	0.80861	1	1	5.494	['P-loop containing nucleoside triphosphate hydrolases']	['1-213']	1	1	adk1-213		0.246689	0.246689	0.828184	0.00437912
P69441	adk	[K].DIMDAGKLVTDELVIALVK.[E]	[51-69]	['cytosol']	Monomer	['Mg2+']	Y	20646	23.586	0.80861	1	1	5.494	['P-loop containing nucleoside triphosphate hydrolases']	['1-213']	1	1	adk1-213		-1.96241	-1.96241	0.84223	0.113062
P69441	adk	[R].IAQEDCRNGFLLDGFPR.[T]	[72-88]	['cytosol']	Monomer	['Mg2+']	Y	20646	23.586	0.80861	1	1	5.494	['P-loop containing nucleoside triphosphate hydrolases']	['1-213']	1	1	adk1-213		0.657054	0.657054	0.930423	0.208604
P69441	adk	[R].LVEYHQM.[T]	M174	['cytosol']	Monomer	['Mg2+']	Y	20646	23.586	0.80861	1	1	5.494	['P-loop containing nucleoside triphosphate hydrolases']	['1-213']	1	1	adk1-213	174	1.62395	1.62395	1.05495	0.330498
P69441	adk	[K].VEGKDDVTGEELTTR.[K]	[142-156]	['cytosol']	Monomer	['Mg2+']	Y	20646	23.586	0.80861	1	1	5.494	['P-loop containing nucleoside triphosphate hydrolases']	['1-213']	1	1	adk1-213		0.906523	0.906523	1.07136	0.176424
P69441	adk	[Y].VLEFDVPDELIVDR.[I]	V106	['cytosol']	Monomer	['Mg2+']	Y	20646	23.586	0.80861	1	1	5.494	['P-loop containing nucleoside triphosphate hydrolases']	['1-213']	1	1	adk1-213	106	3.88547	3.88547	1.10178	0.504784
P69441	adk	[F].DVPDELIVDR.[I]	D110	['cytosol']	Monomer	['Mg2+']	Y	20646	23.586	0.80861	1	1	5.494	['P-loop containing nucleoside triphosphate hydrolases']	['1-213']	1	1	adk1-213	110	1.45176	1.45176	1.11207	0.273599
P69441	adk	[I].PQISTGDMLR.[A]	P27	['cytosol']	Monomer	['Mg2+']	Y	20646	23.586	0.80861	1	1	5.494	['P-loop containing nucleoside triphosphate hydrolases']	['1-213']	1	1	adk1-213	27	0.893864	0.893864	1.1814	0.193785
P69441	adk	[K].LVTDELVIAL.[V]	L67	['cytosol']	Monomer	['Mg2+']	Y	20646	23.586	0.80861	1	1	5.494	['P-loop containing nucleoside triphosphate hydrolases']	['1-213']	1	1	adk1-213	67	0.642697	0.642697	1.22111	0.153944
P69441	adk	[R].TIPQADAMK.[E]	[89-97]	['cytosol']	Monomer	['Mg2+']	Y	20646	23.586	0.80861	1	1	5.494	['P-loop containing nucleoside triphosphate hydrolases']	['1-213']	1	1	adk1-213		5.04244	5.04244	1.31385	0.173638
P69441	adk	[L].EFDVPDELIVDR.[I]	E108	['cytosol']	Monomer	['Mg2+']	Y	20646	23.586	0.80861	1	1	5.494	['P-loop containing nucleoside triphosphate hydrolases']	['1-213']	1	1	adk1-213	108	6.56381	6.56381	1.44269	0.372085
P69441	adk	[N].VDYVLEFDVPDELIVDR.[I]	V103	['cytosol']	Monomer	['Mg2+']	Y	20646	23.586	0.80861	1	1	5.494	['P-loop containing nucleoside triphosphate hydrolases']	['1-213']	1	1	adk1-213	103	1.48514	1.48514	1.76242	0.232589
P69441	adk	[R].LVEYHQMTAPLIGY.[Y]	Y181	['cytosol']	Monomer	['Mg2+']	Y	20646	23.586	0.80861	1	1	5.494	['P-loop containing nucleoside triphosphate hydrolases']	['1-213']	1	1	adk1-213	181	0.86976	0.86976	1.84748	0.0733602
P69441	adk	[R].LVEYHQMTAPLIGYY.[S]	Y182	['cytosol']	Monomer	['Mg2+']	Y	20646	23.586	0.80861	1	1	5.494	['P-loop containing nucleoside triphosphate hydrolases']	['1-213']	1	1	adk1-213	182	7.2948	7.2948	1.86408	0.244636
P69441	adk	[D].YVLEFDVPDELIVDR.[I]	Y105	['cytosol']	Monomer	['Mg2+']	Y	20646	23.586	0.80861	1	1	5.494	['P-loop containing nucleoside triphosphate hydrolases']	['1-213']	1	1	adk1-213	105	1.54374	1.54374	1.88816	0.158017
P69441	adk	[D].DVTGEELTTR.[K]	D147	['cytosol']	Monomer	['Mg2+']	Y	20646	23.586	0.80861	1	1	5.494	['P-loop containing nucleoside triphosphate hydrolases']	['1-213']	1	1	adk1-213	147	1.73508	1.73508	2.29447	0.113213
P69441	adk	[K].LVTDELVIA.[L]	A66	['cytosol']	Monomer	['Mg2+']	Y	20646	23.586	0.80861	1	1	5.494	['P-loop containing nucleoside triphosphate hydrolases']	['1-213']	1	1	adk1-213	66	0.963103	0.963103	3.12381	0.0310329
P0ACK2	agaR	[K].AGVEVILVGE.[-]	[260-269]	['cytosol']	Monomer	None	N	629	29.572	0.0308873	1	1	5.275	['NagB/RpiA/CoA transferase-like', 'DNA/RNA-binding 3-helical bundle']	['89-249', '16-71']	2	2	agaRLNK		0.0215957	0.0215957	0.0238799	0.252983
P0ACK2	agaR	[R].IIVVTDSSK.[F]	[217-225]	['cytosol']	Monomer	None	N	629	29.572	0.0308873	1	1	5.275	['NagB/RpiA/CoA transferase-like', 'DNA/RNA-binding 3-helical bundle']	['89-249', '16-71']	2	2	agaR89-249		-0.402349	-0.402349	0.61581	0.0844442
P0ACK2	agaR	[K].AAVELIQPGHR.[V]	[99-109]	['cytosol']	Monomer	None	N	629	29.572	0.0308873	1	1	5.275	['NagB/RpiA/CoA transferase-like', 'DNA/RNA-binding 3-helical bundle']	['89-249', '16-71']	2	2	agaR89-249		-0.390759	-0.390759	0.769825	0.0593119
P0ACK2	agaR	[A].VELIQPGHR.[V]	V101	['cytosol']	Monomer	None	N	629	29.572	0.0308873	1	1	5.275	['NagB/RpiA/CoA transferase-like', 'DNA/RNA-binding 3-helical bundle']	['89-249', '16-71']	2	2	agaR89-249	13	0.737972	0.737972	0.831416	0.258609
P0ACK2	agaR	[R].VILDSGTTTFEIAR.[L]	[110-123]	['cytosol']	Monomer	None	N	629	29.572	0.0308873	1	1	5.275	['NagB/RpiA/CoA transferase-like', 'DNA/RNA-binding 3-helical bundle']	['89-249', '16-71']	2	2	agaR89-249		-9.8739	-9.8739	2.63384	0
P0AE08	ahpC	[K].WKEGEATLAPSLDLVGK.[I]	[170-186]	['cytosol']	['AhpC.10', 'AhpF.2']	['FAD']	N	92449	20.761	3.18713	12	2	4.909	['Thioredoxin fold']	['4-180']	1	1	ahpCLNK		0.360576	0.360576	0.0332626	0.822437
P0AE08	ahpC	[A].TFVVDPQGIIQAIEVTAEGIGR.[D]	T122	['cytosol']	['AhpC.10', 'AhpF.2']	['FAD']	N	92449	20.761	3.18713	12	2	4.909	['Thioredoxin fold']	['4-180']	1	1	ahpC4-180	119	0.381831	0.381831	0.0508371	0.451608
P0AE08	ahpC	[T].LAPSLDLVGK.[I]	L177	['cytosol']	['AhpC.10', 'AhpF.2']	['FAD']	N	92449	20.761	3.18713	12	2	4.909	['Thioredoxin fold']	['4-180']	1	1	ahpC4-180	174	0.340754	0.340754	0.0836942	0.620804
P0AE08	ahpC	[A].PSLDLVGK.[I]	P179	['cytosol']	['AhpC.10', 'AhpF.2']	['FAD']	N	92449	20.761	3.18713	12	2	4.909	['Thioredoxin fold']	['4-180']	1	1	ahpC4-180	176	0.111256	0.111256	0.101634	0.33331
P0AE08	ahpC	[R].ATFVVDPQ.[G]	Q128	['cytosol']	['AhpC.10', 'AhpF.2']	['FAD']	N	92449	20.761	3.18713	12	2	4.909	['Thioredoxin fold']	['4-180']	1	1	ahpC4-180	125	0.253395	0.253395	0.117276	0.654886
P0AE08	ahpC	[L].APSLDLVGKI.[-]	A178	['cytosol']	['AhpC.10', 'AhpF.2']	['FAD']	N	92449	20.761	3.18713	12	2	4.909	['Thioredoxin fold']	['4-180']	1	1	ahpC4-180	175	0.221416	0.221416	0.117426	0.3344
P0AE08	ahpC	[Q].AIEVTAEGIGRDASDLLR.[K]	A133	['cytosol']	['AhpC.10', 'AhpF.2']	['FAD']	N	92449	20.761	3.18713	12	2	4.909	['Thioredoxin fold']	['4-180']	1	1	ahpC4-180	130	-0.629716	-0.629716	0.136434	0.737388
P0AE08	ahpC	[A].TLAPSLDLVGKI.[-]	T176	['cytosol']	['AhpC.10', 'AhpF.2']	['FAD']	N	92449	20.761	3.18713	12	2	4.909	['Thioredoxin fold']	['4-180']	1	1	ahpC4-180	173	0.367638	0.367638	0.1531	0.657574
P0AE08	ahpC	[R].ATFVVDPQGIIQAIEVTAEGIGR.[D]	[121-143]	['cytosol']	['AhpC.10', 'AhpF.2']	['FAD']	N	92449	20.761	3.18713	12	2	4.909	['Thioredoxin fold']	['4-180']	1	1	ahpC4-180		-1.54645	-1.54645	0.197376	0.617014
P0AE08	ahpC	[W].KEGEATLAPSLDLVGK.[I]	K171	['cytosol']	['AhpC.10', 'AhpF.2']	['FAD']	N	92449	20.761	3.18713	12	2	4.909	['Thioredoxin fold']	['4-180']	1	1	ahpC4-180	168	-0.498113	-0.498113	0.212578	0.515449
P0AE08	ahpC	[K].WKEGEATLAPSLDLV.[G]	V184	['cytosol']	['AhpC.10', 'AhpF.2']	['FAD']	N	92449	20.761	3.18713	12	2	4.909	['Thioredoxin fold']	['4-180']	1	1	ahpCLNK		0.303493	0.303493	0.224114	0.394115
P0AE08	ahpC	[K].EGEATLAPSLDLVGK.[I]	[172-186]	['cytosol']	['AhpC.10', 'AhpF.2']	['FAD']	N	92449	20.761	3.18713	12	2	4.909	['Thioredoxin fold']	['4-180']	1	1	ahpCLNK		1.06709	1.06709	0.313176	0.563073
P0AE08	ahpC	[A].DFTFVCPTELGDVADHYEELQK.[L]	D42	['cytosol']	['AhpC.10', 'AhpF.2']	['FAD']	N	92449	20.761	3.18713	12	2	4.909	['Thioredoxin fold']	['4-180']	1	1	ahpC4-180	39	-0.522903	-0.522903	0.31354	0.611573
P0AE08	ahpC	[K].IKAAQYVASHPGEVCPAKWK.[E]	[152-171]	['cytosol']	['AhpC.10', 'AhpF.2']	['FAD']	N	92449	20.761	3.18713	12	2	4.909	['Thioredoxin fold']	['4-180']	1	1	ahpC4-180		-0.625741	-0.625741	0.395602	0.196821
P0AE08	ahpC	[K].EGEATLAPSLDLV.[G]	V184	['cytosol']	['AhpC.10', 'AhpF.2']	['FAD']	N	92449	20.761	3.18713	12	2	4.909	['Thioredoxin fold']	['4-180']	1	1	ahpCLNK		0.512075	0.512075	0.415899	0.33985
P0AE08	ahpC	[T].LAPSLDLVGKI.[-]	L177	['cytosol']	['AhpC.10', 'AhpF.2']	['FAD']	N	92449	20.761	3.18713	12	2	4.909	['Thioredoxin fold']	['4-180']	1	1	ahpC4-180	174	-0.459601	-0.459601	0.416509	0.296326
P0AE08	ahpC	[R].EDEGLADRATF.[V]	F123	['cytosol']	['AhpC.10', 'AhpF.2']	['FAD']	N	92449	20.761	3.18713	12	2	4.909	['Thioredoxin fold']	['4-180']	1	1	ahpC4-180	120	0.178098	0.178098	0.441398	0.136264
P0AE08	ahpC	[R].ATFVVDPQGIIQ.[A]	Q132	['cytosol']	['AhpC.10', 'AhpF.2']	['FAD']	N	92449	20.761	3.18713	12	2	4.909	['Thioredoxin fold']	['4-180']	1	1	ahpC4-180	129	-0.678573	-0.678573	0.599906	0.536337
P0AE08	ahpC	[A].QYVASHPGEVCPAKWK.[E]	Q156	['cytosol']	['AhpC.10', 'AhpF.2']	['FAD']	N	92449	20.761	3.18713	12	2	4.909	['Thioredoxin fold']	['4-180']	1	1	ahpC4-180	153	-1.70823	-1.70823	0.712423	0.299803
P0AE08	ahpC	[K].NGEFIEITEK.[D]	[18-27]	['cytosol']	['AhpC.10', 'AhpF.2']	['FAD']	N	92449	20.761	3.18713	12	2	4.909	['Thioredoxin fold']	['4-180']	1	1	ahpC4-180		0.518625	0.518625	0.714364	0.219129
P0AE08	ahpC	[K].AAQYVASHPGEVCPAKW.[K]	W170	['cytosol']	['AhpC.10', 'AhpF.2']	['FAD']	N	92449	20.761	3.18713	12	2	4.909	['Thioredoxin fold']	['4-180']	1	1	ahpC4-180	167	-2.82785	-2.82785	0.749878	0.272154
P0AE08	ahpC	[R].WSVFFFYPADFTFVCPTELGDVADHYEELQK.[L]	[33-63]	['cytosol']	['AhpC.10', 'AhpF.2']	['FAD']	N	92449	20.761	3.18713	12	2	4.909	['Thioredoxin fold']	['4-180']	1	1	ahpC4-180		-9.32329	-9.32329	0.802731	0
P0AE08	ahpC	[I].EITEKDTEGR.[W]	E23	['cytosol']	['AhpC.10', 'AhpF.2']	['FAD']	N	92449	20.761	3.18713	12	2	4.909	['Thioredoxin fold']	['4-180']	1	1	ahpC4-180	20	0.962061	0.962061	0.831301	0.313089
P0AE08	ahpC	[F].FFYPADFTFVCPTELGDVADHYEELQK.[L]	F37	['cytosol']	['AhpC.10', 'AhpF.2']	['FAD']	N	92449	20.761	3.18713	12	2	4.909	['Thioredoxin fold']	['4-180']	1	1	ahpC4-180	34	-0.892693	-0.892693	0.872075	0.620733
P0AE08	ahpC	[D].PQGIIQAIEVTAEGIGR.[D]	P127	['cytosol']	['AhpC.10', 'AhpF.2']	['FAD']	N	92449	20.761	3.18713	12	2	4.909	['Thioredoxin fold']	['4-180']	1	1	ahpC4-180	124	-0.84545	-0.84545	0.890698	0.0721541
P0AE08	ahpC	[A].SHPGEVCPAKWK.[E]	S160	['cytosol']	['AhpC.10', 'AhpF.2']	['FAD']	N	92449	20.761	3.18713	12	2	4.909	['Thioredoxin fold']	['4-180']	1	1	ahpC4-180	157	-11.7384	-11.7384	0.906967	0
P0AE08	ahpC	[K].NGEFIEITEKDTEGRW.[S]	W33	['cytosol']	['AhpC.10', 'AhpF.2']	['FAD']	N	92449	20.761	3.18713	12	2	4.909	['Thioredoxin fold']	['4-180']	1	1	ahpC4-180	30	9.70073	9.70073	0.935837	0.52798
P0AE08	ahpC	[R].NFDNMREDEGLAD.[R]	D119	['cytosol']	['AhpC.10', 'AhpF.2']	['FAD']	N	92449	20.761	3.18713	12	2	4.909	['Thioredoxin fold']	['4-180']	1	1	ahpC4-180	116	3.78186	3.78186	0.93608	0.492204
P0AE08	ahpC	[Y].AMIGDPTGALTR.[N]	A95	['cytosol']	['AhpC.10', 'AhpF.2']	['FAD']	N	92449	20.761	3.18713	12	2	4.909	['Thioredoxin fold']	['4-180']	1	1	ahpC4-180	92	5.58562	5.58562	0.954235	0.609592
P0AE08	ahpC	[A].PSLDLVGKI.[-]	P179	['cytosol']	['AhpC.10', 'AhpF.2']	['FAD']	N	92449	20.761	3.18713	12	2	4.909	['Thioredoxin fold']	['4-180']	1	1	ahpC4-180	176	-0.700926	-0.700926	0.962149	0.243689
P0AE08	ahpC	[Y].VASHPGEVCPAKWK.[E]	V158	['cytosol']	['AhpC.10', 'AhpF.2']	['FAD']	N	92449	20.761	3.18713	12	2	4.909	['Thioredoxin fold']	['4-180']	1	1	ahpC4-180	155	3.32505	3.32505	0.985532	0.578442
P0AE08	ahpC	[F].TFVCPTELGDVADHYEELQK.[L]	T44	['cytosol']	['AhpC.10', 'AhpF.2']	['FAD']	N	92449	20.761	3.18713	12	2	4.909	['Thioredoxin fold']	['4-180']	1	1	ahpC4-180	41	6.81034	6.81034	1.00746	0.475252
P0AE08	ahpC	[K].IKAAQYVASHPGEVCPA.[K]	A168	['cytosol']	['AhpC.10', 'AhpF.2']	['FAD']	N	92449	20.761	3.18713	12	2	4.909	['Thioredoxin fold']	['4-180']	1	1	ahpC4-180	165	-1.22489	-1.22489	1.11123	0.130025
P0AE08	ahpC	[Q].GIIQAIEVTAEGIGR.[D]	G129	['cytosol']	['AhpC.10', 'AhpF.2']	['FAD']	N	92449	20.761	3.18713	12	2	4.909	['Thioredoxin fold']	['4-180']	1	1	ahpC4-180	126	0.200734	0.200734	1.11228	0.0405945
P0AE08	ahpC	[Y].AVSTDTHFTHK.[A]	A70	['cytosol']	['AhpC.10', 'AhpF.2']	['FAD']	N	92449	20.761	3.18713	12	2	4.909	['Thioredoxin fold']	['4-180']	1	1	ahpC4-180	67	5.85855	5.85855	1.12547	0.403418
P0AE08	ahpC	[F].FYPADFTFVCPTELGDVADHYEELQK.[L]	F38	['cytosol']	['AhpC.10', 'AhpF.2']	['FAD']	N	92449	20.761	3.18713	12	2	4.909	['Thioredoxin fold']	['4-180']	1	1	ahpC4-180	35	2.66447	2.66447	1.12815	0.447154
P0AE08	ahpC	[Y].VASHPGEVCPAK.[W]	V158	['cytosol']	['AhpC.10', 'AhpF.2']	['FAD']	N	92449	20.761	3.18713	12	2	4.909	['Thioredoxin fold']	['4-180']	1	1	ahpC4-180	155	-1.06897	-1.06897	1.14738	0.533359
P0AE08	ahpC	[K].EGEATLAPS.[L]	S180	['cytosol']	['AhpC.10', 'AhpF.2']	['FAD']	N	92449	20.761	3.18713	12	2	4.909	['Thioredoxin fold']	['4-180']	1	1	ahpC4-180	177	1.24434	1.24434	1.15103	0.0425601
P0AE08	ahpC	[R].DASDLLRK.[I]	[144-151]	['cytosol']	['AhpC.10', 'AhpF.2']	['FAD']	N	92449	20.761	3.18713	12	2	4.909	['Thioredoxin fold']	['4-180']	1	1	ahpC4-180		-14.8643	-14.8643	1.16455	0
P0AE08	ahpC	[R].ATFVVDPQGIIQAIEVT.[A]	T137	['cytosol']	['AhpC.10', 'AhpF.2']	['FAD']	N	92449	20.761	3.18713	12	2	4.909	['Thioredoxin fold']	['4-180']	1	1	ahpC4-180	134	-1.43221	-1.43221	1.17072	0.668244
P0AE08	ahpC	[K].AAQYVASHPGEVCPA.[K]	A168	['cytosol']	['AhpC.10', 'AhpF.2']	['FAD']	N	92449	20.761	3.18713	12	2	4.909	['Thioredoxin fold']	['4-180']	1	1	ahpC4-180	165	-1.02075	-1.02075	1.17645	0.17426
P0AE08	ahpC	[F].KNGEFIEITEKDTEGR.[W]	K17	['cytosol']	['AhpC.10', 'AhpF.2']	['FAD']	N	92449	20.761	3.18713	12	2	4.909	['Thioredoxin fold']	['4-180']	1	1	ahpC4-180	14	1.7878	1.7878	1.2125	0.3682
P0AE08	ahpC	[N].GEFIEITEK.[D]	G19	['cytosol']	['AhpC.10', 'AhpF.2']	['FAD']	N	92449	20.761	3.18713	12	2	4.909	['Thioredoxin fold']	['4-180']	1	1	ahpC4-180	16	2.09727	2.09727	1.28943	0.0843714
P0AE08	ahpC	[I].IQAIEVTAEGIGR.[D]	I131	['cytosol']	['AhpC.10', 'AhpF.2']	['FAD']	N	92449	20.761	3.18713	12	2	4.909	['Thioredoxin fold']	['4-180']	1	1	ahpC4-180	128	1.80742	1.80742	1.29426	0.249823
P0AE08	ahpC	[F].KNGEFIEITEK.[D]	K17	['cytosol']	['AhpC.10', 'AhpF.2']	['FAD']	N	92449	20.761	3.18713	12	2	4.909	['Thioredoxin fold']	['4-180']	1	1	ahpC4-180	14	1.54713	1.54713	1.34412	0.157362
P0AE08	ahpC	[K].AAQYVASHPGEVCPAKWK.[E]	[154-171]	['cytosol']	['AhpC.10', 'AhpF.2']	['FAD']	N	92449	20.761	3.18713	12	2	4.909	['Thioredoxin fold']	['4-180']	1	1	ahpC4-180		-3.18931	-3.18931	1.37213	0.076625
P0AE08	ahpC	[F].VCPTELGDVADHYEELQK.[L]	V46	['cytosol']	['AhpC.10', 'AhpF.2']	['FAD']	N	92449	20.761	3.18713	12	2	4.909	['Thioredoxin fold']	['4-180']	1	1	ahpC4-180	43	4.82752	4.82752	1.39927	0.413876
P0AE08	ahpC	[R].ATFVVDPQGIIQAIEVTAE.[G]	E139	['cytosol']	['AhpC.10', 'AhpF.2']	['FAD']	N	92449	20.761	3.18713	12	2	4.909	['Thioredoxin fold']	['4-180']	1	1	ahpC4-180	136	-1.4224	-1.4224	1.48073	0.679268
P0AE08	ahpC	[V].STDTHFTHK.[A]	S72	['cytosol']	['AhpC.10', 'AhpF.2']	['FAD']	N	92449	20.761	3.18713	12	2	4.909	['Thioredoxin fold']	['4-180']	1	1	ahpC4-180	69	-1.48506	-1.48506	1.49086	0.0935647
P0AE08	ahpC	[V].ASHPGEVCPAK.[W]	A159	['cytosol']	['AhpC.10', 'AhpF.2']	['FAD']	N	92449	20.761	3.18713	12	2	4.909	['Thioredoxin fold']	['4-180']	1	1	ahpC4-180	156	-0.904741	-0.904741	1.56726	0.352566
P0AE08	ahpC	[M].IGDPTGALTR.[N]	I97	['cytosol']	['AhpC.10', 'AhpF.2']	['FAD']	N	92449	20.761	3.18713	12	2	4.909	['Thioredoxin fold']	['4-180']	1	1	ahpC4-180	94	0.928947	0.928947	1.59138	0.112281
P0AE08	ahpC	[Q].AFKNGEFIEITEK.[D]	A15	['cytosol']	['AhpC.10', 'AhpF.2']	['FAD']	N	92449	20.761	3.18713	12	2	4.909	['Thioredoxin fold']	['4-180']	1	1	ahpC4-180	12	2.17654	2.17654	1.64985	0.200722
P0AE08	ahpC	[G].EFIEITEKDTEGR.[W]	E20	['cytosol']	['AhpC.10', 'AhpF.2']	['FAD']	N	92449	20.761	3.18713	12	2	4.909	['Thioredoxin fold']	['4-180']	1	1	ahpC4-180	17	2.52299	2.52299	1.67292	0.270614
P0AE08	ahpC	[T].FVCPTELGDVADHYEELQK.[L]	F45	['cytosol']	['AhpC.10', 'AhpF.2']	['FAD']	N	92449	20.761	3.18713	12	2	4.909	['Thioredoxin fold']	['4-180']	1	1	ahpC4-180	42	10.9541	10.9541	1.67515	0.328944
P0AE08	ahpC	[F].VVDPQGIIQAIEVTAEGIGR.[D]	V124	['cytosol']	['AhpC.10', 'AhpF.2']	['FAD']	N	92449	20.761	3.18713	12	2	4.909	['Thioredoxin fold']	['4-180']	1	1	ahpC4-180	121	5.11981	5.11981	1.74671	0.386246
P0AE08	ahpC	[F].DNMREDEGLADR.[A]	D109	['cytosol']	['AhpC.10', 'AhpF.2']	['FAD']	N	92449	20.761	3.18713	12	2	4.909	['Thioredoxin fold']	['4-180']	1	1	ahpC4-180	106	3.3089	3.3089	1.85726	0.128397
P0AE08	ahpC	[K].NQAFKNGEFIEITEKDTEGR.[W]	[13-32]	['cytosol']	['AhpC.10', 'AhpF.2']	['FAD']	N	92449	20.761	3.18713	12	2	4.909	['Thioredoxin fold']	['4-180']	1	1	ahpC4-180		0.634426	0.634426	1.97139	0.111367
P0AE08	ahpC	[K].NGEFIEITEKDTEGR.[W]	[18-32]	['cytosol']	['AhpC.10', 'AhpF.2']	['FAD']	N	92449	20.761	3.18713	12	2	4.909	['Thioredoxin fold']	['4-180']	1	1	ahpC4-180		0.448301	0.448301	1.99378	0.0879688
P0AE08	ahpC	[K].NQAFKNGEFIEITEK.[D]	[13-27]	['cytosol']	['AhpC.10', 'AhpF.2']	['FAD']	N	92449	20.761	3.18713	12	2	4.909	['Thioredoxin fold']	['4-180']	1	1	ahpC4-180		1.69598	1.69598	1.9979	0.125937
P0AE08	ahpC	[Q].YVASHPGEVCPAK.[W]	Y157	['cytosol']	['AhpC.10', 'AhpF.2']	['FAD']	N	92449	20.761	3.18713	12	2	4.909	['Thioredoxin fold']	['4-180']	1	1	ahpC4-180	154	-1.45388	-1.45388	2.18091	0.178038
P0AE08	ahpC	[R].DASDLLR.[K]	[144-150]	['cytosol']	['AhpC.10', 'AhpF.2']	['FAD']	N	92449	20.761	3.18713	12	2	4.909	['Thioredoxin fold']	['4-180']	1	1	ahpC4-180		0.207161	0.207161	2.32839	0.0325613
P0AE08	ahpC	[Q].AFKNGEFIEITEKDTEGR.[W]	A15	['cytosol']	['AhpC.10', 'AhpF.2']	['FAD']	N	92449	20.761	3.18713	12	2	4.909	['Thioredoxin fold']	['4-180']	1	1	ahpC4-180	12	1.57991	1.57991	2.3399	0.104419
P0AE08	ahpC	[K].AAQYVASHPGEVC.[P]	C166	['cytosol']	['AhpC.10', 'AhpF.2']	['FAD']	N	92449	20.761	3.18713	12	2	4.909	['Thioredoxin fold']	['4-180']	1	1	ahpC4-180	163	-1.62858	-1.62858	2.42971	0.220341
P0AE08	ahpC	[K].IKPFKNQAFK.[N]	[8-17]	['cytosol']	['AhpC.10', 'AhpF.2']	['FAD']	N	92449	20.761	3.18713	12	2	4.909	['Thioredoxin fold']	['4-180']	1	1	ahpC4-180		-7.50391	-7.50391	2.67159	0.267282
P0AE08	ahpC	[L].GVDVYAVSTDTHFTHK.[A]	G65	['cytosol']	['AhpC.10', 'AhpF.2']	['FAD']	N	92449	20.761	3.18713	12	2	4.909	['Thioredoxin fold']	['4-180']	1	1	ahpC4-180	62	-1.76246	-1.76246	2.84342	0.654097
P0AE08	ahpC	[T].RNFDNMREDEGLADR.[A]	R106	['cytosol']	['AhpC.10', 'AhpF.2']	['FAD']	N	92449	20.761	3.18713	12	2	4.909	['Thioredoxin fold']	['4-180']	1	1	ahpC4-180	103	3.14976	3.14976	2.89824	0.146446
P0AE08	ahpC	[N].GEFIEITEKDTEGR.[W]	G19	['cytosol']	['AhpC.10', 'AhpF.2']	['FAD']	N	92449	20.761	3.18713	12	2	4.909	['Thioredoxin fold']	['4-180']	1	1	ahpC4-180	16	1.7342	1.7342	3.06473	0.172528
P0AE08	ahpC	[I].KPFKNQAFK.[N]	K9	['cytosol']	['AhpC.10', 'AhpF.2']	['FAD']	N	92449	20.761	3.18713	12	2	4.909	['Thioredoxin fold']	['4-180']	1	1	ahpC4-180	6	-10.4667	-10.4667	3.62122	0
P0AE08	ahpC	[K].PFKNQAFK.[N]	[10-17]	['cytosol']	['AhpC.10', 'AhpF.2']	['FAD']	N	92449	20.761	3.18713	12	2	4.909	['Thioredoxin fold']	['4-180']	1	1	ahpC4-180		-9.2219	-9.2219	3.62348	0
P0AE08	ahpC	[A].IEVTAEGIGR.[D]	I134	['cytosol']	['AhpC.10', 'AhpF.2']	['FAD']	N	92449	20.761	3.18713	12	2	4.909	['Thioredoxin fold']	['4-180']	1	1	ahpC4-180	131	1.07721	1.07721	3.68971	0.0686962
P0AE08	ahpC	[R].NFDNMREDEGLADR.[A]	[107-120]	['cytosol']	['AhpC.10', 'AhpF.2']	['FAD']	N	92449	20.761	3.18713	12	2	4.909	['Thioredoxin fold']	['4-180']	1	1	ahpC4-180		0.791684	0.791684	3.7491	0.0475279
P0AE08	ahpC	[Q].AIEVTAEGIGR.[D]	A133	['cytosol']	['AhpC.10', 'AhpF.2']	['FAD']	N	92449	20.761	3.18713	12	2	4.909	['Thioredoxin fold']	['4-180']	1	1	ahpC4-180	130	0.572347	0.572347	3.98241	0.0323356
P0AE08	ahpC	[K].AAQYVASHPGEVCPAK.[W]	[154-169]	['cytosol']	['AhpC.10', 'AhpF.2']	['FAD']	N	92449	20.761	3.18713	12	2	4.909	['Thioredoxin fold']	['4-180']	1	1	ahpC4-180		-2.00319	-2.00319	4.30386	0.133095
P0AE08	ahpC	[R].NFDNMREDEGLADRA.[T]	A121	['cytosol']	['AhpC.10', 'AhpF.2']	['FAD']	N	92449	20.761	3.18713	12	2	4.909	['Thioredoxin fold']	['4-180']	1	1	ahpC4-180	118	2.84311	2.84311	4.80989	0.0576261
P0AE08	ahpC	[T].ELGDVADHYEELQK.[L]	E50	['cytosol']	['AhpC.10', 'AhpF.2']	['FAD']	N	92449	20.761	3.18713	12	2	4.909	['Thioredoxin fold']	['4-180']	1	1	ahpC4-180	47	1.10726	1.10726	5.11699	0.0504936
P0AE08	ahpC	[K].LGVDVYAVSTDTHFTHK.[A]	[64-80]	['cytosol']	['AhpC.10', 'AhpF.2']	['FAD']	N	92449	20.761	3.18713	12	2	4.909	['Thioredoxin fold']	['4-180']	1	1	ahpC4-180		-2.16062	-2.16062	7.47111	0.191719
P35340	ahpF	[K].ELLAEIAELSDKVTFK.[E]	[38-53]	['cytosol']	['AhpC.10', 'AhpF.2']	['FAD']	N	5698	56.177	0.531533	12	2	5.422	['FAD/NAD(P)-binding domain', 'Thioredoxin fold', 'Thioredoxin fold']	['207-514', '1-101', '106-197']	3	2	ahpF1-101		-0.0346455	-0.0346455	0.00126896	0.508499
P35340	ahpF	[K].ADQVLQDKLR.[S]	[392-401]	['cytosol']	['AhpC.10', 'AhpF.2']	['FAD']	N	5698	56.177	0.531533	12	2	5.422	['FAD/NAD(P)-binding domain', 'Thioredoxin fold', 'Thioredoxin fold']	['207-514', '1-101', '106-197']	3	2	ahpF207-514		-0.158407	-0.158407	0.0557202	0.169793
P35340	ahpF	[K].HTAIDGGTFQNEITDR.[N]	[151-166]	['cytosol']	['AhpC.10', 'AhpF.2']	['FAD']	N	5698	56.177	0.531533	12	2	5.422	['FAD/NAD(P)-binding domain', 'Thioredoxin fold', 'Thioredoxin fold']	['207-514', '1-101', '106-197']	3	2	ahpF106-197		-0.102788	-0.102788	0.0636006	0.128127
P35340	ahpF	[R].NVMGVPAVFVN.[G]	N177	['cytosol']	['AhpC.10', 'AhpF.2']	['FAD']	N	5698	56.177	0.531533	12	2	5.422	['FAD/NAD(P)-binding domain', 'Thioredoxin fold', 'Thioredoxin fold']	['207-514', '1-101', '106-197']	3	2	ahpF106-197	72	-0.232543	-0.232543	0.11104	0.691757
P35340	ahpF	[K].VTFKEDNSLPVR.[K]	[50-61]	['cytosol']	['AhpC.10', 'AhpF.2']	['FAD']	N	5698	56.177	0.531533	12	2	5.422	['FAD/NAD(P)-binding domain', 'Thioredoxin fold', 'Thioredoxin fold']	['207-514', '1-101', '106-197']	3	2	ahpF1-101		0.465705	0.465705	0.154948	0.541332
P35340	ahpF	[A].SLSAFDYLIR.[T]	S508	['cytosol']	['AhpC.10', 'AhpF.2']	['FAD']	N	5698	56.177	0.531533	12	2	5.422	['FAD/NAD(P)-binding domain', 'Thioredoxin fold', 'Thioredoxin fold']	['207-514', '1-101', '106-197']	3	2	ahpF207-514	302	-0.31686	-0.31686	0.263207	0.249912
P35340	ahpF	[K].VHVDEYDVDVIDSQ.[S]	Q288	['cytosol']	['AhpC.10', 'AhpF.2']	['FAD']	N	5698	56.177	0.531533	12	2	5.422	['FAD/NAD(P)-binding domain', 'Thioredoxin fold', 'Thioredoxin fold']	['207-514', '1-101', '106-197']	3	2	ahpF207-514	82	-0.197402	-0.197402	0.295493	0.238432
P35340	ahpF	[R].FAGSPLGHEFTSLVLAL.[L]	L94	['cytosol']	['AhpC.10', 'AhpF.2']	['FAD']	N	5698	56.177	0.531533	12	2	5.422	['FAD/NAD(P)-binding domain', 'Thioredoxin fold', 'Thioredoxin fold']	['207-514', '1-101', '106-197']	3	2	ahpF1-101	94	-0.796547	-0.796547	0.343906	1.05023
P35340	ahpF	[L].LWTGGHPSKEAQSLLEQIR.[H]	L95	['cytosol']	['AhpC.10', 'AhpF.2']	['FAD']	N	5698	56.177	0.531533	12	2	5.422	['FAD/NAD(P)-binding domain', 'Thioredoxin fold', 'Thioredoxin fold']	['207-514', '1-101', '106-197']	3	2	ahpF1-101	95	-0.631117	-0.631117	0.344496	0.246598
P35340	ahpF	[R].FGGQILDTVDIENYISVPK.[T]	[245-263]	['cytosol']	['AhpC.10', 'AhpF.2']	['FAD']	N	5698	56.177	0.531533	12	2	5.422	['FAD/NAD(P)-binding domain', 'Thioredoxin fold', 'Thioredoxin fold']	['207-514', '1-101', '106-197']	3	2	ahpF207-514		-0.617437	-0.617437	0.450767	0.562693
P35340	ahpF	[M].NVPGEDQYR.[T]	N330	['cytosol']	['AhpC.10', 'AhpF.2']	['FAD']	N	5698	56.177	0.531533	12	2	5.422	['FAD/NAD(P)-binding domain', 'Thioredoxin fold', 'Thioredoxin fold']	['207-514', '1-101', '106-197']	3	2	ahpF207-514	124	-2.34567	-2.34567	0.56634	0.487473
P35340	ahpF	[R].DAYDVLIVGSGPAGA.[A]	A225	['cytosol']	['AhpC.10', 'AhpF.2']	['FAD']	N	5698	56.177	0.531533	12	2	5.422	['FAD/NAD(P)-binding domain', 'Thioredoxin fold', 'Thioredoxin fold']	['207-514', '1-101', '106-197']	3	2	ahpF207-514	19	1.33935	1.33935	0.709892	0.457681
P35340	ahpF	[K].VVGLEYR.[D]	[424-430]	['cytosol']	['AhpC.10', 'AhpF.2']	['FAD']	N	5698	56.177	0.531533	12	2	5.422	['FAD/NAD(P)-binding domain', 'Thioredoxin fold', 'Thioredoxin fold']	['207-514', '1-101', '106-197']	3	2	ahpF207-514		-0.310251	-0.310251	0.710699	0.187083
P35340	ahpF	[K].NVDIILNAQTTEVK.[G]	[405-418]	['cytosol']	['AhpC.10', 'AhpF.2']	['FAD']	N	5698	56.177	0.531533	12	2	5.422	['FAD/NAD(P)-binding domain', 'Thioredoxin fold', 'Thioredoxin fold']	['207-514', '1-101', '106-197']	3	2	ahpF207-514		-0.833384	-0.833384	0.774099	0.545197
P35340	ahpF	[R].FGGQILDTVDIENYISVPKTEGQK.[L]	[245-268]	['cytosol']	['AhpC.10', 'AhpF.2']	['FAD']	N	5698	56.177	0.531533	12	2	5.422	['FAD/NAD(P)-binding domain', 'Thioredoxin fold', 'Thioredoxin fold']	['207-514', '1-101', '106-197']	3	2	ahpF207-514		-1.67162	-1.67162	0.775379	0.21622
P35340	ahpF	[K].GDGSKVVGLEYR.[D]	[419-430]	['cytosol']	['AhpC.10', 'AhpF.2']	['FAD']	N	5698	56.177	0.531533	12	2	5.422	['FAD/NAD(P)-binding domain', 'Thioredoxin fold', 'Thioredoxin fold']	['207-514', '1-101', '106-197']	3	2	ahpF207-514		-0.839714	-0.839714	0.831431	0.510828
P35340	ahpF	[R].FAGSPLGHEF.[T]	F87	['cytosol']	['AhpC.10', 'AhpF.2']	['FAD']	N	5698	56.177	0.531533	12	2	5.422	['FAD/NAD(P)-binding domain', 'Thioredoxin fold', 'Thioredoxin fold']	['207-514', '1-101', '106-197']	3	2	ahpF1-101	87	13.649	13.649	0.841472	0.604042
P35340	ahpF	[F].AAGDCTTVPYK.[Q]	A485	['cytosol']	['AhpC.10', 'AhpF.2']	['FAD']	N	5698	56.177	0.531533	12	2	5.422	['FAD/NAD(P)-binding domain', 'Thioredoxin fold', 'Thioredoxin fold']	['207-514', '1-101', '106-197']	3	2	ahpF207-514	279	1.88947	1.88947	0.855818	0.0673437
P35340	ahpF	[K].LIPAAVEGGLHQ.[I]	Q304	['cytosol']	['AhpC.10', 'AhpF.2']	['FAD']	N	5698	56.177	0.531533	12	2	5.422	['FAD/NAD(P)-binding domain', 'Thioredoxin fold', 'Thioredoxin fold']	['207-514', '1-101', '106-197']	3	2	ahpF207-514	98	0.883515	0.883515	0.856954	0.272312
P35340	ahpF	[K].VHVDEYDVDVI.[D]	I285	['cytosol']	['AhpC.10', 'AhpF.2']	['FAD']	N	5698	56.177	0.531533	12	2	5.422	['FAD/NAD(P)-binding domain', 'Thioredoxin fold', 'Thioredoxin fold']	['207-514', '1-101', '106-197']	3	2	ahpF207-514	79	2.01706	2.01706	0.876266	0.439032
P35340	ahpF	[L].ALLWTGGHPSKEAQSLLEQIR.[H]	A93	['cytosol']	['AhpC.10', 'AhpF.2']	['FAD']	N	5698	56.177	0.531533	12	2	5.422	['FAD/NAD(P)-binding domain', 'Thioredoxin fold', 'Thioredoxin fold']	['207-514', '1-101', '106-197']	3	2	ahpF1-101	93	2.34021	2.34021	0.879875	0.465177
P35340	ahpF	[K].ELLAEIAELSDKVTF.[K]	F52	['cytosol']	['AhpC.10', 'AhpF.2']	['FAD']	N	5698	56.177	0.531533	12	2	5.422	['FAD/NAD(P)-binding domain', 'Thioredoxin fold', 'Thioredoxin fold']	['207-514', '1-101', '106-197']	3	2	ahpF1-101	52	8.90097	8.90097	0.880384	0.570106
P35340	ahpF	[S].AFDYLIR.[T]	A511	['cytosol']	['AhpC.10', 'AhpF.2']	['FAD']	N	5698	56.177	0.531533	12	2	5.422	['FAD/NAD(P)-binding domain', 'Thioredoxin fold', 'Thioredoxin fold']	['207-514', '1-101', '106-197']	3	2	ahpF207-514	305	0.573327	0.573327	0.885193	0.172787
P35340	ahpF	[L].WTGGHPSKEAQSLLEQIR.[H]	W96	['cytosol']	['AhpC.10', 'AhpF.2']	['FAD']	N	5698	56.177	0.531533	12	2	5.422	['FAD/NAD(P)-binding domain', 'Thioredoxin fold', 'Thioredoxin fold']	['207-514', '1-101', '106-197']	3	2	ahpF1-101	96	11.1893	11.1893	0.94138	0.31953
P35340	ahpF	[L].MSVLNPR.[I]	M142	['cytosol']	['AhpC.10', 'AhpF.2']	['FAD']	N	5698	56.177	0.531533	12	2	5.422	['FAD/NAD(P)-binding domain', 'Thioredoxin fold', 'Thioredoxin fold']	['207-514', '1-101', '106-197']	3	2	ahpF106-197	37	10.7333	10.7333	0.956828	0.513263
P35340	ahpF	[R].MGEIIIDAK.[C]	[467-475]	['cytosol']	['AhpC.10', 'AhpF.2']	['FAD']	N	5698	56.177	0.531533	12	2	5.422	['FAD/NAD(P)-binding domain', 'Thioredoxin fold', 'Thioredoxin fold']	['207-514', '1-101', '106-197']	3	2	ahpF207-514		0.302065	0.302065	0.960851	0.0954682
P35340	ahpF	[R].FGGQILDTVDIENY.[I]	Y258	['cytosol']	['AhpC.10', 'AhpF.2']	['FAD']	N	5698	56.177	0.531533	12	2	5.422	['FAD/NAD(P)-binding domain', 'Thioredoxin fold', 'Thioredoxin fold']	['207-514', '1-101', '106-197']	3	2	ahpF207-514	52	2.93522	2.93522	1.00585	0.418548
P35340	ahpF	[R].DAYDVLIVGSGPAGAA.[A]	A226	['cytosol']	['AhpC.10', 'AhpF.2']	['FAD']	N	5698	56.177	0.531533	12	2	5.422	['FAD/NAD(P)-binding domain', 'Thioredoxin fold', 'Thioredoxin fold']	['207-514', '1-101', '106-197']	3	2	ahpF207-514	20	1.59224	1.59224	1.01267	0.350521
P35340	ahpF	[R].FAGSPLGHEFTSL.[V]	L90	['cytosol']	['AhpC.10', 'AhpF.2']	['FAD']	N	5698	56.177	0.531533	12	2	5.422	['FAD/NAD(P)-binding domain', 'Thioredoxin fold', 'Thioredoxin fold']	['207-514', '1-101', '106-197']	3	2	ahpF1-101	90	4.45698	4.45698	1.03522	0.441068
P35340	ahpF	[R].HIDGDFEFETYY.[S]	Y125	['cytosol']	['AhpC.10', 'AhpF.2']	['FAD']	N	5698	56.177	0.531533	12	2	5.422	['FAD/NAD(P)-binding domain', 'Thioredoxin fold', 'Thioredoxin fold']	['207-514', '1-101', '106-197']	3	2	ahpF106-197	20	12.8477	12.8477	1.04437	0.456388
P35340	ahpF	[R].DAYDVLIV.[G]	V218	['cytosol']	['AhpC.10', 'AhpF.2']	['FAD']	N	5698	56.177	0.531533	12	2	5.422	['FAD/NAD(P)-binding domain', 'Thioredoxin fold', 'Thioredoxin fold']	['207-514', '1-101', '106-197']	3	2	ahpF207-514	12	7.70359	7.70359	1.04651	0.452975
P35340	ahpF	[R].VAVIGGGNSGVEAAIDLAGIVEHVTLL.[E]	L384	['cytosol']	['AhpC.10', 'AhpF.2']	['FAD']	N	5698	56.177	0.531533	12	2	5.422	['FAD/NAD(P)-binding domain', 'Thioredoxin fold', 'Thioredoxin fold']	['207-514', '1-101', '106-197']	3	2	ahpF207-514	178	1.66989	1.66989	1.0503	0.343364
P35340	ahpF	[R].DAYDVLIVGSGPAGAAAA.[I]	A228	['cytosol']	['AhpC.10', 'AhpF.2']	['FAD']	N	5698	56.177	0.531533	12	2	5.422	['FAD/NAD(P)-binding domain', 'Thioredoxin fold', 'Thioredoxin fold']	['207-514', '1-101', '106-197']	3	2	ahpF207-514	22	0.789438	0.789438	1.0868	0.086831
P35340	ahpF	[Q].IGLLPNTNWLEGAVER.[N]	I449	['cytosol']	['AhpC.10', 'AhpF.2']	['FAD']	N	5698	56.177	0.531533	12	2	5.422	['FAD/NAD(P)-binding domain', 'Thioredoxin fold', 'Thioredoxin fold']	['207-514', '1-101', '106-197']	3	2	ahpF207-514	243	5.11931	5.11931	1.14582	0.288091
P35340	ahpF	[R].VSGDIHNIELA.[G]	A443	['cytosol']	['AhpC.10', 'AhpF.2']	['FAD']	N	5698	56.177	0.531533	12	2	5.422	['FAD/NAD(P)-binding domain', 'Thioredoxin fold', 'Thioredoxin fold']	['207-514', '1-101', '106-197']	3	2	ahpF207-514	237	3.1323	3.1323	1.15408	0.350735
P35340	ahpF	[R].DAYDVLIVGSGPAGAAAAIY.[S]	Y230	['cytosol']	['AhpC.10', 'AhpF.2']	['FAD']	N	5698	56.177	0.531533	12	2	5.422	['FAD/NAD(P)-binding domain', 'Thioredoxin fold', 'Thioredoxin fold']	['207-514', '1-101', '106-197']	3	2	ahpF207-514	24	-1.00325	-1.00325	1.18831	0.362078
P35340	ahpF	[A].AVEGGLHQIETASGAVLK.[A]	A297	['cytosol']	['AhpC.10', 'AhpF.2']	['FAD']	N	5698	56.177	0.531533	12	2	5.422	['FAD/NAD(P)-binding domain', 'Thioredoxin fold', 'Thioredoxin fold']	['207-514', '1-101', '106-197']	3	2	ahpF207-514	91	0.764742	0.764742	1.22055	0.144778
P35340	ahpF	[R].HIDGDFEFETY.[Y]	Y124	['cytosol']	['AhpC.10', 'AhpF.2']	['FAD']	N	5698	56.177	0.531533	12	2	5.422	['FAD/NAD(P)-binding domain', 'Thioredoxin fold', 'Thioredoxin fold']	['207-514', '1-101', '106-197']	3	2	ahpF106-197	19	2.79935	2.79935	1.22116	0.311411
P35340	ahpF	[L].SDKVTFKEDNSLPVR.[K]	S47	['cytosol']	['AhpC.10', 'AhpF.2']	['FAD']	N	5698	56.177	0.531533	12	2	5.422	['FAD/NAD(P)-binding domain', 'Thioredoxin fold', 'Thioredoxin fold']	['207-514', '1-101', '106-197']	3	2	ahpF1-101	47	10.5755	10.5755	1.24909	0.350486
P35340	ahpF	[R].FAGSPLGHEFTSLVL.[A]	L92	['cytosol']	['AhpC.10', 'AhpF.2']	['FAD']	N	5698	56.177	0.531533	12	2	5.422	['FAD/NAD(P)-binding domain', 'Thioredoxin fold', 'Thioredoxin fold']	['207-514', '1-101', '106-197']	3	2	ahpF1-101	92	4.28765	4.28765	1.27051	0.325094
P35340	ahpF	[S].LSAFDYLIR.[T]	L509	['cytosol']	['AhpC.10', 'AhpF.2']	['FAD']	N	5698	56.177	0.531533	12	2	5.422	['FAD/NAD(P)-binding domain', 'Thioredoxin fold', 'Thioredoxin fold']	['207-514', '1-101', '106-197']	3	2	ahpF207-514	303	1.10627	1.10627	1.27268	0.246488
P35340	ahpF	[R].DRVSGDIHNIELA.[G]	A443	['cytosol']	['AhpC.10', 'AhpF.2']	['FAD']	N	5698	56.177	0.531533	12	2	5.422	['FAD/NAD(P)-binding domain', 'Thioredoxin fold', 'Thioredoxin fold']	['207-514', '1-101', '106-197']	3	2	ahpF207-514	237	2.56872	2.56872	1.32774	0.271086
P35340	ahpF	[K].RVAVIGGGNSGVEAA.[I]	A371	['cytosol']	['AhpC.10', 'AhpF.2']	['FAD']	N	5698	56.177	0.531533	12	2	5.422	['FAD/NAD(P)-binding domain', 'Thioredoxin fold', 'Thioredoxin fold']	['207-514', '1-101', '106-197']	3	2	ahpF207-514	165	10.8224	10.8224	1.3377	0.313913
P35340	ahpF	[R].NVMGVPAVF.[V]	F175	['cytosol']	['AhpC.10', 'AhpF.2']	['FAD']	N	5698	56.177	0.531533	12	2	5.422	['FAD/NAD(P)-binding domain', 'Thioredoxin fold', 'Thioredoxin fold']	['207-514', '1-101', '106-197']	3	2	ahpF106-197	70	3.90325	3.90325	1.40447	0.322558
P35340	ahpF	[R].DRVSGDIHNIELAGIF.[V]	F446	['cytosol']	['AhpC.10', 'AhpF.2']	['FAD']	N	5698	56.177	0.531533	12	2	5.422	['FAD/NAD(P)-binding domain', 'Thioredoxin fold', 'Thioredoxin fold']	['207-514', '1-101', '106-197']	3	2	ahpF207-514	240	1.07641	1.07641	1.44777	0.181347
P35340	ahpF	[I].PAAVEGGLHQIETASGAVLK.[A]	P295	['cytosol']	['AhpC.10', 'AhpF.2']	['FAD']	N	5698	56.177	0.531533	12	2	5.422	['FAD/NAD(P)-binding domain', 'Thioredoxin fold', 'Thioredoxin fold']	['207-514', '1-101', '106-197']	3	2	ahpF207-514	89	-1.60714	-1.60714	1.44834	0.447783
P35340	ahpF	[K].LIPAAVEGGLHQIETASGAVL.[K]	L313	['cytosol']	['AhpC.10', 'AhpF.2']	['FAD']	N	5698	56.177	0.531533	12	2	5.422	['FAD/NAD(P)-binding domain', 'Thioredoxin fold', 'Thioredoxin fold']	['207-514', '1-101', '106-197']	3	2	ahpF207-514	107	2.16755	2.16755	1.47353	0.207735
P35340	ahpF	[A].ELSDKVTFKEDNSLPVR.[K]	E45	['cytosol']	['AhpC.10', 'AhpF.2']	['FAD']	N	5698	56.177	0.531533	12	2	5.422	['FAD/NAD(P)-binding domain', 'Thioredoxin fold', 'Thioredoxin fold']	['207-514', '1-101', '106-197']	3	2	ahpF1-101	45	2.95843	2.95843	1.52969	0.333741
P35340	ahpF	[K].LIPAAVEGGLH.[Q]	H303	['cytosol']	['AhpC.10', 'AhpF.2']	['FAD']	N	5698	56.177	0.531533	12	2	5.422	['FAD/NAD(P)-binding domain', 'Thioredoxin fold', 'Thioredoxin fold']	['207-514', '1-101', '106-197']	3	2	ahpF207-514	97	1.82522	1.82522	1.57079	0.169957
P35340	ahpF	[R].DAYDVLIVGSGPAGAAAAIYSAR.[K]	[211-233]	['cytosol']	['AhpC.10', 'AhpF.2']	['FAD']	N	5698	56.177	0.531533	12	2	5.422	['FAD/NAD(P)-binding domain', 'Thioredoxin fold', 'Thioredoxin fold']	['207-514', '1-101', '106-197']	3	2	ahpF207-514		-2.88076	-2.88076	1.61761	0.613353
P35340	ahpF	[F].VQIGLLPNTNWLEGAVER.[N]	V447	['cytosol']	['AhpC.10', 'AhpF.2']	['FAD']	N	5698	56.177	0.531533	12	2	5.422	['FAD/NAD(P)-binding domain', 'Thioredoxin fold', 'Thioredoxin fold']	['207-514', '1-101', '106-197']	3	2	ahpF207-514	241	1.11881	1.11881	1.64442	0.206281
P35340	ahpF	[R].VSGDIHNIELAGIF.[V]	F446	['cytosol']	['AhpC.10', 'AhpF.2']	['FAD']	N	5698	56.177	0.531533	12	2	5.422	['FAD/NAD(P)-binding domain', 'Thioredoxin fold', 'Thioredoxin fold']	['207-514', '1-101', '106-197']	3	2	ahpF207-514	240	1.2102	1.2102	1.89813	0.13765
P35340	ahpF	[L].NLMSVLNPR.[I]	N140	['cytosol']	['AhpC.10', 'AhpF.2']	['FAD']	N	5698	56.177	0.531533	12	2	5.422	['FAD/NAD(P)-binding domain', 'Thioredoxin fold', 'Thioredoxin fold']	['207-514', '1-101', '106-197']	3	2	ahpF106-197	35	1.25056	1.25056	1.92628	0.0386518
P35340	ahpF	[K].LIPAAVEGGLHQIETASGA.[V]	A311	['cytosol']	['AhpC.10', 'AhpF.2']	['FAD']	N	5698	56.177	0.531533	12	2	5.422	['FAD/NAD(P)-binding domain', 'Thioredoxin fold', 'Thioredoxin fold']	['207-514', '1-101', '106-197']	3	2	ahpF207-514	105	1.70827	1.70827	1.9458	0.144418
P35340	ahpF	[K].QIIIATGEGAK.[A]	[496-506]	['cytosol']	['AhpC.10', 'AhpF.2']	['FAD']	N	5698	56.177	0.531533	12	2	5.422	['FAD/NAD(P)-binding domain', 'Thioredoxin fold', 'Thioredoxin fold']	['207-514', '1-101', '106-197']	3	2	ahpF207-514		-1.2825	-1.2825	2.17833	0.323629
P35340	ahpF	[K].LTKPVELIATLDDSAK.[S]	[17-32]	['cytosol']	['AhpC.10', 'AhpF.2']	['FAD']	N	5698	56.177	0.531533	12	2	5.422	['FAD/NAD(P)-binding domain', 'Thioredoxin fold', 'Thioredoxin fold']	['207-514', '1-101', '106-197']	3	2	ahpF1-101		-0.342942	-0.342942	2.19406	0.0531867
P35340	ahpF	[K].NVDIILNAQ.[T]	Q413	['cytosol']	['AhpC.10', 'AhpF.2']	['FAD']	N	5698	56.177	0.531533	12	2	5.422	['FAD/NAD(P)-binding domain', 'Thioredoxin fold', 'Thioredoxin fold']	['207-514', '1-101', '106-197']	3	2	ahpF207-514	207	1.04349	1.04349	2.25801	0.0840264
P35340	ahpF	[R].NVMGVPAVFVNGKEFGQGR.[M]	[167-185]	['cytosol']	['AhpC.10', 'AhpF.2']	['FAD']	N	5698	56.177	0.531533	12	2	5.422	['FAD/NAD(P)-binding domain', 'Thioredoxin fold', 'Thioredoxin fold']	['207-514', '1-101', '106-197']	3	2	ahpF106-197		-1.61182	-1.61182	2.27551	0.0925248
P35340	ahpF	[R].DAYDVLIVGSGPAGAAA.[A]	A227	['cytosol']	['AhpC.10', 'AhpF.2']	['FAD']	N	5698	56.177	0.531533	12	2	5.422	['FAD/NAD(P)-binding domain', 'Thioredoxin fold', 'Thioredoxin fold']	['207-514', '1-101', '106-197']	3	2	ahpF207-514	21	1.82983	1.82983	2.32411	0.130496
P35340	ahpF	[K].LIPAAVEGGLHQIETASGAVLK.[A]	[293-314]	['cytosol']	['AhpC.10', 'AhpF.2']	['FAD']	N	5698	56.177	0.531533	12	2	5.422	['FAD/NAD(P)-binding domain', 'Thioredoxin fold', 'Thioredoxin fold']	['207-514', '1-101', '106-197']	3	2	ahpF207-514		-1.35446	-1.35446	2.50341	0.261673
P35340	ahpF	[K].LIPAAVEGGLHQIETA.[S]	A308	['cytosol']	['AhpC.10', 'AhpF.2']	['FAD']	N	5698	56.177	0.531533	12	2	5.422	['FAD/NAD(P)-binding domain', 'Thioredoxin fold', 'Thioredoxin fold']	['207-514', '1-101', '106-197']	3	2	ahpF207-514	102	1.40018	1.40018	2.50868	0.0909153
P35340	ahpF	[K].VHVDEYDVDVIDSQSASK.[L]	[275-292]	['cytosol']	['AhpC.10', 'AhpF.2']	['FAD']	N	5698	56.177	0.531533	12	2	5.422	['FAD/NAD(P)-binding domain', 'Thioredoxin fold', 'Thioredoxin fold']	['207-514', '1-101', '106-197']	3	2	ahpF207-514		-1.6889	-1.6889	2.53051	0.249635
P35340	ahpF	[K].GVFAAGDCTTVPYK.[Q]	[482-495]	['cytosol']	['AhpC.10', 'AhpF.2']	['FAD']	N	5698	56.177	0.531533	12	2	5.422	['FAD/NAD(P)-binding domain', 'Thioredoxin fold', 'Thioredoxin fold']	['207-514', '1-101', '106-197']	3	2	ahpF207-514		-2.06578	-2.06578	2.73639	0.681158
P35340	ahpF	[K].ASLSAFDYLIR.[T]	[507-517]	['cytosol']	['AhpC.10', 'AhpF.2']	['FAD']	N	5698	56.177	0.531533	12	2	5.422	['FAD/NAD(P)-binding domain', 'Thioredoxin fold', 'Thioredoxin fold']	['207-514', '1-101', '106-197']	3	2	ahpFLNK		-1.71982	-1.71982	2.78337	0.317457
P35340	ahpF	[K].NVDIILNAQTTEVKGDGSK.[V]	[405-423]	['cytosol']	['AhpC.10', 'AhpF.2']	['FAD']	N	5698	56.177	0.531533	12	2	5.422	['FAD/NAD(P)-binding domain', 'Thioredoxin fold', 'Thioredoxin fold']	['207-514', '1-101', '106-197']	3	2	ahpF207-514		-1.1571	-1.1571	2.9307	0.176473
P35340	ahpF	[K].EAQSLLEQIR.[H]	[104-113]	['cytosol']	['AhpC.10', 'AhpF.2']	['FAD']	N	5698	56.177	0.531533	12	2	5.422	['FAD/NAD(P)-binding domain', 'Thioredoxin fold', 'Thioredoxin fold']	['207-514', '1-101', '106-197']	3	2	ahpFLNK		0.783358	0.783358	2.93759	0.0404328
P35340	ahpF	[T].AIDGGTFQNEITDR.[N]	A153	['cytosol']	['AhpC.10', 'AhpF.2']	['FAD']	N	5698	56.177	0.531533	12	2	5.422	['FAD/NAD(P)-binding domain', 'Thioredoxin fold', 'Thioredoxin fold']	['207-514', '1-101', '106-197']	3	2	ahpF106-197	48	1.67303	1.67303	3.02354	0.0819613
P35340	ahpF	[R].NMNVPGEDQYR.[T]	[328-338]	['cytosol']	['AhpC.10', 'AhpF.2']	['FAD']	N	5698	56.177	0.531533	12	2	5.422	['FAD/NAD(P)-binding domain', 'Thioredoxin fold', 'Thioredoxin fold']	['207-514', '1-101', '106-197']	3	2	ahpF207-514		0.875622	0.875622	3.02516	0.0972921
P35340	ahpF	[R].SIIVATGAK.[W]	[317-325]	['cytosol']	['AhpC.10', 'AhpF.2']	['FAD']	N	5698	56.177	0.531533	12	2	5.422	['FAD/NAD(P)-binding domain', 'Thioredoxin fold', 'Thioredoxin fold']	['207-514', '1-101', '106-197']	3	2	ahpF207-514		-14.7086	-14.7086	3.44323	0
P35340	ahpF	[K].GVTYCPHCDGPLFK.[G]	[341-354]	['cytosol']	['AhpC.10', 'AhpF.2']	['FAD']	N	5698	56.177	0.531533	12	2	5.422	['FAD/NAD(P)-binding domain', 'Thioredoxin fold', 'Thioredoxin fold']	['207-514', '1-101', '106-197']	3	2	ahpF207-514		-1.3559	-1.3559	3.73317	0.346468
P33224	aidB	[Y].DLLSEAFVEVK.[G]	D447	['cytosol']	['AidB.4']	None	N	19	60.59	0.00191163	4	1	7.636	['Bromodomain-like', 'Acyl-CoA dehydrogenase NM domain-like', '']	['291-442', '60-282', '278-516']	3	3	aidB278-516	170	8.31576	8.31576	1.11986	0.412189
P45565	ais	[K].VYLDGEFVNH.[-]	[191-200]	['periplasmic space']	Monomer	None	N	112	22.257	0.00413936	1	1	9.171	['Phosphoglycerate mutase-like']	['56-180']	1	1	aisLNK		0.0203351	0.0203351	0.0219801	0.255488
P45565	ais	[K].NIVIFTHNHCLTYIAK.[D]	[152-167]	['periplasmic space']	Monomer	None	N	112	22.257	0.00413936	1	1	9.171	['Phosphoglycerate mutase-like']	['56-180']	1	1	ais56-180		-0.16252	-0.16252	0.184238	0.245469
P45565	ais	[R].LLQCGNEIYSAIK.[D]	[130-142]	['periplasmic space']	Monomer	None	N	112	22.257	0.00413936	1	1	9.171	['Phosphoglycerate mutase-like']	['56-180']	1	1	ais56-180		-0.3049	-0.3049	0.196347	0.348938
P45565	ais	[Y].SSNTVRTIQSATWFSAGK.[K]	S105	['periplasmic space']	Monomer	None	N	112	22.257	0.00413936	1	1	9.171	['Phosphoglycerate mutase-like']	['56-180']	1	1	ais56-180	50	0.697419	0.697419	0.262249	0.447435
P45565	ais	[C].GNEIYSAIKDLQSK.[A]	G134	['periplasmic space']	Monomer	None	N	112	22.257	0.00413936	1	1	9.171	['Phosphoglycerate mutase-like']	['56-180']	1	1	ais56-180	79	0.203007	0.203007	0.297287	0.219945
P45565	ais	[K].APDKNIVIF.[T]	F156	['periplasmic space']	Monomer	None	N	112	22.257	0.00413936	1	1	9.171	['Phosphoglycerate mutase-like']	['56-180']	1	1	ais56-180	101	0.788123	0.788123	0.784833	0.284434
P45565	ais	[A].TWFSAGK.[K]	T116	['periplasmic space']	Monomer	None	N	112	22.257	0.00413936	1	1	9.171	['Phosphoglycerate mutase-like']	['56-180']	1	1	ais56-180	61	-1.78288	-1.78288	0.85471	0.476958
P45565	ais	[R].ELGNAFSADIPDFDLY.[S]	Y104	['periplasmic space']	Monomer	None	N	112	22.257	0.00413936	1	1	9.171	['Phosphoglycerate mutase-like']	['56-180']	1	1	ais56-180	49	1.47794	1.47794	0.953193	0.336214
P45565	ais	[Y].LDGEFVNH.[-]	L193	['periplasmic space']	Monomer	None	N	112	22.257	0.00413936	1	1	9.171	['Phosphoglycerate mutase-like']	['56-180']	1	1	aisLNK		1.75393	1.75393	1.03024	0.33097
P45565	ais	[F].SADIPDFDLYSSNTVR.[T]	S95	['periplasmic space']	Monomer	None	N	112	22.257	0.00413936	1	1	9.171	['Phosphoglycerate mutase-like']	['56-180']	1	1	ais56-180	40	-0.75096	-0.75096	1.07143	0.315393
P45565	ais	[R].DATFKPDYLDGLVM.[H]	M184	['periplasmic space']	Monomer	None	N	112	22.257	0.00413936	1	1	9.171	['Phosphoglycerate mutase-like']	['56-180']	1	1	aisLNK		3.06004	3.06004	1.10789	0.47339
P45565	ais	[K].NIVIFTH.[N]	H158	['periplasmic space']	Monomer	None	N	112	22.257	0.00413936	1	1	9.171	['Phosphoglycerate mutase-like']	['56-180']	1	1	ais56-180	103	2.42815	2.42815	1.12384	0.336336
P45565	ais	[K].GKVYLDGEFVNH.[-]	[189-200]	['periplasmic space']	Monomer	None	N	112	22.257	0.00413936	1	1	9.171	['Phosphoglycerate mutase-like']	['56-180']	1	1	aisLNK		-0.559955	-0.559955	1.15593	0.0943189
P45565	ais	[A].DIPDFDLYSSNTVR.[T]	D97	['periplasmic space']	Monomer	None	N	112	22.257	0.00413936	1	1	9.171	['Phosphoglycerate mutase-like']	['56-180']	1	1	ais56-180	42	-5.63851	-5.63851	1.15625	0
P45565	ais	[R].LAQQHPVVVL.[F]	L58	['periplasmic space']	Monomer	None	N	112	22.257	0.00413936	1	1	9.171	['Phosphoglycerate mutase-like']	['56-180']	1	1	ais56-180	3	-1.12039	-1.12039	1.2515	0.474871
P45565	ais	[R].LAQQHPVVVLF.[R]	F59	['periplasmic space']	Monomer	None	N	112	22.257	0.00413936	1	1	9.171	['Phosphoglycerate mutase-like']	['56-180']	1	1	ais56-180	4	0.773803	0.773803	1.2631	0.169392
P45565	ais	[R].LLQCGNEIYSAIKDLQSK.[A]	[130-147]	['periplasmic space']	Monomer	None	N	112	22.257	0.00413936	1	1	9.171	['Phosphoglycerate mutase-like']	['56-180']	1	1	ais56-180		-0.796837	-0.796837	1.45185	0.193256
P45565	ais	[R].ELGNAFSADIPDFDLYSSN.[T]	N107	['periplasmic space']	Monomer	None	N	112	22.257	0.00413936	1	1	9.171	['Phosphoglycerate mutase-like']	['56-180']	1	1	ais56-180	52	-1.24513	-1.24513	1.58175	0.419571
P45565	ais	[R].TIQSATWFSAGK.[K]	[111-122]	['periplasmic space']	Monomer	None	N	112	22.257	0.00413936	1	1	9.171	['Phosphoglycerate mutase-like']	['56-180']	1	1	ais56-180		-2.32858	-2.32858	2.12314	0.625831
P45565	ais	[R].ELGNAFSADIPDFDLYSSNTVR.[T]	[89-110]	['periplasmic space']	Monomer	None	N	112	22.257	0.00413936	1	1	9.171	['Phosphoglycerate mutase-like']	['56-180']	1	1	ais56-180		-2.08679	-2.08679	2.15221	0.658783
P45565	ais	[R].LAQQHPVVVLFR.[H]	[49-60]	['periplasmic space']	Monomer	None	N	112	22.257	0.00413936	1	1	9.171	['Phosphoglycerate mutase-like']	['56-180']	1	1	aisLNK		-2.58183	-2.58183	2.5642	1.15875
P45565	ais	[R].DATFKPDYLDGL.[V]	L182	['periplasmic space']	Monomer	None	N	112	22.257	0.00413936	1	1	9.171	['Phosphoglycerate mutase-like']	['56-180']	1	1	aisLNK		1.55396	1.55396	3.0085	0.117169
P0A959	alaA	[K].MVLDFLLQEK.[V]	[351-360]	['cytosol']	['AlaA.2']	None	N	2267	45.517	0.171346	2	1	5.951	['PLP-dependent transferase-like']	['7-401']	1	1	alaA7-401		0.280808	0.280808	0.313605	0.278149
P0A959	alaA	[R].FLSGYHQL.[-]	[398-405]	['cytosol']	['AlaA.2']	None	N	2267	45.517	0.171346	2	1	5.951	['PLP-dependent transferase-like']	['7-401']	1	1	alaALNK		-0.586157	-0.586157	0.522318	0.508974
P0A959	alaA	[R].AWELINDIPGVS.[C]	S324	['cytosol']	['AlaA.2']	None	N	2267	45.517	0.171346	2	1	5.951	['PLP-dependent transferase-like']	['7-401']	1	1	alaA7-401	318	0.456935	0.456935	0.632804	0.207351
P0A959	alaA	[K].LNIGNPAPFGFDAPDEILVDVIR.[N]	[38-60]	['cytosol']	['AlaA.2']	None	N	2267	45.517	0.171346	2	1	5.951	['PLP-dependent transferase-like']	['7-401']	1	1	alaA7-401		1.26939	1.26939	0.723242	0.426368
P0A959	alaA	[K].ILYDDAEHHSIAPLAPDLLTITF.[N]	F235	['cytosol']	['AlaA.2']	None	N	2267	45.517	0.171346	2	1	5.951	['PLP-dependent transferase-like']	['7-401']	1	1	alaA7-401	229	8.64029	8.64029	0.72792	0.714663
P0A959	alaA	[R].GIVIINPNNPTGAVYSK.[E]	[171-187]	['cytosol']	['AlaA.2']	None	N	2267	45.517	0.171346	2	1	5.951	['PLP-dependent transferase-like']	['7-401']	1	1	alaA7-401		0.786712	0.786712	0.753889	0.303657
P0A959	alaA	[R].GIVIINPNNPTGAVY.[S]	Y185	['cytosol']	['AlaA.2']	None	N	2267	45.517	0.171346	2	1	5.951	['PLP-dependent transferase-like']	['7-401']	1	1	alaA7-401	179	3.3269	3.3269	0.876495	0.517937
P0A959	alaA	[Y].LCDESSDWFPDLDDIR.[A]	L147	['cytosol']	['AlaA.2']	None	N	2267	45.517	0.171346	2	1	5.951	['PLP-dependent transferase-like']	['7-401']	1	1	alaA7-401	141	1.81533	1.81533	0.924807	0.462349
P0A959	alaA	[K].ELLMEIVEIAR.[Q]	[188-198]	['cytosol']	['AlaA.2']	None	N	2267	45.517	0.171346	2	1	5.951	['PLP-dependent transferase-like']	['7-401']	1	1	alaA7-401		1.33313	1.33313	1.62366	0.172898
P0A959	alaA	[K].ILYDDAEHHSIAPLAPDLL.[T]	L231	['cytosol']	['AlaA.2']	None	N	2267	45.517	0.171346	2	1	5.951	['PLP-dependent transferase-like']	['7-401']	1	1	alaA7-401	225	1.51305	1.51305	1.65345	0.100154
P77434	alaC	[R].FALIENR.[D]	[374-380]	['cytosol']	['AlaC.2']	None	N	1203	46.216	0.0923224	2	1	7.691	['PLP-dependent transferase-like']	['10-394']	1	1	alaC10-394		-1.38616	-1.38616	0.734596	0.581571
P77434	alaC	[K].LCTVAQRPDTHGYSTSR.[G]	[58-74]	['cytosol']	['AlaC.2']	None	N	1203	46.216	0.0923224	2	1	7.691	['PLP-dependent transferase-like']	['10-394']	1	1	alaC10-394		-0.894182	-0.894182	0.826614	0.145537
P77434	alaC	[R].IDRLPPYVFNITAELK.[M]	[13-28]	['cytosol']	['AlaC.2']	None	N	1203	46.216	0.0923224	2	1	7.691	['PLP-dependent transferase-like']	['10-394']	1	1	alaC10-394		-8.21591	-8.21591	0.872413	0
P77434	alaC	[K].VCVSPGIGFGDYGDTHVR.[F]	[356-373]	['cytosol']	['AlaC.2']	None	N	1203	46.216	0.0923224	2	1	7.691	['PLP-dependent transferase-like']	['10-394']	1	1	alaC10-394		-1.13072	-1.13072	1.32745	0.166975
P00957	alaS	[R].AVEDLVNTQIRR.[N]	[611-622]	['cytosol']	Monomer	['Zn2+']	Y	8493	96.032	1.35434	1	1	5.529	['Class II aaRS and biotin synthetases', 'Putative anticodon-binding domain of alanyl-tRNA synthetase (AlaRS)', 'RRF/tRNA synthetase additional domain-like', 'Reductase/isomerase/elongation factor common domain']	['4-255', '256-465', '552-708', '455-551']	4	4	alaS552-708		-0.0442804	-0.0442804	0.0019767	0.450524
P00957	alaS	[L].SGDTLDGETAFR.[L]	S386	['cytosol']	Monomer	['Zn2+']	Y	8493	96.032	1.35434	1	1	5.529	['Class II aaRS and biotin synthetases', 'Putative anticodon-binding domain of alanyl-tRNA synthetase (AlaRS)', 'RRF/tRNA synthetase additional domain-like', 'Reductase/isomerase/elongation factor common domain']	['4-255', '256-465', '552-708', '455-551']	4	4	alaS256-465	131	-0.0130581	-0.0130581	0.00754823	0.503649
P00957	alaS	[K].NQLGSTIIVLATVVEGK.[V]	[795-811]	['cytosol']	Monomer	['Zn2+']	Y	8493	96.032	1.35434	1	1	5.529	['Class II aaRS and biotin synthetases', 'Putative anticodon-binding domain of alanyl-tRNA synthetase (AlaRS)', 'RRF/tRNA synthetase additional domain-like', 'Reductase/isomerase/elongation factor common domain']	['4-255', '256-465', '552-708', '455-551']	4	4	alaSLNK		-0.275758	-0.275758	0.0124047	0.753803
P00957	alaS	[K].LLVSELSGVEPK.[M]	[773-784]	['cytosol']	Monomer	['Zn2+']	Y	8493	96.032	1.35434	1	1	5.529	['Class II aaRS and biotin synthetases', 'Putative anticodon-binding domain of alanyl-tRNA synthetase (AlaRS)', 'RRF/tRNA synthetase additional domain-like', 'Reductase/isomerase/elongation factor common domain']	['4-255', '256-465', '552-708', '455-551']	4	4	alaSLNK		-0.0468938	-0.0468938	0.026782	0.110588
P00957	alaS	[K].VSLIAGVSKDVTDRVK.[A]	[812-827]	['cytosol']	Monomer	['Zn2+']	Y	8493	96.032	1.35434	1	1	5.529	['Class II aaRS and biotin synthetases', 'Putative anticodon-binding domain of alanyl-tRNA synthetase (AlaRS)', 'RRF/tRNA synthetase additional domain-like', 'Reductase/isomerase/elongation factor common domain']	['4-255', '256-465', '552-708', '455-551']	4	4	alaSLNK		-0.196876	-0.196876	0.0285231	0.0095544
P00957	alaS	[K].AVDAINAGQEAVVVLDQTPFYAESGGQVGDKGELKGA.[N]	A515	['cytosol']	Monomer	['Zn2+']	Y	8493	96.032	1.35434	1	1	5.529	['Class II aaRS and biotin synthetases', 'Putative anticodon-binding domain of alanyl-tRNA synthetase (AlaRS)', 'RRF/tRNA synthetase additional domain-like', 'Reductase/isomerase/elongation factor common domain']	['4-255', '256-465', '552-708', '455-551']	4	4	alaS455-551	61	-0.193923	-0.193923	0.0794851	0.471001
P00957	alaS	[K].ELQQLKEQAAAQESANLSSK.[A]	[745-764]	['cytosol']	Monomer	['Zn2+']	Y	8493	96.032	1.35434	1	1	5.529	['Class II aaRS and biotin synthetases', 'Putative anticodon-binding domain of alanyl-tRNA synthetase (AlaRS)', 'RRF/tRNA synthetase additional domain-like', 'Reductase/isomerase/elongation factor common domain']	['4-255', '256-465', '552-708', '455-551']	4	4	alaSLNK		0.261212	0.261212	0.0859363	0.00142384
P00957	alaS	[V].FLGLDKR.[N]	F51	['cytosol']	Monomer	['Zn2+']	Y	8493	96.032	1.35434	1	1	5.529	['Class II aaRS and biotin synthetases', 'Putative anticodon-binding domain of alanyl-tRNA synthetase (AlaRS)', 'RRF/tRNA synthetase additional domain-like', 'Reductase/isomerase/elongation factor common domain']	['4-255', '256-465', '552-708', '455-551']	4	4	alaS4-255	48	-0.142944	-0.142944	0.121306	0.102838
P00957	alaS	[M].GDFSTELCGGTHASR.[T]	G659	['cytosol']	Monomer	['Zn2+']	Y	8493	96.032	1.35434	1	1	5.529	['Class II aaRS and biotin synthetases', 'Putative anticodon-binding domain of alanyl-tRNA synthetase (AlaRS)', 'RRF/tRNA synthetase additional domain-like', 'Reductase/isomerase/elongation factor common domain']	['4-255', '256-465', '552-708', '455-551']	4	4	alaS552-708	108	0.541696	0.541696	0.121472	0.7328
P00957	alaS	[R].QADGTMEPLPKPSVDTGMGLER.[I]	[222-243]	['cytosol']	Monomer	['Zn2+']	Y	8493	96.032	1.35434	1	1	5.529	['Class II aaRS and biotin synthetases', 'Putative anticodon-binding domain of alanyl-tRNA synthetase (AlaRS)', 'RRF/tRNA synthetase additional domain-like', 'Reductase/isomerase/elongation factor common domain']	['4-255', '256-465', '552-708', '455-551']	4	4	alaS4-255		0.36544	0.36544	0.13321	0.575532
P00957	alaS	[G].GTDAAALPAALASVK.[G]	G854	['cytosol']	Monomer	['Zn2+']	Y	8493	96.032	1.35434	1	1	5.529	['Class II aaRS and biotin synthetases', 'Putative anticodon-binding domain of alanyl-tRNA synthetase (AlaRS)', 'RRF/tRNA synthetase additional domain-like', 'Reductase/isomerase/elongation factor common domain']	['4-255', '256-465', '552-708', '455-551']	4	4	alaSLNK		0.108254	0.108254	0.14261	0.228539
P00957	alaS	[Y].DHLELNGK.[V]	D462	['cytosol']	Monomer	['Zn2+']	Y	8493	96.032	1.35434	1	1	5.529	['Class II aaRS and biotin synthetases', 'Putative anticodon-binding domain of alanyl-tRNA synthetase (AlaRS)', 'RRF/tRNA synthetase additional domain-like', 'Reductase/isomerase/elongation factor common domain']	['4-255', '256-465', '552-708', '455-551']	4	4	alaSLNK		0.505207	0.505207	0.181113	0.491139
P00957	alaS	[K].VDEAGFEAAMEEQR.[R]	[420-433]	['cytosol']	Monomer	['Zn2+']	Y	8493	96.032	1.35434	1	1	5.529	['Class II aaRS and biotin synthetases', 'Putative anticodon-binding domain of alanyl-tRNA synthetase (AlaRS)', 'RRF/tRNA synthetase additional domain-like', 'Reductase/isomerase/elongation factor common domain']	['4-255', '256-465', '552-708', '455-551']	4	4	alaS256-465		0.281285	0.281285	0.20521	0.0286027
P00957	alaS	[R].AGGKHNDLENVGYTAR.[H]	[71-86]	['cytosol']	Monomer	['Zn2+']	Y	8493	96.032	1.35434	1	1	5.529	['Class II aaRS and biotin synthetases', 'Putative anticodon-binding domain of alanyl-tRNA synthetase (AlaRS)', 'RRF/tRNA synthetase additional domain-like', 'Reductase/isomerase/elongation factor common domain']	['4-255', '256-465', '552-708', '455-551']	4	4	alaS4-255		-0.312186	-0.312186	0.242318	0.325274
P00957	alaS	[K].HNDLENVGYTA.[R]	A85	['cytosol']	Monomer	['Zn2+']	Y	8493	96.032	1.35434	1	1	5.529	['Class II aaRS and biotin synthetases', 'Putative anticodon-binding domain of alanyl-tRNA synthetase (AlaRS)', 'RRF/tRNA synthetase additional domain-like', 'Reductase/isomerase/elongation factor common domain']	['4-255', '256-465', '552-708', '455-551']	4	4	alaS4-255	82	-0.0509608	-0.0509608	0.243007	0.0701407
P00957	alaS	[A].NFSFAVEDTQK.[Y]	N516	['cytosol']	Monomer	['Zn2+']	Y	8493	96.032	1.35434	1	1	5.529	['Class II aaRS and biotin synthetases', 'Putative anticodon-binding domain of alanyl-tRNA synthetase (AlaRS)', 'RRF/tRNA synthetase additional domain-like', 'Reductase/isomerase/elongation factor common domain']	['4-255', '256-465', '552-708', '455-551']	4	4	alaS455-551	62	-0.537828	-0.537828	0.299166	0.59502
P00957	alaS	[R].VDSASEFKGYDHLELNGK.[V]	[452-469]	['cytosol']	Monomer	['Zn2+']	Y	8493	96.032	1.35434	1	1	5.529	['Class II aaRS and biotin synthetases', 'Putative anticodon-binding domain of alanyl-tRNA synthetase (AlaRS)', 'RRF/tRNA synthetase additional domain-like', 'Reductase/isomerase/elongation factor common domain']	['4-255', '256-465', '552-708', '455-551']	4	4	alaSLNK		-0.260377	-0.260377	0.334526	0.160752
P00957	alaS	[M].VDDLKNQLGSTIIVLATVVEGK.[V]	V790	['cytosol']	Monomer	['Zn2+']	Y	8493	96.032	1.35434	1	1	5.529	['Class II aaRS and biotin synthetases', 'Putative anticodon-binding domain of alanyl-tRNA synthetase (AlaRS)', 'RRF/tRNA synthetase additional domain-like', 'Reductase/isomerase/elongation factor common domain']	['4-255', '256-465', '552-708', '455-551']	4	4	alaSLNK		0.358579	0.358579	0.349472	0.0983109
P00957	alaS	[L].IADGVMPSNENR.[G]	I295	['cytosol']	Monomer	['Zn2+']	Y	8493	96.032	1.35434	1	1	5.529	['Class II aaRS and biotin synthetases', 'Putative anticodon-binding domain of alanyl-tRNA synthetase (AlaRS)', 'RRF/tRNA synthetase additional domain-like', 'Reductase/isomerase/elongation factor common domain']	['4-255', '256-465', '552-708', '455-551']	4	4	alaS256-465	40	0.569301	0.569301	0.362551	0.452217
P00957	alaS	[A].LFGEKYDER.[V]	L644	['cytosol']	Monomer	['Zn2+']	Y	8493	96.032	1.35434	1	1	5.529	['Class II aaRS and biotin synthetases', 'Putative anticodon-binding domain of alanyl-tRNA synthetase (AlaRS)', 'RRF/tRNA synthetase additional domain-like', 'Reductase/isomerase/elongation factor common domain']	['4-255', '256-465', '552-708', '455-551']	4	4	alaS552-708	93	0.608552	0.608552	0.439922	0.298852
P00957	alaS	[R].LNHSATHLMHAALR.[Q]	[562-575]	['cytosol']	Monomer	['Zn2+']	Y	8493	96.032	1.35434	1	1	5.529	['Class II aaRS and biotin synthetases', 'Putative anticodon-binding domain of alanyl-tRNA synthetase (AlaRS)', 'RRF/tRNA synthetase additional domain-like', 'Reductase/isomerase/elongation factor common domain']	['4-255', '256-465', '552-708', '455-551']	4	4	alaS552-708		-0.33124	-0.33124	0.467317	0.209098
P00957	alaS	[K].DVFLGLDKR.[N]	[49-57]	['cytosol']	Monomer	['Zn2+']	Y	8493	96.032	1.35434	1	1	5.529	['Class II aaRS and biotin synthetases', 'Putative anticodon-binding domain of alanyl-tRNA synthetase (AlaRS)', 'RRF/tRNA synthetase additional domain-like', 'Reductase/isomerase/elongation factor common domain']	['4-255', '256-465', '552-708', '455-551']	4	4	alaS4-255		-0.257835	-0.257835	0.473596	0.0244261
P00957	alaS	[A].HLLKGDSNNLADKVR.[S]	H719	['cytosol']	Monomer	['Zn2+']	Y	8493	96.032	1.35434	1	1	5.529	['Class II aaRS and biotin synthetases', 'Putative anticodon-binding domain of alanyl-tRNA synthetase (AlaRS)', 'RRF/tRNA synthetase additional domain-like', 'Reductase/isomerase/elongation factor common domain']	['4-255', '256-465', '552-708', '455-551']	4	4	alaSLNK		0.876548	0.876548	0.500531	0.485494
P00957	alaS	[L].LKGDSNNLADKVR.[S]	L721	['cytosol']	Monomer	['Zn2+']	Y	8493	96.032	1.35434	1	1	5.529	['Class II aaRS and biotin synthetases', 'Putative anticodon-binding domain of alanyl-tRNA synthetase (AlaRS)', 'RRF/tRNA synthetase additional domain-like', 'Reductase/isomerase/elongation factor common domain']	['4-255', '256-465', '552-708', '455-551']	4	4	alaSLNK		-3.52044	-3.52044	0.527787	0.2833
P00957	alaS	[R].NIKVDEAGFEAAMEEQRR.[R]	[417-434]	['cytosol']	Monomer	['Zn2+']	Y	8493	96.032	1.35434	1	1	5.529	['Class II aaRS and biotin synthetases', 'Putative anticodon-binding domain of alanyl-tRNA synthetase (AlaRS)', 'RRF/tRNA synthetase additional domain-like', 'Reductase/isomerase/elongation factor common domain']	['4-255', '256-465', '552-708', '455-551']	4	4	alaS256-465		0.557804	0.557804	0.528282	0.193968
P00957	alaS	[F].LIADGVMPSNENR.[G]	L294	['cytosol']	Monomer	['Zn2+']	Y	8493	96.032	1.35434	1	1	5.529	['Class II aaRS and biotin synthetases', 'Putative anticodon-binding domain of alanyl-tRNA synthetase (AlaRS)', 'RRF/tRNA synthetase additional domain-like', 'Reductase/isomerase/elongation factor common domain']	['4-255', '256-465', '552-708', '455-551']	4	4	alaS256-465	39	6.70337	6.70337	0.530778	0.196916
P00957	alaS	[K].GAMALFGEKYDER.[V]	[640-652]	['cytosol']	Monomer	['Zn2+']	Y	8493	96.032	1.35434	1	1	5.529	['Class II aaRS and biotin synthetases', 'Putative anticodon-binding domain of alanyl-tRNA synthetase (AlaRS)', 'RRF/tRNA synthetase additional domain-like', 'Reductase/isomerase/elongation factor common domain']	['4-255', '256-465', '552-708', '455-551']	4	4	alaS552-708		0.9937	0.9937	0.540005	0.494422
P00957	alaS	[K].DVFLGLDK.[R]	[49-56]	['cytosol']	Monomer	['Zn2+']	Y	8493	96.032	1.35434	1	1	5.529	['Class II aaRS and biotin synthetases', 'Putative anticodon-binding domain of alanyl-tRNA synthetase (AlaRS)', 'RRF/tRNA synthetase additional domain-like', 'Reductase/isomerase/elongation factor common domain']	['4-255', '256-465', '552-708', '455-551']	4	4	alaS4-255		-0.845184	-0.845184	0.540523	0.058719
P00957	alaS	[K].VSLIAGVSK.[D]	[812-820]	['cytosol']	Monomer	['Zn2+']	Y	8493	96.032	1.35434	1	1	5.529	['Class II aaRS and biotin synthetases', 'Putative anticodon-binding domain of alanyl-tRNA synthetase (AlaRS)', 'RRF/tRNA synthetase additional domain-like', 'Reductase/isomerase/elongation factor common domain']	['4-255', '256-465', '552-708', '455-551']	4	4	alaSLNK		0.387862	0.387862	0.594575	0.210941
P00957	alaS	[R].LSEVAHLLK.[G]	[714-722]	['cytosol']	Monomer	['Zn2+']	Y	8493	96.032	1.35434	1	1	5.529	['Class II aaRS and biotin synthetases', 'Putative anticodon-binding domain of alanyl-tRNA synthetase (AlaRS)', 'RRF/tRNA synthetase additional domain-like', 'Reductase/isomerase/elongation factor common domain']	['4-255', '256-465', '552-708', '455-551']	4	4	alaSLNK		0.870406	0.870406	0.606155	0.409513
P00957	alaS	[L].SEVAHLLK.[G]	S715	['cytosol']	Monomer	['Zn2+']	Y	8493	96.032	1.35434	1	1	5.529	['Class II aaRS and biotin synthetases', 'Putative anticodon-binding domain of alanyl-tRNA synthetase (AlaRS)', 'RRF/tRNA synthetase additional domain-like', 'Reductase/isomerase/elongation factor common domain']	['4-255', '256-465', '552-708', '455-551']	4	4	alaSLNK		1.02516	1.02516	0.634131	0.426271
P00957	alaS	[K].GANFSFAVEDTQKYGQAIGHIGK.[L]	[514-536]	['cytosol']	Monomer	['Zn2+']	Y	8493	96.032	1.35434	1	1	5.529	['Class II aaRS and biotin synthetases', 'Putative anticodon-binding domain of alanyl-tRNA synthetase (AlaRS)', 'RRF/tRNA synthetase additional domain-like', 'Reductase/isomerase/elongation factor common domain']	['4-255', '256-465', '552-708', '455-551']	4	4	alaS455-551		-5.18922	-5.18922	0.722551	0
P00957	alaS	[K].LVGPLIDVMGSAGEDLK.[R]	[334-350]	['cytosol']	Monomer	['Zn2+']	Y	8493	96.032	1.35434	1	1	5.529	['Class II aaRS and biotin synthetases', 'Putative anticodon-binding domain of alanyl-tRNA synthetase (AlaRS)', 'RRF/tRNA synthetase additional domain-like', 'Reductase/isomerase/elongation factor common domain']	['4-255', '256-465', '552-708', '455-551']	4	4	alaS256-465		-0.841895	-0.841895	0.731572	0.144237
P00957	alaS	[R].RIEAVTGEGAIAT.[V]	T706	['cytosol']	Monomer	['Zn2+']	Y	8493	96.032	1.35434	1	1	5.529	['Class II aaRS and biotin synthetases', 'Putative anticodon-binding domain of alanyl-tRNA synthetase (AlaRS)', 'RRF/tRNA synthetase additional domain-like', 'Reductase/isomerase/elongation factor common domain']	['4-255', '256-465', '552-708', '455-551']	4	4	alaS552-708	155	0.405054	0.405054	0.760842	0.0551707
P00957	alaS	[M].IRVDSASEFKGYDHLELNGK.[V]	I450	['cytosol']	Monomer	['Zn2+']	Y	8493	96.032	1.35434	1	1	5.529	['Class II aaRS and biotin synthetases', 'Putative anticodon-binding domain of alanyl-tRNA synthetase (AlaRS)', 'RRF/tRNA synthetase additional domain-like', 'Reductase/isomerase/elongation factor common domain']	['4-255', '256-465', '552-708', '455-551']	4	4	alaS256-465	195	0.983345	0.983345	0.761478	0.324362
P00957	alaS	[K].AVDAINAGQEAVVVLDQTPFYAE.[S]	E501	['cytosol']	Monomer	['Zn2+']	Y	8493	96.032	1.35434	1	1	5.529	['Class II aaRS and biotin synthetases', 'Putative anticodon-binding domain of alanyl-tRNA synthetase (AlaRS)', 'RRF/tRNA synthetase additional domain-like', 'Reductase/isomerase/elongation factor common domain']	['4-255', '256-465', '552-708', '455-551']	4	4	alaS455-551	47	0.496212	0.496212	0.762266	0.115061
P00957	alaS	[K].GANFSFAVEDTQK.[Y]	[514-526]	['cytosol']	Monomer	['Zn2+']	Y	8493	96.032	1.35434	1	1	5.529	['Class II aaRS and biotin synthetases', 'Putative anticodon-binding domain of alanyl-tRNA synthetase (AlaRS)', 'RRF/tRNA synthetase additional domain-like', 'Reductase/isomerase/elongation factor common domain']	['4-255', '256-465', '552-708', '455-551']	4	4	alaS455-551		-1.10436	-1.10436	0.798145	0.683436
P00957	alaS	[I].SESGTAAGVRR.[I]	S684	['cytosol']	Monomer	['Zn2+']	Y	8493	96.032	1.35434	1	1	5.529	['Class II aaRS and biotin synthetases', 'Putative anticodon-binding domain of alanyl-tRNA synthetase (AlaRS)', 'RRF/tRNA synthetase additional domain-like', 'Reductase/isomerase/elongation factor common domain']	['4-255', '256-465', '552-708', '455-551']	4	4	alaS552-708	133	1.22544	1.22544	0.810246	0.369872
P00957	alaS	[R].QQAQVEQVLKTEEEQFAR.[T]	[352-369]	['cytosol']	Monomer	['Zn2+']	Y	8493	96.032	1.35434	1	1	5.529	['Class II aaRS and biotin synthetases', 'Putative anticodon-binding domain of alanyl-tRNA synthetase (AlaRS)', 'RRF/tRNA synthetase additional domain-like', 'Reductase/isomerase/elongation factor common domain']	['4-255', '256-465', '552-708', '455-551']	4	4	alaS256-465		-0.643947	-0.643947	0.81877	0.286645
P00957	alaS	[R].IISESGTAAGVRR.[I]	[682-694]	['cytosol']	Monomer	['Zn2+']	Y	8493	96.032	1.35434	1	1	5.529	['Class II aaRS and biotin synthetases', 'Putative anticodon-binding domain of alanyl-tRNA synthetase (AlaRS)', 'RRF/tRNA synthetase additional domain-like', 'Reductase/isomerase/elongation factor common domain']	['4-255', '256-465', '552-708', '455-551']	4	4	alaS552-708		1.07951	1.07951	0.822389	0.340153
P00957	alaS	[R].LSEVAHLL.[K]	L721	['cytosol']	Monomer	['Zn2+']	Y	8493	96.032	1.35434	1	1	5.529	['Class II aaRS and biotin synthetases', 'Putative anticodon-binding domain of alanyl-tRNA synthetase (AlaRS)', 'RRF/tRNA synthetase additional domain-like', 'Reductase/isomerase/elongation factor common domain']	['4-255', '256-465', '552-708', '455-551']	4	4	alaSLNK		0.588117	0.588117	0.829336	0.120574
P00957	alaS	[T].ALFVDGK.[A]	A472	['cytosol']	Monomer	['Zn2+']	Y	8493	96.032	1.35434	1	1	5.529	['Class II aaRS and biotin synthetases', 'Putative anticodon-binding domain of alanyl-tRNA synthetase (AlaRS)', 'RRF/tRNA synthetase additional domain-like', 'Reductase/isomerase/elongation factor common domain']	['4-255', '256-465', '552-708', '455-551']	4	4	alaS455-551	18	-0.551503	-0.551503	0.833807	0.300155
P00957	alaS	[F].DFSHNEAMKPEEIR.[A]	D597	['cytosol']	Monomer	['Zn2+']	Y	8493	96.032	1.35434	1	1	5.529	['Class II aaRS and biotin synthetases', 'Putative anticodon-binding domain of alanyl-tRNA synthetase (AlaRS)', 'RRF/tRNA synthetase additional domain-like', 'Reductase/isomerase/elongation factor common domain']	['4-255', '256-465', '552-708', '455-551']	4	4	alaS552-708	46	1.27308	1.27308	0.842939	0.327179
P00957	alaS	[A].GGTDAAALPAALASVK.[G]	G853	['cytosol']	Monomer	['Zn2+']	Y	8493	96.032	1.35434	1	1	5.529	['Class II aaRS and biotin synthetases', 'Putative anticodon-binding domain of alanyl-tRNA synthetase (AlaRS)', 'RRF/tRNA synthetase additional domain-like', 'Reductase/isomerase/elongation factor common domain']	['4-255', '256-465', '552-708', '455-551']	4	4	alaSLNK		-0.897243	-0.897243	0.844611	0.134546
P00957	alaS	[F].YAESGGQVGDKGELK.[G]	Y499	['cytosol']	Monomer	['Zn2+']	Y	8493	96.032	1.35434	1	1	5.529	['Class II aaRS and biotin synthetases', 'Putative anticodon-binding domain of alanyl-tRNA synthetase (AlaRS)', 'RRF/tRNA synthetase additional domain-like', 'Reductase/isomerase/elongation factor common domain']	['4-255', '256-465', '552-708', '455-551']	4	4	alaS455-551	45	3.05666	3.05666	0.853114	0.216738
P00957	alaS	[K].RQQAQVEQVLKTEEEQFAR.[T]	[351-369]	['cytosol']	Monomer	['Zn2+']	Y	8493	96.032	1.35434	1	1	5.529	['Class II aaRS and biotin synthetases', 'Putative anticodon-binding domain of alanyl-tRNA synthetase (AlaRS)', 'RRF/tRNA synthetase additional domain-like', 'Reductase/isomerase/elongation factor common domain']	['4-255', '256-465', '552-708', '455-551']	4	4	alaS256-465		0.970612	0.970612	0.880062	0.295954
P00957	alaS	[K].AVDAINAGQEAVVVL.[D]	L493	['cytosol']	Monomer	['Zn2+']	Y	8493	96.032	1.35434	1	1	5.529	['Class II aaRS and biotin synthetases', 'Putative anticodon-binding domain of alanyl-tRNA synthetase (AlaRS)', 'RRF/tRNA synthetase additional domain-like', 'Reductase/isomerase/elongation factor common domain']	['4-255', '256-465', '552-708', '455-551']	4	4	alaS455-551	39	1.69067	1.69067	0.904999	0.381426
P00957	alaS	[K].LSGDTLDGETAF.[R]	F396	['cytosol']	Monomer	['Zn2+']	Y	8493	96.032	1.35434	1	1	5.529	['Class II aaRS and biotin synthetases', 'Putative anticodon-binding domain of alanyl-tRNA synthetase (AlaRS)', 'RRF/tRNA synthetase additional domain-like', 'Reductase/isomerase/elongation factor common domain']	['4-255', '256-465', '552-708', '455-551']	4	4	alaS256-465	141	3.71049	3.71049	0.905524	0.510138
P00957	alaS	[R].IISESGTAAGVR.[R]	[682-693]	['cytosol']	Monomer	['Zn2+']	Y	8493	96.032	1.35434	1	1	5.529	['Class II aaRS and biotin synthetases', 'Putative anticodon-binding domain of alanyl-tRNA synthetase (AlaRS)', 'RRF/tRNA synthetase additional domain-like', 'Reductase/isomerase/elongation factor common domain']	['4-255', '256-465', '552-708', '455-551']	4	4	alaS552-708		-0.501643	-0.501643	0.935335	0.116725
P00957	alaS	[R].NIKVDEAGFEAA.[M]	A428	['cytosol']	Monomer	['Zn2+']	Y	8493	96.032	1.35434	1	1	5.529	['Class II aaRS and biotin synthetases', 'Putative anticodon-binding domain of alanyl-tRNA synthetase (AlaRS)', 'RRF/tRNA synthetase additional domain-like', 'Reductase/isomerase/elongation factor common domain']	['4-255', '256-465', '552-708', '455-551']	4	4	alaS256-465	173	1.36576	1.36576	0.967433	0.309879
P00957	alaS	[K].RQQAQVEQVLK.[T]	[351-361]	['cytosol']	Monomer	['Zn2+']	Y	8493	96.032	1.35434	1	1	5.529	['Class II aaRS and biotin synthetases', 'Putative anticodon-binding domain of alanyl-tRNA synthetase (AlaRS)', 'RRF/tRNA synthetase additional domain-like', 'Reductase/isomerase/elongation factor common domain']	['4-255', '256-465', '552-708', '455-551']	4	4	alaS256-465		-1.09635	-1.09635	0.971521	0.121729
P00957	alaS	[R].FDFSHNEAMKPEEIR.[A]	[596-610]	['cytosol']	Monomer	['Zn2+']	Y	8493	96.032	1.35434	1	1	5.529	['Class II aaRS and biotin synthetases', 'Putative anticodon-binding domain of alanyl-tRNA synthetase (AlaRS)', 'RRF/tRNA synthetase additional domain-like', 'Reductase/isomerase/elongation factor common domain']	['4-255', '256-465', '552-708', '455-551']	4	4	alaS552-708		0.777991	0.777991	0.978621	0.0268572
P00957	alaS	[Y].ESDDEAYEIWEK.[E]	E134	['cytosol']	Monomer	['Zn2+']	Y	8493	96.032	1.35434	1	1	5.529	['Class II aaRS and biotin synthetases', 'Putative anticodon-binding domain of alanyl-tRNA synthetase (AlaRS)', 'RRF/tRNA synthetase additional domain-like', 'Reductase/isomerase/elongation factor common domain']	['4-255', '256-465', '552-708', '455-551']	4	4	alaS4-255	131	2.89877	2.89877	0.986584	0.521932
P00957	alaS	[K].YGQAIGHIGKL.[A]	L537	['cytosol']	Monomer	['Zn2+']	Y	8493	96.032	1.35434	1	1	5.529	['Class II aaRS and biotin synthetases', 'Putative anticodon-binding domain of alanyl-tRNA synthetase (AlaRS)', 'RRF/tRNA synthetase additional domain-like', 'Reductase/isomerase/elongation factor common domain']	['4-255', '256-465', '552-708', '455-551']	4	4	alaS455-551	83	13.8987	13.8987	1.00371	0.481881
P00957	alaS	[K].GHQVVASSSLVPHNDPTLLFTNAGMNQFKDVFLGLDKR.[N]	[20-57]	['cytosol']	Monomer	['Zn2+']	Y	8493	96.032	1.35434	1	1	5.529	['Class II aaRS and biotin synthetases', 'Putative anticodon-binding domain of alanyl-tRNA synthetase (AlaRS)', 'RRF/tRNA synthetase additional domain-like', 'Reductase/isomerase/elongation factor common domain']	['4-255', '256-465', '552-708', '455-551']	4	4	alaS4-255		-5.16275	-5.16275	1.01421	0
P00957	alaS	[K].AVDAINAGQEAVVVLDQTPF.[Y]	F498	['cytosol']	Monomer	['Zn2+']	Y	8493	96.032	1.35434	1	1	5.529	['Class II aaRS and biotin synthetases', 'Putative anticodon-binding domain of alanyl-tRNA synthetase (AlaRS)', 'RRF/tRNA synthetase additional domain-like', 'Reductase/isomerase/elongation factor common domain']	['4-255', '256-465', '552-708', '455-551']	4	4	alaS455-551	44	4.75575	4.75575	1.04922	0.547043
P00957	alaS	[L].GNFSFGDYFK.[H]	G95	['cytosol']	Monomer	['Zn2+']	Y	8493	96.032	1.35434	1	1	5.529	['Class II aaRS and biotin synthetases', 'Putative anticodon-binding domain of alanyl-tRNA synthetase (AlaRS)', 'RRF/tRNA synthetase additional domain-like', 'Reductase/isomerase/elongation factor common domain']	['4-255', '256-465', '552-708', '455-551']	4	4	alaS4-255	92	8.6843	8.6843	1.05034	0.451757
P00957	alaS	[K].HNDLENVGYTAR.[H]	[75-86]	['cytosol']	Monomer	['Zn2+']	Y	8493	96.032	1.35434	1	1	5.529	['Class II aaRS and biotin synthetases', 'Putative anticodon-binding domain of alanyl-tRNA synthetase (AlaRS)', 'RRF/tRNA synthetase additional domain-like', 'Reductase/isomerase/elongation factor common domain']	['4-255', '256-465', '552-708', '455-551']	4	4	alaS4-255		-0.775001	-0.775001	1.07155	0.128257
P00957	alaS	[K].GGGRPDMAQAGGTDAA.[A]	A858	['cytosol']	Monomer	['Zn2+']	Y	8493	96.032	1.35434	1	1	5.529	['Class II aaRS and biotin synthetases', 'Putative anticodon-binding domain of alanyl-tRNA synthetase (AlaRS)', 'RRF/tRNA synthetase additional domain-like', 'Reductase/isomerase/elongation factor common domain']	['4-255', '256-465', '552-708', '455-551']	4	4	alaSLNK		9.73328	9.73328	1.08776	0.430612
P00957	alaS	[Q].QAQVEQVLKTEEEQFAR.[T]	Q353	['cytosol']	Monomer	['Zn2+']	Y	8493	96.032	1.35434	1	1	5.529	['Class II aaRS and biotin synthetases', 'Putative anticodon-binding domain of alanyl-tRNA synthetase (AlaRS)', 'RRF/tRNA synthetase additional domain-like', 'Reductase/isomerase/elongation factor common domain']	['4-255', '256-465', '552-708', '455-551']	4	4	alaS256-465	98	1.10859	1.10859	1.09419	0.247229
P00957	alaS	[T].VYESDDEAYEIWEK.[E]	V132	['cytosol']	Monomer	['Zn2+']	Y	8493	96.032	1.35434	1	1	5.529	['Class II aaRS and biotin synthetases', 'Putative anticodon-binding domain of alanyl-tRNA synthetase (AlaRS)', 'RRF/tRNA synthetase additional domain-like', 'Reductase/isomerase/elongation factor common domain']	['4-255', '256-465', '552-708', '455-551']	4	4	alaS4-255	129	1.61591	1.61591	1.09688	0.318335
P00957	alaS	[R].GLALLDEELAKLSGDTLDGETAFR.[L]	[374-397]	['cytosol']	Monomer	['Zn2+']	Y	8493	96.032	1.35434	1	1	5.529	['Class II aaRS and biotin synthetases', 'Putative anticodon-binding domain of alanyl-tRNA synthetase (AlaRS)', 'RRF/tRNA synthetase additional domain-like', 'Reductase/isomerase/elongation factor common domain']	['4-255', '256-465', '552-708', '455-551']	4	4	alaS256-465		-2.37917	-2.37917	1.16859	0.179506
P00957	alaS	[L].VSELSGVEPK.[M]	V775	['cytosol']	Monomer	['Zn2+']	Y	8493	96.032	1.35434	1	1	5.529	['Class II aaRS and biotin synthetases', 'Putative anticodon-binding domain of alanyl-tRNA synthetase (AlaRS)', 'RRF/tRNA synthetase additional domain-like', 'Reductase/isomerase/elongation factor common domain']	['4-255', '256-465', '552-708', '455-551']	4	4	alaSLNK		3.77723	3.77723	1.17159	0.462037
P00957	alaS	[K].GGGRPDMAQAGGTDAAALPAALASVK.[G]	[843-868]	['cytosol']	Monomer	['Zn2+']	Y	8493	96.032	1.35434	1	1	5.529	['Class II aaRS and biotin synthetases', 'Putative anticodon-binding domain of alanyl-tRNA synthetase (AlaRS)', 'RRF/tRNA synthetase additional domain-like', 'Reductase/isomerase/elongation factor common domain']	['4-255', '256-465', '552-708', '455-551']	4	4	alaSLNK		0.837329	0.837329	1.21903	0.16755
P00957	alaS	[R].QQAQVEQVLK.[T]	[352-361]	['cytosol']	Monomer	['Zn2+']	Y	8493	96.032	1.35434	1	1	5.529	['Class II aaRS and biotin synthetases', 'Putative anticodon-binding domain of alanyl-tRNA synthetase (AlaRS)', 'RRF/tRNA synthetase additional domain-like', 'Reductase/isomerase/elongation factor common domain']	['4-255', '256-465', '552-708', '455-551']	4	4	alaS256-465		-0.869992	-0.869992	1.24765	0.0706459
P00957	alaS	[R].AVEDLVNTQIRRNL.[P]	L624	['cytosol']	Monomer	['Zn2+']	Y	8493	96.032	1.35434	1	1	5.529	['Class II aaRS and biotin synthetases', 'Putative anticodon-binding domain of alanyl-tRNA synthetase (AlaRS)', 'RRF/tRNA synthetase additional domain-like', 'Reductase/isomerase/elongation factor common domain']	['4-255', '256-465', '552-708', '455-551']	4	4	alaS552-708	73	2.21436	2.21436	1.2705	0.272714
P00957	alaS	[L].ALLDEELAK.[L]	A376	['cytosol']	Monomer	['Zn2+']	Y	8493	96.032	1.35434	1	1	5.529	['Class II aaRS and biotin synthetases', 'Putative anticodon-binding domain of alanyl-tRNA synthetase (AlaRS)', 'RRF/tRNA synthetase additional domain-like', 'Reductase/isomerase/elongation factor common domain']	['4-255', '256-465', '552-708', '455-551']	4	4	alaS256-465	121	10.1844	10.1844	1.29005	0.33292
P00957	alaS	[Y].GFPVDLTADVCR.[E]	G403	['cytosol']	Monomer	['Zn2+']	Y	8493	96.032	1.35434	1	1	5.529	['Class II aaRS and biotin synthetases', 'Putative anticodon-binding domain of alanyl-tRNA synthetase (AlaRS)', 'RRF/tRNA synthetase additional domain-like', 'Reductase/isomerase/elongation factor common domain']	['4-255', '256-465', '552-708', '455-551']	4	4	alaS256-465	148	1.84184	1.84184	1.29764	0.25248
P00957	alaS	[R].RNLPIETNIMDLEAA.[K]	A636	['cytosol']	Monomer	['Zn2+']	Y	8493	96.032	1.35434	1	1	5.529	['Class II aaRS and biotin synthetases', 'Putative anticodon-binding domain of alanyl-tRNA synthetase (AlaRS)', 'RRF/tRNA synthetase additional domain-like', 'Reductase/isomerase/elongation factor common domain']	['4-255', '256-465', '552-708', '455-551']	4	4	alaS552-708	85	9.33085	9.33085	1.33232	0.315689
P00957	alaS	[R].GLALLDEELAKL.[S]	L385	['cytosol']	Monomer	['Zn2+']	Y	8493	96.032	1.35434	1	1	5.529	['Class II aaRS and biotin synthetases', 'Putative anticodon-binding domain of alanyl-tRNA synthetase (AlaRS)', 'RRF/tRNA synthetase additional domain-like', 'Reductase/isomerase/elongation factor common domain']	['4-255', '256-465', '552-708', '455-551']	4	4	alaS256-465	130	1.21658	1.21658	1.3464	0.180581
P00957	alaS	[F].KDVFLGLDKR.[N]	K48	['cytosol']	Monomer	['Zn2+']	Y	8493	96.032	1.35434	1	1	5.529	['Class II aaRS and biotin synthetases', 'Putative anticodon-binding domain of alanyl-tRNA synthetase (AlaRS)', 'RRF/tRNA synthetase additional domain-like', 'Reductase/isomerase/elongation factor common domain']	['4-255', '256-465', '552-708', '455-551']	4	4	alaS4-255	45	3.36664	3.36664	1.34904	0.0640234
P00957	alaS	[K].GGGRPDMAQAGGTDAAALPAAL.[A]	L864	['cytosol']	Monomer	['Zn2+']	Y	8493	96.032	1.35434	1	1	5.529	['Class II aaRS and biotin synthetases', 'Putative anticodon-binding domain of alanyl-tRNA synthetase (AlaRS)', 'RRF/tRNA synthetase additional domain-like', 'Reductase/isomerase/elongation factor common domain']	['4-255', '256-465', '552-708', '455-551']	4	4	alaSLNK		9.45936	9.45936	1.36504	0.303247
P00957	alaS	[R].TGDIGLFR.[I]	[674-681]	['cytosol']	Monomer	['Zn2+']	Y	8493	96.032	1.35434	1	1	5.529	['Class II aaRS and biotin synthetases', 'Putative anticodon-binding domain of alanyl-tRNA synthetase (AlaRS)', 'RRF/tRNA synthetase additional domain-like', 'Reductase/isomerase/elongation factor common domain']	['4-255', '256-465', '552-708', '455-551']	4	4	alaS552-708		-0.794634	-0.794634	1.44403	0.154183
P00957	alaS	[F].GADYNAMIR.[V]	G443	['cytosol']	Monomer	['Zn2+']	Y	8493	96.032	1.35434	1	1	5.529	['Class II aaRS and biotin synthetases', 'Putative anticodon-binding domain of alanyl-tRNA synthetase (AlaRS)', 'RRF/tRNA synthetase additional domain-like', 'Reductase/isomerase/elongation factor common domain']	['4-255', '256-465', '552-708', '455-551']	4	4	alaS256-465	188	1.07832	1.07832	1.46458	0.114621
P00957	alaS	[R].GLALLDEELAK.[L]	[374-384]	['cytosol']	Monomer	['Zn2+']	Y	8493	96.032	1.35434	1	1	5.529	['Class II aaRS and biotin synthetases', 'Putative anticodon-binding domain of alanyl-tRNA synthetase (AlaRS)', 'RRF/tRNA synthetase additional domain-like', 'Reductase/isomerase/elongation factor common domain']	['4-255', '256-465', '552-708', '455-551']	4	4	alaS256-465		-0.777282	-0.777282	1.47857	0.18143
P00957	alaS	[Y].KLVGPLIDVMGSAGEDLKR.[Q]	K333	['cytosol']	Monomer	['Zn2+']	Y	8493	96.032	1.35434	1	1	5.529	['Class II aaRS and biotin synthetases', 'Putative anticodon-binding domain of alanyl-tRNA synthetase (AlaRS)', 'RRF/tRNA synthetase additional domain-like', 'Reductase/isomerase/elongation factor common domain']	['4-255', '256-465', '552-708', '455-551']	4	4	alaS256-465	78	10.5785	10.5785	1.53099	0.418553
P00957	alaS	[R].NLPIETNIMDLEAA.[K]	A636	['cytosol']	Monomer	['Zn2+']	Y	8493	96.032	1.35434	1	1	5.529	['Class II aaRS and biotin synthetases', 'Putative anticodon-binding domain of alanyl-tRNA synthetase (AlaRS)', 'RRF/tRNA synthetase additional domain-like', 'Reductase/isomerase/elongation factor common domain']	['4-255', '256-465', '552-708', '455-551']	4	4	alaS552-708	85	1.25396	1.25396	1.5591	0.170295
P00957	alaS	[K].GHQVVASSSLVPHNDPTLLFTNAGMNQFK.[D]	[20-48]	['cytosol']	Monomer	['Zn2+']	Y	8493	96.032	1.35434	1	1	5.529	['Class II aaRS and biotin synthetases', 'Putative anticodon-binding domain of alanyl-tRNA synthetase (AlaRS)', 'RRF/tRNA synthetase additional domain-like', 'Reductase/isomerase/elongation factor common domain']	['4-255', '256-465', '552-708', '455-551']	4	4	alaS4-255		-11.6208	-11.6208	1.56035	0
P00957	alaS	[K].VGDAVQADVDEAR.[R]	[544-556]	['cytosol']	Monomer	['Zn2+']	Y	8493	96.032	1.35434	1	1	5.529	['Class II aaRS and biotin synthetases', 'Putative anticodon-binding domain of alanyl-tRNA synthetase (AlaRS)', 'RRF/tRNA synthetase additional domain-like', 'Reductase/isomerase/elongation factor common domain']	['4-255', '256-465', '552-708', '455-551']	4	4	alaSLNK		0.33005	0.33005	1.59221	0.0716824
P00957	alaS	[K].NQLGSTIIVLA.[T]	A805	['cytosol']	Monomer	['Zn2+']	Y	8493	96.032	1.35434	1	1	5.529	['Class II aaRS and biotin synthetases', 'Putative anticodon-binding domain of alanyl-tRNA synthetase (AlaRS)', 'RRF/tRNA synthetase additional domain-like', 'Reductase/isomerase/elongation factor common domain']	['4-255', '256-465', '552-708', '455-551']	4	4	alaSLNK		1.75064	1.75064	1.61477	0.165185
P00957	alaS	[R].RIEAVTGEGAIA.[T]	A705	['cytosol']	Monomer	['Zn2+']	Y	8493	96.032	1.35434	1	1	5.529	['Class II aaRS and biotin synthetases', 'Putative anticodon-binding domain of alanyl-tRNA synthetase (AlaRS)', 'RRF/tRNA synthetase additional domain-like', 'Reductase/isomerase/elongation factor common domain']	['4-255', '256-465', '552-708', '455-551']	4	4	alaS552-708	154	0.725073	0.725073	1.62911	0.0975119
P00957	alaS	[K].YGQAIGHIGK.[L]	[527-536]	['cytosol']	Monomer	['Zn2+']	Y	8493	96.032	1.35434	1	1	5.529	['Class II aaRS and biotin synthetases', 'Putative anticodon-binding domain of alanyl-tRNA synthetase (AlaRS)', 'RRF/tRNA synthetase additional domain-like', 'Reductase/isomerase/elongation factor common domain']	['4-255', '256-465', '552-708', '455-551']	4	4	alaS455-551		-12.7885	-12.7885	1.63934	0
P00957	alaS	[Y].GQAIGHIGK.[L]	G528	['cytosol']	Monomer	['Zn2+']	Y	8493	96.032	1.35434	1	1	5.529	['Class II aaRS and biotin synthetases', 'Putative anticodon-binding domain of alanyl-tRNA synthetase (AlaRS)', 'RRF/tRNA synthetase additional domain-like', 'Reductase/isomerase/elongation factor common domain']	['4-255', '256-465', '552-708', '455-551']	4	4	alaS455-551	74	-10.6427	-10.6427	1.63977	0
P00957	alaS	[R].TMVDDLKNQLGSTIIVLATVVEGK.[V]	[788-811]	['cytosol']	Monomer	['Zn2+']	Y	8493	96.032	1.35434	1	1	5.529	['Class II aaRS and biotin synthetases', 'Putative anticodon-binding domain of alanyl-tRNA synthetase (AlaRS)', 'RRF/tRNA synthetase additional domain-like', 'Reductase/isomerase/elongation factor common domain']	['4-255', '256-465', '552-708', '455-551']	4	4	alaSLNK		-0.764953	-0.764953	1.67462	0.230483
P00957	alaS	[F].AWELLTSEK.[W]	A111	['cytosol']	Monomer	['Zn2+']	Y	8493	96.032	1.35434	1	1	5.529	['Class II aaRS and biotin synthetases', 'Putative anticodon-binding domain of alanyl-tRNA synthetase (AlaRS)', 'RRF/tRNA synthetase additional domain-like', 'Reductase/isomerase/elongation factor common domain']	['4-255', '256-465', '552-708', '455-551']	4	4	alaS4-255	108	9.90185	9.90185	1.72825	0.332687
P00957	alaS	[K].LSGDTLDGETAFR.[L]	[385-397]	['cytosol']	Monomer	['Zn2+']	Y	8493	96.032	1.35434	1	1	5.529	['Class II aaRS and biotin synthetases', 'Putative anticodon-binding domain of alanyl-tRNA synthetase (AlaRS)', 'RRF/tRNA synthetase additional domain-like', 'Reductase/isomerase/elongation factor common domain']	['4-255', '256-465', '552-708', '455-551']	4	4	alaS256-465		-1.633	-1.633	1.7605	0.798892
P00957	alaS	[H].ADSDRLSEVAHLLK.[G]	A709	['cytosol']	Monomer	['Zn2+']	Y	8493	96.032	1.35434	1	1	5.529	['Class II aaRS and biotin synthetases', 'Putative anticodon-binding domain of alanyl-tRNA synthetase (AlaRS)', 'RRF/tRNA synthetase additional domain-like', 'Reductase/isomerase/elongation factor common domain']	['4-255', '256-465', '552-708', '455-551']	4	4	alaSLNK		0.344939	0.344939	1.76429	0.0466657
P00957	alaS	[R].TLIQAVAK.[V]	[262-269]	['cytosol']	Monomer	['Zn2+']	Y	8493	96.032	1.35434	1	1	5.529	['Class II aaRS and biotin synthetases', 'Putative anticodon-binding domain of alanyl-tRNA synthetase (AlaRS)', 'RRF/tRNA synthetase additional domain-like', 'Reductase/isomerase/elongation factor common domain']	['4-255', '256-465', '552-708', '455-551']	4	4	alaS256-465		-1.69335	-1.69335	1.84162	0.354944
P00957	alaS	[F].SFAVEDTQKYGQAIGHIGK.[L]	S518	['cytosol']	Monomer	['Zn2+']	Y	8493	96.032	1.35434	1	1	5.529	['Class II aaRS and biotin synthetases', 'Putative anticodon-binding domain of alanyl-tRNA synthetase (AlaRS)', 'RRF/tRNA synthetase additional domain-like', 'Reductase/isomerase/elongation factor common domain']	['4-255', '256-465', '552-708', '455-551']	4	4	alaS455-551	64	1.6285	1.6285	1.94866	0.0610418
P00957	alaS	[L].KVGDAVQADVDEARR.[A]	K543	['cytosol']	Monomer	['Zn2+']	Y	8493	96.032	1.35434	1	1	5.529	['Class II aaRS and biotin synthetases', 'Putative anticodon-binding domain of alanyl-tRNA synthetase (AlaRS)', 'RRF/tRNA synthetase additional domain-like', 'Reductase/isomerase/elongation factor common domain']	['4-255', '256-465', '552-708', '455-551']	4	4	alaS455-551	89	1.73145	1.73145	1.95751	0.245452
P00957	alaS	[R].NLPIETNIMDLEAAK.[A]	[623-637]	['cytosol']	Monomer	['Zn2+']	Y	8493	96.032	1.35434	1	1	5.529	['Class II aaRS and biotin synthetases', 'Putative anticodon-binding domain of alanyl-tRNA synthetase (AlaRS)', 'RRF/tRNA synthetase additional domain-like', 'Reductase/isomerase/elongation factor common domain']	['4-255', '256-465', '552-708', '455-551']	4	4	alaS552-708		0.517016	0.517016	1.98332	0.0916149
P00957	alaS	[R].TMVDDLK.[N]	[788-794]	['cytosol']	Monomer	['Zn2+']	Y	8493	96.032	1.35434	1	1	5.529	['Class II aaRS and biotin synthetases', 'Putative anticodon-binding domain of alanyl-tRNA synthetase (AlaRS)', 'RRF/tRNA synthetase additional domain-like', 'Reductase/isomerase/elongation factor common domain']	['4-255', '256-465', '552-708', '455-551']	4	4	alaSLNK		-0.682874	-0.682874	1.98706	0.11436
P00957	alaS	[R].LYDTYGFPVDLTADVC.[R]	C413	['cytosol']	Monomer	['Zn2+']	Y	8493	96.032	1.35434	1	1	5.529	['Class II aaRS and biotin synthetases', 'Putative anticodon-binding domain of alanyl-tRNA synthetase (AlaRS)', 'RRF/tRNA synthetase additional domain-like', 'Reductase/isomerase/elongation factor common domain']	['4-255', '256-465', '552-708', '455-551']	4	4	alaS256-465	158	1.46562	1.46562	1.99321	0.140944
P00957	alaS	[K].NQLGSTIIVL.[A]	L804	['cytosol']	Monomer	['Zn2+']	Y	8493	96.032	1.35434	1	1	5.529	['Class II aaRS and biotin synthetases', 'Putative anticodon-binding domain of alanyl-tRNA synthetase (AlaRS)', 'RRF/tRNA synthetase additional domain-like', 'Reductase/isomerase/elongation factor common domain']	['4-255', '256-465', '552-708', '455-551']	4	4	alaSLNK		1.88888	1.88888	2.04746	0.100525
P00957	alaS	[F].RIISESGTAAGVR.[R]	R681	['cytosol']	Monomer	['Zn2+']	Y	8493	96.032	1.35434	1	1	5.529	['Class II aaRS and biotin synthetases', 'Putative anticodon-binding domain of alanyl-tRNA synthetase (AlaRS)', 'RRF/tRNA synthetase additional domain-like', 'Reductase/isomerase/elongation factor common domain']	['4-255', '256-465', '552-708', '455-551']	4	4	alaS552-708	130	1.25502	1.25502	2.20567	0.160977
P00957	alaS	[R].AVEDLVNTQIR.[R]	[611-621]	['cytosol']	Monomer	['Zn2+']	Y	8493	96.032	1.35434	1	1	5.529	['Class II aaRS and biotin synthetases', 'Putative anticodon-binding domain of alanyl-tRNA synthetase (AlaRS)', 'RRF/tRNA synthetase additional domain-like', 'Reductase/isomerase/elongation factor common domain']	['4-255', '256-465', '552-708', '455-551']	4	4	alaS552-708		0.720614	0.720614	2.63056	0.0929398
P00957	alaS	[A].FLDFFHSK.[G]	F12	['cytosol']	Monomer	['Zn2+']	Y	8493	96.032	1.35434	1	1	5.529	['Class II aaRS and biotin synthetases', 'Putative anticodon-binding domain of alanyl-tRNA synthetase (AlaRS)', 'RRF/tRNA synthetase additional domain-like', 'Reductase/isomerase/elongation factor common domain']	['4-255', '256-465', '552-708', '455-551']	4	4	alaS4-255	9	2.14054	2.14054	2.66697	0.0991259
P00957	alaS	[E].QVLKTEEEQFAR.[T]	Q358	['cytosol']	Monomer	['Zn2+']	Y	8493	96.032	1.35434	1	1	5.529	['Class II aaRS and biotin synthetases', 'Putative anticodon-binding domain of alanyl-tRNA synthetase (AlaRS)', 'RRF/tRNA synthetase additional domain-like', 'Reductase/isomerase/elongation factor common domain']	['4-255', '256-465', '552-708', '455-551']	4	4	alaS256-465	103	1.48713	1.48713	2.71916	0.00743533
P00957	alaS	[L].DQTPFYAESGGQVGDKGELK.[G]	D494	['cytosol']	Monomer	['Zn2+']	Y	8493	96.032	1.35434	1	1	5.529	['Class II aaRS and biotin synthetases', 'Putative anticodon-binding domain of alanyl-tRNA synthetase (AlaRS)', 'RRF/tRNA synthetase additional domain-like', 'Reductase/isomerase/elongation factor common domain']	['4-255', '256-465', '552-708', '455-551']	4	4	alaS455-551	40	1.34886	1.34886	2.77642	0.0458287
P00957	alaS	[L].KVGDAVQADVDEAR.[R]	K543	['cytosol']	Monomer	['Zn2+']	Y	8493	96.032	1.35434	1	1	5.529	['Class II aaRS and biotin synthetases', 'Putative anticodon-binding domain of alanyl-tRNA synthetase (AlaRS)', 'RRF/tRNA synthetase additional domain-like', 'Reductase/isomerase/elongation factor common domain']	['4-255', '256-465', '552-708', '455-551']	4	4	alaS455-551	89	1.60096	1.60096	3.22075	0.148948
P00957	alaS	[Y].DTYGFPVDLTADVCR.[E]	D400	['cytosol']	Monomer	['Zn2+']	Y	8493	96.032	1.35434	1	1	5.529	['Class II aaRS and biotin synthetases', 'Putative anticodon-binding domain of alanyl-tRNA synthetase (AlaRS)', 'RRF/tRNA synthetase additional domain-like', 'Reductase/isomerase/elongation factor common domain']	['4-255', '256-465', '552-708', '455-551']	4	4	alaS256-465	145	2.42093	2.42093	3.27597	0.110404
P00957	alaS	[A].TVHADSDRLSEVAHLLK.[G]	T706	['cytosol']	Monomer	['Zn2+']	Y	8493	96.032	1.35434	1	1	5.529	['Class II aaRS and biotin synthetases', 'Putative anticodon-binding domain of alanyl-tRNA synthetase (AlaRS)', 'RRF/tRNA synthetase additional domain-like', 'Reductase/isomerase/elongation factor common domain']	['4-255', '256-465', '552-708', '455-551']	4	4	alaS552-708	155	0.887764	0.887764	3.64781	0.0362525
P00957	alaS	[R].IAAVLQHVNSNYDIDLFR.[T]	[244-261]	['cytosol']	Monomer	['Zn2+']	Y	8493	96.032	1.35434	1	1	5.529	['Class II aaRS and biotin synthetases', 'Putative anticodon-binding domain of alanyl-tRNA synthetase (AlaRS)', 'RRF/tRNA synthetase additional domain-like', 'Reductase/isomerase/elongation factor common domain']	['4-255', '256-465', '552-708', '455-551']	4	4	alaSLNK		-8.10095	-8.10095	3.6845	0
P00957	alaS	[T].VHADSDRLSEVAHLLK.[G]	V707	['cytosol']	Monomer	['Zn2+']	Y	8493	96.032	1.35434	1	1	5.529	['Class II aaRS and biotin synthetases', 'Putative anticodon-binding domain of alanyl-tRNA synthetase (AlaRS)', 'RRF/tRNA synthetase additional domain-like', 'Reductase/isomerase/elongation factor common domain']	['4-255', '256-465', '552-708', '455-551']	4	4	alaS552-708	156	0.780275	0.780275	3.81432	0.0115962
P00957	alaS	[R].QAFLDFFHSK.[G]	[10-19]	['cytosol']	Monomer	['Zn2+']	Y	8493	96.032	1.35434	1	1	5.529	['Class II aaRS and biotin synthetases', 'Putative anticodon-binding domain of alanyl-tRNA synthetase (AlaRS)', 'RRF/tRNA synthetase additional domain-like', 'Reductase/isomerase/elongation factor common domain']	['4-255', '256-465', '552-708', '455-551']	4	4	alaS4-255		-1.2117	-1.2117	4.15484	0.254644
P00957	alaS	[L].SMGDFSTELCGGTHASR.[T]	S657	['cytosol']	Monomer	['Zn2+']	Y	8493	96.032	1.35434	1	1	5.529	['Class II aaRS and biotin synthetases', 'Putative anticodon-binding domain of alanyl-tRNA synthetase (AlaRS)', 'RRF/tRNA synthetase additional domain-like', 'Reductase/isomerase/elongation factor common domain']	['4-255', '256-465', '552-708', '455-551']	4	4	alaS552-708	106	2.03642	2.03642	5.75794	0.0392525
P25553	aldA	[R].GETVGQELAGNPK.[V]	[209-221]	['cytosol']	['AldA.4']	None	N	555	52.273	0.0481748	4	1	4.94	['ALDH-like']	['7-476']	1	1	aldA7-476		0.605151	0.605151	0.657435	0.277981
P25553	aldA	[K].IVDEIGLPR.[G]	[191-199]	['cytosol']	['AldA.4']	None	N	555	52.273	0.0481748	4	1	4.94	['ALDH-like']	['7-476']	1	1	aldA7-476		0.0530948	0.0530948	0.721349	0.0138177
P0ACN4	allR	[R].DISTALGLK.[A]	[260-268]	['cytosol']	Monomer	None	N	1771	29.27	0.0860776	1	1	5.847	['Profilin-like', 'DNA/RNA-binding 3-helical bundle']	['86-266', '22-94']	2	2	allRLNK		0.309921	0.309921	0.611154	0.0776115
P0ACN4	allR	[E].TVNVAIR.[N]	T116	['cytosol']	Monomer	None	N	1771	29.27	0.0860776	1	1	5.847	['Profilin-like', 'DNA/RNA-binding 3-helical bundle']	['86-266', '22-94']	2	2	allR86-266	31	-0.652935	-0.652935	0.690043	0.467327
P0ACN4	allR	[R].FVSQGELVR.[D]	[247-255]	['cytosol']	Monomer	None	N	1771	29.27	0.0860776	1	1	5.847	['Profilin-like', 'DNA/RNA-binding 3-helical bundle']	['86-266', '22-94']	2	2	allR86-266		0.789989	0.789989	0.945962	0.236289
P0A6B4	alr	[K].AGEPVGYGGTWVSER.[D]	[249-263]	['cytosol']	['Alr.2']	["pyridoxal 5'-phosphate"]	N	586	39.153	0.0380988	2	1	6.711	['TIM beta/alpha-barrel', 'Domain of alpha and beta subunits of F1 ATP synthase-like']	['8-235', '228-358']	2	2	alr228-358		-0.109285	-0.109285	0.0657419	0.0898086
P0A6B4	alr	[R].EVPIVGR.[V]	[294-300]	['cytosol']	['Alr.2']	["pyridoxal 5'-phosphate"]	N	586	39.153	0.0380988	2	1	6.711	['TIM beta/alpha-barrel', 'Domain of alpha and beta subunits of F1 ATP synthase-like']	['8-235', '228-358']	2	2	alr228-358		0.0831231	0.0831231	0.0932837	0.0932359
P0A6B4	alr	[R].LGVVAMGYGDGYPR.[A]	[267-280]	['cytosol']	['Alr.2']	["pyridoxal 5'-phosphate"]	N	586	39.153	0.0380988	2	1	6.711	['TIM beta/alpha-barrel', 'Domain of alpha and beta subunits of F1 ATP synthase-like']	['8-235', '228-358']	2	2	alr228-358		-0.147989	-0.147989	0.191254	0.231875
P0A6B4	alr	[Y].GVSPLEDR.[S]	G216	['cytosol']	['Alr.2']	["pyridoxal 5'-phosphate"]	N	586	39.153	0.0380988	2	1	6.711	['TIM beta/alpha-barrel', 'Domain of alpha and beta subunits of F1 ATP synthase-like']	['8-235', '228-358']	2	2	alr8-235	209	-9.49639	-9.49639	0.505453	0
P0A6B4	alr	[R].AGGITKPVLLLEGF.[F]	F81	['cytosol']	['Alr.2']	["pyridoxal 5'-phosphate"]	N	586	39.153	0.0380988	2	1	6.711	['TIM beta/alpha-barrel', 'Domain of alpha and beta subunits of F1 ATP synthase-like']	['8-235', '228-358']	2	2	alr8-235	74	0.369203	0.369203	0.672007	0.122996
P0A6B4	alr	[R].AAPSGTPVLVNGR.[E]	[281-293]	['cytosol']	['Alr.2']	["pyridoxal 5'-phosphate"]	N	586	39.153	0.0380988	2	1	6.711	['TIM beta/alpha-barrel', 'Domain of alpha and beta subunits of F1 ATP synthase-like']	['8-235', '228-358']	2	2	alr228-358		-0.120949	-0.120949	0.845637	0.0280166
P0A6B4	alr	[L].TSSLIAVR.[E]	T238	['cytosol']	['Alr.2']	["pyridoxal 5'-phosphate"]	N	586	39.153	0.0380988	2	1	6.711	['TIM beta/alpha-barrel', 'Domain of alpha and beta subunits of F1 ATP synthase-like']	['8-235', '228-358']	2	2	alr228-358	11	0.805954	0.805954	0.906981	0.0669636
P0A6B4	alr	[K].AGDPVILWGEGLPVER.[I]	[318-333]	['cytosol']	['Alr.2']	["pyridoxal 5'-phosphate"]	N	586	39.153	0.0380988	2	1	6.711	['TIM beta/alpha-barrel', 'Domain of alpha and beta subunits of F1 ATP synthase-like']	['8-235', '228-358']	2	2	alr228-358		-0.220914	-0.220914	0.96747	0.155399
P0A6B4	alr	[K].QLAIFNTFCEGKPGQR.[S]	[174-189]	['cytosol']	['Alr.2']	["pyridoxal 5'-phosphate"]	N	586	39.153	0.0380988	2	1	6.711	['TIM beta/alpha-barrel', 'Domain of alpha and beta subunits of F1 ATP synthase-like']	['8-235', '228-358']	2	2	alr8-235		-2.26691	-2.26691	1.10871	0.276011
P0A6B4	alr	[R].AGGITKPVLLLEGFFDAR.[D]	[68-85]	['cytosol']	['Alr.2']	["pyridoxal 5'-phosphate"]	N	586	39.153	0.0380988	2	1	6.711	['TIM beta/alpha-barrel', 'Domain of alpha and beta subunits of F1 ATP synthase-like']	['8-235', '228-358']	2	2	alr8-235		-1.74708	-1.74708	1.30768	0.814816
P0A6B4	alr	[R].AGGITKPVLLLEGFF.[D]	F82	['cytosol']	['Alr.2']	["pyridoxal 5'-phosphate"]	N	586	39.153	0.0380988	2	1	6.711	['TIM beta/alpha-barrel', 'Domain of alpha and beta subunits of F1 ATP synthase-like']	['8-235', '228-358']	2	2	alr8-235	75	-1.32257	-1.32257	1.31758	0.720931
P0A6B4	alr	[T].SSLIAVR.[E]	S239	['cytosol']	['Alr.2']	["pyridoxal 5'-phosphate"]	N	586	39.153	0.0380988	2	1	6.711	['TIM beta/alpha-barrel', 'Domain of alpha and beta subunits of F1 ATP synthase-like']	['8-235', '228-358']	2	2	alr228-358	12	0.830824	0.830824	1.32864	0.143447
P0A6B4	alr	[K].ANAYGHGLLETAR.[T]	[35-47]	['cytosol']	['Alr.2']	["pyridoxal 5'-phosphate"]	N	586	39.153	0.0380988	2	1	6.711	['TIM beta/alpha-barrel', 'Domain of alpha and beta subunits of F1 ATP synthase-like']	['8-235', '228-358']	2	2	alr8-235		-1.01969	-1.01969	1.5224	0
P0A6B4	alr	[R].LGVRPEQAEAF.[Y]	F140	['cytosol']	['Alr.2']	["pyridoxal 5'-phosphate"]	N	586	39.153	0.0380988	2	1	6.711	['TIM beta/alpha-barrel', 'Domain of alpha and beta subunits of F1 ATP synthase-like']	['8-235', '228-358']	2	2	alr8-235	133	0.689822	0.689822	1.65869	0.105632
P0A6B4	alr	[N].AYGHGLLETAR.[T]	A37	['cytosol']	['Alr.2']	["pyridoxal 5'-phosphate"]	N	586	39.153	0.0380988	2	1	6.711	['TIM beta/alpha-barrel', 'Domain of alpha and beta subunits of F1 ATP synthase-like']	['8-235', '228-358']	2	2	alr8-235	30	-0.727738	-0.727738	2.13544	0.117617
P0A6B4	alr	[R].QPVNIVSHF.[A]	F160	['cytosol']	['Alr.2']	["pyridoxal 5'-phosphate"]	N	586	39.153	0.0380988	2	1	6.711	['TIM beta/alpha-barrel', 'Domain of alpha and beta subunits of F1 ATP synthase-like']	['8-235', '228-358']	2	2	alr8-235	153	2.04062	2.04062	2.76775	0.00605177
P0A6B4	alr	[R].LGVRPEQAEAFYHR.[L]	[130-143]	['cytosol']	['Alr.2']	["pyridoxal 5'-phosphate"]	N	586	39.153	0.0380988	2	1	6.711	['TIM beta/alpha-barrel', 'Domain of alpha and beta subunits of F1 ATP synthase-like']	['8-235', '228-358']	2	2	alr8-235		-1.86285	-1.86285	3.6535	0.291813
P32721	alsA	[R].QLADDGKVILMVSSELPEIITVCDRI.[A]	I479	['inner membrane', 'cytosol']	['AlsA.', 'AlsC.2', 'AlsB.']	None	N	?	56.745	?	4	3	7.123	['P-loop containing nucleoside triphosphate hydrolases', 'P-loop containing nucleoside triphosphate hydrolases']	['4-235', '259-504']	2	1	alsA259-504	221	-9.9307	-9.9307	0.908931	0
P39265	alsB	[K].VLVVGTDGIPEAR.[K]	[244-256]	['periplasmic space']	['AlsA.', 'AlsC.2', 'AlsB.']	None	N	81	32.91	0.00442652	4	3	6.672	['Periplasmic binding protein-like I']	['28-310']	1	1	alsB28-310		0.608491	0.608491	0.319529	0.526267
P32718	alsK	[S].WDVVENR.[L]	W122	['cytosol']	Monomer	None	Y	12	33.821	0.000673933	1	1	6.68	['Ribonuclease H-like motif']	['8-301']	1	1	alsK8-301	115	0.325951	0.325951	0.225332	0.450501
P32718	alsK	[L].ENTLNCPVEFSR.[D]	E103	['cytosol']	Monomer	None	Y	12	33.821	0.000673933	1	1	6.68	['Ribonuclease H-like motif']	['8-301']	1	1	alsK8-301	96	0.782153	0.782153	1.63823	0.103463
P26365	amiB	[R].TVALDIK.[Q]	[58-64]	['periplasmic space']	Monomer	None	N	343	47.985	0.0273306	1	1	9.475	['Phosphorylase/hydrolase-like']	['192-288+340-416']	1	1	amiBLNK		0.91987	0.91987	1.04628	0.146917
P26365	amiB	[K].RVETPAVVAPR.[V]	[142-152]	['periplasmic space']	Monomer	None	N	343	47.985	0.0273306	1	1	9.475	['Phosphorylase/hydrolase-like']	['192-288+340-416']	1	1	amiBLNK		1.42714	1.42714	1.7951	0.131807
P63883	amiC	[R].VVVDIEDVNLNSVLK.[G]	[71-85]	['periplasmic space']	Monomer	None	N	410	45.634	0.0310686	1	1	9.839	['Phosphorylase/hydrolase-like']	['188-284+331-407']	1	1	amiCLNK		0.947804	0.947804	1.3395	0.155961
P0AE12	amn	[Y].ITSGELPDENAR.[K]	I36	['cytosol']	['Amn.6']	None	N	521	53.995	0.0467133	6	1	6.034	['Phosphorylase/hydrolase-like']	['9-484']	1	1	amn9-484	28	0.346907	0.346907	0.18312	0.294358
P0AE12	amn	[R].DDHVLDAVLPPDIPIPSIAEVQR.[A]	[327-349]	['cytosol']	['Amn.6']	None	N	521	53.995	0.0467133	6	1	6.034	['Phosphorylase/hydrolase-like']	['9-484']	1	1	amn9-484		-8.24054	-8.24054	0.918469	0
P00811	ampC	[K].AVHVSPGALDAEAYGVK.[S]	[224-240]	['periplasmic space']	Monomer	None	N	587	41.556	0.0405061	1	1	8.851	['beta-lactamase/transpeptidase-like']	['22-376']	1	1	ampC22-376		0.414381	0.414381	0.422243	0.308287
P00811	ampC	[R].WVQSNLKPLDINEK.[T]	[249-262]	['periplasmic space']	Monomer	None	N	587	41.556	0.0405061	1	1	8.851	['beta-lactamase/transpeptidase-like']	['22-376']	1	1	ampC22-376		-0.6872	-0.6872	0.623911	0.281272
P00811	ampC	[K].AITPPTPAVR.[A]	[316-325]	['periplasmic space']	Monomer	None	N	587	41.556	0.0405061	1	1	8.851	['beta-lactamase/transpeptidase-like']	['22-376']	1	1	ampC22-376		0.895811	0.895811	0.885541	0.26389
P00811	ampC	[Y].TAGGLPLQVPDEVK.[S]	T129	['periplasmic space']	Monomer	None	N	587	41.556	0.0405061	1	1	8.851	['beta-lactamase/transpeptidase-like']	['22-376']	1	1	ampC22-376	108	10.1102	10.1102	1.09402	0.427222
P00811	ampC	[R].VDAAWQILNALQ.[-]	[366-377]	['periplasmic space']	Monomer	None	N	587	41.556	0.0405061	1	1	8.851	['beta-lactamase/transpeptidase-like']	['22-376']	1	1	ampCLNK		-2.11158	-2.11158	2.02012	0.215139
P0AD70	ampH	[R].SYGETRPGNNVRPQLDSVVR.[I]	[65-84]	['periplasmic space', 'inner membrane']	Monomer	None	N	460	41.849	0.0319663	1	1	9.616	['beta-lactamase/transpeptidase-like']	['33-361']	1	1	ampH33-361		-0.0116996	-0.0116996	0.00432443	0.521304
P0AD70	ampH	[A].AQPITEPEFASDIVDR.[Y]	A22	['periplasmic space', 'inner membrane']	Monomer	None	N	460	41.849	0.0319663	1	1	9.616	['beta-lactamase/transpeptidase-like']	['33-361']	1	1	ampHLNK		1.40199	1.40199	1.53208	0.171303
P0A962	ansA	[K].AFLQELQEASDR.[G]	[252-263]	['cytosol']	['AnsA.4']	None	N	1699	37.127	0.104745	4	1	5.567	['Glutaminase/Asparaginase']	['3-335']	1	1	ansA3-335		0.0601324	0.0601324	0.0382185	0.132862
P0A962	ansA	[R].SDGQINLLNAL.[Y]	L136	['cytosol']	['AnsA.4']	None	N	1699	37.127	0.104745	4	1	5.567	['Glutaminase/Asparaginase']	['3-335']	1	1	ansA3-335	134	-0.70721	-0.70721	0.355081	0.939355
P0A962	ansA	[R].SEQGYIPVSGHLQR.[Q]	[20-33]	['cytosol']	['AnsA.4']	None	N	1699	37.127	0.104745	4	1	5.567	['Glutaminase/Asparaginase']	['3-335']	1	1	ansA3-335		-0.218678	-0.218678	0.369174	0.167218
P0A962	ansA	[K].AHADGFDAFASPNLPPLLEAGIHIR.[R]	[164-188]	['cytosol']	['AnsA.4']	None	N	1699	37.127	0.104745	4	1	5.567	['Glutaminase/Asparaginase']	['3-335']	1	1	ansA3-335		-1.2418	-1.2418	0.846547	0.432286
P0A962	ansA	[F].ASPNLPPLLEAGIHIR.[R]	A173	['cytosol']	['AnsA.4']	None	N	1699	37.127	0.104745	4	1	5.567	['Glutaminase/Asparaginase']	['3-335']	1	1	ansA3-335	171	1.22335	1.22335	1.20503	0.15259
P0A962	ansA	[F].MLENLGKPVIVTGSQIPLAELR.[S]	M104	['cytosol']	['AnsA.4']	None	N	1699	37.127	0.104745	4	1	5.567	['Glutaminase/Asparaginase']	['3-335']	1	1	ansA3-335	102	10.348	10.348	1.23867	0.355067
P0A962	ansA	[Y].LLSQELDTETIR.[K]	L312	['cytosol']	['AnsA.4']	None	N	1699	37.127	0.104745	4	1	5.567	['Glutaminase/Asparaginase']	['3-335']	1	1	ansA3-335	310	3.16106	3.16106	1.49496	0.239288
P0A962	ansA	[T].GSQIPLAELR.[S]	G116	['cytosol']	['AnsA.4']	None	N	1699	37.127	0.104745	4	1	5.567	['Glutaminase/Asparaginase']	['3-335']	1	1	ansA3-335	114	9.72343	9.72343	1.52331	0.250197
P0A962	ansA	[K].AHYDDYDGFVIL.[H]	L88	['cytosol']	['AnsA.4']	None	N	1699	37.127	0.104745	4	1	5.567	['Glutaminase/Asparaginase']	['3-335']	1	1	ansA3-335	86	8.5934	8.5934	1.55912	0.239314
P0A962	ansA	[T].IYPGISADVVR.[N]	I217	['cytosol']	['AnsA.4']	None	N	1699	37.127	0.104745	4	1	5.567	['Glutaminase/Asparaginase']	['3-335']	1	1	ansA3-335	215	11.3581	11.3581	1.62688	0.221162
P0A962	ansA	[K].AHADGFDAF.[A]	F172	['cytosol']	['AnsA.4']	None	N	1699	37.127	0.104745	4	1	5.567	['Glutaminase/Asparaginase']	['3-335']	1	1	ansA3-335	170	2.48777	2.48777	1.6442	0.18443
P0A962	ansA	[K].AHYDDYDGFVILH.[G]	H89	['cytosol']	['AnsA.4']	None	N	1699	37.127	0.104745	4	1	5.567	['Glutaminase/Asparaginase']	['3-335']	1	1	ansA3-335	87	2.43486	2.43486	2.59576	0.101376
P0A962	ansA	[Q].RSEQGYIPVSGHLQR.[Q]	R19	['cytosol']	['AnsA.4']	None	N	1699	37.127	0.104745	4	1	5.567	['Glutaminase/Asparaginase']	['3-335']	1	1	ansA3-335	17	2.13743	2.13743	2.90182	0.164201
P62672	apaG	[R].LAVPTLIH.[-]	[118-125]	['periplasmic space']	Monomer	None	N	113	13.867	0.00260202	1	1	4.578	['Immunoglobulin-like beta-sandwich']	['5-125']	1	1	apaG5-125		1.3925	1.3925	2.75543	0.0441672
P05637	apaH	[K].QYFVQPSNR.[H]	[262-270]	['cytosol']	Monomer	None	N	453	31.297	0.0235424	1	1	5.114	['Metallo-dependent phosphatases']	['1-259']	1	1	apaHLNK		1.96212	1.96212	0.766129	0.505376
P05637	apaH	[R].RQPLLQIDEEKK.[L]	[104-115]	['cytosol']	Monomer	None	N	453	31.297	0.0235424	1	1	5.114	['Metallo-dependent phosphatases']	['1-259']	1	1	apaH1-259		-9.42298	-9.42298	2.02868	0
P05637	apaH	[R].GPGSLDVLR.[Y]	[42-50]	['cytosol']	Monomer	None	N	453	31.297	0.0235424	1	1	5.114	['Metallo-dependent phosphatases']	['1-259']	1	1	apaH1-259		-9.83245	-9.83245	3.07157	0
P0AE22	aphA	[K].TFSPESEDYLKNPVFWEK.[M]	[87-104]	['periplasmic space']	['AphA.4']	['Mg2+']	N	274	26.104	0.011877	4	1	7.254	['HAD-like']	['31-237']	1	1	aphA31-237		0.268923	0.268923	1.64025	0.0120739
P0AE22	aphA	[R].RGDAIFFVTGR.[S]	[129-139]	['periplasmic space']	['AphA.4']	['Mg2+']	N	274	26.104	0.011877	4	1	7.254	['HAD-like']	['31-237']	1	1	aphA31-237		-9.00193	-9.00193	1.93926	0
P0AE22	aphA	[R].IFYGDSDNDITAAR.[D]	[188-201]	['periplasmic space']	['AphA.4']	['Mg2+']	N	274	26.104	0.011877	4	1	7.254	['HAD-like']	['31-237']	1	1	aphA31-237		-9.86839	-9.86839	2.18545	0
P07102	appA	[A].GFTQIVNEAR.[I]	G417	['periplasmic space']	['AppA.2']	None	N	16	47.057	0.00125024	2	1	6.39	['Phosphoglycerate mutase-like']	['26-429']	1	1	appA26-429	392	0.283688	0.283688	0.881841	0.102335
P07102	appA	[K].LESVVIVSR.[H]	[30-38]	['periplasmic space']	['AppA.2']	None	N	16	47.057	0.00125024	2	1	6.39	['Phosphoglycerate mutase-like']	['26-429']	1	1	appA26-429		-0.399871	-0.399871	1.30638	0.0508212
P07102	appA	[R].GGELIAYLGHYQR.[Q]	[73-85]	['periplasmic space']	['AppA.2']	None	N	16	47.057	0.00125024	2	1	6.39	['Phosphoglycerate mutase-like']	['26-429']	1	1	appA26-429		-1.08997	-1.08997	1.3084	0.134389
P07102	appA	[R].VLNFPQSNLCLKR.[E]	[191-203]	['periplasmic space']	['AppA.2']	None	N	16	47.057	0.00125024	2	1	6.39	['Phosphoglycerate mutase-like']	['26-429']	1	1	appA26-429		-1.51375	-1.51375	1.34058	0.112902
P07102	appA	[R].ATPLLDLIK.[T]	[290-298]	['periplasmic space']	['AppA.2']	None	N	16	47.057	0.00125024	2	1	6.39	['Phosphoglycerate mutase-like']	['26-429']	1	1	appA26-429		-1.08522	-1.08522	2.16959	0.217455
P07102	appA	[K].KGCPQSGQVAIIADVDER.[T]	[97-114]	['periplasmic space']	['AppA.2']	None	N	16	47.057	0.00125024	2	1	6.39	['Phosphoglycerate mutase-like']	['26-429']	1	1	appA26-429		3.7676	3.7676	2.27594	0.118173
P07102	appA	[R].LVADGLLAK.[K]	[88-96]	['periplasmic space']	['AppA.2']	None	N	16	47.057	0.00125024	2	1	6.39	['Phosphoglycerate mutase-like']	['26-429']	1	1	appA26-429		-0.992664	-0.992664	2.73019	0.192679
P07102	appA	[K].LGWLTPR.[G]	[66-72]	['periplasmic space']	['AppA.2']	None	N	16	47.057	0.00125024	2	1	6.39	['Phosphoglycerate mutase-like']	['26-429']	1	1	appA26-429		-1.25517	-1.25517	2.92527	0.238956
P07102	appA	[K].LTLAGCEER.[N]	[399-407]	['periplasmic space']	['AppA.2']	None	N	16	47.057	0.00125024	2	1	6.39	['Phosphoglycerate mutase-like']	['26-429']	1	1	appA26-429		-1.64372	-1.64372	3.04707	0.0209497
P07102	appA	[R].AGGSIADFTGHR.[Q]	[170-181]	['periplasmic space']	['AppA.2']	None	N	16	47.057	0.00125024	2	1	6.39	['Phosphoglycerate mutase-like']	['26-429']	1	1	appA26-429		-1.55051	-1.55051	3.70632	0.199851
P26458	appB	[K].TVGVIHLR.[S]	[192-199]	['inner membrane']	['AppC.', 'AppB.']	None	N	?	42.424	?	2	2	8.439	Unknown		0	0	appB		-0.707165	-0.707165	0.571479	0.558395
P69503	apt	[I].QDYPKPGILFR.[D]	Q19	['cytosol']	['Apt.2']	['Mg2+']	N	15434	19.859	0.508962	2	1	5.139	['PRTase-like']	['12-180']	1	1	apt12-180	8	-0.231566	-0.231566	0.208254	0.397006
P69503	apt	[V].GFVPVRKPGKLPR.[E]	G81	['cytosol']	['Apt.2']	['Mg2+']	N	15434	19.859	0.508962	2	1	5.139	['PRTase-like']	['12-180']	1	1	apt12-180	70	-0.286852	-0.286852	0.213963	0.510912
P69503	apt	[R].LGGEVADAA.[F]	A153	['cytosol']	['Apt.2']	['Mg2+']	N	15434	19.859	0.508962	2	1	5.139	['PRTase-like']	['12-180']	1	1	apt12-180	142	-0.704657	-0.704657	0.296137	0.347495
P69503	apt	[L].GVGFVPVRKPGKLPR.[E]	G79	['cytosol']	['Apt.2']	['Mg2+']	N	15434	19.859	0.508962	2	1	5.139	['PRTase-like']	['12-180']	1	1	apt12-180	68	-0.568424	-0.568424	0.637313	0.407881
P69503	apt	[R].DVTSLLEDPKAYAL.[S]	L43	['cytosol']	['Apt.2']	['Mg2+']	N	15434	19.859	0.508962	2	1	5.139	['PRTase-like']	['12-180']	1	1	apt12-180	32	-2.33517	-2.33517	0.791476	0.0487555
P69503	apt	[L].SIDLLVER.[Y]	S44	['cytosol']	['Apt.2']	['Mg2+']	N	15434	19.859	0.508962	2	1	5.139	['PRTase-like']	['12-180']	1	1	apt12-180	33	-0.289076	-0.289076	0.806928	0.153206
P69503	apt	[F].LFGAPVALGLGVGFVPVRKPGKLPR.[E]	L69	['cytosol']	['Apt.2']	['Mg2+']	N	15434	19.859	0.508962	2	1	5.139	['PRTase-like']	['12-180']	1	1	apt12-180	58	-9.30769	-9.30769	0.83641	0
P69503	apt	[L].GLGVGFVPVRKPGKLPR.[E]	G77	['cytosol']	['Apt.2']	['Mg2+']	N	15434	19.859	0.508962	2	1	5.139	['PRTase-like']	['12-180']	1	1	apt12-180	66	0.440552	0.440552	0.857737	0.122331
P69503	apt	[R].LGGEVADAAFIINLFDLGGEQR.[L]	[145-166]	['cytosol']	['Apt.2']	['Mg2+']	N	15434	19.859	0.508962	2	1	5.139	['PRTase-like']	['12-180']	1	1	apt12-180		-8.86722	-8.86722	0.872123	0
P69503	apt	[N].LFDLGGEQRLEK.[Q]	L158	['cytosol']	['Apt.2']	['Mg2+']	N	15434	19.859	0.508962	2	1	5.139	['PRTase-like']	['12-180']	1	1	apt12-180	147	-3.96375	-3.96375	0.876059	0.0624355
P69503	apt	[L].GLGVGFVPVR.[K]	G77	['cytosol']	['Apt.2']	['Mg2+']	N	15434	19.859	0.508962	2	1	5.139	['PRTase-like']	['12-180']	1	1	apt12-180	66	0.533108	0.533108	0.887858	0.122755
P69503	apt	[R].DVTSLLEDPKAY.[A]	Y41	['cytosol']	['Apt.2']	['Mg2+']	N	15434	19.859	0.508962	2	1	5.139	['PRTase-like']	['12-180']	1	1	apt12-180	30	0.956788	0.956788	0.902255	0.273771
P69503	apt	[R].RLGGEVADAA.[F]	A153	['cytosol']	['Apt.2']	['Mg2+']	N	15434	19.859	0.508962	2	1	5.139	['PRTase-like']	['12-180']	1	1	apt12-180	142	-0.649418	-0.649418	0.916956	0.321833
P69503	apt	[R].DVTSLLEDPKAYALSIDLLVER.[Y]	[30-51]	['cytosol']	['Apt.2']	['Mg2+']	N	15434	19.859	0.508962	2	1	5.139	['PRTase-like']	['12-180']	1	1	apt12-180		-5.44839	-5.44839	0.93894	0
P69503	apt	[K].VLVVDDLLATGGTIEAT.[V]	T138	['cytosol']	['Apt.2']	['Mg2+']	N	15434	19.859	0.508962	2	1	5.139	['PRTase-like']	['12-180']	1	1	apt12-180	127	1.44686	1.44686	1.0842	0.275871
P69503	apt	[F].IINLFDLGGEQR.[L]	I155	['cytosol']	['Apt.2']	['Mg2+']	N	15434	19.859	0.508962	2	1	5.139	['PRTase-like']	['12-180']	1	1	apt12-180	144	9.05339	9.05339	1.08813	0.430098
P69503	apt	[R].RLGGEVADAAFIINLFDLGGEQR.[L]	[144-166]	['cytosol']	['Apt.2']	['Mg2+']	N	15434	19.859	0.508962	2	1	5.139	['PRTase-like']	['12-180']	1	1	apt12-180		-9.4557	-9.4557	1.09856	0
P69503	apt	[Y].DLEYGTDQLEIHVDAIKPGDK.[V]	D101	['cytosol']	['Apt.2']	['Mg2+']	N	15434	19.859	0.508962	2	1	5.139	['PRTase-like']	['12-180']	1	1	apt12-180	90	10.607	10.607	1.18712	0.379042
P69503	apt	[R].RLGGEVADAAFIIN.[L]	N157	['cytosol']	['Apt.2']	['Mg2+']	N	15434	19.859	0.508962	2	1	5.139	['PRTase-like']	['12-180']	1	1	apt12-180	146	-1.92904	-1.92904	1.21138	0.40406
P69503	apt	[K].SIQDYPKPGILF.[R]	F28	['cytosol']	['Apt.2']	['Mg2+']	N	15434	19.859	0.508962	2	1	5.139	['PRTase-like']	['12-180']	1	1	apt12-180	17	9.69301	9.69301	1.21646	0.485776
P69503	apt	[K].VLVVDDLLAT.[G]	T131	['cytosol']	['Apt.2']	['Mg2+']	N	15434	19.859	0.508962	2	1	5.139	['PRTase-like']	['12-180']	1	1	apt12-180	120	10.8037	10.8037	1.31889	0.321299
P69503	apt	[F].RDVTSLLEDPK.[A]	R29	['cytosol']	['Apt.2']	['Mg2+']	N	15434	19.859	0.508962	2	1	5.139	['PRTase-like']	['12-180']	1	1	apt12-180	18	10.3553	10.3553	1.59761	0.365931
P69503	apt	[N].LFDLGGEQR.[L]	L158	['cytosol']	['Apt.2']	['Mg2+']	N	15434	19.859	0.508962	2	1	5.139	['PRTase-like']	['12-180']	1	1	apt12-180	147	-1.62868	-1.62868	1.65328	0.623678
P69503	apt	[R].GFLFGAPVALGLGVGFVPVRKPGKLPR.[E]	[67-93]	['cytosol']	['Apt.2']	['Mg2+']	N	15434	19.859	0.508962	2	1	5.139	['PRTase-like']	['12-180']	1	1	apt12-180		-9.83519	-9.83519	1.67943	0
P69503	apt	[R].GFLFGAPVAL.[G]	L76	['cytosol']	['Apt.2']	['Mg2+']	N	15434	19.859	0.508962	2	1	5.139	['PRTase-like']	['12-180']	1	1	apt12-180	65	-1.53589	-1.53589	1.76547	0.257172
P69503	apt	[Y].SLVPFPGH.[-]	S176	['cytosol']	['Apt.2']	['Mg2+']	N	15434	19.859	0.508962	2	1	5.139	['PRTase-like']	['12-180']	1	1	apt12-180	165	0.640583	0.640583	1.78586	0.0919636
P69503	apt	[L].GVGFVPVR.[K]	G79	['cytosol']	['Apt.2']	['Mg2+']	N	15434	19.859	0.508962	2	1	5.139	['PRTase-like']	['12-180']	1	1	apt12-180	68	1.15205	1.15205	1.87146	0.139481
P69503	apt	[T].SYSLVPFPGH.[-]	S174	['cytosol']	['Apt.2']	['Mg2+']	N	15434	19.859	0.508962	2	1	5.139	['PRTase-like']	['12-180']	1	1	apt12-180	163	-1.01909	-1.01909	1.9543	0.0745638
P69503	apt	[L].FRDVTSLLEDPK.[A]	F28	['cytosol']	['Apt.2']	['Mg2+']	N	15434	19.859	0.508962	2	1	5.139	['PRTase-like']	['12-180']	1	1	apt12-180	17	8.915	8.915	1.99536	0.142971
P69503	apt	[K].QGITSYSLVPFPGH.[-]	[170-183]	['cytosol']	['Apt.2']	['Mg2+']	N	15434	19.859	0.508962	2	1	5.139	['PRTase-like']	['12-180']	1	1	aptLNK		-8.8682	-8.8682	2.01935	0
P69503	apt	[R].GFLFGAPVALGL.[G]	L78	['cytosol']	['Apt.2']	['Mg2+']	N	15434	19.859	0.508962	2	1	5.139	['PRTase-like']	['12-180']	1	1	apt12-180	67	-2.23255	-2.23255	2.13221	0.566706
P69503	apt	[Y].ALSIDLLVER.[Y]	A42	['cytosol']	['Apt.2']	['Mg2+']	N	15434	19.859	0.508962	2	1	5.139	['PRTase-like']	['12-180']	1	1	apt12-180	31	1.7709	1.7709	2.26511	0.15358
P69503	apt	[R].DVTSLLEDPK.[A]	[30-39]	['cytosol']	['Apt.2']	['Mg2+']	N	15434	19.859	0.508962	2	1	5.139	['PRTase-like']	['12-180']	1	1	apt12-180		-1.50531	-1.50531	2.39157	0.466645
P69503	apt	[M].TATAQQLEYLK.[N]	T2	['cytosol']	['Apt.2']	['Mg2+']	N	15434	19.859	0.508962	2	1	5.139	['PRTase-like']	['12-180']	1	1	aptLNK		-0.850112	-0.850112	2.49845	0.0442016
P69503	apt	[K].VLVVDDLLATGGTIEATVK.[L]	[122-140]	['cytosol']	['Apt.2']	['Mg2+']	N	15434	19.859	0.508962	2	1	5.139	['PRTase-like']	['12-180']	1	1	apt12-180		-1.1627	-1.1627	2.62496	0.445453
P69503	apt	[R].LGGEVADAAFIIN.[L]	N157	['cytosol']	['Apt.2']	['Mg2+']	N	15434	19.859	0.508962	2	1	5.139	['PRTase-like']	['12-180']	1	1	apt12-180	146	-2.29677	-2.29677	2.79964	0.431921
P69503	apt	[Q].GITSYSLVPFPGH.[-]	G171	['cytosol']	['Apt.2']	['Mg2+']	N	15434	19.859	0.508962	2	1	5.139	['PRTase-like']	['12-180']	1	1	apt12-180	160	-11.2387	-11.2387	2.90564	0
P69503	apt	[K].SIQDYPKPGILFR.[D]	[17-29]	['cytosol']	['Apt.2']	['Mg2+']	N	15434	19.859	0.508962	2	1	5.139	['PRTase-like']	['12-180']	1	1	apt12-180		-1.08874	-1.08874	3.05178	0.1341
P0A9Q1	arcA	[R].SLIGPDGEQYKLPR.[S]	[150-163]	['cytosol']	Monomer	None	N	8000	27.292	0.362555	1	1	5.088	['Flavodoxin-like', 'DNA/RNA-binding 3-helical bundle']	['2-126', '136-234']	2	2	arcA136-234		0.215586	0.215586	0.0843632	0.355848
P0A9Q1	arcA	[R].DNEVDKILGLE.[I]	E94	['cytosol']	Monomer	None	N	8000	27.292	0.362555	1	1	5.088	['Flavodoxin-like', 'DNA/RNA-binding 3-helical bundle']	['2-126', '136-234']	2	2	arcA2-126	93	0.279368	0.279368	0.101833	0.567514
P0A9Q1	arcA	[Y].KFNGWELDINSR.[S]	K138	['cytosol']	Monomer	None	N	8000	27.292	0.362555	1	1	5.088	['Flavodoxin-like', 'DNA/RNA-binding 3-helical bundle']	['2-126', '136-234']	2	2	arcA136-234	3	-0.078845	-0.078845	0.105003	0.165607
P0A9Q1	arcA	[I].LGLEIGADDYITKPFNPR.[E]	L91	['cytosol']	Monomer	None	N	8000	27.292	0.362555	1	1	5.088	['Flavodoxin-like', 'DNA/RNA-binding 3-helical bundle']	['2-126', '136-234']	2	2	arcA2-126	90	-0.443449	-0.443449	0.179328	0.614475
P0A9Q1	arcA	[K].HFESTPDTPEIIAT.[I]	T224	['cytosol']	Monomer	None	N	8000	27.292	0.362555	1	1	5.088	['Flavodoxin-like', 'DNA/RNA-binding 3-helical bundle']	['2-126', '136-234']	2	2	arcA136-234	89	0.206197	0.206197	0.217565	0.269595
P0A9Q1	arcA	[H].ILIVEDELVTR.[N]	I6	['cytosol']	Monomer	None	N	8000	27.292	0.362555	1	1	5.088	['Flavodoxin-like', 'DNA/RNA-binding 3-helical bundle']	['2-126', '136-234']	2	2	arcA2-126	5	1.20347	1.20347	0.402095	0.662559
P0A9Q1	arcA	[K].ILGLEIGADDYITKPFNPR.[E]	[90-108]	['cytosol']	Monomer	None	N	8000	27.292	0.362555	1	1	5.088	['Flavodoxin-like', 'DNA/RNA-binding 3-helical bundle']	['2-126', '136-234']	2	2	arcA2-126		1.44974	1.44974	0.486621	0.695143
P0A9Q1	arcA	[L].IVEDELVTR.[N]	I8	['cytosol']	Monomer	None	N	8000	27.292	0.362555	1	1	5.088	['Flavodoxin-like', 'DNA/RNA-binding 3-helical bundle']	['2-126', '136-234']	2	2	arcA2-126	7	0.854069	0.854069	0.51347	0.419957
P0A9Q1	arcA	[-].MQTPHILIVEDELVTR.[N]	[1-16]	['cytosol']	Monomer	None	N	8000	27.292	0.362555	1	1	5.088	['Flavodoxin-like', 'DNA/RNA-binding 3-helical bundle']	['2-126', '136-234']	2	2	arcALNK		0.545177	0.545177	0.591391	0.200653
P0A9Q1	arcA	[R].DNEVDKILGLEIGADDYITKPFNPR.[E]	[84-108]	['cytosol']	Monomer	None	N	8000	27.292	0.362555	1	1	5.088	['Flavodoxin-like', 'DNA/RNA-binding 3-helical bundle']	['2-126', '136-234']	2	2	arcA2-126		1.4998	1.4998	0.650725	0.533507
P0A9Q1	arcA	[M].DINLPGKNGLLLAR.[E]	D54	['cytosol']	Monomer	None	N	8000	27.292	0.362555	1	1	5.088	['Flavodoxin-like', 'DNA/RNA-binding 3-helical bundle']	['2-126', '136-234']	2	2	arcA2-126	53	1.57441	1.57441	0.722369	0.480312
P0A9Q1	arcA	[K].NGLLLAR.[E]	[61-67]	['cytosol']	Monomer	None	N	8000	27.292	0.362555	1	1	5.088	['Flavodoxin-like', 'DNA/RNA-binding 3-helical bundle']	['2-126', '136-234']	2	2	arcA2-126		1.27729	1.27729	0.792106	0.393055
P0A9Q1	arcA	[I].VEDELVTR.[N]	V9	['cytosol']	Monomer	None	N	8000	27.292	0.362555	1	1	5.088	['Flavodoxin-like', 'DNA/RNA-binding 3-helical bundle']	['2-126', '136-234']	2	2	arcA2-126	8	1.22692	1.22692	0.957997	0.173691
P0A9Q1	arcA	[-].MQTPHIL.[I]	L7	['cytosol']	Monomer	None	N	8000	27.292	0.362555	1	1	5.088	['Flavodoxin-like', 'DNA/RNA-binding 3-helical bundle']	['2-126', '136-234']	2	2	arcA2-126	6	2.6474	2.6474	1.35739	0.265814
P0A9Q1	arcA	[N].LVIMDINLPGK.[N]	L50	['cytosol']	Monomer	None	N	8000	27.292	0.362555	1	1	5.088	['Flavodoxin-like', 'DNA/RNA-binding 3-helical bundle']	['2-126', '136-234']	2	2	arcA2-126	49	8.40387	8.40387	1.44942	0.273112
P0A9Q1	arcA	[K].SIFEAEGYDVF.[E]	F31	['cytosol']	Monomer	None	N	8000	27.292	0.362555	1	1	5.088	['Flavodoxin-like', 'DNA/RNA-binding 3-helical bundle']	['2-126', '136-234']	2	2	arcA2-126	30	1.80235	1.80235	1.61796	0.166626
P0A9Q1	arcA	[R].SLIGPDGEQYK.[L]	[150-160]	['cytosol']	Monomer	None	N	8000	27.292	0.362555	1	1	5.088	['Flavodoxin-like', 'DNA/RNA-binding 3-helical bundle']	['2-126', '136-234']	2	2	arcA136-234		0.439632	0.439632	2.02156	0.0446236
P0A9Q1	arcA	[M].LHFCENPGK.[I]	L170	['cytosol']	Monomer	None	N	8000	27.292	0.362555	1	1	5.088	['Flavodoxin-like', 'DNA/RNA-binding 3-helical bundle']	['2-126', '136-234']	2	2	arcA136-234	35	-12.1285	-12.1285	2.33526	0
P0A9Q1	arcA	[R].DNEVDKILGL.[E]	L93	['cytosol']	Monomer	None	N	8000	27.292	0.362555	1	1	5.088	['Flavodoxin-like', 'DNA/RNA-binding 3-helical bundle']	['2-126', '136-234']	2	2	arcA2-126	92	2.4426	2.4426	3.35211	0.0780644
P0AEC3	arcB	[T].GIGLAVSR.[R]	G470	['inner membrane', 'cytosol']	['ArcB.2']	None	N	226	87.983	0.0330184	2	1	4.856	['ATPase domain of HSP90 chaperone/DNA topoisomerase II/histidine kinase', 'Four-helical up-and-down bundle', 'Flavodoxin-like', 'Profilin-like', 'ROP-like']	['336-503', '661-773', '526-647', '140-267', '269-347']	5	5	arcB336-503	135	-0.00930148	-0.00930148	0.018564	0.00963028
P0AEC3	arcB	[K].LITDGLAVFEK.[M]	[681-691]	['inner membrane', 'cytosol']	['ArcB.2']	None	N	226	87.983	0.0330184	2	1	4.856	['ATPase domain of HSP90 chaperone/DNA topoisomerase II/histidine kinase', 'Four-helical up-and-down bundle', 'Flavodoxin-like', 'Profilin-like', 'ROP-like']	['336-503', '661-773', '526-647', '140-267', '269-347']	5	5	arcB661-773		0.236817	0.236817	0.433726	0.156749
P0AEC3	arcB	[K].KGIVEEGHKI.[K]	I719	['inner membrane', 'cytosol']	['ArcB.2']	None	N	226	87.983	0.0330184	2	1	4.856	['ATPase domain of HSP90 chaperone/DNA topoisomerase II/histidine kinase', 'Four-helical up-and-down bundle', 'Flavodoxin-like', 'Profilin-like', 'ROP-like']	['336-503', '661-773', '526-647', '140-267', '269-347']	5	5	arcB661-773	59	1.23433	1.23433	0.712373	0.434505
P18335	argD	[K].YSDGFGPKPADIIHVPFNDLHAVK.[A]	[157-180]	['cytosol']	['ArgD.2']	["pyridoxal 5'-phosphate"]	N	637	43.767	0.0462951	2	1	5.922	['PLP-dependent transferase-like']	['20-401']	1	1	argD20-401		-0.0239391	-0.0239391	0.0202494	0.333809
P18335	argD	[R].ELCDQHQALLVFDEVQCGMGR.[T]	[214-234]	['cytosol']	['ArgD.2']	["pyridoxal 5'-phosphate"]	N	637	43.767	0.0462951	2	1	5.922	['PLP-dependent transferase-like']	['20-401']	1	1	argD20-401		-0.380603	-0.380603	0.357028	0.393612
P18335	argD	[K].IDQQYDVFSDIR.[G]	[325-336]	['cytosol']	['ArgD.2']	["pyridoxal 5'-phosphate"]	N	637	43.767	0.0462951	2	1	5.922	['PLP-dependent transferase-like']	['20-401']	1	1	argD20-401		-1.18178	-1.18178	0.982954	0.373268
P18335	argD	[F].DIINTPEVLEGIQAK.[R]	D300	['cytosol']	['ArgD.2']	["pyridoxal 5'-phosphate"]	N	637	43.767	0.0462951	2	1	5.922	['PLP-dependent transferase-like']	['20-401']	1	1	argD20-401	281	9.00596	9.00596	1.11819	0.413574
P18335	argD	[A].AFDIINTPEVLEGIQAK.[R]	A298	['cytosol']	['ArgD.2']	["pyridoxal 5'-phosphate"]	N	637	43.767	0.0462951	2	1	5.922	['PLP-dependent transferase-like']	['20-401']	1	1	argD20-401	279	1.97914	1.97914	1.85712	0.154462
P18335	argD	[T].AATPEFLQGLR.[E]	A203	['cytosol']	['ArgD.2']	["pyridoxal 5'-phosphate"]	N	637	43.767	0.0462951	2	1	5.922	['PLP-dependent transferase-like']	['20-401']	1	1	argD20-401	184	10.2393	10.2393	2.27681	0.103152
P0A6E4	argG	[Y].TANLGQPDEEDYDAIPR.[R]	T42	['cytosol']	['ArgG.4']	None	N	1296	49.898	0.107383	4	1	5.136	['Argininosuccinate synthetase, C-terminal domain', 'Adenine nucleotide alpha hydrolase-like']	['190-444', '3-186']	2	2	argG3-186	40	0.31886	0.31886	0.119238	0.398384
P0A6E4	argG	[Y].FNTTPLGR.[A]	F100	['cytosol']	['ArgG.4']	None	N	1296	49.898	0.107383	4	1	5.136	['Argininosuccinate synthetase, C-terminal domain', 'Adenine nucleotide alpha hydrolase-like']	['190-444', '3-186']	2	2	argG3-186	98	1.02583	1.02583	2.17168	0.102666
P11447	argH	[M].AALVLDGIQVK.[R]	A342	['cytosol']	Monomer	None	N	337	50.318	0.028158	1	1	4.994	['L-aspartase-like']	['13-452']	1	1	argH13-452	330	0.254551	0.254551	0.368039	0.200861
P11447	argH	[K].FSQVIDEDVYPILSLQ.[S]	Q428	['cytosol']	Monomer	None	N	337	50.318	0.028158	1	1	4.994	['L-aspartase-like']	['13-452']	1	1	argH13-452	416	0.866954	0.866954	0.371584	0.610433
P11667	argO	[R].IINLVVG.[C]	G188	['inner membrane']	Monomer	None	N	419	23.176	0.0161251	1	1	9.622	Unknown		0	0	argO		-1.36202	-1.36202	1.18141	0.584935
P0A8S1	argP	[R].LNLQVEDETR.[T]	[121-130]	['cytosol']	Monomer	None	N	789	33.472	0.0438539	1	1	6.532	['Periplasmic binding protein-like II', 'DNA/RNA-binding 3-helical bundle']	['92-289', '4-110']	2	2	argP92-289		-0.95222	-0.95222	0.854782	0.107048
P0A8S1	argP	[K].LGALDYLF.[V]	F166	['cytosol']	Monomer	None	N	789	33.472	0.0438539	1	1	6.532	['Periplasmic binding protein-like II', 'DNA/RNA-binding 3-helical bundle']	['92-289', '4-110']	2	2	argP92-289	75	9.87869	9.87869	0.974932	0.500499
P0A8S1	argP	[K].ELASGELIDLTPGLF.[Q]	F262	['cytosol']	Monomer	None	N	789	33.472	0.0438539	1	1	6.532	['Periplasmic binding protein-like II', 'DNA/RNA-binding 3-helical bundle']	['92-289', '4-110']	2	2	argP92-289	171	10.1364	10.1364	1.06285	0.445044
P0A6D0	argR	[A].LQEQGFDNINQSK.[V]	L33	['cytosol']	Monomer	None	N	3610	16.994	0.101871	1	1	4.79	['DNA/RNA-binding 3-helical bundle', 'DCoH-like']	['3-77', '82-151']	2	2	argR3-77	31	1.3959	1.3959	1.42289	0.186552
P11875	argS	[R].LVAEKNPDMPADELEK.[L]	[404-419]	['cytosol']	Monomer	['Mg2+']	Y	4901	64.683	0.52641	1	1	5.244	['Adenine nucleotide alpha hydrolase-like', 'Anticodon-binding domain of a subclass of class I aminoacyl-tRNA synthetases', 'RRF/tRNA synthetase additional domain-like']	['110-454', '454-577', '1-100']	3	3	argS110-454		-0.0214435	-0.0214435	0.0142741	0.213661
P11875	argS	[A].GAPADCEPQVR.[Q]	G19	['cytosol']	Monomer	['Mg2+']	Y	4901	64.683	0.52641	1	1	5.244	['Adenine nucleotide alpha hydrolase-like', 'Anticodon-binding domain of a subclass of class I aminoacyl-tRNA synthetases', 'RRF/tRNA synthetase additional domain-like']	['110-454', '454-577', '1-100']	3	3	argS1-100	19	-0.0811982	-0.0811982	0.0164085	0.149457
P11875	argS	[K].AEIDEEQLAAAPVIIREDR.[E]	[474-492]	['cytosol']	Monomer	['Mg2+']	Y	4901	64.683	0.52641	1	1	5.244	['Adenine nucleotide alpha hydrolase-like', 'Anticodon-binding domain of a subclass of class I aminoacyl-tRNA synthetases', 'RRF/tRNA synthetase additional domain-like']	['110-454', '454-577', '1-100']	3	3	argS454-577		-0.567262	-0.567262	0.216074	0.294348
P11875	argS	[R].LGVATPEKQTIVVDYSAPNVAK.[E]	[105-126]	['cytosol']	Monomer	['Mg2+']	Y	4901	64.683	0.52641	1	1	5.244	['Adenine nucleotide alpha hydrolase-like', 'Anticodon-binding domain of a subclass of class I aminoacyl-tRNA synthetases', 'RRF/tRNA synthetase additional domain-like']	['110-454', '454-577', '1-100']	3	3	argSLNK		-0.738247	-0.738247	0.379339	0.136253
P11875	argS	[R].LGVATPEK.[Q]	[105-112]	['cytosol']	Monomer	['Mg2+']	Y	4901	64.683	0.52641	1	1	5.244	['Adenine nucleotide alpha hydrolase-like', 'Anticodon-binding domain of a subclass of class I aminoacyl-tRNA synthetases', 'RRF/tRNA synthetase additional domain-like']	['110-454', '454-577', '1-100']	3	3	argSLNK		-12.5996	-12.5996	0.468667	0
P11875	argS	[R].LNVTLTR.[D]	[246-252]	['cytosol']	Monomer	['Mg2+']	Y	4901	64.683	0.52641	1	1	5.244	['Adenine nucleotide alpha hydrolase-like', 'Anticodon-binding domain of a subclass of class I aminoacyl-tRNA synthetases', 'RRF/tRNA synthetase additional domain-like']	['110-454', '454-577', '1-100']	3	3	argS110-454		0.368142	0.368142	0.591501	0.187473
P11875	argS	[K].YRYETLHADRVLYYIDSR.[Q]	[323-340]	['cytosol']	Monomer	['Mg2+']	Y	4901	64.683	0.52641	1	1	5.244	['Adenine nucleotide alpha hydrolase-like', 'Anticodon-binding domain of a subclass of class I aminoacyl-tRNA synthetases', 'RRF/tRNA synthetase additional domain-like']	['110-454', '454-577', '1-100']	3	3	argS110-454		-5.05627	-5.05627	0.871774	0
P11875	argS	[K].LGLDTLGIETVERM.[-]	[564-577]	['cytosol']	Monomer	['Mg2+']	Y	4901	64.683	0.52641	1	1	5.244	['Adenine nucleotide alpha hydrolase-like', 'Anticodon-binding domain of a subclass of class I aminoacyl-tRNA synthetases', 'RRF/tRNA synthetase additional domain-like']	['110-454', '454-577', '1-100']	3	3	argS454-577		-0.988988	-0.988988	0.875633	0.250743
P11875	argS	[A].AGAPADCEPQVR.[Q]	A18	['cytosol']	Monomer	['Mg2+']	Y	4901	64.683	0.52641	1	1	5.244	['Adenine nucleotide alpha hydrolase-like', 'Anticodon-binding domain of a subclass of class I aminoacyl-tRNA synthetases', 'RRF/tRNA synthetase additional domain-like']	['110-454', '454-577', '1-100']	3	3	argS1-100	18	0.344495	0.344495	0.894256	0.123061
P11875	argS	[N].IFLDPAFLAEHVQQALASDR.[L]	I85	['cytosol']	Monomer	['Mg2+']	Y	4901	64.683	0.52641	1	1	5.244	['Adenine nucleotide alpha hydrolase-like', 'Anticodon-binding domain of a subclass of class I aminoacyl-tRNA synthetases', 'RRF/tRNA synthetase additional domain-like']	['110-454', '454-577', '1-100']	3	3	argS1-100	85	0.634055	0.634055	0.922056	0.197991
P11875	argS	[L].QFEETLTVVAR.[E]	Q502	['cytosol']	Monomer	['Mg2+']	Y	4901	64.683	0.52641	1	1	5.244	['Adenine nucleotide alpha hydrolase-like', 'Anticodon-binding domain of a subclass of class I aminoacyl-tRNA synthetases', 'RRF/tRNA synthetase additional domain-like']	['110-454', '454-577', '1-100']	3	3	argS454-577	49	2.9239	2.9239	1.13195	0.366152
P11875	argS	[A].EIDEEQLAAAPVIIREDR.[E]	E475	['cytosol']	Monomer	['Mg2+']	Y	4901	64.683	0.52641	1	1	5.244	['Adenine nucleotide alpha hydrolase-like', 'Anticodon-binding domain of a subclass of class I aminoacyl-tRNA synthetases', 'RRF/tRNA synthetase additional domain-like']	['110-454', '454-577', '1-100']	3	3	argS454-577	22	3.68114	3.68114	1.23654	0.429885
P11875	argS	[R].KAEIDEEQLAAAPVIIREDR.[E]	[473-492]	['cytosol']	Monomer	['Mg2+']	Y	4901	64.683	0.52641	1	1	5.244	['Adenine nucleotide alpha hydrolase-like', 'Anticodon-binding domain of a subclass of class I aminoacyl-tRNA synthetases', 'RRF/tRNA synthetase additional domain-like']	['110-454', '454-577', '1-100']	3	3	argS454-577		-0.607833	-0.607833	1.30636	0.12137
P11875	argS	[R].QLAEQVLTHLDLNGIASK.[V]	[57-74]	['cytosol']	Monomer	['Mg2+']	Y	4901	64.683	0.52641	1	1	5.244	['Adenine nucleotide alpha hydrolase-like', 'Anticodon-binding domain of a subclass of class I aminoacyl-tRNA synthetases', 'RRF/tRNA synthetase additional domain-like']	['110-454', '454-577', '1-100']	3	3	argS1-100		-1.09575	-1.09575	1.42922	0.503594
P11875	argS	[K].VEIAGPGFINIF.[L]	F86	['cytosol']	Monomer	['Mg2+']	Y	4901	64.683	0.52641	1	1	5.244	['Adenine nucleotide alpha hydrolase-like', 'Anticodon-binding domain of a subclass of class I aminoacyl-tRNA synthetases', 'RRF/tRNA synthetase additional domain-like']	['110-454', '454-577', '1-100']	3	3	argS1-100	86	1.09418	1.09418	1.43436	0.18711
P11875	argS	[F].SGFYEHCPILSAENEEVR.[N]	S531	['cytosol']	Monomer	['Mg2+']	Y	4901	64.683	0.52641	1	1	5.244	['Adenine nucleotide alpha hydrolase-like', 'Anticodon-binding domain of a subclass of class I aminoacyl-tRNA synthetases', 'RRF/tRNA synthetase additional domain-like']	['110-454', '454-577', '1-100']	3	3	argS454-577	78	12.3617	12.3617	1.94972	0.262616
P11875	argS	[K].LQSGDEYFR.[E]	[217-225]	['cytosol']	Monomer	['Mg2+']	Y	4901	64.683	0.52641	1	1	5.244	['Adenine nucleotide alpha hydrolase-like', 'Anticodon-binding domain of a subclass of class I aminoacyl-tRNA synthetases', 'RRF/tRNA synthetase additional domain-like']	['110-454', '454-577', '1-100']	3	3	argS110-454		-0.894552	-0.894552	2.06713	0.256131
P11875	argS	[L].AVESEGATVVFLDEFK.[N]	A278	['cytosol']	Monomer	['Mg2+']	Y	4901	64.683	0.52641	1	1	5.244	['Adenine nucleotide alpha hydrolase-like', 'Anticodon-binding domain of a subclass of class I aminoacyl-tRNA synthetases', 'RRF/tRNA synthetase additional domain-like']	['110-454', '454-577', '1-100']	3	3	argS110-454	169	1.9135	1.9135	2.06953	0.170231
P11875	argS	[R].STIIGDAAVR.[T]	[135-144]	['cytosol']	Monomer	['Mg2+']	Y	4901	64.683	0.52641	1	1	5.244	['Adenine nucleotide alpha hydrolase-like', 'Anticodon-binding domain of a subclass of class I aminoacyl-tRNA synthetases', 'RRF/tRNA synthetase additional domain-like']	['110-454', '454-577', '1-100']	3	3	argS110-454		-0.58521	-0.58521	2.20475	0.128752
P11875	argS	[K].QTIVVDYSAPNVAK.[E]	[113-126]	['cytosol']	Monomer	['Mg2+']	Y	4901	64.683	0.52641	1	1	5.244	['Adenine nucleotide alpha hydrolase-like', 'Anticodon-binding domain of a subclass of class I aminoacyl-tRNA synthetases', 'RRF/tRNA synthetase additional domain-like']	['110-454', '454-577', '1-100']	3	3	argS110-454		-1.08215	-1.08215	2.33932	0.313625
P11875	argS	[K].LGLDTLGIETVER.[M]	[564-576]	['cytosol']	Monomer	['Mg2+']	Y	4901	64.683	0.52641	1	1	5.244	['Adenine nucleotide alpha hydrolase-like', 'Anticodon-binding domain of a subclass of class I aminoacyl-tRNA synthetases', 'RRF/tRNA synthetase additional domain-like']	['110-454', '454-577', '1-100']	3	3	argS454-577		-1.31811	-1.31811	2.37542	0.385359
P11875	argS	[R].KAEIDEEQLAAAPVIIR.[E]	[473-489]	['cytosol']	Monomer	['Mg2+']	Y	4901	64.683	0.52641	1	1	5.244	['Adenine nucleotide alpha hydrolase-like', 'Anticodon-binding domain of a subclass of class I aminoacyl-tRNA synthetases', 'RRF/tRNA synthetase additional domain-like']	['110-454', '454-577', '1-100']	3	3	argS454-577		-1.13973	-1.13973	2.50854	0.265583
P11875	argS	[K].GLAVESEGATVVFLDEFK.[N]	[276-293]	['cytosol']	Monomer	['Mg2+']	Y	4901	64.683	0.52641	1	1	5.244	['Adenine nucleotide alpha hydrolase-like', 'Anticodon-binding domain of a subclass of class I aminoacyl-tRNA synthetases', 'RRF/tRNA synthetase additional domain-like']	['110-454', '454-577', '1-100']	3	3	argS110-454		-0.936878	-0.936878	2.59236	0.231386
P11875	argS	[K].VEIAGPGFIN.[I]	N84	['cytosol']	Monomer	['Mg2+']	Y	4901	64.683	0.52641	1	1	5.244	['Adenine nucleotide alpha hydrolase-like', 'Anticodon-binding domain of a subclass of class I aminoacyl-tRNA synthetases', 'RRF/tRNA synthetase additional domain-like']	['110-454', '454-577', '1-100']	3	3	argS1-100	84	1.65121	1.65121	2.62471	0.104561
P11875	argS	[K].KHYDEDEEFAER.[A]	[198-209]	['cytosol']	Monomer	['Mg2+']	Y	4901	64.683	0.52641	1	1	5.244	['Adenine nucleotide alpha hydrolase-like', 'Anticodon-binding domain of a subclass of class I aminoacyl-tRNA synthetases', 'RRF/tRNA synthetase additional domain-like']	['110-454', '454-577', '1-100']	3	3	argS110-454		-10.7287	-10.7287	2.71482	0
P11875	argS	[F].LDPAFLAEHVQQALASDR.[L]	L87	['cytosol']	Monomer	['Mg2+']	Y	4901	64.683	0.52641	1	1	5.244	['Adenine nucleotide alpha hydrolase-like', 'Anticodon-binding domain of a subclass of class I aminoacyl-tRNA synthetases', 'RRF/tRNA synthetase additional domain-like']	['110-454', '454-577', '1-100']	3	3	argS1-100	87	1.77687	1.77687	2.85287	0.134062
P11875	argS	[K].LANAVGIGAVK.[Y]	[420-430]	['cytosol']	Monomer	['Mg2+']	Y	4901	64.683	0.52641	1	1	5.244	['Adenine nucleotide alpha hydrolase-like', 'Anticodon-binding domain of a subclass of class I aminoacyl-tRNA synthetases', 'RRF/tRNA synthetase additional domain-like']	['110-454', '454-577', '1-100']	3	3	argS110-454		-1.17942	-1.17942	3.12355	0.211896
P11875	argS	[K].DGGYLYTTTDIACAK.[Y]	[308-322]	['cytosol']	Monomer	['Mg2+']	Y	4901	64.683	0.52641	1	1	5.244	['Adenine nucleotide alpha hydrolase-like', 'Anticodon-binding domain of a subclass of class I aminoacyl-tRNA synthetases', 'RRF/tRNA synthetase additional domain-like']	['110-454', '454-577', '1-100']	3	3	argS110-454		-2.22132	-2.22132	3.14851	0.380262
P11875	argS	[-].MNIQALLSEK.[V]	[1-10]	['cytosol']	Monomer	['Mg2+']	Y	4901	64.683	0.52641	1	1	5.244	['Adenine nucleotide alpha hydrolase-like', 'Anticodon-binding domain of a subclass of class I aminoacyl-tRNA synthetases', 'RRF/tRNA synthetase additional domain-like']	['110-454', '454-577', '1-100']	3	3	argS1-100		-1.73891	-1.73891	3.31249	0.0385111
P11875	argS	[R].TLEFLGHK.[V]	[145-152]	['cytosol']	Monomer	['Mg2+']	Y	4901	64.683	0.52641	1	1	5.244	['Adenine nucleotide alpha hydrolase-like', 'Anticodon-binding domain of a subclass of class I aminoacyl-tRNA synthetases', 'RRF/tRNA synthetase additional domain-like']	['110-454', '454-577', '1-100']	3	3	argS110-454		-1.69959	-1.69959	3.31629	0.308468
P11875	argS	[R].LVAEKNPDMPADELEKLANAVGIGAVK.[Y]	[404-430]	['cytosol']	Monomer	['Mg2+']	Y	4901	64.683	0.52641	1	1	5.244	['Adenine nucleotide alpha hydrolase-like', 'Anticodon-binding domain of a subclass of class I aminoacyl-tRNA synthetases', 'RRF/tRNA synthetase additional domain-like']	['110-454', '454-577', '1-100']	3	3	argS110-454		-1.87662	-1.87662	3.63272	0
P11875	argS	[K].HYDEDEEFAER.[A]	[199-209]	['cytosol']	Monomer	['Mg2+']	Y	4901	64.683	0.52641	1	1	5.244	['Adenine nucleotide alpha hydrolase-like', 'Anticodon-binding domain of a subclass of class I aminoacyl-tRNA synthetases', 'RRF/tRNA synthetase additional domain-like']	['110-454', '454-577', '1-100']	3	3	argS110-454		-0.480315	-0.480315	4.48112	0.025369
P09551	argT	[K].GSPIQPTLDSLK.[G]	[121-132]	['periplasmic space']	['HisQ.', 'HisP.2', 'HisM.', 'ArgT.']	None	N	427	27.992	0.0198477	5	4	5.481	['Periplasmic binding protein-like II']	['26-257']	1	1	argT26-257		-0.347391	-0.347391	0.532412	0.273293
P09551	argT	[R].IGTDTTYAPFSSK.[D]	[30-42]	['periplasmic space']	['HisQ.', 'HisP.2', 'HisM.', 'ArgT.']	None	N	427	27.992	0.0198477	5	4	5.481	['Periplasmic binding protein-like II']	['26-257']	1	1	argT26-257		1.89476	1.89476	0.664806	0.57991
P09551	argT	[K].YFGDGTGVGLR.[K]	[212-222]	['periplasmic space']	['HisQ.', 'HisP.2', 'HisM.', 'ArgT.']	None	N	427	27.992	0.0198477	5	4	5.481	['Periplasmic binding protein-like II']	['26-257']	1	1	argT26-257		-0.592726	-0.592726	0.710275	0.101588
P09551	argT	[K].KYFDFNVYGD.[-]	[251-260]	['periplasmic space']	['HisQ.', 'HisP.2', 'HisM.', 'ArgT.']	None	N	427	27.992	0.0198477	5	4	5.481	['Periplasmic binding protein-like II']	['26-257']	1	1	argTLNK		-1.06403	-1.06403	1.38318	0.389444
P09551	argT	[R].KDDAELTAAFNK.[A]	[223-234]	['periplasmic space']	['HisQ.', 'HisP.2', 'HisM.', 'ArgT.']	None	N	427	27.992	0.0198477	5	4	5.481	['Periplasmic binding protein-like II']	['26-257']	1	1	argT26-257		-0.947738	-0.947738	2.02006	0.198494
P77398	arnA	[R].GIPVYAPDNVNHPLWVER.[I]	[53-70]	['cytosol']	['ArnA.6']	None	N	74	74.289	0.00912862	6	1	6.538	['NAD(P)-binding Rossmann-fold domains', 'Formyltransferase', 'FMT C-terminal domain-like']	['317-652', '1-202', '205-304']	3	3	arnA1-202		-0.196804	-0.196804	0.11521	0.354386
P77398	arnA	[K].IDMQETIDETLDFFLR.[T]	[636-651]	['cytosol']	['ArnA.6']	None	N	74	74.289	0.00912862	6	1	6.538	['NAD(P)-binding Rossmann-fold domains', 'Formyltransferase', 'FMT C-terminal domain-like']	['317-652', '1-202', '205-304']	3	3	arnA317-652		0.302094	0.302094	0.265496	0.0339541
P77398	arnA	[F].NLHGSLLPK.[Y]	N102	['cytosol']	['ArnA.6']	None	N	74	74.289	0.00912862	6	1	6.538	['NAD(P)-binding Rossmann-fold domains', 'Formyltransferase', 'FMT C-terminal domain-like']	['317-652', '1-202', '205-304']	3	3	arnA1-202	102	1.08141	1.08141	0.507584	0.555798
P77398	arnA	[K].AQPGSVISVAPLLIAC.[G]	C269	['cytosol']	['ArnA.6']	None	N	74	74.289	0.00912862	6	1	6.538	['NAD(P)-binding Rossmann-fold domains', 'Formyltransferase', 'FMT C-terminal domain-like']	['317-652', '1-202', '205-304']	3	3	arnA205-304	65	0.680916	0.680916	0.54298	0.347955
P77398	arnA	[R].AVADPWPGAF.[S]	F232	['cytosol']	['ArnA.6']	None	N	74	74.289	0.00912862	6	1	6.538	['NAD(P)-binding Rossmann-fold domains', 'Formyltransferase', 'FMT C-terminal domain-like']	['317-652', '1-202', '205-304']	3	3	arnA205-304	28	1.35116	1.35116	0.662581	0.486168
P77398	arnA	[F].ELDFEENLR.[I]	E407	['cytosol']	['ArnA.6']	None	N	74	74.289	0.00912862	6	1	6.538	['NAD(P)-binding Rossmann-fold domains', 'Formyltransferase', 'FMT C-terminal domain-like']	['317-652', '1-202', '205-304']	3	3	arnA317-652	91	2.40493	2.40493	0.682689	0.627347
P77398	arnA	[K].RADAGAIVAQLR.[I]	[138-149]	['cytosol']	['ArnA.6']	None	N	74	74.289	0.00912862	6	1	6.538	['NAD(P)-binding Rossmann-fold domains', 'Formyltransferase', 'FMT C-terminal domain-like']	['317-652', '1-202', '205-304']	3	3	arnA1-202		-0.932577	-0.932577	0.743282	0.367725
P77398	arnA	[R].LLREDHYEVY.[G]	Y344	['cytosol']	['ArnA.6']	None	N	74	74.289	0.00912862	6	1	6.538	['NAD(P)-binding Rossmann-fold domains', 'Formyltransferase', 'FMT C-terminal domain-like']	['317-652', '1-202', '205-304']	3	3	arnA317-652	28	1.74669	1.74669	0.76974	0.482942
P77398	arnA	[R].IAQLSPDVIF.[S]	F80	['cytosol']	['ArnA.6']	None	N	74	74.289	0.00912862	6	1	6.538	['NAD(P)-binding Rossmann-fold domains', 'Formyltransferase', 'FMT C-terminal domain-like']	['317-652', '1-202', '205-304']	3	3	arnA1-202	80	4.41999	4.41999	0.793375	0.618212
P77398	arnA	[R].TPDDSFLEWHKPASVL.[H]	L217	['cytosol']	['ArnA.6']	None	N	74	74.289	0.00912862	6	1	6.538	['NAD(P)-binding Rossmann-fold domains', 'Formyltransferase', 'FMT C-terminal domain-like']	['317-652', '1-202', '205-304']	3	3	arnA205-304	13	1.93158	1.93158	0.81334	0.467021
P77398	arnA	[L].NLVEGSPIK.[L]	N518	['cytosol']	['ArnA.6']	None	N	74	74.289	0.00912862	6	1	6.538	['NAD(P)-binding Rossmann-fold domains', 'Formyltransferase', 'FMT C-terminal domain-like']	['317-652', '1-202', '205-304']	3	3	arnA317-652	202	2.00612	2.00612	0.822457	0.524758
P77398	arnA	[N].GFIGNHLTER.[L]	G325	['cytosol']	['ArnA.6']	None	N	74	74.289	0.00912862	6	1	6.538	['NAD(P)-binding Rossmann-fold domains', 'Formyltransferase', 'FMT C-terminal domain-like']	['317-652', '1-202', '205-304']	3	3	arnA317-652	9	2.77202	2.77202	0.825304	0.528285
P77398	arnA	[Q].LILNLVEGSPIK.[L]	L515	['cytosol']	['ArnA.6']	None	N	74	74.289	0.00912862	6	1	6.538	['NAD(P)-binding Rossmann-fold domains', 'Formyltransferase', 'FMT C-terminal domain-like']	['317-652', '1-202', '205-304']	3	3	arnA317-652	199	1.68701	1.68701	0.838016	0.41866
P77398	arnA	[R].APLNWVLVNGETETGVTLHR.[M]	[115-134]	['cytosol']	['ArnA.6']	None	N	74	74.289	0.00912862	6	1	6.538	['NAD(P)-binding Rossmann-fold domains', 'Formyltransferase', 'FMT C-terminal domain-like']	['317-652', '1-202', '205-304']	3	3	arnA1-202		-1.07538	-1.07538	0.844255	0.280168
P77398	arnA	[Q].ETIDETLDFFLR.[T]	E640	['cytosol']	['ArnA.6']	None	N	74	74.289	0.00912862	6	1	6.538	['NAD(P)-binding Rossmann-fold domains', 'Formyltransferase', 'FMT C-terminal domain-like']	['317-652', '1-202', '205-304']	3	3	arnA317-652	324	0.56732	0.56732	0.89452	0.0777994
P77398	arnA	[R].TPDDSFLEWHKPASVLH.[N]	H218	['cytosol']	['ArnA.6']	None	N	74	74.289	0.00912862	6	1	6.538	['NAD(P)-binding Rossmann-fold domains', 'Formyltransferase', 'FMT C-terminal domain-like']	['317-652', '1-202', '205-304']	3	3	arnA205-304	14	9.88477	9.88477	0.905399	0.550911
P77398	arnA	[R].IAIAPDDIAITL.[H]	L161	['cytosol']	['ArnA.6']	None	N	74	74.289	0.00912862	6	1	6.538	['NAD(P)-binding Rossmann-fold domains', 'Formyltransferase', 'FMT C-terminal domain-like']	['317-652', '1-202', '205-304']	3	3	arnA1-202	161	1.41394	1.41394	0.927662	0.340639
P77398	arnA	[R].HHFPPFAGFR.[V]	[592-601]	['cytosol']	['ArnA.6']	None	N	74	74.289	0.00912862	6	1	6.538	['NAD(P)-binding Rossmann-fold domains', 'Formyltransferase', 'FMT C-terminal domain-like']	['317-652', '1-202', '205-304']	3	3	arnA317-652		-1.31666	-1.31666	0.940264	0.471519
P77398	arnA	[R].CFTDIRDGIEALYR.[I]	[536-549]	['cytosol']	['ArnA.6']	None	N	74	74.289	0.00912862	6	1	6.538	['NAD(P)-binding Rossmann-fold domains', 'Formyltransferase', 'FMT C-terminal domain-like']	['317-652', '1-202', '205-304']	3	3	arnA317-652		-2.4453	-2.4453	1.0256	0.0571038
P77398	arnA	[R].IAIAPDDIAITLHHK.[L]	[150-164]	['cytosol']	['ArnA.6']	None	N	74	74.289	0.00912862	6	1	6.538	['NAD(P)-binding Rossmann-fold domains', 'Formyltransferase', 'FMT C-terminal domain-like']	['317-652', '1-202', '205-304']	3	3	arnA1-202		-1.41032	-1.41032	1.18778	0.5319
P77398	arnA	[R].LLREDHYEVYGLDIGSDAISR.[F]	[335-355]	['cytosol']	['ArnA.6']	None	N	74	74.289	0.00912862	6	1	6.538	['NAD(P)-binding Rossmann-fold domains', 'Formyltransferase', 'FMT C-terminal domain-like']	['317-652', '1-202', '205-304']	3	3	arnA317-652		-5.18295	-5.18295	1.29641	0
P77398	arnA	[R].AVADPWPGAFSYVGNQK.[F]	[223-239]	['cytosol']	['ArnA.6']	None	N	74	74.289	0.00912862	6	1	6.538	['NAD(P)-binding Rossmann-fold domains', 'Formyltransferase', 'FMT C-terminal domain-like']	['317-652', '1-202', '205-304']	3	3	arnA205-304		-1.73024	-1.73024	1.30053	0.533606
P77398	arnA	[R].IAQLSPDVIFSF.[Y]	F82	['cytosol']	['ArnA.6']	None	N	74	74.289	0.00912862	6	1	6.538	['NAD(P)-binding Rossmann-fold domains', 'Formyltransferase', 'FMT C-terminal domain-like']	['317-652', '1-202', '205-304']	3	3	arnA1-202	82	2.05009	2.05009	1.46958	0.231551
P77398	arnA	[Y].GLDIGSDAISR.[F]	G345	['cytosol']	['ArnA.6']	None	N	74	74.289	0.00912862	6	1	6.538	['NAD(P)-binding Rossmann-fold domains', 'Formyltransferase', 'FMT C-terminal domain-like']	['317-652', '1-202', '205-304']	3	3	arnA317-652	29	1.78907	1.78907	1.49218	0.185906
P77398	arnA	[R].WIYSVSK.[Q]	[461-467]	['cytosol']	['ArnA.6']	None	N	74	74.289	0.00912862	6	1	6.538	['NAD(P)-binding Rossmann-fold domains', 'Formyltransferase', 'FMT C-terminal domain-like']	['317-652', '1-202', '205-304']	3	3	arnA317-652		-1.10936	-1.10936	1.748	0.229696
P77398	arnA	[K].AFYGSVAR.[L]	[40-47]	['cytosol']	['ArnA.6']	None	N	74	74.289	0.00912862	6	1	6.538	['NAD(P)-binding Rossmann-fold domains', 'Formyltransferase', 'FMT C-terminal domain-like']	['317-652', '1-202', '205-304']	3	3	arnA1-202		-1.50439	-1.50439	1.84084	0.476991
P77398	arnA	[R].AITQLILNLVEGSPIK.[L]	[511-526]	['cytosol']	['ArnA.6']	None	N	74	74.289	0.00912862	6	1	6.538	['NAD(P)-binding Rossmann-fold domains', 'Formyltransferase', 'FMT C-terminal domain-like']	['317-652', '1-202', '205-304']	3	3	arnA317-652		-1.56136	-1.56136	2.32762	0.45987
P77398	arnA	[R].ADAGAIVAQLR.[I]	[139-149]	['cytosol']	['ArnA.6']	None	N	74	74.289	0.00912862	6	1	6.538	['NAD(P)-binding Rossmann-fold domains', 'Formyltransferase', 'FMT C-terminal domain-like']	['317-652', '1-202', '205-304']	3	3	arnA1-202		-5.67941	-5.67941	2.52391	0
P77398	arnA	[R].HLIYDEILQLAPAGAFNLHGSLLPK.[Y]	[86-110]	['cytosol']	['ArnA.6']	None	N	74	74.289	0.00912862	6	1	6.538	['NAD(P)-binding Rossmann-fold domains', 'Formyltransferase', 'FMT C-terminal domain-like']	['317-652', '1-202', '205-304']	3	3	arnA1-202		2.2462	2.2462	3.1679	0.0835405
P77398	arnA	[R].CLDWEPK.[I]	[629-635]	['cytosol']	['ArnA.6']	None	N	74	74.289	0.00912862	6	1	6.538	['NAD(P)-binding Rossmann-fold domains', 'Formyltransferase', 'FMT C-terminal domain-like']	['317-652', '1-202', '205-304']	3	3	arnA317-652		-0.798251	-0.798251	3.31858	0.136402
P77398	arnA	[R].QLLEQTLPAIK.[H]	[171-181]	['cytosol']	['ArnA.6']	None	N	74	74.289	0.00912862	6	1	6.538	['NAD(P)-binding Rossmann-fold domains', 'Formyltransferase', 'FMT C-terminal domain-like']	['317-652', '1-202', '205-304']	3	3	arnA1-202		-1.03004	-1.03004	3.40706	0.14178
P77690	arnB	[R].DALMEALK.[E]	[313-320]	['cytosol']	Monomer	["pyridoxal 5'-phosphate"]	N	105	42.238	0.00736447	1	1	6.561	['PLP-dependent transferase-like']	['4-376']	1	1	arnB4-376		-0.0681827	-0.0681827	0.0428616	0.357624
P77690	arnB	[A].DADHVITALQQLAGQ.[-]	D371	['cytosol']	Monomer	["pyridoxal 5'-phosphate"]	N	105	42.238	0.00736447	1	1	6.561	['PLP-dependent transferase-like']	['4-376']	1	1	arnB4-376	368	-0.142343	-0.142343	0.0596793	0.442585
P77690	arnB	[R].APQAEVLTPGYKY.[N]	Y242	['cytosol']	Monomer	["pyridoxal 5'-phosphate"]	N	105	42.238	0.00736447	1	1	6.561	['PLP-dependent transferase-like']	['4-376']	1	1	arnB4-376	239	0.791267	0.791267	0.219444	0.975651
P77690	arnB	[R].DALMEALKER.[G]	[313-322]	['cytosol']	Monomer	["pyridoxal 5'-phosphate"]	N	105	42.238	0.00736447	1	1	6.561	['PLP-dependent transferase-like']	['4-376']	1	1	arnB4-376		0.197119	0.197119	0.383974	0.104413
P77690	arnB	[K].IGKGDEVITPS.[L]	S86	['cytosol']	Monomer	["pyridoxal 5'-phosphate"]	N	105	42.238	0.00736447	1	1	6.561	['PLP-dependent transferase-like']	['4-376']	1	1	arnB4-376	83	0.738798	0.738798	0.432324	0.493539
P77690	arnB	[K].YNLTDINAAIALTQLVKLEHLNTR.[R]	[242-265]	['cytosol']	Monomer	["pyridoxal 5'-phosphate"]	N	105	42.238	0.00736447	1	1	6.561	['PLP-dependent transferase-like']	['4-376']	1	1	arnB4-376		-8.00856	-8.00856	0.712199	0
P77690	arnB	[K].YNLTDINAAIALTQLVK.[L]	[242-258]	['cytosol']	Monomer	["pyridoxal 5'-phosphate"]	N	105	42.238	0.00736447	1	1	6.561	['PLP-dependent transferase-like']	['4-376']	1	1	arnB4-376		-1.51883	-1.51883	0.719538	0.679731
P77690	arnB	[R].YGIAVIEDAAHAVGTY.[Y]	Y168	['cytosol']	Monomer	["pyridoxal 5'-phosphate"]	N	105	42.238	0.00736447	1	1	6.561	['PLP-dependent transferase-like']	['4-376']	1	1	arnB4-376	165	4.49057	4.49057	0.756415	0.655099
P77690	arnB	[Y].AGAPADIDAIR.[A]	A137	['cytosol']	Monomer	["pyridoxal 5'-phosphate"]	N	105	42.238	0.00736447	1	1	6.561	['PLP-dependent transferase-like']	['4-376']	1	1	arnB4-376	134	3.18957	3.18957	0.776543	0.59269
P77690	arnB	[Q].LVKLEHLNTR.[R]	L256	['cytosol']	Monomer	["pyridoxal 5'-phosphate"]	N	105	42.238	0.00736447	1	1	6.561	['PLP-dependent transferase-like']	['4-376']	1	1	arnB4-376	253	9.74339	9.74339	0.853319	0.593145
P77690	arnB	[K].AIIPVHY.[A]	Y136	['cytosol']	Monomer	["pyridoxal 5'-phosphate"]	N	105	42.238	0.00736447	1	1	6.561	['PLP-dependent transferase-like']	['4-376']	1	1	arnB4-376	133	4.2698	4.2698	0.871514	0.54919
P77690	arnB	[L].MVTPEAIESAITPR.[T]	M114	['cytosol']	Monomer	["pyridoxal 5'-phosphate"]	N	105	42.238	0.00736447	1	1	6.561	['PLP-dependent transferase-like']	['4-376']	1	1	arnB4-376	111	9.2333	9.2333	0.887258	0.564823
P77690	arnB	[K].IGKGDEVITPSLTW.[V]	W89	['cytosol']	Monomer	["pyridoxal 5'-phosphate"]	N	105	42.238	0.00736447	1	1	6.561	['PLP-dependent transferase-like']	['4-376']	1	1	arnB4-376	86	0.562244	0.562244	0.887624	0.132121
P77690	arnB	[R].ERFPTLSLPNTEWNSER.[I]	[341-357]	['cytosol']	Monomer	["pyridoxal 5'-phosphate"]	N	105	42.238	0.00736447	1	1	6.561	['PLP-dependent transferase-like']	['4-376']	1	1	arnB4-376		-0.703406	-0.703406	0.902163	0.140142
P77690	arnB	[R].FPTLSLPNTEWNSER.[I]	[343-357]	['cytosol']	Monomer	["pyridoxal 5'-phosphate"]	N	105	42.238	0.00736447	1	1	6.561	['PLP-dependent transferase-like']	['4-376']	1	1	arnB4-376		-0.485149	-0.485149	0.903861	0.0503918
P77690	arnB	[K].EVLESGWITTGPK.[N]	[28-40]	['cytosol']	Monomer	["pyridoxal 5'-phosphate"]	N	105	42.238	0.00736447	1	1	6.561	['PLP-dependent transferase-like']	['4-376']	1	1	arnB4-376		-0.324675	-0.324675	1.00288	0.0214385
P77690	arnB	[R].GIGTGLHF.[R]	F330	['cytosol']	Monomer	["pyridoxal 5'-phosphate"]	N	105	42.238	0.00736447	1	1	6.561	['PLP-dependent transferase-like']	['4-376']	1	1	arnB4-376	327	1.98984	1.98984	1.13107	0.328523
P77690	arnB	[R].ICSLPLFPDMTTADADHVITALQQLAGQ.[-]	[358-385]	['cytosol']	Monomer	["pyridoxal 5'-phosphate"]	N	105	42.238	0.00736447	1	1	6.561	['PLP-dependent transferase-like']	['4-376']	1	1	arnBLNK		-5.40167	-5.40167	1.13752	0
P77690	arnB	[A].IALTQLVK.[L]	I251	['cytosol']	Monomer	["pyridoxal 5'-phosphate"]	N	105	42.238	0.00736447	1	1	6.561	['PLP-dependent transferase-like']	['4-376']	1	1	arnB4-376	248	2.09455	2.09455	1.19049	0.293726
P77690	arnB	[R].APQAEVLTPGYKYNLTDINAAIALTQLVK.[L]	[230-258]	['cytosol']	Monomer	["pyridoxal 5'-phosphate"]	N	105	42.238	0.00736447	1	1	6.561	['PLP-dependent transferase-like']	['4-376']	1	1	arnB4-376		-9.45128	-9.45128	1.24479	0
P77690	arnB	[R].YGIAVIEDAAHAV.[G]	V165	['cytosol']	Monomer	["pyridoxal 5'-phosphate"]	N	105	42.238	0.00736447	1	1	6.561	['PLP-dependent transferase-like']	['4-376']	1	1	arnB4-376	162	1.72227	1.72227	1.32952	0.257203
P77690	arnB	[R].EIAQQYQQALAALPFQPL.[S]	L285	['cytosol']	Monomer	["pyridoxal 5'-phosphate"]	N	105	42.238	0.00736447	1	1	6.561	['PLP-dependent transferase-like']	['4-376']	1	1	arnB4-376	282	9.72915	9.72915	1.86732	0.166264
P77690	arnB	[K].FHGLGVDAYDR.[Q]	[214-224]	['cytosol']	Monomer	["pyridoxal 5'-phosphate"]	N	105	42.238	0.00736447	1	1	6.561	['PLP-dependent transferase-like']	['4-376']	1	1	arnB4-376		-1.49483	-1.49483	1.91594	0.403644
P77690	arnB	[K].NQALEQAFCQ.[L]	Q50	['cytosol']	Monomer	["pyridoxal 5'-phosphate"]	N	105	42.238	0.00736447	1	1	6.561	['PLP-dependent transferase-like']	['4-376']	1	1	arnB4-376	47	1.76692	1.76692	1.99305	0.11726
P77690	arnB	[K].GTAIFSFHAIK.[N]	[178-188]	['cytosol']	Monomer	["pyridoxal 5'-phosphate"]	N	105	42.238	0.00736447	1	1	6.561	['PLP-dependent transferase-like']	['4-376']	1	1	arnB4-376		-2.13382	-2.13382	2.26883	0.73973
P77690	arnB	[R].GIGTGLHFR.[A]	[323-331]	['cytosol']	Monomer	["pyridoxal 5'-phosphate"]	N	105	42.238	0.00736447	1	1	6.561	['PLP-dependent transferase-like']	['4-376']	1	1	arnB4-376		-0.710215	-0.710215	2.33308	0.120267
P77690	arnB	[F].SRPAMGVEELAAVK.[E]	S14	['cytosol']	Monomer	["pyridoxal 5'-phosphate"]	N	105	42.238	0.00736447	1	1	6.561	['PLP-dependent transferase-like']	['4-376']	1	1	arnB4-376	11	1.85259	1.85259	2.7299	0.101109
P77690	arnB	[L].KFHGLGVDAYDR.[Q]	K213	['cytosol']	Monomer	["pyridoxal 5'-phosphate"]	N	105	42.238	0.00736447	1	1	6.561	['PLP-dependent transferase-like']	['4-376']	1	1	arnB4-376	210	10.0811	10.0811	2.73909	0.0604177
P77690	arnB	[R].ICSLPLFPDMTTADADHVITAL.[Q]	L379	['cytosol']	Monomer	["pyridoxal 5'-phosphate"]	N	105	42.238	0.00736447	1	1	6.561	['PLP-dependent transferase-like']	['4-376']	1	1	arnBLNK		1.1614	1.1614	3.02776	0.0756868
P77690	arnB	[K].AIIPVHYAGAPADIDAIR.[A]	[130-147]	['cytosol']	Monomer	["pyridoxal 5'-phosphate"]	N	105	42.238	0.00736447	1	1	6.561	['PLP-dependent transferase-like']	['4-376']	1	1	arnB4-376		-0.561036	-0.561036	4.6098	0.0369057
P76473	arnT	[P].QFFVEMTQESLQPSR.[Y]	Q436	['inner membrane']	Monomer	None	N	?	62.543	?	1	1	9.052	Unknown		0	0	arnT		0.555035	0.555035	2.43466	0.0507051
P0A6D3	aroA	[R].KVGAEVEEGHDYIR.[I]	[354-367]	['cytosol']	Monomer	None	N	1248	46.096	0.0955272	1	1	5.303	['IF3-like']	['7-422']	1	1	aroA7-422		0.193345	0.193345	0.183495	0.241462
P0A6D3	aroA	[K].ERPIGHLVDALR.[L]	[123-134]	['cytosol']	Monomer	None	N	1248	46.096	0.0955272	1	1	5.303	['IF3-like']	['7-422']	1	1	aroA7-422		-0.19694	-0.19694	0.245865	0.18001
P0A6D3	aroA	[R].LFAMATELR.[K]	[345-353]	['cytosol']	Monomer	None	N	1248	46.096	0.0955272	1	1	5.303	['IF3-like']	['7-422']	1	1	aroA7-422		-0.310899	-0.310899	0.321726	0.0657964
P0A6D3	aroA	[R].VDGTINLPGSK.[S]	[12-22]	['cytosol']	Monomer	None	N	1248	46.096	0.0955272	1	1	5.303	['IF3-like']	['7-422']	1	1	aroA7-422		-0.191937	-0.191937	0.327661	0.120564
P0A6D3	aroA	[-].MESLTLQPIAR.[V]	[1-11]	['cytosol']	Monomer	None	N	1248	46.096	0.0955272	1	1	5.303	['IF3-like']	['7-422']	1	1	aroALNK		-0.457437	-0.457437	0.769816	0.198678
P0A6D3	aroA	[L].MTAPLAPEDTVIR.[I]	M178	['cytosol']	Monomer	None	N	1248	46.096	0.0955272	1	1	5.303	['IF3-like']	['7-422']	1	1	aroA7-422	172	1.68128	1.68128	1.04165	0.323031
P0A6D3	aroA	[K].GDLVSKPYIDITL.[N]	L205	['cytosol']	Monomer	None	N	1248	46.096	0.0955272	1	1	5.303	['IF3-like']	['7-422']	1	1	aroA7-422	199	8.96208	8.96208	1.05152	0.451245
P0A6D3	aroA	[K].GGQSYQSPGTYLVEGDASSA.[S]	A246	['cytosol']	Monomer	None	N	1248	46.096	0.0955272	1	1	5.303	['IF3-like']	['7-422']	1	1	aroA7-422	240	8.95613	8.95613	1.33795	0.313355
P0A6D3	aroA	[K].TFPDYFEQLAR.[I]	[412-422]	['cytosol']	Monomer	None	N	1248	46.096	0.0955272	1	1	5.303	['IF3-like']	['7-422']	1	1	aroA7-422		-0.3996	-0.3996	1.35737	0.0319963
P0A6D3	aroA	[T].YLEQENYPPLR.[L]	Y142	['cytosol']	Monomer	None	N	1248	46.096	0.0955272	1	1	5.303	['IF3-like']	['7-422']	1	1	aroA7-422	136	-1.80368	-1.80368	1.48319	0.154429
P0A6D3	aroA	[M].TAPLAPEDTVIR.[I]	T179	['cytosol']	Monomer	None	N	1248	46.096	0.0955272	1	1	5.303	['IF3-like']	['7-422']	1	1	aroA7-422	173	1.90839	1.90839	1.81499	0.212286
P0A6D3	aroA	[R].ITPPEKLNFAEIATYNDHR.[M]	[368-386]	['cytosol']	Monomer	None	N	1248	46.096	0.0955272	1	1	5.303	['IF3-like']	['7-422']	1	1	aroA7-422		-11.448	-11.448	2.00312	0
P0A6D3	aroA	[L].SDTPVTILDPK.[C]	S397	['cytosol']	Monomer	None	N	1248	46.096	0.0955272	1	1	5.303	['IF3-like']	['7-422']	1	1	aroA7-422	391	2.56103	2.56103	2.38839	0.0793311
P0A6D3	aroA	[L].VALSDTPVTILDPK.[C]	V394	['cytosol']	Monomer	None	N	1248	46.096	0.0955272	1	1	5.303	['IF3-like']	['7-422']	1	1	aroA7-422	388	-9.81888	-9.81888	2.46264	0
P0A6D3	aroA	[F].SLVALSDTPVTILDPK.[C]	S392	['cytosol']	Monomer	None	N	1248	46.096	0.0955272	1	1	5.303	['IF3-like']	['7-422']	1	1	aroA7-422	386	0.818284	0.818284	2.49268	0.0198249
P0A6D3	aroA	[K].TVLTNLLDSDDVR.[H]	[39-51]	['cytosol']	Monomer	None	N	1248	46.096	0.0955272	1	1	5.303	['IF3-like']	['7-422']	1	1	aroA7-422		-0.71855	-0.71855	3.32292	0.115087
P0A6D3	aroA	[K].ITYLEQENYPPLR.[L]	[140-152]	['cytosol']	Monomer	None	N	1248	46.096	0.0955272	1	1	5.303	['IF3-like']	['7-422']	1	1	aroA7-422		-1.8849	-1.8849	5.79711	0.161334
P0A6D3	aroA	[R].ALLLAALAHGK.[T]	[28-38]	['cytosol']	Monomer	None	N	1248	46.096	0.0955272	1	1	5.303	['IF3-like']	['7-422']	1	1	aroA7-422		-2.94933	-2.94933	6.08676	0
P07639	aroB	[R].LILPLAIGK.[S]	[332-340]	['cytosol']	Monomer	['Zn2+', 'NAD+', 'Co2+']	N	770	38.881	0.0497138	1	1	5.773	['Dehydroquinate synthase-like']	['4-356']	1	1	aroB4-356		0.185323	0.185323	0.104128	0.304964
P07639	aroB	[R].GVLEQAGVNVDSVILPDGEQYK.[S]	[55-76]	['cytosol']	Monomer	['Zn2+', 'NAD+', 'Co2+']	N	770	38.881	0.0497138	1	1	5.773	['Dehydroquinate synthase-like']	['4-356']	1	1	aroB4-356		0.971147	0.971147	0.605602	0.0456048
P07639	aroB	[A].SGLFNEPASFLPLK.[S]	S19	['cytosol']	Monomer	['Zn2+', 'NAD+', 'Co2+']	N	770	38.881	0.0497138	1	1	5.773	['Dehydroquinate synthase-like']	['4-356']	1	1	aroB4-356	16	0.875277	0.875277	0.792367	0.29559
P07639	aroB	[K].SLAVLDTVFTALLQKPHGR.[D]	[77-95]	['cytosol']	Monomer	['Zn2+', 'NAD+', 'Co2+']	N	770	38.881	0.0497138	1	1	5.773	['Dehydroquinate synthase-like']	['4-356']	1	1	aroB4-356		-7.52427	-7.52427	0.99606	0
P07639	aroB	[R].IVVTLGER.[S]	[4-11]	['cytosol']	Monomer	['Zn2+', 'NAD+', 'Co2+']	N	770	38.881	0.0497138	1	1	5.773	['Dehydroquinate synthase-like']	['4-356']	1	1	aroB4-356		0.761866	0.761866	1.21361	0.16975
P07639	aroB	[R].LGQFSSAETQR.[I]	[282-292]	['cytosol']	Monomer	['Zn2+', 'NAD+', 'Co2+']	N	770	38.881	0.0497138	1	1	5.773	['Dehydroquinate synthase-like']	['4-356']	1	1	aroB4-356		1.34508	1.34508	1.40935	0.0628968
P07639	aroB	[R].SGVSHELVLN.[A]	N354	['cytosol']	Monomer	['Zn2+', 'NAD+', 'Co2+']	N	770	38.881	0.0497138	1	1	5.773	['Dehydroquinate synthase-like']	['4-356']	1	1	aroB4-356	351	1.24598	1.24598	1.48533	0.19749
P07639	aroB	[R].FIQVPTTLLSQVDSSVGGK.[T]	[124-142]	['cytosol']	Monomer	['Zn2+', 'NAD+', 'Co2+']	N	770	38.881	0.0497138	1	1	5.773	['Dehydroquinate synthase-like']	['4-356']	1	1	aroB4-356		8.60176	8.60176	2.1519	0.119055
P07639	aroB	[K].RAGLPVNGPR.[E]	[299-308]	['cytosol']	Monomer	['Zn2+', 'NAD+', 'Co2+']	N	770	38.881	0.0497138	1	1	5.773	['Dehydroquinate synthase-like']	['4-356']	1	1	aroB4-356		-7.09313	-7.09313	2.72397	0
P12008	aroC	[C].IVDGVPPGIPLTEADLQHDLDR.[R]	I26	['cytosol']	['AroC.4']	['FMNH2']	N	1258	39.137	0.0817556	4	1	5.9	['Chorismate synthase, AroC']	['4-353']	1	1	aroC4-353	23	-1.05318	-1.05318	0.633459	0.5155
P12008	aroC	[K].GVEIGDGFDVVAL.[R]	L254	['cytosol']	['AroC.4']	['FMNH2']	N	1258	39.137	0.0817556	4	1	5.9	['Chorismate synthase, AroC']	['4-353']	1	1	aroC4-353	251	1.32437	1.32437	0.910879	0.328822
P12008	aroC	[K].GVEIGDGFDVVALR.[G]	[242-255]	['cytosol']	['AroC.4']	['FMNH2']	N	1258	39.137	0.0817556	4	1	5.9	['Chorismate synthase, AroC']	['4-353']	1	1	aroC4-353		0.341436	0.341436	0.966174	0.119676
P12008	aroC	[K].VTVVASGVPAGLGEPVFDRLDADIAHAL.[M]	L234	['cytosol']	['AroC.4']	['FMNH2']	N	1258	39.137	0.0817556	4	1	5.9	['Chorismate synthase, AroC']	['4-353']	1	1	aroC4-353	231	-8.8982	-8.8982	1.3574	0
P12008	aroC	[L].ALGCIVDGVPPGIPLTEADLQHDLDRR.[R]	A22	['cytosol']	['AroC.4']	['FMNH2']	N	1258	39.137	0.0817556	4	1	5.9	['Chorismate synthase, AroC']	['4-353']	1	1	aroC4-353	19	1.27445	1.27445	1.42061	0.201364
P12008	aroC	[C].IVDGVPPGIPLTEADLQHDLDRR.[R]	I26	['cytosol']	['AroC.4']	['FMNH2']	N	1258	39.137	0.0817556	4	1	5.9	['Chorismate synthase, AroC']	['4-353']	1	1	aroC4-353	23	0.709149	0.709149	1.4873	0.0945429
P12008	aroC	[M].AGNTIGQLF.[R]	[2-10]	['cytosol']	['AroC.4']	['FMNH2']	N	1258	39.137	0.0817556	4	1	5.9	['Chorismate synthase, AroC']	['4-353']	1	1	aroCLNK		1.3746	1.3746	1.60693	0.159182
P12008	aroC	[M].AGNTIGQLFR.[V]	A2	['cytosol']	['AroC.4']	['FMNH2']	N	1258	39.137	0.0817556	4	1	5.9	['Chorismate synthase, AroC']	['4-353']	1	1	aroCLNK		-10.9611	-10.9611	3.93919	0
P05194	aroD	[K].KASAPGQISVNDLR.[T]	[230-243]	['cytosol']	['AroD.2']	None	?	572	27.467	0.0260889	2	1	5.095	['TIM beta/alpha-barrel']	['1-251']	1	1	aroD1-251		-0.676364	-0.676364	1.52016	0.0615695
P05194	aroD	[K].IALMPQSTSDVLTLL.[A]	L185	['cytosol']	['AroD.2']	None	?	572	27.467	0.0260889	2	1	5.095	['TIM beta/alpha-barrel']	['1-251']	1	1	aroD1-251	185	-1.77171	-1.77171	1.71889	0.131237
P05194	aroD	[R].LAGEVFGSAATFGAVK.[K]	[214-229]	['cytosol']	['AroD.2']	None	?	572	27.467	0.0260889	2	1	5.095	['TIM beta/alpha-barrel']	['1-251']	1	1	aroD1-251		-9.166	-9.166	2.32061	0
P05194	aroD	[K].DLVIGTGAPK.[I]	[8-17]	['cytosol']	['AroD.2']	None	?	572	27.467	0.0260889	2	1	5.095	['TIM beta/alpha-barrel']	['1-251']	1	1	aroD1-251		-0.717574	-0.717574	2.79723	0.0881447
P05194	aroD	[R].EADFDILEWR.[V]	[39-48]	['cytosol']	['AroD.2']	None	?	572	27.467	0.0260889	2	1	5.095	['TIM beta/alpha-barrel']	['1-251']	1	1	aroD1-251		-5.86706	-5.86706	4.36775	0
P15770	aroE	[R].AALAGAVNTLMR.[L]	[79-90]	['cytosol']	Monomer	None	N	1144	29.414	0.0558765	1	1	5.318	['NAD(P)-binding Rossmann-fold domains', 'Aminoacid dehydrogenase-like, N-terminal domain']	['102-268', '2-101']	2	2	aroE2-101		-0.156277	-0.156277	0.119257	0.149328
P15770	aroE	[K].SPFIHQQFAQQLNIEHPYGR.[V]	[16-35]	['cytosol']	Monomer	None	N	1144	29.414	0.0558765	1	1	5.318	['NAD(P)-binding Rossmann-fold domains', 'Aminoacid dehydrogenase-like, N-terminal domain']	['102-268', '2-101']	2	2	aroE2-101		-0.242825	-0.242825	0.561623	0.0899653
P15770	aroE	[K].GANVTVPFKEEAFAR.[A]	[57-71]	['cytosol']	Monomer	None	N	1144	29.414	0.0558765	1	1	5.318	['NAD(P)-binding Rossmann-fold domains', 'Aminoacid dehydrogenase-like, N-terminal domain']	['102-268', '2-101']	2	2	aroE2-101		-0.314617	-0.314617	0.670525	0.189129
P15770	aroE	[F].LLWHGVLPDVEPVIK.[Q]	L250	['cytosol']	Monomer	None	N	1144	29.414	0.0558765	1	1	5.318	['NAD(P)-binding Rossmann-fold domains', 'Aminoacid dehydrogenase-like, N-terminal domain']	['102-268', '2-101']	2	2	aroE102-268	149	0.461856	0.461856	0.780993	0.18364
P15770	aroE	[K].QLQEELSA.[-]	[265-272]	['cytosol']	Monomer	None	N	1144	29.414	0.0558765	1	1	5.318	['NAD(P)-binding Rossmann-fold domains', 'Aminoacid dehydrogenase-like, N-terminal domain']	['102-268', '2-101']	2	2	aroELNK		-0.790378	-0.790378	0.937639	0.223112
P15770	aroE	[L].WHGVLPDVEPVIK.[Q]	W252	['cytosol']	Monomer	None	N	1144	29.414	0.0558765	1	1	5.318	['NAD(P)-binding Rossmann-fold domains', 'Aminoacid dehydrogenase-like, N-terminal domain']	['102-268', '2-101']	2	2	aroE102-268	151	0.512741	0.512741	1.20369	0.104601
P15770	aroE	[K].GKTPFLAWCEQR.[G]	[218-229]	['cytosol']	Monomer	None	N	1144	29.414	0.0558765	1	1	5.318	['NAD(P)-binding Rossmann-fold domains', 'Aminoacid dehydrogenase-like, N-terminal domain']	['102-268', '2-101']	2	2	aroE102-268		-1.00941	-1.00941	1.29631	0.401645
P15770	aroE	[R].ILLIGAGGASR.[G]	[122-132]	['cytosol']	Monomer	None	N	1144	29.414	0.0558765	1	1	5.318	['NAD(P)-binding Rossmann-fold domains', 'Aminoacid dehydrogenase-like, N-terminal domain']	['102-268', '2-101']	2	2	aroE102-268		-2.29928	-2.29928	1.31078	0.336422
P15770	aroE	[-].METYAVFGNPIAHSK.[S]	[1-15]	['cytosol']	Monomer	None	N	1144	29.414	0.0558765	1	1	5.318	['NAD(P)-binding Rossmann-fold domains', 'Aminoacid dehydrogenase-like, N-terminal domain']	['102-268', '2-101']	2	2	aroELNK		-9.77338	-9.77338	1.48422	0
P15770	aroE	[R].VLAPINDFINTL.[N]	L47	['cytosol']	Monomer	None	N	1144	29.414	0.0558765	1	1	5.318	['NAD(P)-binding Rossmann-fold domains', 'Aminoacid dehydrogenase-like, N-terminal domain']	['102-268', '2-101']	2	2	aroE2-101	46	2.90383	2.90383	1.57892	0.218328
P15770	aroE	[R].LLGDNTDGVGLLSDLER.[L]	[96-112]	['cytosol']	Monomer	None	N	1144	29.414	0.0558765	1	1	5.318	['NAD(P)-binding Rossmann-fold domains', 'Aminoacid dehydrogenase-like, N-terminal domain']	['102-268', '2-101']	2	2	aroELNK		-1.42699	-1.42699	3.05441	0.150519
P15770	aroE	[R].LSFIRPGLR.[I]	[113-121]	['cytosol']	Monomer	None	N	1144	29.414	0.0558765	1	1	5.318	['NAD(P)-binding Rossmann-fold domains', 'Aminoacid dehydrogenase-like, N-terminal domain']	['102-268', '2-101']	2	2	aroE102-268		-1.64506	-1.64506	3.11116	0.232143
P00888	aroF	[M].IESNIHEGNQSSEQPR.[S]	I302	['cytosol']	['AroF.2']	None	N	361	38.804	0.0232612	2	1	5.397	['TIM beta/alpha-barrel']	['8-346']	1	1	aroF8-346	295	-9.69548	-9.69548	1.01549	0
P0AB91	aroG	[W].GHSAIVNTSGNGDCHIILR.[G]	G216	['cytosol']	['AroG.4']	['Fe2+']	N	4959	38.009	0.312989	4	1	6.278	['TIM beta/alpha-barrel', '']	['10-349', '4-220']	2	2	aroGLNK		-0.022285	-0.022285	0.0193657	0.237586
P0AB91	aroG	[K].VAIDAINAAGAPHCFL.[S]	L210	['cytosol']	['AroG.4']	['Fe2+']	N	4959	38.009	0.312989	4	1	6.278	['TIM beta/alpha-barrel', '']	['10-349', '4-220']	2	2	aroGLNK		0.055298	0.055298	0.045954	0.319663
P0AB91	aroG	[C].IGWEDTDALLR.[Q]	I329	['cytosol']	['AroG.4']	['Fe2+']	N	4959	38.009	0.312989	4	1	6.278	['TIM beta/alpha-barrel', '']	['10-349', '4-220']	2	2	aroG10-349	320	-0.313783	-0.313783	0.124841	0.319233
P0AB91	aroG	[K].VAIDAINAAGAPH.[C]	H207	['cytosol']	['AroG.4']	['Fe2+']	N	4959	38.009	0.312989	4	1	6.278	['TIM beta/alpha-barrel', '']	['10-349', '4-220']	2	2	aroGLNK		0.180084	0.180084	0.42278	0.138271
P0AB91	aroG	[R].LLVVIGPCSIHDPVAAK.[E]	[54-70]	['cytosol']	['AroG.4']	['Fe2+']	N	4959	38.009	0.312989	4	1	6.278	['TIM beta/alpha-barrel', '']	['10-349', '4-220']	2	2	aroGLNK		0.8569	0.8569	0.484553	0.461058
P0AB91	aroG	[K].ELLPPVAL.[L]	L22	['cytosol']	['AroG.4']	['Fe2+']	N	4959	38.009	0.312989	4	1	6.278	['TIM beta/alpha-barrel', '']	['10-349', '4-220']	2	2	aroGLNK		0.60459	0.60459	0.49093	0.337365
P0AB91	aroG	[R].ELASGLSCPVGFK.[N]	[174-186]	['cytosol']	['AroG.4']	['Fe2+']	N	4959	38.009	0.312989	4	1	6.278	['TIM beta/alpha-barrel', '']	['10-349', '4-220']	2	2	aroGLNK		0.608619	0.608619	0.557795	0.201284
P0AB91	aroG	[N].QSLESGEPLAYGK.[S]	Q310	['cytosol']	['AroG.4']	['Fe2+']	N	4959	38.009	0.312989	4	1	6.278	['TIM beta/alpha-barrel', '']	['10-349', '4-220']	2	2	aroG10-349	301	-0.229986	-0.229986	0.673137	0.136897
P0AB91	aroG	[K].FPATENAANTVAHAR.[K]	[26-40]	['cytosol']	['AroG.4']	['Fe2+']	N	4959	38.009	0.312989	4	1	6.278	['TIM beta/alpha-barrel', '']	['10-349', '4-220']	2	2	aroGLNK		0.861911	0.861911	0.79284	0.320933
P0AB91	aroG	[K].ELLPPVALL.[E]	L23	['cytosol']	['AroG.4']	['Fe2+']	N	4959	38.009	0.312989	4	1	6.278	['TIM beta/alpha-barrel', '']	['10-349', '4-220']	2	2	aroGLNK		1.66758	1.66758	0.92433	0.376962
P0AB91	aroG	[K].AGLPAQVMIDF.[S]	F266	['cytosol']	['AroG.4']	['Fe2+']	N	4959	38.009	0.312989	4	1	6.278	['TIM beta/alpha-barrel', '']	['10-349', '4-220']	2	2	aroG10-349	257	1.41025	1.41025	0.985992	0.331494
P0AB91	aroG	[W].EDTDALLR.[Q]	E332	['cytosol']	['AroG.4']	['Fe2+']	N	4959	38.009	0.312989	4	1	6.278	['TIM beta/alpha-barrel', '']	['10-349', '4-220']	2	2	aroG10-349	323	1.44381	1.44381	0.992768	0.327948
P0AB91	aroG	[S].GNGDCHIILR.[G]	G225	['cytosol']	['AroG.4']	['Fe2+']	N	4959	38.009	0.312989	4	1	6.278	['TIM beta/alpha-barrel', '']	['10-349', '4-220']	2	2	aroG10-349	216	-1.10991	-1.10991	1.01357	0.400194
P0AB91	aroG	[C].ADVCQQIAGGEK.[A]	A283	['cytosol']	['AroG.4']	['Fe2+']	N	4959	38.009	0.312989	4	1	6.278	['TIM beta/alpha-barrel', '']	['10-349', '4-220']	2	2	aroG10-349	274	0.142092	0.142092	1.07809	0.0214717
P0AB91	aroG	[K].AGLPAQVMIDFSHANSSK.[Q]	[256-273]	['cytosol']	['AroG.4']	['Fe2+']	N	4959	38.009	0.312989	4	1	6.278	['TIM beta/alpha-barrel', '']	['10-349', '4-220']	2	2	aroG10-349		0.870206	0.870206	1.19863	0.109913
P0AB91	aroG	[L].LEKFPATENAANTVAHAR.[K]	L23	['cytosol']	['AroG.4']	['Fe2+']	N	4959	38.009	0.312989	4	1	6.278	['TIM beta/alpha-barrel', '']	['10-349', '4-220']	2	2	aroGLNK		0.810591	0.810591	1.38196	0.178617
P0AB91	aroG	[R].KLLLDINDSGLPAAGEFL.[D]	L145	['cytosol']	['AroG.4']	['Fe2+']	N	4959	38.009	0.312989	4	1	6.278	['TIM beta/alpha-barrel', '']	['10-349', '4-220']	2	2	aroGLNK		-0.519605	-0.519605	1.47885	0.0202565
P0AB91	aroG	[K].ELLPPVALLEK.[F]	[15-25]	['cytosol']	['AroG.4']	['Fe2+']	N	4959	38.009	0.312989	4	1	6.278	['TIM beta/alpha-barrel', '']	['10-349', '4-220']	2	2	aroGLNK		1.01945	1.01945	1.48303	0.223406
P0AB91	aroG	[K].GLINDPHMDNSFQINDGLR.[I]	[106-124]	['cytosol']	['AroG.4']	['Fe2+']	N	4959	38.009	0.312989	4	1	6.278	['TIM beta/alpha-barrel', '']	['10-349', '4-220']	2	2	aroGLNK		1.61832	1.61832	2.14791	0.15885
P0AB91	aroG	[K].ELLPPVALLEKFPATENAANTVAHAR.[K]	[15-40]	['cytosol']	['AroG.4']	['Fe2+']	N	4959	38.009	0.312989	4	1	6.278	['TIM beta/alpha-barrel', '']	['10-349', '4-220']	2	2	aroGLNK		0.598059	0.598059	2.32339	0.048737
P0AB91	aroG	[M].VESHLVEGNQSLESGEPLAYGK.[S]	V301	['cytosol']	['AroG.4']	['Fe2+']	N	4959	38.009	0.312989	4	1	6.278	['TIM beta/alpha-barrel', '']	['10-349', '4-220']	2	2	aroG10-349	292	0.800629	0.800629	3.01162	0.0862574
P0AB91	aroG	[R].LLVVIGPC.[S]	C61	['cytosol']	['AroG.4']	['Fe2+']	N	4959	38.009	0.312989	4	1	6.278	['TIM beta/alpha-barrel', '']	['10-349', '4-220']	2	2	aroGLNK		2.30064	2.30064	3.3006	0.0741794
P0AB91	aroG	[-].MNYQNDDLR.[I]	[1-9]	['cytosol']	['AroG.4']	['Fe2+']	N	4959	38.009	0.312989	4	1	6.278	['TIM beta/alpha-barrel', '']	['10-349', '4-220']	2	2	aroGLNK		1.31979	1.31979	3.86408	0.118892
P00887	aroH	[Y].GQSITDPCLGWEDTER.[L]	G320	['cytosol']	['AroH.2']	None	N	1341	38.735	0.0862544	2	1	6.566	['TIM beta/alpha-barrel']	['7-347']	1	1	aroH7-347	314	0.322488	0.322488	0.333745	0.000810564
P00887	aroH	[R].GGKKPNYHADDIAAAC.[D]	C249	['cytosol']	['AroH.2']	None	N	1341	38.735	0.0862544	2	1	6.566	['TIM beta/alpha-barrel']	['7-347']	1	1	aroH7-347	243	0.709003	0.709003	0.471568	0.323874
P00887	aroH	[C].DTLHEFDLPEHLVVDFSHGNCQK.[Q]	D250	['cytosol']	['AroH.2']	None	N	1341	38.735	0.0862544	2	1	6.566	['TIM beta/alpha-barrel']	['7-347']	1	1	aroH7-347	244	0.879175	0.879175	0.654413	0.282323
P00887	aroH	[C].EDICQQIR.[N]	E282	['cytosol']	['AroH.2']	None	N	1341	38.735	0.0862544	2	1	6.566	['TIM beta/alpha-barrel']	['7-347']	1	1	aroH7-347	276	0.709627	0.709627	0.994736	0.193122
P00887	aroH	[K].GLISDPDLNGSYR.[V]	[105-117]	['cytosol']	['AroH.2']	None	N	1341	38.735	0.0862544	2	1	6.566	['TIM beta/alpha-barrel']	['7-347']	1	1	aroH7-347		0.980791	0.980791	1.41602	0.171634
P00887	aroH	[R].IAVDAIR.[A]	[194-200]	['cytosol']	['AroH.2']	None	N	1341	38.735	0.0862544	2	1	6.566	['TIM beta/alpha-barrel']	['7-347']	1	1	aroH7-347		0.467859	0.467859	1.72995	0.0923004
P0A6D7	aroK	[R].NIFLVGPMGAGK.[S]	[6-17]	['cytosol']	Monomer	None	N	12633	19.538	0.40986	1	1	5.145	['P-loop containing nucleoside triphosphate hydrolases']	['6-166']	1	1	aroK6-166		-0.0838314	-0.0838314	0.0274768	0.858696
P0A6D7	aroK	[K].VINELTEKQ.[G]	Q74	['cytosol']	Monomer	None	N	12633	19.538	0.40986	1	1	5.145	['P-loop containing nucleoside triphosphate hydrolases']	['6-166']	1	1	aroK6-166	69	0.0641857	0.0641857	0.0974312	0.171211
P0A6D7	aroK	[R].QLAQQLNMEFYDSDQEIEKR.[T]	[23-42]	['cytosol']	Monomer	None	N	12633	19.538	0.40986	1	1	5.145	['P-loop containing nucleoside triphosphate hydrolases']	['6-166']	1	1	aroK6-166		0.512109	0.512109	0.234758	0.39068
P0A6D7	aroK	[K].QGIVLATGGGSVK.[S]	[74-86]	['cytosol']	Monomer	None	N	12633	19.538	0.40986	1	1	5.145	['P-loop containing nucleoside triphosphate hydrolases']	['6-166']	1	1	aroK6-166		0.445543	0.445543	0.253613	0.401473
P0A6D7	aroK	[L].EALANERNPLYEEIADVTIR.[T]	E134	['cytosol']	Monomer	None	N	12633	19.538	0.40986	1	1	5.145	['P-loop containing nucleoside triphosphate hydrolases']	['6-166']	1	1	aroK6-166	129	-0.394485	-0.394485	0.332813	0.2815
P0A6D7	aroK	[R].EVLEALANERNPLYEEIADVTIR.[T]	[131-153]	['cytosol']	Monomer	None	N	12633	19.538	0.40986	1	1	5.145	['P-loop containing nucleoside triphosphate hydrolases']	['6-166']	1	1	aroK6-166		0.961072	0.961072	0.376297	0.592601
P0A6D7	aroK	[K].RPLLHVETPPR.[E]	[120-130]	['cytosol']	Monomer	None	N	12633	19.538	0.40986	1	1	5.145	['P-loop containing nucleoside triphosphate hydrolases']	['6-166']	1	1	aroK6-166		0.339878	0.339878	0.440551	0.253798
P0A6D7	aroK	[R].TGADVGWVF.[D]	F51	['cytosol']	Monomer	None	N	12633	19.538	0.40986	1	1	5.145	['P-loop containing nucleoside triphosphate hydrolases']	['6-166']	1	1	aroK6-166	46	0.460451	0.460451	0.488112	0.298233
P0A6D7	aroK	[K].KRPLLHVETPPR.[E]	[119-130]	['cytosol']	Monomer	None	N	12633	19.538	0.40986	1	1	5.145	['P-loop containing nucleoside triphosphate hydrolases']	['6-166']	1	1	aroK6-166		1.56146	1.56146	0.976735	0.308247
P0A6D7	aroK	[Q].QLNMEFYDSDQEIEKR.[T]	Q27	['cytosol']	Monomer	None	N	12633	19.538	0.40986	1	1	5.145	['P-loop containing nucleoside triphosphate hydrolases']	['6-166']	1	1	aroK6-166	22	9.20192	9.20192	1.13033	0.407231
P0A6D7	aroK	[R].NPLYEEIADVTIR.[T]	[141-153]	['cytosol']	Monomer	None	N	12633	19.538	0.40986	1	1	5.145	['P-loop containing nucleoside triphosphate hydrolases']	['6-166']	1	1	aroK6-166		1.37475	1.37475	1.30395	0.345379
P0A6D7	aroK	[F].DLEGEEGFRDREEK.[V]	D52	['cytosol']	Monomer	None	N	12633	19.538	0.40986	1	1	5.145	['P-loop containing nucleoside triphosphate hydrolases']	['6-166']	1	1	aroK6-166	47	0.817898	0.817898	1.85224	0.113697
P0A6D7	aroK	[F].DLEGEEGFR.[D]	D52	['cytosol']	Monomer	None	N	12633	19.538	0.40986	1	1	5.145	['P-loop containing nucleoside triphosphate hydrolases']	['6-166']	1	1	aroK6-166	47	0.844401	0.844401	1.89865	0.0331259
P0A6D7	aroK	[K].RPLLHVETPPREVLEAL.[A]	L136	['cytosol']	Monomer	None	N	12633	19.538	0.40986	1	1	5.145	['P-loop containing nucleoside triphosphate hydrolases']	['6-166']	1	1	aroK6-166	131	0.820791	0.820791	2.25284	0.0967924
P0A6D7	aroK	[R].DKKRPLLHVETPPR.[E]	[117-130]	['cytosol']	Monomer	None	N	12633	19.538	0.40986	1	1	5.145	['P-loop containing nucleoside triphosphate hydrolases']	['6-166']	1	1	aroK6-166		1.46932	1.46932	2.34128	0.0145604
P0A6D7	aroK	[K].KRPLLHVETPPREVLEAL.[A]	L136	['cytosol']	Monomer	None	N	12633	19.538	0.40986	1	1	5.145	['P-loop containing nucleoside triphosphate hydrolases']	['6-166']	1	1	aroK6-166	131	0.847074	0.847074	2.36789	0.0591607
P0A6D7	aroK	[L].NMEFYDSDQEIEKR.[T]	N29	['cytosol']	Monomer	None	N	12633	19.538	0.40986	1	1	5.145	['P-loop containing nucleoside triphosphate hydrolases']	['6-166']	1	1	aroK6-166	24	1.21938	1.21938	2.60632	0.129735
P0AB96	arsC	[R].LCRPSEVVLEILPDAQK.[G]	[105-121]	['cytosol']	Monomer	None	N	287	15.853	0.00755514	1	1	5.347	['Thioredoxin fold']	['3-137']	1	1	arsC3-137		-0.0332517	-0.0332517	0.0257091	0.354271
P0AB96	arsC	[K].NVEPYEELGLAEDKFTDDR.[L]	[62-80]	['cytosol']	Monomer	None	N	287	15.853	0.00755514	1	1	5.347	['Thioredoxin fold']	['3-137']	1	1	arsC3-137		0.626528	0.626528	1.05237	0.173394
P30859	artI	[K].VTDKDYFGTGLGIAVR.[Q]	[195-210]	['periplasmic space', 'membrane']	['ArtI.', 'ArtM.', 'ArtQ.', 'ArtP.2']	None	N	3323	26.93	0.148599	5	4	5.797	['Periplasmic binding protein-like II']	['1-242']	1	1	artI1-242		-0.0191542	-0.0191542	0.0140226	0.420141
P30859	artI	[K].LDLQNGRIDGVFGDTAVVT.[E]	T179	['periplasmic space', 'membrane']	['ArtI.', 'ArtM.', 'ArtQ.', 'ArtP.2']	None	N	3323	26.93	0.148599	5	4	5.797	['Periplasmic binding protein-like II']	['1-242']	1	1	artI1-242	179	0.224706	0.224706	0.0906173	0.29244
P30859	artI	[K].DGTYETIYNK.[W]	[230-239]	['periplasmic space', 'membrane']	['ArtI.', 'ArtM.', 'ArtQ.', 'ArtP.2']	None	N	3323	26.93	0.148599	5	4	5.797	['Periplasmic binding protein-like II']	['1-242']	1	1	artI1-242		-0.263143	-0.263143	0.565131	0.1862
P30859	artI	[K].EIDATCTFSNQ.[A]	Q67	['periplasmic space', 'membrane']	['ArtI.', 'ArtM.', 'ArtQ.', 'ArtP.2']	None	N	3323	26.93	0.148599	5	4	5.797	['Periplasmic binding protein-like II']	['1-242']	1	1	artI1-242	67	-1.89852	-1.89852	0.861288	0.646738
P30859	artI	[R].IDGVFGDTAVVTEWLK.[D]	[168-183]	['periplasmic space', 'membrane']	['ArtI.', 'ArtM.', 'ArtQ.', 'ArtP.2']	None	N	3323	26.93	0.148599	5	4	5.797	['Periplasmic binding protein-like II']	['1-242']	1	1	artI1-242		-1.03377	-1.03377	1.13617	0.546451
P30859	artI	[K].LAAVGDKVTDKDYFGTGL.[G]	L205	['periplasmic space', 'membrane']	['ArtI.', 'ArtM.', 'ArtQ.', 'ArtP.2']	None	N	3323	26.93	0.148599	5	4	5.797	['Periplasmic binding protein-like II']	['1-242']	1	1	artI1-242	205	1.06777	1.06777	1.32867	0.170437
P30859	artI	[Y].YDNSALFVGQQGK.[Y]	Y105	['periplasmic space', 'membrane']	['ArtI.', 'ArtM.', 'ArtQ.', 'ArtP.2']	None	N	3323	26.93	0.148599	5	4	5.797	['Periplasmic binding protein-like II']	['1-242']	1	1	artI1-242	105	1.56931	1.56931	1.36167	0.207579
P30859	artI	[R].IDGVFGDTAVVTEWLKDNPK.[L]	[168-187]	['periplasmic space', 'membrane']	['ArtI.', 'ArtM.', 'ArtQ.', 'ArtP.2']	None	N	3323	26.93	0.148599	5	4	5.797	['Periplasmic binding protein-like II']	['1-242']	1	1	artI1-242		-1.32754	-1.32754	1.48038	0.0879222
P30859	artI	[F].SNQAFDSLIPSLK.[F]	S65	['periplasmic space', 'membrane']	['ArtI.', 'ArtM.', 'ArtQ.', 'ArtP.2']	None	N	3323	26.93	0.148599	5	4	5.797	['Periplasmic binding protein-like II']	['1-242']	1	1	artI1-242	65	3.0677	3.0677	1.51075	0.343252
P30859	artI	[R].FATEASYPPFESIDANNQIVGF.[D]	F46	['periplasmic space', 'membrane']	['ArtI.', 'ArtM.', 'ArtQ.', 'ArtP.2']	None	N	3323	26.93	0.148599	5	4	5.797	['Periplasmic binding protein-like II']	['1-242']	1	1	artI1-242	46	-1.03701	-1.03701	1.63598	0.126444
P30859	artI	[K].LAAVGDKVTDKDYFGTGLGIAVR.[Q]	[188-210]	['periplasmic space', 'membrane']	['ArtI.', 'ArtM.', 'ArtQ.', 'ArtP.2']	None	N	3323	26.93	0.148599	5	4	5.797	['Periplasmic binding protein-like II']	['1-242']	1	1	artI1-242		-1.0127	-1.0127	1.84047	0.172291
P30859	artI	[K].KDGTYETIYNK.[W]	[229-239]	['periplasmic space', 'membrane']	['ArtI.', 'ArtM.', 'ArtQ.', 'ArtP.2']	None	N	3323	26.93	0.148599	5	4	5.797	['Periplasmic binding protein-like II']	['1-242']	1	1	artI1-242		-10.0559	-10.0559	2.0683	0
P30859	artI	[K].FIMDKHPEITTVPYDSYQNAK.[L]	[140-160]	['periplasmic space', 'membrane']	['ArtI.', 'ArtM.', 'ArtQ.', 'ArtP.2']	None	N	3323	26.93	0.148599	5	4	5.797	['Periplasmic binding protein-like II']	['1-242']	1	1	artI1-242		-0.808914	-0.808914	2.20987	0.167951
P30859	artI	[K].QVLFTTPYYDNSALFVGQQGK.[Y]	[97-117]	['periplasmic space', 'membrane']	['ArtI.', 'ArtM.', 'ArtQ.', 'ArtP.2']	None	N	3323	26.93	0.148599	5	4	5.797	['Periplasmic binding protein-like II']	['1-242']	1	1	artI1-242		-2.43227	-2.43227	2.56668	0.899486
P30859	artI	[F].TTPYYDNSALFVGQQGK.[Y]	T101	['periplasmic space', 'membrane']	['ArtI.', 'ArtM.', 'ArtQ.', 'ArtP.2']	None	N	3323	26.93	0.148599	5	4	5.797	['Periplasmic binding protein-like II']	['1-242']	1	1	artI1-242	101	9.62009	9.62009	3.05584	0.0945348
P30859	artI	[K].EIDATCTFSNQAFDSLIPSLK.[F]	[57-77]	['periplasmic space', 'membrane']	['ArtI.', 'ArtM.', 'ArtQ.', 'ArtP.2']	None	N	3323	26.93	0.148599	5	4	5.797	['Periplasmic binding protein-like II']	['1-242']	1	1	artI1-242		-2.9916	-2.9916	3.20848	0.716151
P30859	artI	[F].DVDLAQALCK.[E]	D47	['periplasmic space', 'membrane']	['ArtI.', 'ArtM.', 'ArtQ.', 'ArtP.2']	None	N	3323	26.93	0.148599	5	4	5.797	['Periplasmic binding protein-like II']	['1-242']	1	1	artI1-242	47	-1.87051	-1.87051	3.72103	0.413947
P30860	artJ	[K].LNNALAAIK.[A]	[220-228]	['periplasmic space', 'membrane']	['ArtJ.', 'ArtQ.', 'ArtM.', 'ArtP.2']	None	N	544	26.829	0.0242355	5	4	7.113	['Periplasmic binding protein-like II']	['1-242']	1	1	artJ1-242		-0.513057	-0.513057	0.563287	0.407123
P30860	artJ	[K].VTDPQYFGTGLGIAVRPDNK.[A]	[195-214]	['periplasmic space', 'membrane']	['ArtJ.', 'ArtQ.', 'ArtM.', 'ArtP.2']	None	N	544	26.829	0.0242355	5	4	7.113	['Periplasmic binding protein-like II']	['1-242']	1	1	artJ1-242		-1.28148	-1.28148	1.39886	0.525325
P30860	artJ	[F].TNHAFDSLIPSLK.[F]	T65	['periplasmic space', 'membrane']	['ArtJ.', 'ArtQ.', 'ArtM.', 'ArtP.2']	None	N	544	26.829	0.0242355	5	4	7.113	['Periplasmic binding protein-like II']	['1-242']	1	1	artJ1-242	65	8.93782	8.93782	1.43234	0.2791
P30860	artJ	[K].ISDQWFPQ.[-]	[236-243]	['periplasmic space', 'membrane']	['ArtJ.', 'ArtQ.', 'ArtM.', 'ArtP.2']	None	N	544	26.829	0.0242355	5	4	7.113	['Periplasmic binding protein-like II']	['1-242']	1	1	artJLNK		-0.526971	-0.526971	1.97279	0.0898718
P0A9Q9	asd	[R].DFDAIRPVFFST.[S]	T37	['cytosol']	['Asd.2']	None	Y	7060	40.018	0.469147	2	1	5.289	['FwdE/GAPDH domain-like', 'NAD(P)-binding Rossmann-fold domains']	['134-354', '1-147']	2	2	asd1-147	37	-0.0387548	-0.0387548	0.00143485	0.620994
P0A9Q9	asd	[K].LRESGWQGYWIDAASSLR.[M]	[85-102]	['cytosol']	['Asd.2']	None	Y	7060	40.018	0.469147	2	1	5.289	['FwdE/GAPDH domain-like', 'NAD(P)-binding Rossmann-fold domains']	['134-354', '1-147']	2	2	asd1-147		-0.0140809	-0.0140809	0.017644	0.168943
P0A9Q9	asd	[S].QLGQAAPSFGGTTGTLQDAFDLEALK.[A]	Q39	['cytosol']	['Asd.2']	None	Y	7060	40.018	0.469147	2	1	5.289	['FwdE/GAPDH domain-like', 'NAD(P)-binding Rossmann-fold domains']	['134-354', '1-147']	2	2	asd1-147	39	0.11498	0.11498	0.0370942	0.590093
P0A9Q9	asd	[-].MKNVGFIGWR.[G]	[1-10]	['cytosol']	['Asd.2']	None	Y	7060	40.018	0.469147	2	1	5.289	['FwdE/GAPDH domain-like', 'NAD(P)-binding Rossmann-fold domains']	['134-354', '1-147']	2	2	asd1-147		-0.319506	-0.319506	0.132554	0.233952
P0A9Q9	asd	[F].TVGDQLLWGAAEPLRR.[M]	T346	['cytosol']	['Asd.2']	None	Y	7060	40.018	0.469147	2	1	5.289	['FwdE/GAPDH domain-like', 'NAD(P)-binding Rossmann-fold domains']	['134-354', '1-147']	2	2	asd134-354	213	0.103906	0.103906	0.19061	0.121816
P0A9Q9	asd	[K].VVPNDREITMR.[E]	[304-314]	['cytosol']	['Asd.2']	None	Y	7060	40.018	0.469147	2	1	5.289	['FwdE/GAPDH domain-like', 'NAD(P)-binding Rossmann-fold domains']	['134-354', '1-147']	2	2	asd134-354		0.434247	0.434247	0.216371	0.587834
P0A9Q9	asd	[R].SGELPVDNF.[G]	F218	['cytosol']	['Asd.2']	None	Y	7060	40.018	0.469147	2	1	5.289	['FwdE/GAPDH domain-like', 'NAD(P)-binding Rossmann-fold domains']	['134-354', '1-147']	2	2	asd134-354	85	0.183599	0.183599	0.399283	0.158489
P0A9Q9	asd	[R].SGELPVDNFGVPLAGSLIPWIDKQLDNGQSR.[E]	[210-240]	['cytosol']	['Asd.2']	None	Y	7060	40.018	0.469147	2	1	5.289	['FwdE/GAPDH domain-like', 'NAD(P)-binding Rossmann-fold domains']	['134-354', '1-147']	2	2	asd134-354		-1.11493	-1.11493	0.520693	0.325168
P0A9Q9	asd	[K].NVGFIGWR.[G]	[3-10]	['cytosol']	['Asd.2']	None	Y	7060	40.018	0.469147	2	1	5.289	['FwdE/GAPDH domain-like', 'NAD(P)-binding Rossmann-fold domains']	['134-354', '1-147']	2	2	asd1-147		-0.343871	-0.343871	0.529474	0.224915
P0A9Q9	asd	[Y].GHVADELATPSSAILDIER.[K]	G184	['cytosol']	['Asd.2']	None	Y	7060	40.018	0.469147	2	1	5.289	['FwdE/GAPDH domain-like', 'NAD(P)-binding Rossmann-fold domains']	['134-354', '1-147']	2	2	asd134-354	51	1.31769	1.31769	0.686324	0.344472
P0A9Q9	asd	[K].ALDIIVTC.[Q]	C72	['cytosol']	['Asd.2']	None	Y	7060	40.018	0.469147	2	1	5.289	['FwdE/GAPDH domain-like', 'NAD(P)-binding Rossmann-fold domains']	['134-354', '1-147']	2	2	asd1-147	72	0.767772	0.767772	0.818387	0.27019
P0A9Q9	asd	[R].SGELPVDNFGVPLAGSLIPWIDK.[Q]	[210-232]	['cytosol']	['Asd.2']	None	Y	7060	40.018	0.469147	2	1	5.289	['FwdE/GAPDH domain-like', 'NAD(P)-binding Rossmann-fold domains']	['134-354', '1-147']	2	2	asd134-354		-0.141586	-0.141586	0.893461	0.107055
P0A9Q9	asd	[K].LRESGWQGY.[W]	Y93	['cytosol']	['Asd.2']	None	Y	7060	40.018	0.469147	2	1	5.289	['FwdE/GAPDH domain-like', 'NAD(P)-binding Rossmann-fold domains']	['134-354', '1-147']	2	2	asd1-147	93	10.6808	10.6808	0.915124	0.543712
P0A9Q9	asd	[R].SGELPVDNFGVPL.[A]	L222	['cytosol']	['Asd.2']	None	Y	7060	40.018	0.469147	2	1	5.289	['FwdE/GAPDH domain-like', 'NAD(P)-binding Rossmann-fold domains']	['134-354', '1-147']	2	2	asd134-354	89	1.33104	1.33104	0.961854	0.330287
P0A9Q9	asd	[K].LNMGPEFLSAF.[T]	F345	['cytosol']	['Asd.2']	None	Y	7060	40.018	0.469147	2	1	5.289	['FwdE/GAPDH domain-like', 'NAD(P)-binding Rossmann-fold domains']	['134-354', '1-147']	2	2	asd134-354	212	0.948693	0.948693	1.01587	0.249174
P0A9Q9	asd	[R].ELLTQMGHLY.[G]	Y183	['cytosol']	['Asd.2']	None	Y	7060	40.018	0.469147	2	1	5.289	['FwdE/GAPDH domain-like', 'NAD(P)-binding Rossmann-fold domains']	['134-354', '1-147']	2	2	asd134-354	50	2.63891	2.63891	1.06562	0.379865
P0A9Q9	asd	[R].DFDAIRPVFF.[S]	F35	['cytosol']	['Asd.2']	None	Y	7060	40.018	0.469147	2	1	5.289	['FwdE/GAPDH domain-like', 'NAD(P)-binding Rossmann-fold domains']	['134-354', '1-147']	2	2	asd1-147	35	3.32404	3.32404	1.21867	0.4072
P0A9Q9	asd	[L].RMKDDAIIILDPVNQDVITDGLNNGIR.[T]	R102	['cytosol']	['Asd.2']	None	Y	7060	40.018	0.469147	2	1	5.289	['FwdE/GAPDH domain-like', 'NAD(P)-binding Rossmann-fold domains']	['134-354', '1-147']	2	2	asd1-147	102	9.324	9.324	1.21936	0.363528
P0A9Q9	asd	[R].ELLTQMGHLYGHVADELATPSSAILDIER.[K]	[174-202]	['cytosol']	['Asd.2']	None	Y	7060	40.018	0.469147	2	1	5.289	['FwdE/GAPDH domain-like', 'NAD(P)-binding Rossmann-fold domains']	['134-354', '1-147']	2	2	asd134-354		-8.76891	-8.76891	1.31448	0
P0A9Q9	asd	[T].CQGGDYTNEIYPK.[L]	C72	['cytosol']	['Asd.2']	None	Y	7060	40.018	0.469147	2	1	5.289	['FwdE/GAPDH domain-like', 'NAD(P)-binding Rossmann-fold domains']	['134-354', '1-147']	2	2	asd1-147	72	10.4134	10.4134	1.3456	0.310809
P0A9Q9	asd	[R].KLNMGPEFLSAFTVGDQLLWGAAEPLRR.[M]	[334-361]	['cytosol']	['Asd.2']	None	Y	7060	40.018	0.469147	2	1	5.289	['FwdE/GAPDH domain-like', 'NAD(P)-binding Rossmann-fold domains']	['134-354', '1-147']	2	2	asdLNK		-8.2623	-8.2623	1.37661	0
P0A9Q9	asd	[S].SAILDIERK.[V]	S195	['cytosol']	['Asd.2']	None	Y	7060	40.018	0.469147	2	1	5.289	['FwdE/GAPDH domain-like', 'NAD(P)-binding Rossmann-fold domains']	['134-354', '1-147']	2	2	asd134-354	62	0.936136	0.936136	1.40448	0.210592
P0A9Q9	asd	[R].KLNMGPEFLSAF.[T]	F345	['cytosol']	['Asd.2']	None	Y	7060	40.018	0.469147	2	1	5.289	['FwdE/GAPDH domain-like', 'NAD(P)-binding Rossmann-fold domains']	['134-354', '1-147']	2	2	asd134-354	212	1.08748	1.08748	1.41681	0.190986
P0A9Q9	asd	[S].SVIPVDGLCVR.[V]	S257	['cytosol']	['Asd.2']	None	Y	7060	40.018	0.469147	2	1	5.289	['FwdE/GAPDH domain-like', 'NAD(P)-binding Rossmann-fold domains']	['134-354', '1-147']	2	2	asd134-354	124	1.63153	1.63153	1.42768	0.273352
P0A9Q9	asd	[Q].DAFDLEALK.[A]	D56	['cytosol']	['Asd.2']	None	Y	7060	40.018	0.469147	2	1	5.289	['FwdE/GAPDH domain-like', 'NAD(P)-binding Rossmann-fold domains']	['134-354', '1-147']	2	2	asd1-147	56	9.80679	9.80679	1.44235	0.275977
P0A9Q9	asd	[Y].GHVADELATPSSAILDIERK.[V]	G184	['cytosol']	['Asd.2']	None	Y	7060	40.018	0.469147	2	1	5.289	['FwdE/GAPDH domain-like', 'NAD(P)-binding Rossmann-fold domains']	['134-354', '1-147']	2	2	asd134-354	51	2.10898	2.10898	1.44452	0.326011
P0A9Q9	asd	[T].PSSAILDIER.[K]	P193	['cytosol']	['Asd.2']	None	Y	7060	40.018	0.469147	2	1	5.289	['FwdE/GAPDH domain-like', 'NAD(P)-binding Rossmann-fold domains']	['134-354', '1-147']	2	2	asd134-354	60	9.61242	9.61242	1.57398	0.235393
P0A9Q9	asd	[A].AVTGTLTTPVGR.[L]	A320	['cytosol']	['Asd.2']	None	Y	7060	40.018	0.469147	2	1	5.289	['FwdE/GAPDH domain-like', 'NAD(P)-binding Rossmann-fold domains']	['134-354', '1-147']	2	2	asd134-354	187	1.65986	1.65986	1.69659	0.226162
P0A9Q9	asd	[K].DDAIIILDPVNQDVITDGLNNGIR.[T]	[105-128]	['cytosol']	['Asd.2']	None	Y	7060	40.018	0.469147	2	1	5.289	['FwdE/GAPDH domain-like', 'NAD(P)-binding Rossmann-fold domains']	['134-354', '1-147']	2	2	asd1-147		1.08542	1.08542	1.71041	0.166019
P0A9Q9	asd	[F].STSQLGQAAPSFGGTTGTLQDAFDLEALK.[A]	S36	['cytosol']	['Asd.2']	None	Y	7060	40.018	0.469147	2	1	5.289	['FwdE/GAPDH domain-like', 'NAD(P)-binding Rossmann-fold domains']	['134-354', '1-147']	2	2	asd1-147	36	3.04847	3.04847	1.75791	0.238498
P0A9Q9	asd	[Q].GGDYTNEIYPK.[L]	G74	['cytosol']	['Asd.2']	None	Y	7060	40.018	0.469147	2	1	5.289	['FwdE/GAPDH domain-like', 'NAD(P)-binding Rossmann-fold domains']	['134-354', '1-147']	2	2	asd1-147	74	2.21515	2.21515	1.75793	0.243009
P0A9Q9	asd	[R].ELLTQMGHLYGHVADELATPSSAILDIERK.[V]	[174-203]	['cytosol']	['Asd.2']	None	Y	7060	40.018	0.469147	2	1	5.289	['FwdE/GAPDH domain-like', 'NAD(P)-binding Rossmann-fold domains']	['134-354', '1-147']	2	2	asd134-354		-9.3698	-9.3698	1.89014	0
P0A9Q9	asd	[C].QGGDYTNEIYPK.[L]	Q73	['cytosol']	['Asd.2']	None	Y	7060	40.018	0.469147	2	1	5.289	['FwdE/GAPDH domain-like', 'NAD(P)-binding Rossmann-fold domains']	['134-354', '1-147']	2	2	asd1-147	73	1.9093	1.9093	2.06368	0.200588
P0A9Q9	asd	[T].GTLQDAFDLEALK.[A]	G52	['cytosol']	['Asd.2']	None	Y	7060	40.018	0.469147	2	1	5.289	['FwdE/GAPDH domain-like', 'NAD(P)-binding Rossmann-fold domains']	['134-354', '1-147']	2	2	asd1-147	52	11.4813	11.4813	2.09335	0.233764
P0A9Q9	asd	[K].QLDNGQSREEWKGQAETNK.[I]	[233-251]	['cytosol']	['Asd.2']	None	Y	7060	40.018	0.469147	2	1	5.289	['FwdE/GAPDH domain-like', 'NAD(P)-binding Rossmann-fold domains']	['134-354', '1-147']	2	2	asd134-354		-0.756889	-0.756889	2.11996	0.0761369
P0A9Q9	asd	[S].SAILDIER.[K]	S195	['cytosol']	['Asd.2']	None	Y	7060	40.018	0.469147	2	1	5.289	['FwdE/GAPDH domain-like', 'NAD(P)-binding Rossmann-fold domains']	['134-354', '1-147']	2	2	asd134-354	62	1.75856	1.75856	2.64753	0.127841
P0A9Q9	asd	[K].ALDIIVTCQ.[G]	Q73	['cytosol']	['Asd.2']	None	Y	7060	40.018	0.469147	2	1	5.289	['FwdE/GAPDH domain-like', 'NAD(P)-binding Rossmann-fold domains']	['134-354', '1-147']	2	2	asd1-147	73	0.943079	0.943079	2.711	0.0697036
P0A9Q9	asd	[K].DVSIPTVEELLAAHNPWAK.[V]	[285-303]	['cytosol']	['Asd.2']	None	Y	7060	40.018	0.469147	2	1	5.289	['FwdE/GAPDH domain-like', 'NAD(P)-binding Rossmann-fold domains']	['134-354', '1-147']	2	2	asd134-354		-1.70085	-1.70085	2.89329	0
P0A9Q9	asd	[K].ALDIIVTCQGGDYTNEIYPK.[L]	[65-84]	['cytosol']	['Asd.2']	None	Y	7060	40.018	0.469147	2	1	5.289	['FwdE/GAPDH domain-like', 'NAD(P)-binding Rossmann-fold domains']	['134-354', '1-147']	2	2	asd1-147		-2.36423	-2.36423	4.18135	0.356227
P0A9Q9	asd	[R].ELTPAAVTGTLTTPVGR.[L]	[315-331]	['cytosol']	['Asd.2']	None	Y	7060	40.018	0.469147	2	1	5.289	['FwdE/GAPDH domain-like', 'NAD(P)-binding Rossmann-fold domains']	['134-354', '1-147']	2	2	asd134-354		-1.04695	-1.04695	4.48513	0.183189
P0A9Q9	asd	[K].ILNTSSVIPVDGLCVR.[V]	[252-267]	['cytosol']	['Asd.2']	None	Y	7060	40.018	0.469147	2	1	5.289	['FwdE/GAPDH domain-like', 'NAD(P)-binding Rossmann-fold domains']	['134-354', '1-147']	2	2	asd134-354		-2.03177	-2.03177	7.08409	0.0415261
P0A9Q9	asd	[R].ESGWQGYWIDAASSLR.[M]	[87-102]	['cytosol']	['Asd.2']	None	Y	7060	40.018	0.469147	2	1	5.289	['FwdE/GAPDH domain-like', 'NAD(P)-binding Rossmann-fold domains']	['134-354', '1-147']	2	2	asd1-147		-2.45361	-2.45361	7.22519	0.386757
P00963	asnA	[I].EVQAPILSR.[V]	E31	['cytosol']	['AsnA.2']	['Mg2+']	N	5147	36.651	0.313249	2	1	5.472	['Class II aaRS and biotin synthetases']	['7-329']	1	1	asnA7-329	25	0.320422	0.320422	0.0758784	0.424001
P00963	asnA	[K].ATEAAVSEEFGLAPFLPDQIHFVHSQ.[E]	Q171	['cytosol']	['AsnA.2']	['Mg2+']	N	5147	36.651	0.313249	2	1	5.472	['Class II aaRS and biotin synthetases']	['7-329']	1	1	asnA7-329	165	0.216756	0.216756	0.0772206	0.748205
[truncated: 17,780 more rows]
