# Supplementary material for: Universal protein misfolding intermediates can bypass the proteostasis network and remain soluble and less functional
Source: Nat Commun. 2022 Jun 2;13:3081. doi: 10.1038/s41467-022-30548-5 (PMC9163053; doi:10.1038/s41467-022-30548-5)
Supplement: Supplementary file 6 — Supplementary Data 4 [file 41467_2022_30548_MOESM6_ESM.xlsx]

## Sheet: 20210524_B_R2hr_MsFragger_out18
Accession	GeneName	Peptide Sequence	proteinaseKsite	Location	Composition	Cofactors	Essential?	Copy Number	Molecular Weight	Amount (fg)	Num Subunits	Unique Subunits	pI	Folds	Domain Ranges	Num Domains	Unique Domains	Domain Location	Position In Domain	PeptideRatio1	NormPeptideRatio1	PeptidePValue1	RefoldedCoeffVar1
P31119	aas	[K].QQPEEEALIL.[F]	L371	['inner membrane']	Monomer	['Mg2+']	N	188	80.7	0.025193	1	1	9.443	['Acetyl-CoA synthetase-like', 'Glycerol-3-phosphate (1)-acyltransferase']	['219-712', '3-170']	2	2	aas219-712	153	0.346077	0.346077	0.591538	0.0912857
P75747	abrB	[S].PGGAAAMVAMAQDYGADIR.[L]	P119	['inner membrane']	Monomer	None	N	13	36.884	0.000796215	1	1	9.447	Unknown		0	0	abrB		0.547975	0.547975	0.57784	0.293924
P0ABD5	accA	[R].KIFADLGAWQIAQLAR.[H]	[53-68]	['cytosol']	['AccA.2', 'AccD.2']	None	Y	10155	35.242	0.594278	4	2	5.768	['ClpP/crotonase']	['5-318']	1	1	accA5-318		-0.99993	-0.99993	0.919029	0.611613
P0ABD5	accA	[L].DGRPVMIIGHQK.[G]	D109	['cytosol']	['AccA.2', 'AccD.2']	None	Y	10155	35.242	0.594278	4	2	5.768	['ClpP/crotonase']	['5-318']	1	1	accA5-318	105	-0.110549	-0.110549	0.0524068	0.394062
P0ABD5	accA	[K].AQLLADLADLDVLSTEDLK.[N]	[288-306]	['cytosol']	['AccA.2', 'AccD.2']	None	Y	10155	35.242	0.594278	4	2	5.768	['ClpP/crotonase']	['5-318']	1	1	accA5-318		0.311382	0.311382	0.097168	0.125442
P0ABD5	accA	[K].LIDSIIPEPLG.[G]	G273	['cytosol']	['AccA.2', 'AccD.2']	None	Y	10155	35.242	0.594278	4	2	5.768	['ClpP/crotonase']	['5-318']	1	1	accA5-318	269	0.362894	0.362894	1.55756	0.0638304
P0ABD5	accA	[A].DLADLDVLSTEDLK.[N]	D293	['cytosol']	['AccA.2', 'AccD.2']	None	Y	10155	35.242	0.594278	4	2	5.768	['ClpP/crotonase']	['5-318']	1	1	accA5-318	289	0.363941	0.363941	0.147181	0.435454
P0ABD5	accA	[D].INIDEEVHR.[L]	I34	['cytosol']	['AccA.2', 'AccD.2']	None	Y	10155	35.242	0.594278	4	2	5.768	['ClpP/crotonase']	['5-318']	1	1	accA5-318	30	0.433094	0.433094	0.21305	0.50968
P0ABD5	accA	[R].LAFDEFDELAGDRAYADDK.[A]	[81-99]	['cytosol']	['AccA.2', 'AccD.2']	None	Y	10155	35.242	0.594278	4	2	5.768	['ClpP/crotonase']	['5-318']	1	1	accA5-318		0.488377	0.488377	0.626157	0.12322
P0ABD5	accA	[A].FDEFDELAGDR.[A]	F83	['cytosol']	['AccA.2', 'AccD.2']	None	Y	10155	35.242	0.594278	4	2	5.768	['ClpP/crotonase']	['5-318']	1	1	accA5-318	79	0.501102	0.501102	0.789995	0.0983406
P0ABD5	accA	[R].QDEKLDINIDEEVHR.[L]	[28-42]	['cytosol']	['AccA.2', 'AccD.2']	None	Y	10155	35.242	0.594278	4	2	5.768	['ClpP/crotonase']	['5-318']	1	1	accA5-318		0.813269	0.813269	6.37337	0.036027
P0ABD5	accA	[R].LAFDEFDELAGDR.[A]	[81-93]	['cytosol']	['AccA.2', 'AccD.2']	None	Y	10155	35.242	0.594278	4	2	5.768	['ClpP/crotonase']	['5-318']	1	1	accA5-318		0.859816	0.859816	2.15929	0.064379
P0ABD5	accA	[K].AIVGGIAR.[L]	[100-107]	['cytosol']	['AccA.2', 'AccD.2']	None	Y	10155	35.242	0.594278	4	2	5.768	['ClpP/crotonase']	['5-318']	1	1	accA5-318		0.860149	0.860149	2.26324	0.0739302
P0ABD5	accA	[F].LDFEQPIAELEAK.[I]	L6	['cytosol']	['AccA.2', 'AccD.2']	None	Y	10155	35.242	0.594278	4	2	5.768	['ClpP/crotonase']	['5-318']	1	1	accA5-318	2	0.886804	0.886804	1.21575	0.197641
P0ABD5	accA	[K].SADKAPLAAEAMGIIAPR.[L]	[240-257]	['cytosol']	['AccA.2', 'AccD.2']	None	Y	10155	35.242	0.594278	4	2	5.768	['ClpP/crotonase']	['5-318']	1	1	accA5-318		0.905213	0.905213	0.765855	0.251791
P0ABD5	accA	[K].LIDSIIPEPLGGAHRNPEAMAASLK.[A]	[263-287]	['cytosol']	['AccA.2', 'AccD.2']	None	Y	10155	35.242	0.594278	4	2	5.768	['ClpP/crotonase']	['5-318']	1	1	accA5-318		1.13007	1.13007	1.0647	0.292164
P0ABD5	accA	[K].LIDSIIPEPLGGAHR.[N]	[263-277]	['cytosol']	['AccA.2', 'AccD.2']	None	Y	10155	35.242	0.594278	4	2	5.768	['ClpP/crotonase']	['5-318']	1	1	accA5-318		1.15185	1.15185	1.95361	0.124418
P0ABD5	accA	[L].DFEQPIAELEAK.[I]	D7	['cytosol']	['AccA.2', 'AccD.2']	None	Y	10155	35.242	0.594278	4	2	5.768	['ClpP/crotonase']	['5-318']	1	1	accA5-318	3	1.1571	1.1571	0.521742	0.476962
P0ABD5	accA	[K].LIDSIIPEPLGGAH.[R]	H276	['cytosol']	['AccA.2', 'AccD.2']	None	Y	10155	35.242	0.594278	4	2	5.768	['ClpP/crotonase']	['5-318']	1	1	accA5-318	272	1.20872	1.20872	1.72512	0.042107
P0ABD5	accA	[K].IDSLTAVSR.[Q]	[19-27]	['cytosol']	['AccA.2', 'AccD.2']	None	Y	10155	35.242	0.594278	4	2	5.768	['ClpP/crotonase']	['5-318']	1	1	accA5-318		1.32794	1.32794	3.18647	0.0179298
P0ABD5	accA	[R].LGVPVVCTVIGEGGSGGAL.[A]	L209	['cytosol']	['AccA.2', 'AccD.2']	None	Y	10155	35.242	0.594278	4	2	5.768	['ClpP/crotonase']	['5-318']	1	1	accA5-318	205	1.45347	1.45347	1.33243	0.242601
P0ABD5	accA	[R].LDGRPVMIIGHQK.[G]	[108-120]	['cytosol']	['AccA.2', 'AccD.2']	None	Y	10155	35.242	0.594278	4	2	5.768	['ClpP/crotonase']	['5-318']	1	1	accA5-318		1.55362	1.55362	2.10657	0.172678
P0ABD5	accA	[F].IDTPGAYPGVGAEER.[G]	I161	['cytosol']	['AccA.2', 'AccD.2']	None	Y	10155	35.242	0.594278	4	2	5.768	['ClpP/crotonase']	['5-318']	1	1	accA5-318	157	1.69618	1.69618	1.86693	0.273673
P0ABD5	accA	[Q].LLADLADLDVLSTEDLK.[N]	L290	['cytosol']	['AccA.2', 'AccD.2']	None	Y	10155	35.242	0.594278	4	2	5.768	['ClpP/crotonase']	['5-318']	1	1	accA5-318	286	2.01201	2.01201	2.51983	0.172956
P0ABD5	accA	[K].LDINIDEEVHR.[L]	[32-42]	['cytosol']	['AccA.2', 'AccD.2']	None	Y	10155	35.242	0.594278	4	2	5.768	['ClpP/crotonase']	['5-318']	1	1	accA5-318		2.13033	2.13033	5.02732	0.0577916
P0ABD5	accA	[L].AFDEFDELAGDR.[A]	A82	['cytosol']	['AccA.2', 'AccD.2']	None	Y	10155	35.242	0.594278	4	2	5.768	['ClpP/crotonase']	['5-318']	1	1	accA5-318	78	2.39536	2.39536	1.57008	0.30629
P0ABD5	accA	[L].ADLADLDVLSTEDLK.[N]	A292	['cytosol']	['AccA.2', 'AccD.2']	None	Y	10155	35.242	0.594278	4	2	5.768	['ClpP/crotonase']	['5-318']	1	1	accA5-318	288	7.72499	7.72499	3.33349	0.0889151
P0ABD5	accA	[R].LGVPVVC.[T]	C197	['cytosol']	['AccA.2', 'AccD.2']	None	Y	10155	35.242	0.594278	4	2	5.768	['ClpP/crotonase']	['5-318']	1	1	accA5-318	193	9.15097	9.15097	1.46786	0.267387
P0ABD5	accA	[L].AFDEFDELAGDRAYADDK.[A]	A82	['cytosol']	['AccA.2', 'AccD.2']	None	Y	10155	35.242	0.594278	4	2	5.768	['ClpP/crotonase']	['5-318']	1	1	accA5-318	78	9.25596	9.25596	1.10065	0.423235
P0ABD5	accA	[F].ADLGAWQIAQLAR.[H]	A56	['cytosol']	['AccA.2', 'AccD.2']	None	Y	10155	35.242	0.594278	4	2	5.768	['ClpP/crotonase']	['5-318']	1	1	accA5-318	52	9.41315	9.41315	1.48289	0.262637
P0ABD5	accA	[A].FDEFDELAGDRAYADDK.[A]	F83	['cytosol']	['AccA.2', 'AccD.2']	None	Y	10155	35.242	0.594278	4	2	5.768	['ClpP/crotonase']	['5-318']	1	1	accA5-318	79	9.88037	9.88037	1.64329	0.216728
P0ABD5	accA	[A].RLDGRPVMIIGHQK.[G]	R107	['cytosol']	['AccA.2', 'AccD.2']	None	Y	10155	35.242	0.594278	4	2	5.768	['ClpP/crotonase']	['5-318']	1	1	accA5-318	103	11.0868	11.0868	1.24026	0.354463
P0ABD5	accA	[R].FKMPIITF.[I]	F160	['cytosol']	['AccA.2', 'AccD.2']	None	Y	10155	35.242	0.594278	4	2	5.768	['ClpP/crotonase']	['5-318']	1	1	accA5-318	156	11.1129	11.1129	1.54862	0.242871
P0ABD5	accA	[K].SADKAPLAAEAM.[G]	M251	['cytosol']	['AccA.2', 'AccD.2']	None	Y	10155	35.242	0.594278	4	2	5.768	['ClpP/crotonase']	['5-318']	1	1	accA5-318	247	12.0026	12.0026	2.14354	0.120501
P0ABD5	accA	[M].SLNFLDFEQPIAEL.[E]	[2-15]	['cytosol']	['AccA.2', 'AccD.2']	None	Y	10155	35.242	0.594278	4	2	5.768	['ClpP/crotonase']	['5-318']	1	1	accALNK		1.55528	1.55528	2.64299	0.087991
P0ABD5	accA	[L].NFLDFEQPIAELEAK.[I]	N4	['cytosol']	['AccA.2', 'AccD.2']	None	Y	10155	35.242	0.594278	4	2	5.768	['ClpP/crotonase']	['5-318']	1	1	accALNK		9.0816	9.0816	2.44062	0.0852288
P0ABD8	accB	[T].FYRTPSPDAK.[A]	F91	['cytosol']	Monomer	None	Y	34495	16.687	0.955836	1	1	4.474	['Barrel-sandwich hybrid']	['81-156']	1	1	accB81-156	11	-0.939907	-0.939907	0.289463	0.0821302
P0ABD8	accB	[K].AFIEVGQKVNVGDTL.[C]	L115	['cytosol']	Monomer	None	Y	34495	16.687	0.955836	1	1	4.474	['Barrel-sandwich hybrid']	['81-156']	1	1	accB81-156	35	-0.926247	-0.926247	0.260378	0.118989
P0ABD8	accB	[K].AILVESGQPVEFDEPLVV.[I]	V154	['cytosol']	Monomer	None	Y	34495	16.687	0.955836	1	1	4.474	['Barrel-sandwich hybrid']	['81-156']	1	1	accB81-156	74	-0.388977	-0.388977	0.108942	0.730229
P0ABD8	accB	[K].AFIEVGQKV.[N]	V109	['cytosol']	Monomer	None	Y	34495	16.687	0.955836	1	1	4.474	['Barrel-sandwich hybrid']	['81-156']	1	1	accB81-156	29	-0.189966	-0.189966	0.19446	0.269698
P0ABD8	accB	[K].AFIEVGQK.[V]	[101-108]	['cytosol']	Monomer	None	Y	34495	16.687	0.955836	1	1	4.474	['Barrel-sandwich hybrid']	['81-156']	1	1	accB81-156		-0.0555871	-0.0555871	0.0154196	0.288072
P0ABD8	accB	[K].AILVESGQPVEFDEPLVVIE.[-]	[137-156]	['cytosol']	Monomer	None	Y	34495	16.687	0.955836	1	1	4.474	['Barrel-sandwich hybrid']	['81-156']	1	1	accB81-156		0.163459	0.163459	0.280851	0.118106
P0ABD8	accB	[R].SPMVGTFYR.[T]	[85-93]	['cytosol']	Monomer	None	Y	34495	16.687	0.955836	1	1	4.474	['Barrel-sandwich hybrid']	['81-156']	1	1	accB81-156		0.522522	0.522522	0.354605	0.310971
P0ABD8	accB	[L].VESGQPVEFDEPLVVIE.[-]	V140	['cytosol']	Monomer	None	Y	34495	16.687	0.955836	1	1	4.474	['Barrel-sandwich hybrid']	['81-156']	1	1	accB81-156	60	0.605299	0.605299	1.23246	0.0555041
P0ABD8	accB	[K].VNVGDTLCIVEAMK.[M]	[109-122]	['cytosol']	Monomer	None	Y	34495	16.687	0.955836	1	1	4.474	['Barrel-sandwich hybrid']	['81-156']	1	1	accB81-156		0.793021	0.793021	0.796412	0.279354
P0ABD8	accB	[K].VNVGDTLCIV.[E]	V118	['cytosol']	Monomer	None	Y	34495	16.687	0.955836	1	1	4.474	['Barrel-sandwich hybrid']	['81-156']	1	1	accB81-156	38	0.839725	0.839725	2.9137	0.0428805
P0ABD8	accB	[K].VNVGDTLCIVEAM.[K]	M121	['cytosol']	Monomer	None	Y	34495	16.687	0.955836	1	1	4.474	['Barrel-sandwich hybrid']	['81-156']	1	1	accB81-156	41	0.865785	0.865785	2.41152	0.0843013
P0ABD8	accB	[F].DEPLVVIE.[-]	D149	['cytosol']	Monomer	None	Y	34495	16.687	0.955836	1	1	4.474	['Barrel-sandwich hybrid']	['81-156']	1	1	accB81-156	69	1.21457	1.21457	1.26374	0.235173
P0ABD8	accB	[Q].PVEFDEPLVVIE.[-]	P145	['cytosol']	Monomer	None	Y	34495	16.687	0.955836	1	1	4.474	['Barrel-sandwich hybrid']	['81-156']	1	1	accB81-156	65	1.30115	1.30115	1.31632	0.0778774
P0ABD8	accB	[M].KMMNQIEADKSGTVK.[A]	K122	['cytosol']	Monomer	None	Y	34495	16.687	0.955836	1	1	4.474	['Barrel-sandwich hybrid']	['81-156']	1	1	accB81-156	42	1.48993	1.48993	1.59489	0.196425
P0ABD8	accB	[R].SPMVGTFY.[R]	Y92	['cytosol']	Monomer	None	Y	34495	16.687	0.955836	1	1	4.474	['Barrel-sandwich hybrid']	['81-156']	1	1	accB81-156	12	2.54194	2.54194	1.72061	0.250677
P0ABD8	accB	[K].MMNQIEADKSGTVK.[A]	[123-136]	['cytosol']	Monomer	None	Y	34495	16.687	0.955836	1	1	4.474	['Barrel-sandwich hybrid']	['81-156']	1	1	accB81-156		6.39562	6.39562	1.52033	0.269115
P0ABD8	accB	[A].AAEISGHIVR.[S]	A75	['cytosol']	Monomer	None	Y	34495	16.687	0.955836	1	1	4.474	['Barrel-sandwich hybrid']	['81-156']	1	1	accBLNK		-12.9425	-12.9425	0.724028	0
P0ABD8	accB	[A].EISGHIVR.[S]	E77	['cytosol']	Monomer	None	Y	34495	16.687	0.955836	1	1	4.474	['Barrel-sandwich hybrid']	['81-156']	1	1	accBLNK		-11.7634	-11.7634	0.641918	0
P0ABD8	accB	[V].EESGISELEISEGEESVR.[I]	E14	['cytosol']	Monomer	None	Y	34495	16.687	0.955836	1	1	4.474	['Barrel-sandwich hybrid']	['81-156']	1	1	accBLNK		-0.252174	-0.252174	0.0666719	0.510925
P0ABD8	accB	[I].SELEISEGEESVR.[I]	S19	['cytosol']	Monomer	None	Y	34495	16.687	0.955836	1	1	4.474	['Barrel-sandwich hybrid']	['81-156']	1	1	accBLNK		-0.123543	-0.123543	0.0732885	0.0752508
P0ABD8	accB	[R].AAPAASFPVMQ.[Q]	Q45	['cytosol']	Monomer	None	Y	34495	16.687	0.955836	1	1	4.474	['Barrel-sandwich hybrid']	['81-156']	1	1	accBLNK		-0.104937	-0.104937	0.0528782	0.573679
P0ABD8	accB	[E].LVEESGISELEISEGEESVR.[I]	L12	['cytosol']	Monomer	None	Y	34495	16.687	0.955836	1	1	4.474	['Barrel-sandwich hybrid']	['81-156']	1	1	accBLNK		-0.0579883	-0.0579883	0.0196341	0.81386
P0ABD8	accB	[S].MEAPAAAEISGHIVR.[S]	M70	['cytosol']	Monomer	None	Y	34495	16.687	0.955836	1	1	4.474	['Barrel-sandwich hybrid']	['81-156']	1	1	accBLNK		0.68247	0.68247	0.717315	0.265942
P0ABD8	accB	[A].TVPSMEAPAAAEISGHIVR.[S]	T66	['cytosol']	Monomer	None	Y	34495	16.687	0.955836	1	1	4.474	['Barrel-sandwich hybrid']	['81-156']	1	1	accBLNK		0.967843	0.967843	2.06484	0.12967
P0ABD8	accB	[K].KLIELVEESGISELE.[I]	E22	['cytosol']	Monomer	None	Y	34495	16.687	0.955836	1	1	4.474	['Barrel-sandwich hybrid']	['81-156']	1	1	accBLNK		1.629	1.629	0.328905	1.07863
P0ABD8	accB	[S].ELEISEGEESVR.[I]	E20	['cytosol']	Monomer	None	Y	34495	16.687	0.955836	1	1	4.474	['Barrel-sandwich hybrid']	['81-156']	1	1	accBLNK		9.53287	9.53287	1.25613	0.347163
P24182	accC	[K].SYLNIPAIISAA.[E]	A70	['cytosol']	['AccA.2', 'AccD.2.', 'AccC.2.']	None	Y	13890	49.321	1.13758	8	3	6.784	['PreATP-grasp domain', 'Barrel-sandwich hybrid', 'ATP-grasp']	['1-114', '331-443', '83-347']	3	3	accC1-114	70	-0.0597811	-0.0597811	0.0447563	0.40649
P24182	accC	[K].SYLNIPAIIS.[A]	S68	['cytosol']	['AccA.2', 'AccD.2.', 'AccC.2.']	None	Y	13890	49.321	1.13758	8	3	6.784	['PreATP-grasp domain', 'Barrel-sandwich hybrid', 'ATP-grasp']	['1-114', '331-443', '83-347']	3	3	accC1-114	68	0.156907	0.156907	0.123195	0.381723
P24182	accC	[K].IVIANRGEIALR.[I]	[5-16]	['cytosol']	['AccA.2', 'AccD.2.', 'AccC.2.']	None	Y	13890	49.321	1.13758	8	3	6.784	['PreATP-grasp domain', 'Barrel-sandwich hybrid', 'ATP-grasp']	['1-114', '331-443', '83-347']	3	3	accC1-114		0.166361	0.166361	0.138778	0.0425524
P24182	accC	[A].DETVCIGPAPSVK.[S]	D46	['cytosol']	['AccA.2', 'AccD.2.', 'AccC.2.']	None	Y	13890	49.321	1.13758	8	3	6.784	['PreATP-grasp domain', 'Barrel-sandwich hybrid', 'ATP-grasp']	['1-114', '331-443', '83-347']	3	3	accC1-114	46	0.189705	0.189705	0.0876858	0.521818
P24182	accC	[L].ADETVCIGPAPSVK.[S]	A45	['cytosol']	['AccA.2', 'AccD.2.', 'AccC.2.']	None	Y	13890	49.321	1.13758	8	3	6.784	['PreATP-grasp domain', 'Barrel-sandwich hybrid', 'ATP-grasp']	['1-114', '331-443', '83-347']	3	3	accC1-114	45	0.567181	0.567181	0.421047	0.328401
P24182	accC	[-].MLDKIVIANR.[G]	[1-10]	['cytosol']	['AccA.2', 'AccD.2.', 'AccC.2.']	None	Y	13890	49.321	1.13758	8	3	6.784	['PreATP-grasp domain', 'Barrel-sandwich hybrid', 'ATP-grasp']	['1-114', '331-443', '83-347']	3	3	accC1-114		1.01656	1.01656	0.995812	0.122409
P24182	accC	[K].HVLLADETVCIGPAPSVK.[S]	[41-58]	['cytosol']	['AccA.2', 'AccD.2.', 'AccC.2.']	None	Y	13890	49.321	1.13758	8	3	6.784	['PreATP-grasp domain', 'Barrel-sandwich hybrid', 'ATP-grasp']	['1-114', '331-443', '83-347']	3	3	accC1-114		1.02835	1.02835	1.36805	0.253482
P24182	accC	[A].VAIHPGYGFLSENANFAEQVER.[S]	V76	['cytosol']	['AccA.2', 'AccD.2.', 'AccC.2.']	None	Y	13890	49.321	1.13758	8	3	6.784	['PreATP-grasp domain', 'Barrel-sandwich hybrid', 'ATP-grasp']	['1-114', '331-443', '83-347']	3	3	accC1-114	76	1.91606	1.91606	1.58152	0.282835
P24182	accC	[K].LICYGENR.[D]	[388-395]	['cytosol']	['AccA.2', 'AccD.2.', 'AccC.2.']	None	Y	13890	49.321	1.13758	8	3	6.784	['PreATP-grasp domain', 'Barrel-sandwich hybrid', 'ATP-grasp']	['1-114', '331-443', '83-347']	3	3	accC331-443		-1.68037	-1.68037	1.10391	0.880009
P24182	accC	[R].FHAPGGFGVR.[W]	[357-366]	['cytosol']	['AccA.2', 'AccD.2.', 'AccC.2.']	None	Y	13890	49.321	1.13758	8	3	6.784	['PreATP-grasp domain', 'Barrel-sandwich hybrid', 'ATP-grasp']	['1-114', '331-443', '83-347']	3	3	accC331-443		0.25267	0.25267	0.368733	0.0829714
P24182	accC	[K].TNVDLQIR.[I]	[416-423]	['cytosol']	['AccA.2', 'AccD.2.', 'AccC.2.']	None	Y	13890	49.321	1.13758	8	3	6.784	['PreATP-grasp domain', 'Barrel-sandwich hybrid', 'ATP-grasp']	['1-114', '331-443', '83-347']	3	3	accC331-443		0.756047	0.756047	1.64113	0.0729912
P24182	accC	[R].INAEDPNTFLPSPGKITR.[F]	[339-356]	['cytosol']	['AccA.2', 'AccD.2.', 'AccC.2.']	None	Y	13890	49.321	1.13758	8	3	6.784	['PreATP-grasp domain', 'Barrel-sandwich hybrid', 'ATP-grasp']	['1-114', '331-443', '83-347']	3	3	accC331-443		0.810107	0.810107	1.36248	0.145536
P24182	accC	[R].MKNALQELIIDGIK.[T]	[402-415]	['cytosol']	['AccA.2', 'AccD.2.', 'AccC.2.']	None	Y	13890	49.321	1.13758	8	3	6.784	['PreATP-grasp domain', 'Barrel-sandwich hybrid', 'ATP-grasp']	['1-114', '331-443', '83-347']	3	3	accC331-443		1.17747	1.17747	1.2332	0.266951
P24182	accC	[K].NALQELIIDGIK.[T]	[404-415]	['cytosol']	['AccA.2', 'AccD.2.', 'AccC.2.']	None	Y	13890	49.321	1.13758	8	3	6.784	['PreATP-grasp domain', 'Barrel-sandwich hybrid', 'ATP-grasp']	['1-114', '331-443', '83-347']	3	3	accC331-443		1.21141	1.21141	2.87768	0.111702
P24182	accC	[M].NDENFQHGGTNIHYLEK.[K]	N426	['cytosol']	['AccA.2', 'AccD.2.', 'AccC.2.']	None	Y	13890	49.321	1.13758	8	3	6.784	['PreATP-grasp domain', 'Barrel-sandwich hybrid', 'ATP-grasp']	['1-114', '331-443', '83-347']	3	3	accC331-443	96	1.62211	1.62211	3.37593	0.135431
P24182	accC	[M].NDENFQHGGTNIHYLEKK.[L]	N426	['cytosol']	['AccA.2', 'AccD.2.', 'AccC.2.']	None	Y	13890	49.321	1.13758	8	3	6.784	['PreATP-grasp domain', 'Barrel-sandwich hybrid', 'ATP-grasp']	['1-114', '331-443', '83-347']	3	3	accC331-443	96	1.87497	1.87497	1.10353	0.316642
P24182	accC	[R].FHAPGGF.[G]	F363	['cytosol']	['AccA.2', 'AccD.2.', 'AccC.2.']	None	Y	13890	49.321	1.13758	8	3	6.784	['PreATP-grasp domain', 'Barrel-sandwich hybrid', 'ATP-grasp']	['1-114', '331-443', '83-347']	3	3	accC331-443	33	2.31628	2.31628	1.27653	0.287918
P24182	accC	[Y].TVPPYYDSMIGK.[L]	T376	['cytosol']	['AccA.2', 'AccD.2.', 'AccC.2.']	None	Y	13890	49.321	1.13758	8	3	6.784	['PreATP-grasp domain', 'Barrel-sandwich hybrid', 'ATP-grasp']	['1-114', '331-443', '83-347']	3	3	accC331-443	46	6.74847	6.74847	0.891891	0.578855
P24182	accC	[Y].AGYTVPPYYDSMIGK.[L]	A373	['cytosol']	['AccA.2', 'AccD.2.', 'AccC.2.']	None	Y	13890	49.321	1.13758	8	3	6.784	['PreATP-grasp domain', 'Barrel-sandwich hybrid', 'ATP-grasp']	['1-114', '331-443', '83-347']	3	3	accC331-443	43	10.9395	10.9395	0.974555	0.501033
P24182	accC	[R].IAAGQPLSIKQEEVHVR.[G]	[315-331]	['cytosol']	['AccA.2', 'AccD.2.', 'AccC.2.']	None	Y	13890	49.321	1.13758	8	3	6.784	['PreATP-grasp domain', 'Barrel-sandwich hybrid', 'ATP-grasp']	['1-114', '331-443', '83-347']	3	3	accC83-347		-0.448699	-0.448699	1.1144	0.0328595
P24182	accC	[R].IAAGQPLSIK.[Q]	[315-324]	['cytosol']	['AccA.2', 'AccD.2.', 'AccC.2.']	None	Y	13890	49.321	1.13758	8	3	6.784	['PreATP-grasp domain', 'Barrel-sandwich hybrid', 'ATP-grasp']	['1-114', '331-443', '83-347']	3	3	accC83-347		-0.276448	-0.276448	0.283129	0.144807
P24182	accC	[E].AKAAFSNDMVYMEKYLENPR.[H]	A189	['cytosol']	['AccA.2', 'AccD.2.', 'AccC.2.']	None	Y	13890	49.321	1.13758	8	3	6.784	['PreATP-grasp domain', 'Barrel-sandwich hybrid', 'ATP-grasp']	['1-114', '331-443', '83-347']	3	3	accC83-347	107	0.565346	0.565346	0.788656	0.216875
P24182	accC	[K].ACVDIGYR.[G]	[263-270]	['cytosol']	['AccA.2', 'AccD.2.', 'AccC.2.']	None	Y	13890	49.321	1.13758	8	3	6.784	['PreATP-grasp domain', 'Barrel-sandwich hybrid', 'ATP-grasp']	['1-114', '331-443', '83-347']	3	3	accC83-347		0.626474	0.626474	0.946652	0.153537
P24182	accC	[K].AAFSNDMVYMEK.[Y]	[191-202]	['cytosol']	['AccA.2', 'AccD.2.', 'AccC.2.']	None	Y	13890	49.321	1.13758	8	3	6.784	['PreATP-grasp domain', 'Barrel-sandwich hybrid', 'ATP-grasp']	['1-114', '331-443', '83-347']	3	3	accC83-347		0.702253	0.702253	0.32282	0.120115
P24182	accC	[K].RIGYPVIIK.[A]	[151-159]	['cytosol']	['AccA.2', 'AccD.2.', 'AccC.2.']	None	Y	13890	49.321	1.13758	8	3	6.784	['PreATP-grasp domain', 'Barrel-sandwich hybrid', 'ATP-grasp']	['1-114', '331-443', '83-347']	3	3	accC83-347		0.917977	0.917977	1.47261	0.162908
P24182	accC	[Q].VLADGQGNAIYLAER.[D]	V214	['cytosol']	['AccA.2', 'AccD.2.', 'AccC.2.']	None	Y	13890	49.321	1.13758	8	3	6.784	['PreATP-grasp domain', 'Barrel-sandwich hybrid', 'ATP-grasp']	['1-114', '331-443', '83-347']	3	3	accC83-347	132	0.937171	0.937171	1.31941	0.131464
P24182	accC	[R].GDAELAQSISMTR.[A]	[174-186]	['cytosol']	['AccA.2', 'AccD.2.', 'AccC.2.']	None	Y	13890	49.321	1.13758	8	3	6.784	['PreATP-grasp domain', 'Barrel-sandwich hybrid', 'ATP-grasp']	['1-114', '331-443', '83-347']	3	3	accC83-347		1.10122	1.10122	1.24801	0.136148
P24182	accC	[K].VVEEAPAPGITPELRR.[Y]	[239-254]	['cytosol']	['AccA.2', 'AccD.2.', 'AccC.2.']	None	Y	13890	49.321	1.13758	8	3	6.784	['PreATP-grasp domain', 'Barrel-sandwich hybrid', 'ATP-grasp']	['1-114', '331-443', '83-347']	3	3	accC83-347		1.23046	1.23046	2.11364	0.223
P24182	accC	[R].IQVEHPVTEMITGVDLIKEQLR.[I]	[293-314]	['cytosol']	['AccA.2', 'AccD.2.', 'AccC.2.']	None	Y	13890	49.321	1.13758	8	3	6.784	['PreATP-grasp domain', 'Barrel-sandwich hybrid', 'ATP-grasp']	['1-114', '331-443', '83-347']	3	3	accC83-347		1.3753	1.3753	1.22808	0.262287
P24182	accC	[K].VVEEAPAPGITPELR.[R]	[239-253]	['cytosol']	['AccA.2', 'AccD.2.', 'AccC.2.']	None	Y	13890	49.321	1.13758	8	3	6.784	['PreATP-grasp domain', 'Barrel-sandwich hybrid', 'ATP-grasp']	['1-114', '331-443', '83-347']	3	3	accC83-347		1.39765	1.39765	2.05773	0.218682
P24182	accC	[K].KAGVPCVPGSDGPLGDDMDKNR.[A]	[125-146]	['cytosol']	['AccA.2', 'AccD.2.', 'AccC.2.']	None	Y	13890	49.321	1.13758	8	3	6.784	['PreATP-grasp domain', 'Barrel-sandwich hybrid', 'ATP-grasp']	['1-114', '331-443', '83-347']	3	3	accC83-347		1.41566	1.41566	0.8155	0.36282
P24182	accC	[R].IQVEHPVTEMITGVDLIK.[E]	[293-310]	['cytosol']	['AccA.2', 'AccD.2.', 'AccC.2.']	None	Y	13890	49.321	1.13758	8	3	6.784	['PreATP-grasp domain', 'Barrel-sandwich hybrid', 'ATP-grasp']	['1-114', '331-443', '83-347']	3	3	accC83-347		1.50426	1.50426	2.07163	0.21885
P24182	accC	[A].AGQPLSIKQEEVHVR.[G]	A317	['cytosol']	['AccA.2', 'AccD.2.', 'AccC.2.']	None	Y	13890	49.321	1.13758	8	3	6.784	['PreATP-grasp domain', 'Barrel-sandwich hybrid', 'ATP-grasp']	['1-114', '331-443', '83-347']	3	3	accC83-347	235	1.5501	1.5501	1.15674	0.274301
P24182	accC	[K].AGVPCVPGSDGPLGDDMDKNR.[A]	[126-146]	['cytosol']	['AccA.2', 'AccD.2.', 'AccC.2.']	None	Y	13890	49.321	1.13758	8	3	6.784	['PreATP-grasp domain', 'Barrel-sandwich hybrid', 'ATP-grasp']	['1-114', '331-443', '83-347']	3	3	accC83-347		1.56054	1.56054	1.84945	0.197738
P24182	accC	[R].HVEIQVL.[A]	L215	['cytosol']	['AccA.2', 'AccD.2.', 'AccC.2.']	None	Y	13890	49.321	1.13758	8	3	6.784	['PreATP-grasp domain', 'Barrel-sandwich hybrid', 'ATP-grasp']	['1-114', '331-443', '83-347']	3	3	accC83-347	133	1.82659	1.82659	1.00915	0.346497
P24182	accC	[Q].VEHPVTEMITGVDLIK.[E]	V295	['cytosol']	['AccA.2', 'AccD.2.', 'AccC.2.']	None	Y	13890	49.321	1.13758	8	3	6.784	['PreATP-grasp domain', 'Barrel-sandwich hybrid', 'ATP-grasp']	['1-114', '331-443', '83-347']	3	3	accC83-347	213	8.77348	8.77348	1.05259	0.450482
P24182	accC	[R].HQKVVEEAPAPGITPELRR.[Y]	[236-254]	['cytosol']	['AccA.2', 'AccD.2.', 'AccC.2.']	None	Y	13890	49.321	1.13758	8	3	6.784	['PreATP-grasp domain', 'Barrel-sandwich hybrid', 'ATP-grasp']	['1-114', '331-443', '83-347']	3	3	accC83-347		10.1458	10.1458	1.08415	0.432774
P24182	accC	[L].SENANFAEQVER.[S]	S86	['cytosol']	['AccA.2', 'AccD.2.', 'AccC.2.']	None	Y	13890	49.321	1.13758	8	3	6.784	['PreATP-grasp domain', 'Barrel-sandwich hybrid', 'ATP-grasp']	['1-114', '331-443', '83-347']	3	3	accCLNK		1.02441	1.02441	0.779386	0.330588
P24182	accC	[N].AEDPNTFLPSPGK.[I]	A341	['cytosol']	['AccA.2', 'AccD.2.', 'AccC.2.']	None	Y	13890	49.321	1.13758	8	3	6.784	['PreATP-grasp domain', 'Barrel-sandwich hybrid', 'ATP-grasp']	['1-114', '331-443', '83-347']	3	3	accCLNK		1.70484	1.70484	1.35312	0.311687
P24182	accC	[C].RINAEDPNTFLPSPGK.[I]	R338	['cytosol']	['AccA.2', 'AccD.2.', 'AccC.2.']	None	Y	13890	49.321	1.13758	8	3	6.784	['PreATP-grasp domain', 'Barrel-sandwich hybrid', 'ATP-grasp']	['1-114', '331-443', '83-347']	3	3	accCLNK		1.79362	1.79362	0.798762	0.464005
P0A9Q5	accD	[R].AVEQALEDNCPLICFSASGGAR.[M]	[145-166]	['cytosol']	['AccA.2', 'AccD.2']	None	Y	8774	33.322	0.485487	4	2	7.481	['ClpP/crotonase']	['23-284']	1	1	accD23-284		-9.94347	-9.94347	2.01161	0
P0A9Q5	accD	[R].SEFLIEK.[G]	[248-254]	['cytosol']	['AccA.2', 'AccD.2']	None	Y	8774	33.322	0.485487	4	2	7.481	['ClpP/crotonase']	['23-284']	1	1	accD23-284		-0.00511251	-0.00511251	0.0091475	0.082923
P0A9Q5	accD	[V].ELGSELEPK.[D]	E72	['cytosol']	['AccA.2', 'AccD.2']	None	Y	8774	33.322	0.485487	4	2	7.481	['ClpP/crotonase']	['23-284']	1	1	accD23-284	50	0.0556683	0.0556683	0.00928409	0.130217
P0A9Q5	accD	[G].DLNIAEPK.[A]	D215	['cytosol']	['AccA.2', 'AccD.2']	None	Y	8774	33.322	0.485487	4	2	7.481	['ClpP/crotonase']	['23-284']	1	1	accD23-284	193	0.0614085	0.0614085	0.0315409	0.428666
P0A9Q5	accD	[K].CDSCGQVLYR.[A]	[27-36]	['cytosol']	['AccA.2', 'AccD.2']	None	Y	8774	33.322	0.485487	4	2	7.481	['ClpP/crotonase']	['23-284']	1	1	accD23-284		0.447517	0.447517	1.86133	0.0923771
P0A9Q5	accD	[R].LHSLLDEGSLVELGSELEPKDVLK.[F]	[61-84]	['cytosol']	['AccA.2', 'AccD.2']	None	Y	8774	33.322	0.485487	4	2	7.481	['ClpP/crotonase']	['23-284']	1	1	accD23-284		0.646172	0.646172	0.357593	0.511918
P0A9Q5	accD	[S].FAMLGDLNIAEPK.[A]	F210	['cytosol']	['AccA.2', 'AccD.2']	None	Y	8774	33.322	0.485487	4	2	7.481	['ClpP/crotonase']	['23-284']	1	1	accD23-284	188	0.741381	0.741381	0.341234	0.619207
P0A9Q5	accD	[Q].KETGEKDALVVMK.[G]	K100	['cytosol']	['AccA.2', 'AccD.2']	None	Y	8774	33.322	0.485487	4	2	7.481	['ClpP/crotonase']	['23-284']	1	1	accD23-284	78	0.758364	0.758364	0.86516	0.252868
P0A9Q5	accD	[M].NLPAPNPEAPR.[E]	N279	['cytosol']	['AccA.2', 'AccD.2']	None	Y	8774	33.322	0.485487	4	2	7.481	['ClpP/crotonase']	['23-284']	1	1	accD23-284	257	0.761758	0.761758	1.56478	0.106436
P0A9Q5	accD	[L].MNLPAPNPEAPR.[E]	M278	['cytosol']	['AccA.2', 'AccD.2']	None	Y	8774	33.322	0.485487	4	2	7.481	['ClpP/crotonase']	['23-284']	1	1	accD23-284	256	1.15516	1.15516	0.619893	0.473276
P0A9Q5	accD	[R].AVEQALEDNCPL.[I]	L156	['cytosol']	['AccA.2', 'AccD.2']	None	Y	8774	33.322	0.485487	4	2	7.481	['ClpP/crotonase']	['23-284']	1	1	accD23-284	134	1.28925	1.28925	0.61648	0.510142
P0A9Q5	accD	[R].EKLPPGFQR.[S]	[239-247]	['cytosol']	['AccA.2', 'AccD.2']	None	Y	8774	33.322	0.485487	4	2	7.481	['ClpP/crotonase']	['23-284']	1	1	accD23-284		1.2901	1.2901	3.03298	0.0477782
P0A9Q5	accD	[L].LDEGSLVELGSELEPK.[D]	L65	['cytosol']	['AccA.2', 'AccD.2']	None	Y	8774	33.322	0.485487	4	2	7.481	['ClpP/crotonase']	['23-284']	1	1	accD23-284	43	1.5241	1.5241	2.96304	0.0816999
P0A9Q5	accD	[K].ALIGFAGPR.[V]	[223-231]	['cytosol']	['AccA.2', 'AccD.2']	None	Y	8774	33.322	0.485487	4	2	7.481	['ClpP/crotonase']	['23-284']	1	1	accD23-284		1.62084	1.62084	1.94748	0.180187
P0A9Q5	accD	[R].LHSLLDEGSLVELGSELEPK.[D]	[61-80]	['cytosol']	['AccA.2', 'AccD.2']	None	Y	8774	33.322	0.485487	4	2	7.481	['ClpP/crotonase']	['23-284']	1	1	accD23-284		1.78	1.78	1.61971	0.102415
P0A9Q5	accD	[K].LASILAK.[L]	[270-276]	['cytosol']	['AccA.2', 'AccD.2']	None	Y	8774	33.322	0.485487	4	2	7.481	['ClpP/crotonase']	['23-284']	1	1	accD23-284		1.96084	1.96084	2.69357	0.17208
P0A9Q5	accD	[K].GAIDMIVR.[R]	[255-262]	['cytosol']	['AccA.2', 'AccD.2']	None	Y	8774	33.322	0.485487	4	2	7.481	['ClpP/crotonase']	['23-284']	1	1	accD23-284		2.07262	2.07262	2.50064	0.0552174
P0A9Q5	accD	[K].DALVVMK.[G]	[106-112]	['cytosol']	['AccA.2', 'AccD.2']	None	Y	8774	33.322	0.485487	4	2	7.481	['ClpP/crotonase']	['23-284']	1	1	accD23-284		2.17427	2.17427	2.25002	0.115586
P0A9Q5	accD	[R].LASAQKETGEKDALVVMK.[G]	[95-112]	['cytosol']	['AccA.2', 'AccD.2']	None	Y	8774	33.322	0.485487	4	2	7.481	['ClpP/crotonase']	['23-284']	1	1	accD23-284		2.36366	2.36366	1.85698	0.18387
P0A9Q5	accD	[F].AMLGDLNIAEPK.[A]	A211	['cytosol']	['AccA.2', 'AccD.2']	None	Y	8774	33.322	0.485487	4	2	7.481	['ClpP/crotonase']	['23-284']	1	1	accD23-284	189	2.67317	2.67317	1.17006	0.389843
P0A9Q5	accD	[R].AVEQALEDNCPLICF.[S]	F159	['cytosol']	['AccA.2', 'AccD.2']	None	Y	8774	33.322	0.485487	4	2	7.481	['ClpP/crotonase']	['23-284']	1	1	accD23-284	137	2.93903	2.93903	1.85868	0.245144
P0A9Q5	accD	[H].SLLDEGSLVELGSELEPK.[D]	S63	['cytosol']	['AccA.2', 'AccD.2']	None	Y	8774	33.322	0.485487	4	2	7.481	['ClpP/crotonase']	['23-284']	1	1	accD23-284	41	8.28862	8.28862	1.31059	0.323765
P0A9Q5	accD	[R].KASIPEGVWTK.[C]	[16-26]	['cytosol']	['AccA.2', 'AccD.2']	None	Y	8774	33.322	0.485487	4	2	7.481	['ClpP/crotonase']	['23-284']	1	1	accDLNK		0.511109	0.511109	0.898794	0.170063
P0A9Q5	accD	[K].LMNLPAPNPEAPR.[E]	[277-289]	['cytosol']	['AccA.2', 'AccD.2']	None	Y	8774	33.322	0.485487	4	2	7.481	['ClpP/crotonase']	['23-284']	1	1	accDLNK		0.519886	0.519886	0.264553	0.516175
P0A9Q5	accD	[R].EGVVVPPVPDQEPEA.[-]	[290-304]	['cytosol']	['AccA.2', 'AccD.2']	None	Y	8774	33.322	0.485487	4	2	7.481	['ClpP/crotonase']	['23-284']	1	1	accDLNK		0.665387	0.665387	0.930363	0.188069
P0A9Q5	accD	[K].ASIPEGVWTK.[C]	[17-26]	['cytosol']	['AccA.2', 'AccD.2']	None	Y	8774	33.322	0.485487	4	2	7.481	['ClpP/crotonase']	['23-284']	1	1	accDLNK		0.979006	0.979006	1.69912	0.11614
P0A9G6	aceA	[R].THAGIEQAISR.[G]	[265-275]	Unknown	['AceA.4']	['Mg2+']	N	1483	47.522	0.117027	4	1	5.054	['TIM beta/alpha-barrel']	['4-417']	1	1	aceA4-417		-0.704935	-0.704935	3.11255	0.0895211
P0AFG8	aceE	[N].CISYDPAYAYEVAVIMHDGLER.[M]	C656	['cytosol']	['AceE.2.12', 'AceF.24', 'Lpd.2.6']	['thiamine diphosphate', 'FAD', 'Mg2+']	N	66813	99.668	11.0577	60	3	5.429	['Thiamin diphosphate-binding fold (THDP-binding)', 'Thiamin diphosphate-binding fold (THDP-binding)', 'TK C-terminal domain-like']	['58-469', '474-701', '702-885']	3	2	aceE474-701	183	-5.56718	-5.56718	2.62991	0
P0AFG8	aceE	[N].ENYHMPAMPEGAEEGIRK.[G]	E695	['cytosol']	['AceE.2.12', 'AceF.24', 'Lpd.2.6']	['thiamine diphosphate', 'FAD', 'Mg2+']	N	66813	99.668	11.0577	60	3	5.429	['Thiamin diphosphate-binding fold (THDP-binding)', 'Thiamin diphosphate-binding fold (THDP-binding)', 'TK C-terminal domain-like']	['58-469', '474-701', '702-885']	3	2	aceE474-701	222	-2.03887	-2.03887	0.904849	0.726163
P0AFG8	aceE	[R].TTLNGEGLQHEDGHSHIQSLTIPN.[C]	N655	['cytosol']	['AceE.2.12', 'AceF.24', 'Lpd.2.6']	['thiamine diphosphate', 'FAD', 'Mg2+']	N	66813	99.668	11.0577	60	3	5.429	['Thiamin diphosphate-binding fold (THDP-binding)', 'Thiamin diphosphate-binding fold (THDP-binding)', 'TK C-terminal domain-like']	['58-469', '474-701', '702-885']	3	2	aceE474-701	182	-1.94429	-1.94429	2.692	0.253296
P0AFG8	aceE	[R].QIGIYSPNGQQYTPQDR.[E]	[535-551]	['cytosol']	['AceE.2.12', 'AceF.24', 'Lpd.2.6']	['thiamine diphosphate', 'FAD', 'Mg2+']	N	66813	99.668	11.0577	60	3	5.429	['Thiamin diphosphate-binding fold (THDP-binding)', 'Thiamin diphosphate-binding fold (THDP-binding)', 'TK C-terminal domain-like']	['58-469', '474-701', '702-885']	3	2	aceE474-701		-1.41051	-1.41051	1.8938	0.519032
P0AFG8	aceE	[R].QIGIYSPNGQQYTPQDREQVAYY.[K]	Y557	['cytosol']	['AceE.2.12', 'AceF.24', 'Lpd.2.6']	['thiamine diphosphate', 'FAD', 'Mg2+']	N	66813	99.668	11.0577	60	3	5.429	['Thiamin diphosphate-binding fold (THDP-binding)', 'Thiamin diphosphate-binding fold (THDP-binding)', 'TK C-terminal domain-like']	['58-469', '474-701', '702-885']	3	2	aceE474-701	84	-1.23936	-1.23936	1.61783	0.265381
P0AFG8	aceE	[R].IGDLCWAAGDQQAR.[G]	[608-621]	['cytosol']	['AceE.2.12', 'AceF.24', 'Lpd.2.6']	['thiamine diphosphate', 'FAD', 'Mg2+']	N	66813	99.668	11.0577	60	3	5.429	['Thiamin diphosphate-binding fold (THDP-binding)', 'Thiamin diphosphate-binding fold (THDP-binding)', 'TK C-terminal domain-like']	['58-469', '474-701', '702-885']	3	2	aceE474-701		-1.14173	-1.14173	1.63357	0.237333
P0AFG8	aceE	[K].QENVYYYIT.[T]	T691	['cytosol']	['AceE.2.12', 'AceF.24', 'Lpd.2.6']	['thiamine diphosphate', 'FAD', 'Mg2+']	N	66813	99.668	11.0577	60	3	5.429	['Thiamin diphosphate-binding fold (THDP-binding)', 'Thiamin diphosphate-binding fold (THDP-binding)', 'TK C-terminal domain-like']	['58-469', '474-701', '702-885']	3	2	aceE474-701	218	-1.1335	-1.1335	0.465783	0.748994
P0AFG8	aceE	[R].MYGEKQENVYYYIT.[T]	T691	['cytosol']	['AceE.2.12', 'AceF.24', 'Lpd.2.6']	['thiamine diphosphate', 'FAD', 'Mg2+']	N	66813	99.668	11.0577	60	3	5.429	['Thiamin diphosphate-binding fold (THDP-binding)', 'Thiamin diphosphate-binding fold (THDP-binding)', 'TK C-terminal domain-like']	['58-469', '474-701', '702-885']	3	2	aceE474-701	218	-1.05339	-1.05339	0.736851	0.72766
P0AFG8	aceE	[L].TIPNCISYDPAYAYEVAVIMHDGLER.[M]	T652	['cytosol']	['AceE.2.12', 'AceF.24', 'Lpd.2.6']	['thiamine diphosphate', 'FAD', 'Mg2+']	N	66813	99.668	11.0577	60	3	5.429	['Thiamin diphosphate-binding fold (THDP-binding)', 'Thiamin diphosphate-binding fold (THDP-binding)', 'TK C-terminal domain-like']	['58-469', '474-701', '702-885']	3	2	aceE474-701	179	-0.808779	-0.808779	0.315075	0.339284
P0AFG8	aceE	[R].GFLIGGTSGR.[T]	[622-631]	['cytosol']	['AceE.2.12', 'AceF.24', 'Lpd.2.6']	['thiamine diphosphate', 'FAD', 'Mg2+']	N	66813	99.668	11.0577	60	3	5.429	['Thiamin diphosphate-binding fold (THDP-binding)', 'Thiamin diphosphate-binding fold (THDP-binding)', 'TK C-terminal domain-like']	['58-469', '474-701', '702-885']	3	2	aceE474-701		-0.68618	-0.68618	1.04277	0.264989
P0AFG8	aceE	[K].EISTTIAFVR.[A]	[492-501]	['cytosol']	['AceE.2.12', 'AceF.24', 'Lpd.2.6']	['thiamine diphosphate', 'FAD', 'Mg2+']	N	66813	99.668	11.0577	60	3	5.429	['Thiamin diphosphate-binding fold (THDP-binding)', 'Thiamin diphosphate-binding fold (THDP-binding)', 'TK C-terminal domain-like']	['58-469', '474-701', '702-885']	3	2	aceE474-701		-0.327051	-0.327051	0.437266	0.261868
P0AFG8	aceE	[K].GQILQEGINELGAGCS.[W]	S578	['cytosol']	['AceE.2.12', 'AceF.24', 'Lpd.2.6']	['thiamine diphosphate', 'FAD', 'Mg2+']	N	66813	99.668	11.0577	60	3	5.429	['Thiamin diphosphate-binding fold (THDP-binding)', 'Thiamin diphosphate-binding fold (THDP-binding)', 'TK C-terminal domain-like']	['58-469', '474-701', '702-885']	3	2	aceE474-701	105	0.132027	0.132027	0.139051	0.143534
P0AFG8	aceE	[R].TTLNGEGLQHEDGHSHIQSL.[T]	L651	['cytosol']	['AceE.2.12', 'AceF.24', 'Lpd.2.6']	['thiamine diphosphate', 'FAD', 'Mg2+']	N	66813	99.668	11.0577	60	3	5.429	['Thiamin diphosphate-binding fold (THDP-binding)', 'Thiamin diphosphate-binding fold (THDP-binding)', 'TK C-terminal domain-like']	['58-469', '474-701', '702-885']	3	2	aceE474-701	178	0.287833	0.287833	0.642787	0.103459
P0AFG8	aceE	[T].TLNENYHMPAMPEGAEEGIR.[K]	T692	['cytosol']	['AceE.2.12', 'AceF.24', 'Lpd.2.6']	['thiamine diphosphate', 'FAD', 'Mg2+']	N	66813	99.668	11.0577	60	3	5.429	['Thiamin diphosphate-binding fold (THDP-binding)', 'Thiamin diphosphate-binding fold (THDP-binding)', 'TK C-terminal domain-like']	['58-469', '474-701', '702-885']	3	2	aceE474-701	219	0.34887	0.34887	0.0878222	0.46254
P0AFG8	aceE	[R].LVPIIADEAR.[T]	[516-525]	['cytosol']	['AceE.2.12', 'AceF.24', 'Lpd.2.6']	['thiamine diphosphate', 'FAD', 'Mg2+']	N	66813	99.668	11.0577	60	3	5.429	['Thiamin diphosphate-binding fold (THDP-binding)', 'Thiamin diphosphate-binding fold (THDP-binding)', 'TK C-terminal domain-like']	['58-469', '474-701', '702-885']	3	2	aceE474-701		0.40078	0.40078	0.794269	0.164506
P0AFG8	aceE	[V].PIIADEAR.[T]	P518	['cytosol']	['AceE.2.12', 'AceF.24', 'Lpd.2.6']	['thiamine diphosphate', 'FAD', 'Mg2+']	N	66813	99.668	11.0577	60	3	5.429	['Thiamin diphosphate-binding fold (THDP-binding)', 'Thiamin diphosphate-binding fold (THDP-binding)', 'TK C-terminal domain-like']	['58-469', '474-701', '702-885']	3	2	aceE474-701	45	0.405456	0.405456	0.675591	0.175576
P0AFG8	aceE	[R].EQVAYYKEDEKGQILQEGINELGAGC.[S]	C577	['cytosol']	['AceE.2.12', 'AceF.24', 'Lpd.2.6']	['thiamine diphosphate', 'FAD', 'Mg2+']	N	66813	99.668	11.0577	60	3	5.429	['Thiamin diphosphate-binding fold (THDP-binding)', 'Thiamin diphosphate-binding fold (THDP-binding)', 'TK C-terminal domain-like']	['58-469', '474-701', '702-885']	3	2	aceE474-701	104	0.490672	0.490672	0.31921	0.460135
P0AFG8	aceE	[R].IGDLCWAA.[G]	A615	['cytosol']	['AceE.2.12', 'AceF.24', 'Lpd.2.6']	['thiamine diphosphate', 'FAD', 'Mg2+']	N	66813	99.668	11.0577	60	3	5.429	['Thiamin diphosphate-binding fold (THDP-binding)', 'Thiamin diphosphate-binding fold (THDP-binding)', 'TK C-terminal domain-like']	['58-469', '474-701', '702-885']	3	2	aceE474-701	142	0.494836	0.494836	0.739981	0.159043
P0AFG8	aceE	[R].TTLNGEGLQHEDGHSHIQ.[S]	Q649	['cytosol']	['AceE.2.12', 'AceF.24', 'Lpd.2.6']	['thiamine diphosphate', 'FAD', 'Mg2+']	N	66813	99.668	11.0577	60	3	5.429	['Thiamin diphosphate-binding fold (THDP-binding)', 'Thiamin diphosphate-binding fold (THDP-binding)', 'TK C-terminal domain-like']	['58-469', '474-701', '702-885']	3	2	aceE474-701	176	0.695686	0.695686	1.18108	0.16815
P0AFG8	aceE	[R].EQVAYYKEDEKGQIL.[Q]	L566	['cytosol']	['AceE.2.12', 'AceF.24', 'Lpd.2.6']	['thiamine diphosphate', 'FAD', 'Mg2+']	N	66813	99.668	11.0577	60	3	5.429	['Thiamin diphosphate-binding fold (THDP-binding)', 'Thiamin diphosphate-binding fold (THDP-binding)', 'TK C-terminal domain-like']	['58-469', '474-701', '702-885']	3	2	aceE474-701	93	0.798657	0.798657	0.571988	0.399366
P0AFG8	aceE	[A].VIMHDGLER.[M]	V669	['cytosol']	['AceE.2.12', 'AceF.24', 'Lpd.2.6']	['thiamine diphosphate', 'FAD', 'Mg2+']	N	66813	99.668	11.0577	60	3	5.429	['Thiamin diphosphate-binding fold (THDP-binding)', 'Thiamin diphosphate-binding fold (THDP-binding)', 'TK C-terminal domain-like']	['58-469', '474-701', '702-885']	3	2	aceE474-701	196	0.810515	0.810515	1.75434	0.0605218
P0AFG8	aceE	[K].GQILQEGINELGAGC.[S]	C577	['cytosol']	['AceE.2.12', 'AceF.24', 'Lpd.2.6']	['thiamine diphosphate', 'FAD', 'Mg2+']	N	66813	99.668	11.0577	60	3	5.429	['Thiamin diphosphate-binding fold (THDP-binding)', 'Thiamin diphosphate-binding fold (THDP-binding)', 'TK C-terminal domain-like']	['58-469', '474-701', '702-885']	3	2	aceE474-701	104	0.813236	0.813236	0.806229	0.269512
P0AFG8	aceE	[K].DRLVPIIADEAR.[T]	[514-525]	['cytosol']	['AceE.2.12', 'AceF.24', 'Lpd.2.6']	['thiamine diphosphate', 'FAD', 'Mg2+']	N	66813	99.668	11.0577	60	3	5.429	['Thiamin diphosphate-binding fold (THDP-binding)', 'Thiamin diphosphate-binding fold (THDP-binding)', 'TK C-terminal domain-like']	['58-469', '474-701', '702-885']	3	2	aceE474-701		0.844404	0.844404	1.82581	0.159678
P0AFG8	aceE	[R].TTLNGEGLQHEDG.[H]	G644	['cytosol']	['AceE.2.12', 'AceF.24', 'Lpd.2.6']	['thiamine diphosphate', 'FAD', 'Mg2+']	N	66813	99.668	11.0577	60	3	5.429	['Thiamin diphosphate-binding fold (THDP-binding)', 'Thiamin diphosphate-binding fold (THDP-binding)', 'TK C-terminal domain-like']	['58-469', '474-701', '702-885']	3	2	aceE474-701	171	1.16392	1.16392	2.52848	0.0893578
P0AFG8	aceE	[K].LHGYLPSRQPNFTEKLELPSLQDFGAL.[L]	L485	['cytosol']	['AceE.2.12', 'AceF.24', 'Lpd.2.6']	['thiamine diphosphate', 'FAD', 'Mg2+']	N	66813	99.668	11.0577	60	3	5.429	['Thiamin diphosphate-binding fold (THDP-binding)', 'Thiamin diphosphate-binding fold (THDP-binding)', 'TK C-terminal domain-like']	['58-469', '474-701', '702-885']	3	2	aceE474-701	12	1.24839	1.24839	0.789988	0.394681
P0AFG8	aceE	[V].AVIMHDGLER.[M]	A668	['cytosol']	['AceE.2.12', 'AceF.24', 'Lpd.2.6']	['thiamine diphosphate', 'FAD', 'Mg2+']	N	66813	99.668	11.0577	60	3	5.429	['Thiamin diphosphate-binding fold (THDP-binding)', 'Thiamin diphosphate-binding fold (THDP-binding)', 'TK C-terminal domain-like']	['58-469', '474-701', '702-885']	3	2	aceE474-701	195	1.401	1.401	1.45168	0.204673
P0AFG8	aceE	[L].LEEQSKEISTTIAFVR.[A]	L486	['cytosol']	['AceE.2.12', 'AceF.24', 'Lpd.2.6']	['thiamine diphosphate', 'FAD', 'Mg2+']	N	66813	99.668	11.0577	60	3	5.429	['Thiamin diphosphate-binding fold (THDP-binding)', 'Thiamin diphosphate-binding fold (THDP-binding)', 'TK C-terminal domain-like']	['58-469', '474-701', '702-885']	3	2	aceE474-701	13	1.43591	1.43591	1.3833	0.182816
P0AFG8	aceE	[K].LELPSLQDFGAL.[L]	L485	['cytosol']	['AceE.2.12', 'AceF.24', 'Lpd.2.6']	['thiamine diphosphate', 'FAD', 'Mg2+']	N	66813	99.668	11.0577	60	3	5.429	['Thiamin diphosphate-binding fold (THDP-binding)', 'Thiamin diphosphate-binding fold (THDP-binding)', 'TK C-terminal domain-like']	['58-469', '474-701', '702-885']	3	2	aceE474-701	12	1.48331	1.48331	1.2423	0.2511
P0AFG8	aceE	[K].LELPSLQDFGALL.[E]	L486	['cytosol']	['AceE.2.12', 'AceF.24', 'Lpd.2.6']	['thiamine diphosphate', 'FAD', 'Mg2+']	N	66813	99.668	11.0577	60	3	5.429	['Thiamin diphosphate-binding fold (THDP-binding)', 'Thiamin diphosphate-binding fold (THDP-binding)', 'TK C-terminal domain-like']	['58-469', '474-701', '702-885']	3	2	aceE474-701	13	1.6704	1.6704	1.51416	0.22766
P0AFG8	aceE	[K].LELPSLQDF.[G]	F482	['cytosol']	['AceE.2.12', 'AceF.24', 'Lpd.2.6']	['thiamine diphosphate', 'FAD', 'Mg2+']	N	66813	99.668	11.0577	60	3	5.429	['Thiamin diphosphate-binding fold (THDP-binding)', 'Thiamin diphosphate-binding fold (THDP-binding)', 'TK C-terminal domain-like']	['58-469', '474-701', '702-885']	3	2	aceE474-701	9	1.71256	1.71256	0.881296	0.399917
P0AFG8	aceE	[R].MYGEKQENVYYY.[I]	Y689	['cytosol']	['AceE.2.12', 'AceF.24', 'Lpd.2.6']	['thiamine diphosphate', 'FAD', 'Mg2+']	N	66813	99.668	11.0577	60	3	5.429	['Thiamin diphosphate-binding fold (THDP-binding)', 'Thiamin diphosphate-binding fold (THDP-binding)', 'TK C-terminal domain-like']	['58-469', '474-701', '702-885']	3	2	aceE474-701	216	2.31355	2.31355	1.49857	0.229341
P0AFG8	aceE	[Y].HMPAMPEGAEEGIRK.[G]	H698	['cytosol']	['AceE.2.12', 'AceF.24', 'Lpd.2.6']	['thiamine diphosphate', 'FAD', 'Mg2+']	N	66813	99.668	11.0577	60	3	5.429	['Thiamin diphosphate-binding fold (THDP-binding)', 'Thiamin diphosphate-binding fold (THDP-binding)', 'TK C-terminal domain-like']	['58-469', '474-701', '702-885']	3	2	aceE474-701	225	2.53237	2.53237	0.870945	0.401311
P0AFG8	aceE	[F].GMEGLFR.[Q]	G528	['cytosol']	['AceE.2.12', 'AceF.24', 'Lpd.2.6']	['thiamine diphosphate', 'FAD', 'Mg2+']	N	66813	99.668	11.0577	60	3	5.429	['Thiamin diphosphate-binding fold (THDP-binding)', 'Thiamin diphosphate-binding fold (THDP-binding)', 'TK C-terminal domain-like']	['58-469', '474-701', '702-885']	3	2	aceE474-701	55	2.76561	2.76561	1.44467	0.269759
P0AFG8	aceE	[K].LELPSLQDFGALLEEQSKEISTT.[I]	T496	['cytosol']	['AceE.2.12', 'AceF.24', 'Lpd.2.6']	['thiamine diphosphate', 'FAD', 'Mg2+']	N	66813	99.668	11.0577	60	3	5.429	['Thiamin diphosphate-binding fold (THDP-binding)', 'Thiamin diphosphate-binding fold (THDP-binding)', 'TK C-terminal domain-like']	['58-469', '474-701', '702-885']	3	2	aceE474-701	23	2.79741	2.79741	1.22229	0.314773
P0AFG8	aceE	[Y].HMPAMPEGAEEGIR.[K]	H698	['cytosol']	['AceE.2.12', 'AceF.24', 'Lpd.2.6']	['thiamine diphosphate', 'FAD', 'Mg2+']	N	66813	99.668	11.0577	60	3	5.429	['Thiamin diphosphate-binding fold (THDP-binding)', 'Thiamin diphosphate-binding fold (THDP-binding)', 'TK C-terminal domain-like']	['58-469', '474-701', '702-885']	3	2	aceE474-701	225	5.26282	5.26282	1.51594	0.122274
P0AFG8	aceE	[L].NENYHMPAMPEGAEEGIR.[K]	N694	['cytosol']	['AceE.2.12', 'AceF.24', 'Lpd.2.6']	['thiamine diphosphate', 'FAD', 'Mg2+']	N	66813	99.668	11.0577	60	3	5.429	['Thiamin diphosphate-binding fold (THDP-binding)', 'Thiamin diphosphate-binding fold (THDP-binding)', 'TK C-terminal domain-like']	['58-469', '474-701', '702-885']	3	2	aceE474-701	221	6.08107	6.08107	1.68618	0.246571
P0AFG8	aceE	[L].NENYHMPAMPEGAEEGIRK.[G]	N694	['cytosol']	['AceE.2.12', 'AceF.24', 'Lpd.2.6']	['thiamine diphosphate', 'FAD', 'Mg2+']	N	66813	99.668	11.0577	60	3	5.429	['Thiamin diphosphate-binding fold (THDP-binding)', 'Thiamin diphosphate-binding fold (THDP-binding)', 'TK C-terminal domain-like']	['58-469', '474-701', '702-885']	3	2	aceE474-701	221	6.87644	6.87644	1.37193	0.283972
P0AFG8	aceE	[Y].YITTLNENYHMPAMPEGAEEGIRK.[G]	Y689	['cytosol']	['AceE.2.12', 'AceF.24', 'Lpd.2.6']	['thiamine diphosphate', 'FAD', 'Mg2+']	N	66813	99.668	11.0577	60	3	5.429	['Thiamin diphosphate-binding fold (THDP-binding)', 'Thiamin diphosphate-binding fold (THDP-binding)', 'TK C-terminal domain-like']	['58-469', '474-701', '702-885']	3	2	aceE474-701	216	10.4868	10.4868	0.945251	0.521431
P0AFG8	aceE	[F].RQIGIYSPNGQQYTPQDR.[E]	R534	['cytosol']	['AceE.2.12', 'AceF.24', 'Lpd.2.6']	['thiamine diphosphate', 'FAD', 'Mg2+']	N	66813	99.668	11.0577	60	3	5.429	['Thiamin diphosphate-binding fold (THDP-binding)', 'Thiamin diphosphate-binding fold (THDP-binding)', 'TK C-terminal domain-like']	['58-469', '474-701', '702-885']	3	2	aceE474-701	61	11.1404	11.1404	1.17907	0.383026
P0AFG8	aceE	[Y].ITTLNENYHMPAMPEGAEEGIR.[K]	I690	['cytosol']	['AceE.2.12', 'AceF.24', 'Lpd.2.6']	['thiamine diphosphate', 'FAD', 'Mg2+']	N	66813	99.668	11.0577	60	3	5.429	['Thiamin diphosphate-binding fold (THDP-binding)', 'Thiamin diphosphate-binding fold (THDP-binding)', 'TK C-terminal domain-like']	['58-469', '474-701', '702-885']	3	2	aceE474-701	217	11.7685	11.7685	1.04701	0.454728
P0AFG8	aceE	[Y].ITTLNENYHMPAMPEGAEEGIRK.[G]	I690	['cytosol']	['AceE.2.12', 'AceF.24', 'Lpd.2.6']	['thiamine diphosphate', 'FAD', 'Mg2+']	N	66813	99.668	11.0577	60	3	5.429	['Thiamin diphosphate-binding fold (THDP-binding)', 'Thiamin diphosphate-binding fold (THDP-binding)', 'TK C-terminal domain-like']	['58-469', '474-701', '702-885']	3	2	aceE474-701	217	12.1527	12.1527	1.65587	0.392217
P0AFG8	aceE	[R].MYGEKQENVYY.[Y]	Y688	['cytosol']	['AceE.2.12', 'AceF.24', 'Lpd.2.6']	['thiamine diphosphate', 'FAD', 'Mg2+']	N	66813	99.668	11.0577	60	3	5.429	['Thiamin diphosphate-binding fold (THDP-binding)', 'Thiamin diphosphate-binding fold (THDP-binding)', 'TK C-terminal domain-like']	['58-469', '474-701', '702-885']	3	2	aceE474-701	215	13.1909	13.1909	0.923719	0.537512
P0AFG8	aceE	[A].SFQSSATIYDVCFNHFFR.[A]	S110	['cytosol']	['AceE.2.12', 'AceF.24', 'Lpd.2.6']	['thiamine diphosphate', 'FAD', 'Mg2+']	N	66813	99.668	11.0577	60	3	5.429	['Thiamin diphosphate-binding fold (THDP-binding)', 'Thiamin diphosphate-binding fold (THDP-binding)', 'TK C-terminal domain-like']	['58-469', '474-701', '702-885']	3	2	aceE58-469	53	-9.46132	-9.46132	1.47721	0
P0AFG8	aceE	[R].QKLHGYLPSR.[Q]	[457-466]	['cytosol']	['AceE.2.12', 'AceF.24', 'Lpd.2.6']	['thiamine diphosphate', 'FAD', 'Mg2+']	N	66813	99.668	11.0577	60	3	5.429	['Thiamin diphosphate-binding fold (THDP-binding)', 'Thiamin diphosphate-binding fold (THDP-binding)', 'TK C-terminal domain-like']	['58-469', '474-701', '702-885']	3	2	aceE58-469		-6.79489	-6.79489	1.73176	0.147112
P0AFG8	aceE	[K].GAITIATR.[E]	[241-248]	['cytosol']	['AceE.2.12', 'AceF.24', 'Lpd.2.6']	['thiamine diphosphate', 'FAD', 'Mg2+']	N	66813	99.668	11.0577	60	3	5.429	['Thiamin diphosphate-binding fold (THDP-binding)', 'Thiamin diphosphate-binding fold (THDP-binding)', 'TK C-terminal domain-like']	['58-469', '474-701', '702-885']	3	2	aceE58-469		-3.94898	-3.94898	3.86418	1.20897
P0AFG8	aceE	[R].EKLDNLVFVINCNLQR.[L]	[249-264]	['cytosol']	['AceE.2.12', 'AceF.24', 'Lpd.2.6']	['thiamine diphosphate', 'FAD', 'Mg2+']	N	66813	99.668	11.0577	60	3	5.429	['Thiamin diphosphate-binding fold (THDP-binding)', 'Thiamin diphosphate-binding fold (THDP-binding)', 'TK C-terminal domain-like']	['58-469', '474-701', '702-885']	3	2	aceE58-469		-2.99766	-2.99766	2.86731	1.09934
P0AFG8	aceE	[R].ARNEQDGGDLVYFQGHISPGVYAR.[A]	[128-151]	['cytosol']	['AceE.2.12', 'AceF.24', 'Lpd.2.6']	['thiamine diphosphate', 'FAD', 'Mg2+']	N	66813	99.668	11.0577	60	3	5.429	['Thiamin diphosphate-binding fold (THDP-binding)', 'Thiamin diphosphate-binding fold (THDP-binding)', 'TK C-terminal domain-like']	['58-469', '474-701', '702-885']	3	2	aceE58-469		-2.27974	-2.27974	1.172	0.909436
P0AFG8	aceE	[R].NEQDGGDLVYFQGHISPGVYAR.[A]	[130-151]	['cytosol']	['AceE.2.12', 'AceF.24', 'Lpd.2.6']	['thiamine diphosphate', 'FAD', 'Mg2+']	N	66813	99.668	11.0577	60	3	5.429	['Thiamin diphosphate-binding fold (THDP-binding)', 'Thiamin diphosphate-binding fold (THDP-binding)', 'TK C-terminal domain-like']	['58-469', '474-701', '702-885']	3	2	aceE58-469		-1.47441	-1.47441	0.687107	0.752736
P0AFG8	aceE	[K].LDNLVFVINCNLQR.[L]	[251-264]	['cytosol']	['AceE.2.12', 'AceF.24', 'Lpd.2.6']	['thiamine diphosphate', 'FAD', 'Mg2+']	N	66813	99.668	11.0577	60	3	5.429	['Thiamin diphosphate-binding fold (THDP-binding)', 'Thiamin diphosphate-binding fold (THDP-binding)', 'TK C-terminal domain-like']	['58-469', '474-701', '702-885']	3	2	aceE58-469		-1.37175	-1.37175	1.53369	0.106898
P0AFG8	aceE	[R].DRFNVPVSDADIEKLPYITFPEGSEEHTYLHAQR.[Q]	[423-456]	['cytosol']	['AceE.2.12', 'AceF.24', 'Lpd.2.6']	['thiamine diphosphate', 'FAD', 'Mg2+']	N	66813	99.668	11.0577	60	3	5.429	['Thiamin diphosphate-binding fold (THDP-binding)', 'Thiamin diphosphate-binding fold (THDP-binding)', 'TK C-terminal domain-like']	['58-469', '474-701', '702-885']	3	2	aceE58-469		-1.21962	-1.21962	1.91415	0.322968
P0AFG8	aceE	[R].DRFNVPVSDADIEKLPYITFPEGSEEHTYLHAQ.[R]	Q455	['cytosol']	['AceE.2.12', 'AceF.24', 'Lpd.2.6']	['thiamine diphosphate', 'FAD', 'Mg2+']	N	66813	99.668	11.0577	60	3	5.429	['Thiamin diphosphate-binding fold (THDP-binding)', 'Thiamin diphosphate-binding fold (THDP-binding)', 'TK C-terminal domain-like']	['58-469', '474-701', '702-885']	3	2	aceE58-469	398	-1.11201	-1.11201	1.0689	0.282864
P0AFG8	aceE	[Y].DVCFNHFFR.[A]	D119	['cytosol']	['AceE.2.12', 'AceF.24', 'Lpd.2.6']	['thiamine diphosphate', 'FAD', 'Mg2+']	N	66813	99.668	11.0577	60	3	5.429	['Thiamin diphosphate-binding fold (THDP-binding)', 'Thiamin diphosphate-binding fold (THDP-binding)', 'TK C-terminal domain-like']	['58-469', '474-701', '702-885']	3	2	aceE58-469	62	-0.892222	-0.892222	0.565754	0.785551
P0AFG8	aceE	[R].WNAIMTVLR.[A]	[88-96]	['cytosol']	['AceE.2.12', 'AceF.24', 'Lpd.2.6']	['thiamine diphosphate', 'FAD', 'Mg2+']	N	66813	99.668	11.0577	60	3	5.429	['Thiamin diphosphate-binding fold (THDP-binding)', 'Thiamin diphosphate-binding fold (THDP-binding)', 'TK C-terminal domain-like']	['58-469', '474-701', '702-885']	3	2	aceE58-469		-0.791487	-0.791487	0.40301	0.743284
P0AFG8	aceE	[R].FNVPVSDADIEKLPYITFPEGSEEHTYLHAQ.[R]	Q455	['cytosol']	['AceE.2.12', 'AceF.24', 'Lpd.2.6']	['thiamine diphosphate', 'FAD', 'Mg2+']	N	66813	99.668	11.0577	60	3	5.429	['Thiamin diphosphate-binding fold (THDP-binding)', 'Thiamin diphosphate-binding fold (THDP-binding)', 'TK C-terminal domain-like']	['58-469', '474-701', '702-885']	3	2	aceE58-469	398	-0.782885	-0.782885	1.00881	0.215891
P0AFG8	aceE	[K].QTVYAFLGDGEMDEPESK.[G]	[223-240]	['cytosol']	['AceE.2.12', 'AceF.24', 'Lpd.2.6']	['thiamine diphosphate', 'FAD', 'Mg2+']	N	66813	99.668	11.0577	60	3	5.429	['Thiamin diphosphate-binding fold (THDP-binding)', 'Thiamin diphosphate-binding fold (THDP-binding)', 'TK C-terminal domain-like']	['58-469', '474-701', '702-885']	3	2	aceE58-469		-0.736763	-0.736763	0.476053	0.463459
P0AFG8	aceE	[R].LTQEQLDNFR.[Q]	[158-167]	['cytosol']	['AceE.2.12', 'AceF.24', 'Lpd.2.6']	['thiamine diphosphate', 'FAD', 'Mg2+']	N	66813	99.668	11.0577	60	3	5.429	['Thiamin diphosphate-binding fold (THDP-binding)', 'Thiamin diphosphate-binding fold (THDP-binding)', 'TK C-terminal domain-like']	['58-469', '474-701', '702-885']	3	2	aceE58-469		-0.681914	-0.681914	1.59225	0.176154
P0AFG8	aceE	[A].TVILAHTIK.[G]	T385	['cytosol']	['AceE.2.12', 'AceF.24', 'Lpd.2.6']	['thiamine diphosphate', 'FAD', 'Mg2+']	N	66813	99.668	11.0577	60	3	5.429	['Thiamin diphosphate-binding fold (THDP-binding)', 'Thiamin diphosphate-binding fold (THDP-binding)', 'TK C-terminal domain-like']	['58-469', '474-701', '702-885']	3	2	aceE58-469	328	-0.525174	-0.525174	2.38275	0.118603
P0AFG8	aceE	[V].ILAHTIK.[G]	I387	['cytosol']	['AceE.2.12', 'AceF.24', 'Lpd.2.6']	['thiamine diphosphate', 'FAD', 'Mg2+']	N	66813	99.668	11.0577	60	3	5.429	['Thiamin diphosphate-binding fold (THDP-binding)', 'Thiamin diphosphate-binding fold (THDP-binding)', 'TK C-terminal domain-like']	['58-469', '474-701', '702-885']	3	2	aceE58-469	330	-0.510098	-0.510098	1.23795	0.0760564
P0AFG8	aceE	[A].DWTDEQIWALNR.[G]	D351	['cytosol']	['AceE.2.12', 'AceF.24', 'Lpd.2.6']	['thiamine diphosphate', 'FAD', 'Mg2+']	N	66813	99.668	11.0577	60	3	5.429	['Thiamin diphosphate-binding fold (THDP-binding)', 'Thiamin diphosphate-binding fold (THDP-binding)', 'TK C-terminal domain-like']	['58-469', '474-701', '702-885']	3	2	aceE58-469	294	-0.469024	-0.469024	0.387	0.0569368
P0AFG8	aceE	[K].ATVILAHTIK.[G]	[384-393]	['cytosol']	['AceE.2.12', 'AceF.24', 'Lpd.2.6']	['thiamine diphosphate', 'FAD', 'Mg2+']	N	66813	99.668	11.0577	60	3	5.429	['Thiamin diphosphate-binding fold (THDP-binding)', 'Thiamin diphosphate-binding fold (THDP-binding)', 'TK C-terminal domain-like']	['58-469', '474-701', '702-885']	3	2	aceE58-469		-0.458406	-0.458406	1.78514	0.0753547
P0AFG8	aceE	[K].LMPEFWQFPTVSMGLGPIGAIYQAK.[F]	[183-207]	['cytosol']	['AceE.2.12', 'AceF.24', 'Lpd.2.6']	['thiamine diphosphate', 'FAD', 'Mg2+']	N	66813	99.668	11.0577	60	3	5.429	['Thiamin diphosphate-binding fold (THDP-binding)', 'Thiamin diphosphate-binding fold (THDP-binding)', 'TK C-terminal domain-like']	['58-469', '474-701', '702-885']	3	2	aceE58-469		-0.415976	-0.415976	0.165668	0
P0AFG8	aceE	[T].VILAHTIK.[G]	V386	['cytosol']	['AceE.2.12', 'AceF.24', 'Lpd.2.6']	['thiamine diphosphate', 'FAD', 'Mg2+']	N	66813	99.668	11.0577	60	3	5.429	['Thiamin diphosphate-binding fold (THDP-binding)', 'Thiamin diphosphate-binding fold (THDP-binding)', 'TK C-terminal domain-like']	['58-469', '474-701', '702-885']	3	2	aceE58-469	329	-0.388854	-0.388854	1.13331	0.0273518
P0AFG8	aceE	[K].LHGYLPSR.[Q]	[459-466]	['cytosol']	['AceE.2.12', 'AceF.24', 'Lpd.2.6']	['thiamine diphosphate', 'FAD', 'Mg2+']	N	66813	99.668	11.0577	60	3	5.429	['Thiamin diphosphate-binding fold (THDP-binding)', 'Thiamin diphosphate-binding fold (THDP-binding)', 'TK C-terminal domain-like']	['58-469', '474-701', '702-885']	3	2	aceE58-469		-0.328194	-0.328194	0.158675	0.324146
P0AFG8	aceE	[F].PEGSEEHTYLHAQR.[Q]	P443	['cytosol']	['AceE.2.12', 'AceF.24', 'Lpd.2.6']	['thiamine diphosphate', 'FAD', 'Mg2+']	N	66813	99.668	11.0577	60	3	5.429	['Thiamin diphosphate-binding fold (THDP-binding)', 'Thiamin diphosphate-binding fold (THDP-binding)', 'TK C-terminal domain-like']	['58-469', '474-701', '702-885']	3	2	aceE58-469	386	-0.296678	-0.296678	0.465283	0.259863
P0AFG8	aceE	[K].IINELEGIFEGAGWNVIK.[V]	[275-292]	['cytosol']	['AceE.2.12', 'AceF.24', 'Lpd.2.6']	['thiamine diphosphate', 'FAD', 'Mg2+']	N	66813	99.668	11.0577	60	3	5.429	['Thiamin diphosphate-binding fold (THDP-binding)', 'Thiamin diphosphate-binding fold (THDP-binding)', 'TK C-terminal domain-like']	['58-469', '474-701', '702-885']	3	2	aceE58-469		-0.287213	-0.287213	0.442849	0.0162569
P0AFG8	aceE	[K].GKATVILAHTIK.[G]	[382-393]	['cytosol']	['AceE.2.12', 'AceF.24', 'Lpd.2.6']	['thiamine diphosphate', 'FAD', 'Mg2+']	N	66813	99.668	11.0577	60	3	5.429	['Thiamin diphosphate-binding fold (THDP-binding)', 'Thiamin diphosphate-binding fold (THDP-binding)', 'TK C-terminal domain-like']	['58-469', '474-701', '702-885']	3	2	aceE58-469		-0.24623	-0.24623	0.406831	0.0872922
P0AFG8	aceE	[V].EEQPEYPGNLELER.[R]	E67	['cytosol']	['AceE.2.12', 'AceF.24', 'Lpd.2.6']	['thiamine diphosphate', 'FAD', 'Mg2+']	N	66813	99.668	11.0577	60	3	5.429	['Thiamin diphosphate-binding fold (THDP-binding)', 'Thiamin diphosphate-binding fold (THDP-binding)', 'TK C-terminal domain-like']	['58-469', '474-701', '702-885']	3	2	aceE58-469	10	-0.11171	-0.11171	0.0652531	0.449287
P0AFG8	aceE	[R].NEQDGGDLV.[Y]	V138	['cytosol']	['AceE.2.12', 'AceF.24', 'Lpd.2.6']	['thiamine diphosphate', 'FAD', 'Mg2+']	N	66813	99.668	11.0577	60	3	5.429	['Thiamin diphosphate-binding fold (THDP-binding)', 'Thiamin diphosphate-binding fold (THDP-binding)', 'TK C-terminal domain-like']	['58-469', '474-701', '702-885']	3	2	aceE58-469	81	-0.0826036	-0.0826036	0.0425026	0.455871
P0AFG8	aceE	[R].EKLDNLVFVIN.[C]	N259	['cytosol']	['AceE.2.12', 'AceF.24', 'Lpd.2.6']	['thiamine diphosphate', 'FAD', 'Mg2+']	N	66813	99.668	11.0577	60	3	5.429	['Thiamin diphosphate-binding fold (THDP-binding)', 'Thiamin diphosphate-binding fold (THDP-binding)', 'TK C-terminal domain-like']	['58-469', '474-701', '702-885']	3	2	aceE58-469	202	-0.0751518	-0.0751518	0.0396217	0.597038
P0AFG8	aceE	[K].LDNLVFVIN.[C]	N259	['cytosol']	['AceE.2.12', 'AceF.24', 'Lpd.2.6']	['thiamine diphosphate', 'FAD', 'Mg2+']	N	66813	99.668	11.0577	60	3	5.429	['Thiamin diphosphate-binding fold (THDP-binding)', 'Thiamin diphosphate-binding fold (THDP-binding)', 'TK C-terminal domain-like']	['58-469', '474-701', '702-885']	3	2	aceE58-469	202	0.0670894	0.0670894	0.0381414	0.518794
P0AFG8	aceE	[N].YINTIPVEEQPEYPGNLELER.[R]	Y60	['cytosol']	['AceE.2.12', 'AceF.24', 'Lpd.2.6']	['thiamine diphosphate', 'FAD', 'Mg2+']	N	66813	99.668	11.0577	60	3	5.429	['Thiamin diphosphate-binding fold (THDP-binding)', 'Thiamin diphosphate-binding fold (THDP-binding)', 'TK C-terminal domain-like']	['58-469', '474-701', '702-885']	3	2	aceE58-469	3	0.224329	0.224329	0.0821464	0.391905
P0AFG8	aceE	[R].LTQEQLDNFRQE.[V]	E169	['cytosol']	['AceE.2.12', 'AceF.24', 'Lpd.2.6']	['thiamine diphosphate', 'FAD', 'Mg2+']	N	66813	99.668	11.0577	60	3	5.429	['Thiamin diphosphate-binding fold (THDP-binding)', 'Thiamin diphosphate-binding fold (THDP-binding)', 'TK C-terminal domain-like']	['58-469', '474-701', '702-885']	3	2	aceE58-469	112	0.225456	0.225456	0.460765	0.143739
P0AFG8	aceE	[R].QEVHGNGLSSYPHPK.[L]	[168-182]	['cytosol']	['AceE.2.12', 'AceF.24', 'Lpd.2.6']	['thiamine diphosphate', 'FAD', 'Mg2+']	N	66813	99.668	11.0577	60	3	5.429	['Thiamin diphosphate-binding fold (THDP-binding)', 'Thiamin diphosphate-binding fold (THDP-binding)', 'TK C-terminal domain-like']	['58-469', '474-701', '702-885']	3	2	aceE58-469		0.271638	0.271638	0.142587	0.12554
P0AFG8	aceE	[R].FNVPVSDADIEKLPY.[I]	Y439	['cytosol']	['AceE.2.12', 'AceF.24', 'Lpd.2.6']	['thiamine diphosphate', 'FAD', 'Mg2+']	N	66813	99.668	11.0577	60	3	5.429	['Thiamin diphosphate-binding fold (THDP-binding)', 'Thiamin diphosphate-binding fold (THDP-binding)', 'TK C-terminal domain-like']	['58-469', '474-701', '702-885']	3	2	aceE58-469	382	0.279018	0.279018	0.605251	0.156215
P0AFG8	aceE	[R].KGGVNVAAGTGISN.[Y]	N59	['cytosol']	['AceE.2.12', 'AceF.24', 'Lpd.2.6']	['thiamine diphosphate', 'FAD', 'Mg2+']	N	66813	99.668	11.0577	60	3	5.429	['Thiamin diphosphate-binding fold (THDP-binding)', 'Thiamin diphosphate-binding fold (THDP-binding)', 'TK C-terminal domain-like']	['58-469', '474-701', '702-885']	3	2	aceE58-469	2	0.344844	0.344844	0.233549	0.435201
P0AFG8	aceE	[N].TIPVEEQPEYPGNLELERR.[I]	T63	['cytosol']	['AceE.2.12', 'AceF.24', 'Lpd.2.6']	['thiamine diphosphate', 'FAD', 'Mg2+']	N	66813	99.668	11.0577	60	3	5.429	['Thiamin diphosphate-binding fold (THDP-binding)', 'Thiamin diphosphate-binding fold (THDP-binding)', 'TK C-terminal domain-like']	['58-469', '474-701', '702-885']	3	2	aceE58-469	6	0.503249	0.503249	1.22071	0.116018
P0AFG8	aceE	[R].ARNEQDGGDLVYFQ.[G]	Q141	['cytosol']	['AceE.2.12', 'AceF.24', 'Lpd.2.6']	['thiamine diphosphate', 'FAD', 'Mg2+']	N	66813	99.668	11.0577	60	3	5.429	['Thiamin diphosphate-binding fold (THDP-binding)', 'Thiamin diphosphate-binding fold (THDP-binding)', 'TK C-terminal domain-like']	['58-469', '474-701', '702-885']	3	2	aceE58-469	84	0.530376	0.530376	0.697757	0.23638
P0AFG8	aceE	[M].NETVDGDYQTFK.[S]	N316	['cytosol']	['AceE.2.12', 'AceF.24', 'Lpd.2.6']	['thiamine diphosphate', 'FAD', 'Mg2+']	N	66813	99.668	11.0577	60	3	5.429	['Thiamin diphosphate-binding fold (THDP-binding)', 'Thiamin diphosphate-binding fold (THDP-binding)', 'TK C-terminal domain-like']	['58-469', '474-701', '702-885']	3	2	aceE58-469	259	0.53171	0.53171	1.2326	0.14169
P0AFG8	aceE	[N].TIPVEEQPEYPGNLELER.[R]	T63	['cytosol']	['AceE.2.12', 'AceF.24', 'Lpd.2.6']	['thiamine diphosphate', 'FAD', 'Mg2+']	N	66813	99.668	11.0577	60	3	5.429	['Thiamin diphosphate-binding fold (THDP-binding)', 'Thiamin diphosphate-binding fold (THDP-binding)', 'TK C-terminal domain-like']	['58-469', '474-701', '702-885']	3	2	aceE58-469	6	0.586643	0.586643	0.880466	0.211164
P0AFG8	aceE	[R].LTQEQLDNFRQEVHGN.[G]	N173	['cytosol']	['AceE.2.12', 'AceF.24', 'Lpd.2.6']	['thiamine diphosphate', 'FAD', 'Mg2+']	N	66813	99.668	11.0577	60	3	5.429	['Thiamin diphosphate-binding fold (THDP-binding)', 'Thiamin diphosphate-binding fold (THDP-binding)', 'TK C-terminal domain-like']	['58-469', '474-701', '702-885']	3	2	aceE58-469	116	0.587762	0.587762	0.600461	0.298821
P0AFG8	aceE	[L].MNETVDGDYQTFK.[S]	M315	['cytosol']	['AceE.2.12', 'AceF.24', 'Lpd.2.6']	['thiamine diphosphate', 'FAD', 'Mg2+']	N	66813	99.668	11.0577	60	3	5.429	['Thiamin diphosphate-binding fold (THDP-binding)', 'Thiamin diphosphate-binding fold (THDP-binding)', 'TK C-terminal domain-like']	['58-469', '474-701', '702-885']	3	2	aceE58-469	258	0.625338	0.625338	1.39108	0.168886
P0AFG8	aceE	[R].LTQEQLDNFRQEVHGNGL.[S]	L175	['cytosol']	['AceE.2.12', 'AceF.24', 'Lpd.2.6']	['thiamine diphosphate', 'FAD', 'Mg2+']	N	66813	99.668	11.0577	60	3	5.429	['Thiamin diphosphate-binding fold (THDP-binding)', 'Thiamin diphosphate-binding fold (THDP-binding)', 'TK C-terminal domain-like']	['58-469', '474-701', '702-885']	3	2	aceE58-469	118	0.852963	0.852963	0.599655	0.39696
P0AFG8	aceE	[N].YINTIPVEEQPEYPGNLELERR.[I]	Y60	['cytosol']	['AceE.2.12', 'AceF.24', 'Lpd.2.6']	['thiamine diphosphate', 'FAD', 'Mg2+']	N	66813	99.668	11.0577	60	3	5.429	['Thiamin diphosphate-binding fold (THDP-binding)', 'Thiamin diphosphate-binding fold (THDP-binding)', 'TK C-terminal domain-like']	['58-469', '474-701', '702-885']	3	2	aceE58-469	3	0.941794	0.941794	0.758096	0.283525
P0AFG8	aceE	[R].DRFNVPVSDADIEKLPYITFPEGSEEHTYL.[H]	L452	['cytosol']	['AceE.2.12', 'AceF.24', 'Lpd.2.6']	['thiamine diphosphate', 'FAD', 'Mg2+']	N	66813	99.668	11.0577	60	3	5.429	['Thiamin diphosphate-binding fold (THDP-binding)', 'Thiamin diphosphate-binding fold (THDP-binding)', 'TK C-terminal domain-like']	['58-469', '474-701', '702-885']	3	2	aceE58-469	395	0.986597	0.986597	0.830066	0.275278
P0AFG8	aceE	[Y].INTIPVEEQPEYPGNLELER.[R]	I61	['cytosol']	['AceE.2.12', 'AceF.24', 'Lpd.2.6']	['thiamine diphosphate', 'FAD', 'Mg2+']	N	66813	99.668	11.0577	60	3	5.429	['Thiamin diphosphate-binding fold (THDP-binding)', 'Thiamin diphosphate-binding fold (THDP-binding)', 'TK C-terminal domain-like']	['58-469', '474-701', '702-885']	3	2	aceE58-469	4	0.994055	0.994055	0.852917	0.36142
P0AFG8	aceE	[Q].LMNETVDGDYQTFK.[S]	L314	['cytosol']	['AceE.2.12', 'AceF.24', 'Lpd.2.6']	['thiamine diphosphate', 'FAD', 'Mg2+']	N	66813	99.668	11.0577	60	3	5.429	['Thiamin diphosphate-binding fold (THDP-binding)', 'Thiamin diphosphate-binding fold (THDP-binding)', 'TK C-terminal domain-like']	['58-469', '474-701', '702-885']	3	2	aceE58-469	257	1.01632	1.01632	1.32494	0.168885
P0AFG8	aceE	[R].EHFFGKYPETAALVA.[D]	A350	['cytosol']	['AceE.2.12', 'AceF.24', 'Lpd.2.6']	['thiamine diphosphate', 'FAD', 'Mg2+']	N	66813	99.668	11.0577	60	3	5.429	['Thiamin diphosphate-binding fold (THDP-binding)', 'Thiamin diphosphate-binding fold (THDP-binding)', 'TK C-terminal domain-like']	['58-469', '474-701', '702-885']	3	2	aceE58-469	293	1.06698	1.06698	0.772924	0.352369
P0AFG8	aceE	[R].WNAIMTVL.[R]	L95	['cytosol']	['AceE.2.12', 'AceF.24', 'Lpd.2.6']	['thiamine diphosphate', 'FAD', 'Mg2+']	N	66813	99.668	11.0577	60	3	5.429	['Thiamin diphosphate-binding fold (THDP-binding)', 'Thiamin diphosphate-binding fold (THDP-binding)', 'TK C-terminal domain-like']	['58-469', '474-701', '702-885']	3	2	aceE58-469	38	1.1698	1.1698	1.87196	0.123656
P0AFG8	aceE	[Y].INTIPVEEQPEYPGNLELERR.[I]	I61	['cytosol']	['AceE.2.12', 'AceF.24', 'Lpd.2.6']	['thiamine diphosphate', 'FAD', 'Mg2+']	N	66813	99.668	11.0577	60	3	5.429	['Thiamin diphosphate-binding fold (THDP-binding)', 'Thiamin diphosphate-binding fold (THDP-binding)', 'TK C-terminal domain-like']	['58-469', '474-701', '702-885']	3	2	aceE58-469	4	1.1955	1.1955	0.83128	0.393958
P0AFG8	aceE	[K].GGVNVAAGTGISNY.[I]	Y60	['cytosol']	['AceE.2.12', 'AceF.24', 'Lpd.2.6']	['thiamine diphosphate', 'FAD', 'Mg2+']	N	66813	99.668	11.0577	60	3	5.429	['Thiamin diphosphate-binding fold (THDP-binding)', 'Thiamin diphosphate-binding fold (THDP-binding)', 'TK C-terminal domain-like']	['58-469', '474-701', '702-885']	3	2	aceE58-469	3	1.19739	1.19739	0.840007	0.345532
P0AFG8	aceE	[R].NEQDGGDLVYF.[Q]	F140	['cytosol']	['AceE.2.12', 'AceF.24', 'Lpd.2.6']	['thiamine diphosphate', 'FAD', 'Mg2+']	N	66813	99.668	11.0577	60	3	5.429	['Thiamin diphosphate-binding fold (THDP-binding)', 'Thiamin diphosphate-binding fold (THDP-binding)', 'TK C-terminal domain-like']	['58-469', '474-701', '702-885']	3	2	aceE58-469	83	1.41943	1.41943	0.573606	0.586617
P0AFG8	aceE	[R].EHFFGKYPETAAL.[V]	L348	['cytosol']	['AceE.2.12', 'AceF.24', 'Lpd.2.6']	['thiamine diphosphate', 'FAD', 'Mg2+']	N	66813	99.668	11.0577	60	3	5.429	['Thiamin diphosphate-binding fold (THDP-binding)', 'Thiamin diphosphate-binding fold (THDP-binding)', 'TK C-terminal domain-like']	['58-469', '474-701', '702-885']	3	2	aceE58-469	291	1.43854	1.43854	1.01634	0.336463
P0AFG8	aceE	[R].KGGVNVAAGTGISNY.[I]	Y60	['cytosol']	['AceE.2.12', 'AceF.24', 'Lpd.2.6']	['thiamine diphosphate', 'FAD', 'Mg2+']	N	66813	99.668	11.0577	60	3	5.429	['Thiamin diphosphate-binding fold (THDP-binding)', 'Thiamin diphosphate-binding fold (THDP-binding)', 'TK C-terminal domain-like']	['58-469', '474-701', '702-885']	3	2	aceE58-469	3	1.55934	1.55934	0.997757	0.339583
P0AFG8	aceE	[M].WGSRWDELLR.[K]	W295	['cytosol']	['AceE.2.12', 'AceF.24', 'Lpd.2.6']	['thiamine diphosphate', 'FAD', 'Mg2+']	N	66813	99.668	11.0577	60	3	5.429	['Thiamin diphosphate-binding fold (THDP-binding)', 'Thiamin diphosphate-binding fold (THDP-binding)', 'TK C-terminal domain-like']	['58-469', '474-701', '702-885']	3	2	aceE58-469	238	1.64833	1.64833	0.657981	0.554483
P0AFG8	aceE	[F].LGDGEMDEPESK.[G]	L229	['cytosol']	['AceE.2.12', 'AceF.24', 'Lpd.2.6']	['thiamine diphosphate', 'FAD', 'Mg2+']	N	66813	99.668	11.0577	60	3	5.429	['Thiamin diphosphate-binding fold (THDP-binding)', 'Thiamin diphosphate-binding fold (THDP-binding)', 'TK C-terminal domain-like']	['58-469', '474-701', '702-885']	3	2	aceE58-469	172	1.76694	1.76694	2.31757	0.161225
P0AFG8	aceE	[R].NEQDGGDLVY.[F]	Y139	['cytosol']	['AceE.2.12', 'AceF.24', 'Lpd.2.6']	['thiamine diphosphate', 'FAD', 'Mg2+']	N	66813	99.668	11.0577	60	3	5.429	['Thiamin diphosphate-binding fold (THDP-binding)', 'Thiamin diphosphate-binding fold (THDP-binding)', 'TK C-terminal domain-like']	['58-469', '474-701', '702-885']	3	2	aceE58-469	82	1.78228	1.78228	0.668988	0.56648
P0AFG8	aceE	[K].DLELGGHMASFQ.[S]	Q112	['cytosol']	['AceE.2.12', 'AceF.24', 'Lpd.2.6']	['thiamine diphosphate', 'FAD', 'Mg2+']	N	66813	99.668	11.0577	60	3	5.429	['Thiamin diphosphate-binding fold (THDP-binding)', 'Thiamin diphosphate-binding fold (THDP-binding)', 'TK C-terminal domain-like']	['58-469', '474-701', '702-885']	3	2	aceE58-469	55	1.793	1.793	1.40948	0.258122
P0AFG8	aceE	[R].NEQDGGDLVYFQ.[G]	Q141	['cytosol']	['AceE.2.12', 'AceF.24', 'Lpd.2.6']	['thiamine diphosphate', 'FAD', 'Mg2+']	N	66813	99.668	11.0577	60	3	5.429	['Thiamin diphosphate-binding fold (THDP-binding)', 'Thiamin diphosphate-binding fold (THDP-binding)', 'TK C-terminal domain-like']	['58-469', '474-701', '702-885']	3	2	aceE58-469	84	1.82713	1.82713	1.08852	0.315197
P0AFG8	aceE	[R].ARNEQDGGDLVYF.[Q]	F140	['cytosol']	['AceE.2.12', 'AceF.24', 'Lpd.2.6']	['thiamine diphosphate', 'FAD', 'Mg2+']	N	66813	99.668	11.0577	60	3	5.429	['Thiamin diphosphate-binding fold (THDP-binding)', 'Thiamin diphosphate-binding fold (THDP-binding)', 'TK C-terminal domain-like']	['58-469', '474-701', '702-885']	3	2	aceE58-469	83	2.1223	2.1223	0.789262	0.510246
P0AFG8	aceE	[R].FNVPVSDADIEKLPYITFPEGSEEHTYL.[H]	L452	['cytosol']	['AceE.2.12', 'AceF.24', 'Lpd.2.6']	['thiamine diphosphate', 'FAD', 'Mg2+']	N	66813	99.668	11.0577	60	3	5.429	['Thiamin diphosphate-binding fold (THDP-binding)', 'Thiamin diphosphate-binding fold (THDP-binding)', 'TK C-terminal domain-like']	['58-469', '474-701', '702-885']	3	2	aceE58-469	395	2.1638	2.1638	0.977199	0.397587
P0AFG8	aceE	[K].IINELEGIFEGA.[G]	A286	['cytosol']	['AceE.2.12', 'AceF.24', 'Lpd.2.6']	['thiamine diphosphate', 'FAD', 'Mg2+']	N	66813	99.668	11.0577	60	3	5.429	['Thiamin diphosphate-binding fold (THDP-binding)', 'Thiamin diphosphate-binding fold (THDP-binding)', 'TK C-terminal domain-like']	['58-469', '474-701', '702-885']	3	2	aceE58-469	229	2.18925	2.18925	1.14643	0.317311
P0AFG8	aceE	[K].KDLELGGHMA.[S]	A109	['cytosol']	['AceE.2.12', 'AceF.24', 'Lpd.2.6']	['thiamine diphosphate', 'FAD', 'Mg2+']	N	66813	99.668	11.0577	60	3	5.429	['Thiamin diphosphate-binding fold (THDP-binding)', 'Thiamin diphosphate-binding fold (THDP-binding)', 'TK C-terminal domain-like']	['58-469', '474-701', '702-885']	3	2	aceE58-469	52	2.20632	2.20632	0.940749	0.425737
P0AFG8	aceE	[K].DLELGGHM.[A]	M108	['cytosol']	['AceE.2.12', 'AceF.24', 'Lpd.2.6']	['thiamine diphosphate', 'FAD', 'Mg2+']	N	66813	99.668	11.0577	60	3	5.429	['Thiamin diphosphate-binding fold (THDP-binding)', 'Thiamin diphosphate-binding fold (THDP-binding)', 'TK C-terminal domain-like']	['58-469', '474-701', '702-885']	3	2	aceE58-469	51	2.52495	2.52495	1.01508	0.408366
P0AFG8	aceE	[R].FNVPVSDADIEKLPYITFPEGSEEHTY.[L]	Y451	['cytosol']	['AceE.2.12', 'AceF.24', 'Lpd.2.6']	['thiamine diphosphate', 'FAD', 'Mg2+']	N	66813	99.668	11.0577	60	3	5.429	['Thiamin diphosphate-binding fold (THDP-binding)', 'Thiamin diphosphate-binding fold (THDP-binding)', 'TK C-terminal domain-like']	['58-469', '474-701', '702-885']	3	2	aceE58-469	394	2.60855	2.60855	1.00227	0.404121
P0AFG8	aceE	[K].LMPEFWQFPTVS.[M]	S194	['cytosol']	['AceE.2.12', 'AceF.24', 'Lpd.2.6']	['thiamine diphosphate', 'FAD', 'Mg2+']	N	66813	99.668	11.0577	60	3	5.429	['Thiamin diphosphate-binding fold (THDP-binding)', 'Thiamin diphosphate-binding fold (THDP-binding)', 'TK C-terminal domain-like']	['58-469', '474-701', '702-885']	3	2	aceE58-469	137	2.61978	2.61978	1.33266	0.377479
P0AFG8	aceE	[R].NEQDGGDLVYFQGHISPGVY.[A]	Y149	['cytosol']	['AceE.2.12', 'AceF.24', 'Lpd.2.6']	['thiamine diphosphate', 'FAD', 'Mg2+']	N	66813	99.668	11.0577	60	3	5.429	['Thiamin diphosphate-binding fold (THDP-binding)', 'Thiamin diphosphate-binding fold (THDP-binding)', 'TK C-terminal domain-like']	['58-469', '474-701', '702-885']	3	2	aceE58-469	92	2.69571	2.69571	1.15931	0.333031
P0AFG8	aceE	[N].LQRLDGPVTGNGK.[I]	L262	['cytosol']	['AceE.2.12', 'AceF.24', 'Lpd.2.6']	['thiamine diphosphate', 'FAD', 'Mg2+']	N	66813	99.668	11.0577	60	3	5.429	['Thiamin diphosphate-binding fold (THDP-binding)', 'Thiamin diphosphate-binding fold (THDP-binding)', 'TK C-terminal domain-like']	['58-469', '474-701', '702-885']	3	2	aceE58-469	205	2.74409	2.74409	0.854113	0.504788
P0AFG8	aceE	[K].DLELGGHMA.[S]	A109	['cytosol']	['AceE.2.12', 'AceF.24', 'Lpd.2.6']	['thiamine diphosphate', 'FAD', 'Mg2+']	N	66813	99.668	11.0577	60	3	5.429	['Thiamin diphosphate-binding fold (THDP-binding)', 'Thiamin diphosphate-binding fold (THDP-binding)', 'TK C-terminal domain-like']	['58-469', '474-701', '702-885']	3	2	aceE58-469	52	2.79079	2.79079	1.07164	0.391251
P0AFG8	aceE	[K].DLELGGHMASF.[Q]	F111	['cytosol']	['AceE.2.12', 'AceF.24', 'Lpd.2.6']	['thiamine diphosphate', 'FAD', 'Mg2+']	N	66813	99.668	11.0577	60	3	5.429	['Thiamin diphosphate-binding fold (THDP-binding)', 'Thiamin diphosphate-binding fold (THDP-binding)', 'TK C-terminal domain-like']	['58-469', '474-701', '702-885']	3	2	aceE58-469	54	2.94066	2.94066	1.12372	0.368239
P0AFG8	aceE	[K].IINELEGIFEGAGW.[N]	W288	['cytosol']	['AceE.2.12', 'AceF.24', 'Lpd.2.6']	['thiamine diphosphate', 'FAD', 'Mg2+']	N	66813	99.668	11.0577	60	3	5.429	['Thiamin diphosphate-binding fold (THDP-binding)', 'Thiamin diphosphate-binding fold (THDP-binding)', 'TK C-terminal domain-like']	['58-469', '474-701', '702-885']	3	2	aceE58-469	231	2.98297	2.98297	0.873464	0.506213
P0AFG8	aceE	[Y].ITFPEGSEEHTYLHAQR.[Q]	I440	['cytosol']	['AceE.2.12', 'AceF.24', 'Lpd.2.6']	['thiamine diphosphate', 'FAD', 'Mg2+']	N	66813	99.668	11.0577	60	3	5.429	['Thiamin diphosphate-binding fold (THDP-binding)', 'Thiamin diphosphate-binding fold (THDP-binding)', 'TK C-terminal domain-like']	['58-469', '474-701', '702-885']	3	2	aceE58-469	383	3.05841	3.05841	1.1983	0.410891
P0AFG8	aceE	[Y].AFLGDGEMDEPESK.[G]	A227	['cytosol']	['AceE.2.12', 'AceF.24', 'Lpd.2.6']	['thiamine diphosphate', 'FAD', 'Mg2+']	N	66813	99.668	11.0577	60	3	5.429	['Thiamin diphosphate-binding fold (THDP-binding)', 'Thiamin diphosphate-binding fold (THDP-binding)', 'TK C-terminal domain-like']	['58-469', '474-701', '702-885']	3	2	aceE58-469	170	3.40998	3.40998	1.44934	0.481064
P0AFG8	aceE	[R].ARNEQDGGDLVY.[F]	Y139	['cytosol']	['AceE.2.12', 'AceF.24', 'Lpd.2.6']	['thiamine diphosphate', 'FAD', 'Mg2+']	N	66813	99.668	11.0577	60	3	5.429	['Thiamin diphosphate-binding fold (THDP-binding)', 'Thiamin diphosphate-binding fold (THDP-binding)', 'TK C-terminal domain-like']	['58-469', '474-701', '702-885']	3	2	aceE58-469	82	3.47621	3.47621	0.975278	0.455816
P0AFG8	aceE	[R].EKLDNLVF.[V]	F256	['cytosol']	['AceE.2.12', 'AceF.24', 'Lpd.2.6']	['thiamine diphosphate', 'FAD', 'Mg2+']	N	66813	99.668	11.0577	60	3	5.429	['Thiamin diphosphate-binding fold (THDP-binding)', 'Thiamin diphosphate-binding fold (THDP-binding)', 'TK C-terminal domain-like']	['58-469', '474-701', '702-885']	3	2	aceE58-469	199	4.94528	4.94528	0.928714	0.516689
P0AFG8	aceE	[K].LIQLMNETVDGDYQTF.[K]	F326	['cytosol']	['AceE.2.12', 'AceF.24', 'Lpd.2.6']	['thiamine diphosphate', 'FAD', 'Mg2+']	N	66813	99.668	11.0577	60	3	5.429	['Thiamin diphosphate-binding fold (THDP-binding)', 'Thiamin diphosphate-binding fold (THDP-binding)', 'TK C-terminal domain-like']	['58-469', '474-701', '702-885']	3	2	aceE58-469	269	5.93512	5.93512	1.22399	0.394004
P0AFG8	aceE	[R].DRFNVPVSDADIEKLPYITFPEGSEEHTY.[L]	Y451	['cytosol']	['AceE.2.12', 'AceF.24', 'Lpd.2.6']	['thiamine diphosphate', 'FAD', 'Mg2+']	N	66813	99.668	11.0577	60	3	5.429	['Thiamin diphosphate-binding fold (THDP-binding)', 'Thiamin diphosphate-binding fold (THDP-binding)', 'TK C-terminal domain-like']	['58-469', '474-701', '702-885']	3	2	aceE58-469	394	6.27968	6.27968	1.23289	0.445423
P0AFG8	aceE	[R].DRFNVPVSDADIEKLPY.[I]	Y439	['cytosol']	['AceE.2.12', 'AceF.24', 'Lpd.2.6']	['thiamine diphosphate', 'FAD', 'Mg2+']	N	66813	99.668	11.0577	60	3	5.429	['Thiamin diphosphate-binding fold (THDP-binding)', 'Thiamin diphosphate-binding fold (THDP-binding)', 'TK C-terminal domain-like']	['58-469', '474-701', '702-885']	3	2	aceE58-469	382	6.82764	6.82764	1.01801	0.475799
P0AFG8	aceE	[A].FLGDGEMDEPESK.[G]	F228	['cytosol']	['AceE.2.12', 'AceF.24', 'Lpd.2.6']	['thiamine diphosphate', 'FAD', 'Mg2+']	N	66813	99.668	11.0577	60	3	5.429	['Thiamin diphosphate-binding fold (THDP-binding)', 'Thiamin diphosphate-binding fold (THDP-binding)', 'TK C-terminal domain-like']	['58-469', '474-701', '702-885']	3	2	aceE58-469	171	7.2989	7.2989	1.04395	0.531129
P0AFG8	aceE	[K].LMPEFWQFPTVSMGLGPIGAIY.[Q]	Y204	['cytosol']	['AceE.2.12', 'AceF.24', 'Lpd.2.6']	['thiamine diphosphate', 'FAD', 'Mg2+']	N	66813	99.668	11.0577	60	3	5.429	['Thiamin diphosphate-binding fold (THDP-binding)', 'Thiamin diphosphate-binding fold (THDP-binding)', 'TK C-terminal domain-like']	['58-469', '474-701', '702-885']	3	2	aceE58-469	147	8.45735	8.45735	1.04829	0.452794
P0AFG8	aceE	[F].NVPVSDADIEKLPYITFPEGSEEHTYLHAQR.[Q]	N426	['cytosol']	['AceE.2.12', 'AceF.24', 'Lpd.2.6']	['thiamine diphosphate', 'FAD', 'Mg2+']	N	66813	99.668	11.0577	60	3	5.429	['Thiamin diphosphate-binding fold (THDP-binding)', 'Thiamin diphosphate-binding fold (THDP-binding)', 'TK C-terminal domain-like']	['58-469', '474-701', '702-885']	3	2	aceE58-469	369	9.86617	9.86617	1.46396	0.268838
P0AFG8	aceE	[S].RWDELLR.[K]	R298	['cytosol']	['AceE.2.12', 'AceF.24', 'Lpd.2.6']	['thiamine diphosphate', 'FAD', 'Mg2+']	N	66813	99.668	11.0577	60	3	5.429	['Thiamin diphosphate-binding fold (THDP-binding)', 'Thiamin diphosphate-binding fold (THDP-binding)', 'TK C-terminal domain-like']	['58-469', '474-701', '702-885']	3	2	aceE58-469	241	12.1018	12.1018	1.14043	0.402555
P0AFG8	aceE	[A].KFNIDADKVNPR.[L]	K874	['cytosol']	['AceE.2.12', 'AceF.24', 'Lpd.2.6']	['thiamine diphosphate', 'FAD', 'Mg2+']	N	66813	99.668	11.0577	60	3	5.429	['Thiamin diphosphate-binding fold (THDP-binding)', 'Thiamin diphosphate-binding fold (THDP-binding)', 'TK C-terminal domain-like']	['58-469', '474-701', '702-885']	3	2	aceE702-885	173	-10.2535	-10.2535	1.81841	0
P0AFG8	aceE	[R].HHFEVDASYVVVAALGELAK.[R]	[840-859]	['cytosol']	['AceE.2.12', 'AceF.24', 'Lpd.2.6']	['thiamine diphosphate', 'FAD', 'Mg2+']	N	66813	99.668	11.0577	60	3	5.429	['Thiamin diphosphate-binding fold (THDP-binding)', 'Thiamin diphosphate-binding fold (THDP-binding)', 'TK C-terminal domain-like']	['58-469', '474-701', '702-885']	3	2	aceE702-885		-9.05692	-9.05692	0.860372	0
P0AFG8	aceE	[K].DYGVGSDVYSVTSFTELAR.[D]	[749-767]	['cytosol']	['AceE.2.12', 'AceF.24', 'Lpd.2.6']	['thiamine diphosphate', 'FAD', 'Mg2+']	N	66813	99.668	11.0577	60	3	5.429	['Thiamin diphosphate-binding fold (THDP-binding)', 'Thiamin diphosphate-binding fold (THDP-binding)', 'TK C-terminal domain-like']	['58-469', '474-701', '702-885']	3	2	aceE702-885		-2.06897	-2.06897	1.29394	1.05533
P0AFG8	aceE	[K].VVADAIAKFNIDADKVNPR.[L]	[867-885]	['cytosol']	['AceE.2.12', 'AceF.24', 'Lpd.2.6']	['thiamine diphosphate', 'FAD', 'Mg2+']	N	66813	99.668	11.0577	60	3	5.429	['Thiamin diphosphate-binding fold (THDP-binding)', 'Thiamin diphosphate-binding fold (THDP-binding)', 'TK C-terminal domain-like']	['58-469', '474-701', '702-885']	3	2	aceE702-885		-1.96827	-1.96827	0.194648	0.113888
P0AFG8	aceE	[K].LFAEQVR.[T]	[807-813]	['cytosol']	['AceE.2.12', 'AceF.24', 'Lpd.2.6']	['thiamine diphosphate', 'FAD', 'Mg2+']	N	66813	99.668	11.0577	60	3	5.429	['Thiamin diphosphate-binding fold (THDP-binding)', 'Thiamin diphosphate-binding fold (THDP-binding)', 'TK C-terminal domain-like']	['58-469', '474-701', '702-885']	3	2	aceE702-885		-1.61016	-1.61016	1.45549	0.963698
P0AFG8	aceE	[K].VQLLGSGSILR.[H]	[727-737]	['cytosol']	['AceE.2.12', 'AceF.24', 'Lpd.2.6']	['thiamine diphosphate', 'FAD', 'Mg2+']	N	66813	99.668	11.0577	60	3	5.429	['Thiamin diphosphate-binding fold (THDP-binding)', 'Thiamin diphosphate-binding fold (THDP-binding)', 'TK C-terminal domain-like']	['58-469', '474-701', '702-885']	3	2	aceE702-885		-1.22178	-1.22178	2.19596	0.371613
P0AFG8	aceE	[K].DYGVGSDVYSVT.[S]	T760	['cytosol']	['AceE.2.12', 'AceF.24', 'Lpd.2.6']	['thiamine diphosphate', 'FAD', 'Mg2+']	N	66813	99.668	11.0577	60	3	5.429	['Thiamin diphosphate-binding fold (THDP-binding)', 'Thiamin diphosphate-binding fold (THDP-binding)', 'TK C-terminal domain-like']	['58-469', '474-701', '702-885']	3	2	aceE702-885	59	-1.1634	-1.1634	0.712975	0.930145
P0AFG8	aceE	[K].GKVQLLGSGSILR.[H]	[725-737]	['cytosol']	['AceE.2.12', 'AceF.24', 'Lpd.2.6']	['thiamine diphosphate', 'FAD', 'Mg2+']	N	66813	99.668	11.0577	60	3	5.429	['Thiamin diphosphate-binding fold (THDP-binding)', 'Thiamin diphosphate-binding fold (THDP-binding)', 'TK C-terminal domain-like']	['58-469', '474-701', '702-885']	3	2	aceE702-885		-1.03979	-1.03979	1.20035	0.399014
P0AFG8	aceE	[T].SFTELAR.[D]	S761	['cytosol']	['AceE.2.12', 'AceF.24', 'Lpd.2.6']	['thiamine diphosphate', 'FAD', 'Mg2+']	N	66813	99.668	11.0577	60	3	5.429	['Thiamin diphosphate-binding fold (THDP-binding)', 'Thiamin diphosphate-binding fold (THDP-binding)', 'TK C-terminal domain-like']	['58-469', '474-701', '702-885']	3	2	aceE702-885	60	-0.945072	-0.945072	0.868279	0.578376
P0AFG8	aceE	[F].NIDADKVNPR.[L]	N876	['cytosol']	['AceE.2.12', 'AceF.24', 'Lpd.2.6']	['thiamine diphosphate', 'FAD', 'Mg2+']	N	66813	99.668	11.0577	60	3	5.429	['Thiamin diphosphate-binding fold (THDP-binding)', 'Thiamin diphosphate-binding fold (THDP-binding)', 'TK C-terminal domain-like']	['58-469', '474-701', '702-885']	3	2	aceE702-885	175	-0.863118	-0.863118	0.450804	0.955277
P0AFG8	aceE	[I].YKLETIEGSK.[G]	Y715	['cytosol']	['AceE.2.12', 'AceF.24', 'Lpd.2.6']	['thiamine diphosphate', 'FAD', 'Mg2+']	N	66813	99.668	11.0577	60	3	5.429	['Thiamin diphosphate-binding fold (THDP-binding)', 'Thiamin diphosphate-binding fold (THDP-binding)', 'TK C-terminal domain-like']	['58-469', '474-701', '702-885']	3	2	aceE702-885	14	-0.83183	-0.83183	0.719879	0.327307
P0AFG8	aceE	[K].FNIDADKVNPR.[L]	[875-885]	['cytosol']	['AceE.2.12', 'AceF.24', 'Lpd.2.6']	['thiamine diphosphate', 'FAD', 'Mg2+']	N	66813	99.668	11.0577	60	3	5.429	['Thiamin diphosphate-binding fold (THDP-binding)', 'Thiamin diphosphate-binding fold (THDP-binding)', 'TK C-terminal domain-like']	['58-469', '474-701', '702-885']	3	2	aceE702-885		-0.684452	-0.684452	0.393557	0.674717
P0AFG8	aceE	[K].GIYKLETIEGSK.[G]	[713-724]	['cytosol']	['AceE.2.12', 'AceF.24', 'Lpd.2.6']	['thiamine diphosphate', 'FAD', 'Mg2+']	N	66813	99.668	11.0577	60	3	5.429	['Thiamin diphosphate-binding fold (THDP-binding)', 'Thiamin diphosphate-binding fold (THDP-binding)', 'TK C-terminal domain-like']	['58-469', '474-701', '702-885']	3	2	aceE702-885		-0.666642	-0.666642	0.750515	0.356292
P0AFG8	aceE	[S].YVVVAALGELAK.[R]	Y848	['cytosol']	['AceE.2.12', 'AceF.24', 'Lpd.2.6']	['thiamine diphosphate', 'FAD', 'Mg2+']	N	66813	99.668	11.0577	60	3	5.429	['Thiamin diphosphate-binding fold (THDP-binding)', 'Thiamin diphosphate-binding fold (THDP-binding)', 'TK C-terminal domain-like']	['58-469', '474-701', '702-885']	3	2	aceE702-885	147	-0.600132	-0.600132	0.254952	0.778982
P0AFG8	aceE	[R].KGIYKLETIEGSK.[G]	[712-724]	['cytosol']	['AceE.2.12', 'AceF.24', 'Lpd.2.6']	['thiamine diphosphate', 'FAD', 'Mg2+']	N	66813	99.668	11.0577	60	3	5.429	['Thiamin diphosphate-binding fold (THDP-binding)', 'Thiamin diphosphate-binding fold (THDP-binding)', 'TK C-terminal domain-like']	['58-469', '474-701', '702-885']	3	2	aceE702-885		-0.532806	-0.532806	0.81727	0.344824
P0AFG8	aceE	[R].TYVPADDYR.[V]	[814-822]	['cytosol']	['AceE.2.12', 'AceF.24', 'Lpd.2.6']	['thiamine diphosphate', 'FAD', 'Mg2+']	N	66813	99.668	11.0577	60	3	5.429	['Thiamin diphosphate-binding fold (THDP-binding)', 'Thiamin diphosphate-binding fold (THDP-binding)', 'TK C-terminal domain-like']	['58-469', '474-701', '702-885']	3	2	aceE702-885		0.20465	0.20465	0.181959	0.223968
P0AFG8	aceE	[Y].VVVAALGELAKR.[G]	V849	['cytosol']	['AceE.2.12', 'AceF.24', 'Lpd.2.6']	['thiamine diphosphate', 'FAD', 'Mg2+']	N	66813	99.668	11.0577	60	3	5.429	['Thiamin diphosphate-binding fold (THDP-binding)', 'Thiamin diphosphate-binding fold (THDP-binding)', 'TK C-terminal domain-like']	['58-469', '474-701', '702-885']	3	2	aceE702-885	148	0.379837	0.379837	1.74596	0.0600778
P0AFG8	aceE	[K].GKVQLLGSGSIL.[R]	L736	['cytosol']	['AceE.2.12', 'AceF.24', 'Lpd.2.6']	['thiamine diphosphate', 'FAD', 'Mg2+']	N	66813	99.668	11.0577	60	3	5.429	['Thiamin diphosphate-binding fold (THDP-binding)', 'Thiamin diphosphate-binding fold (THDP-binding)', 'TK C-terminal domain-like']	['58-469', '474-701', '702-885']	3	2	aceE702-885	35	0.864871	0.864871	1.09679	0.210532
P0AFG8	aceE	[R].VPYIAQVM.[N]	M793	['cytosol']	['AceE.2.12', 'AceF.24', 'Lpd.2.6']	['thiamine diphosphate', 'FAD', 'Mg2+']	N	66813	99.668	11.0577	60	3	5.429	['Thiamin diphosphate-binding fold (THDP-binding)', 'Thiamin diphosphate-binding fold (THDP-binding)', 'TK C-terminal domain-like']	['58-469', '474-701', '702-885']	3	2	aceE702-885	92	0.91474	0.91474	1.09478	0.0531264
P0AFG8	aceE	[K].VQLLGSGSIL.[R]	L736	['cytosol']	['AceE.2.12', 'AceF.24', 'Lpd.2.6']	['thiamine diphosphate', 'FAD', 'Mg2+']	N	66813	99.668	11.0577	60	3	5.429	['Thiamin diphosphate-binding fold (THDP-binding)', 'Thiamin diphosphate-binding fold (THDP-binding)', 'TK C-terminal domain-like']	['58-469', '474-701', '702-885']	3	2	aceE702-885	35	0.965786	0.965786	1.23393	0.185336
P0AFG8	aceE	[R].EAAEILAKDYGVGSDVY.[S]	Y757	['cytosol']	['AceE.2.12', 'AceF.24', 'Lpd.2.6']	['thiamine diphosphate', 'FAD', 'Mg2+']	N	66813	99.668	11.0577	60	3	5.429	['Thiamin diphosphate-binding fold (THDP-binding)', 'Thiamin diphosphate-binding fold (THDP-binding)', 'TK C-terminal domain-like']	['58-469', '474-701', '702-885']	3	2	aceE702-885	56	1.54321	1.54321	0.953584	0.348109
P0AFG8	aceE	[K].VVADAIAKF.[N]	F875	['cytosol']	['AceE.2.12', 'AceF.24', 'Lpd.2.6']	['thiamine diphosphate', 'FAD', 'Mg2+']	N	66813	99.668	11.0577	60	3	5.429	['Thiamin diphosphate-binding fold (THDP-binding)', 'Thiamin diphosphate-binding fold (THDP-binding)', 'TK C-terminal domain-like']	['58-469', '474-701', '702-885']	3	2	aceE702-885	174	1.55026	1.55026	1.65824	0.146518
P0AFG8	aceE	[M].NDAPAVASTDYMK.[L]	N794	['cytosol']	['AceE.2.12', 'AceF.24', 'Lpd.2.6']	['thiamine diphosphate', 'FAD', 'Mg2+']	N	66813	99.668	11.0577	60	3	5.429	['Thiamin diphosphate-binding fold (THDP-binding)', 'Thiamin diphosphate-binding fold (THDP-binding)', 'TK C-terminal domain-like']	['58-469', '474-701', '702-885']	3	2	aceE702-885	93	1.58283	1.58283	4.29843	0.106732
P0AFG8	aceE	[R].WNMLHPL.[E]	L781	['cytosol']	['AceE.2.12', 'AceF.24', 'Lpd.2.6']	['thiamine diphosphate', 'FAD', 'Mg2+']	N	66813	99.668	11.0577	60	3	5.429	['Thiamin diphosphate-binding fold (THDP-binding)', 'Thiamin diphosphate-binding fold (THDP-binding)', 'TK C-terminal domain-like']	['58-469', '474-701', '702-885']	3	2	aceE702-885	80	1.83808	1.83808	1.5165	0.230397
P0AFG8	aceE	[K].DYGVGSDVY.[S]	Y757	['cytosol']	['AceE.2.12', 'AceF.24', 'Lpd.2.6']	['thiamine diphosphate', 'FAD', 'Mg2+']	N	66813	99.668	11.0577	60	3	5.429	['Thiamin diphosphate-binding fold (THDP-binding)', 'Thiamin diphosphate-binding fold (THDP-binding)', 'TK C-terminal domain-like']	['58-469', '474-701', '702-885']	3	2	aceE702-885	56	1.96889	1.96889	1.16713	0.302514
P0AFG8	aceE	[R].WNMLHPLETPRVPY.[I]	Y788	['cytosol']	['AceE.2.12', 'AceF.24', 'Lpd.2.6']	['thiamine diphosphate', 'FAD', 'Mg2+']	N	66813	99.668	11.0577	60	3	5.429	['Thiamin diphosphate-binding fold (THDP-binding)', 'Thiamin diphosphate-binding fold (THDP-binding)', 'TK C-terminal domain-like']	['58-469', '474-701', '702-885']	3	2	aceE702-885	87	2.32071	2.32071	1.1797	0.396778
P0AFG8	aceE	[R].HHFEVDASY.[V]	Y848	['cytosol']	['AceE.2.12', 'AceF.24', 'Lpd.2.6']	['thiamine diphosphate', 'FAD', 'Mg2+']	N	66813	99.668	11.0577	60	3	5.429	['Thiamin diphosphate-binding fold (THDP-binding)', 'Thiamin diphosphate-binding fold (THDP-binding)', 'TK C-terminal domain-like']	['58-469', '474-701', '702-885']	3	2	aceE702-885	147	3.77955	3.77955	1.45435	0.385112
P0AFG8	aceE	[Y].SVTSFTELAR.[D]	S758	['cytosol']	['AceE.2.12', 'AceF.24', 'Lpd.2.6']	['thiamine diphosphate', 'FAD', 'Mg2+']	N	66813	99.668	11.0577	60	3	5.429	['Thiamin diphosphate-binding fold (THDP-binding)', 'Thiamin diphosphate-binding fold (THDP-binding)', 'TK C-terminal domain-like']	['58-469', '474-701', '702-885']	3	2	aceE702-885	57	4.02282	4.02282	1.6803	0.316584
P0AFG8	aceE	[Y].VVVAALGELAK.[R]	V849	['cytosol']	['AceE.2.12', 'AceF.24', 'Lpd.2.6']	['thiamine diphosphate', 'FAD', 'Mg2+']	N	66813	99.668	11.0577	60	3	5.429	['Thiamin diphosphate-binding fold (THDP-binding)', 'Thiamin diphosphate-binding fold (THDP-binding)', 'TK C-terminal domain-like']	['58-469', '474-701', '702-885']	3	2	aceE702-885	148	4.12928	4.12928	1.62923	0.336841
P0AFG8	aceE	[R].WNMLHPLETPRVPYIA.[Q]	A790	['cytosol']	['AceE.2.12', 'AceF.24', 'Lpd.2.6']	['thiamine diphosphate', 'FAD', 'Mg2+']	N	66813	99.668	11.0577	60	3	5.429	['Thiamin diphosphate-binding fold (THDP-binding)', 'Thiamin diphosphate-binding fold (THDP-binding)', 'TK C-terminal domain-like']	['58-469', '474-701', '702-885']	3	2	aceE702-885	89	11.2283	11.2283	1.58723	0.231887
P0AFG8	aceE	[Y].RVLGTDGFGR.[S]	R822	['cytosol']	['AceE.2.12', 'AceF.24', 'Lpd.2.6']	['thiamine diphosphate', 'FAD', 'Mg2+']	N	66813	99.668	11.0577	60	3	5.429	['Thiamin diphosphate-binding fold (THDP-binding)', 'Thiamin diphosphate-binding fold (THDP-binding)', 'TK C-terminal domain-like']	['58-469', '474-701', '702-885']	3	2	aceE702-885	121	11.5652	11.5652	1.00299	0.482218
P0AFG8	aceE	[K].LHGYLPSRQPNFTEKLELPSLQDFGALLEEQSK.[E]	[459-491]	['cytosol']	['AceE.2.12', 'AceF.24', 'Lpd.2.6']	['thiamine diphosphate', 'FAD', 'Mg2+']	N	66813	99.668	11.0577	60	3	5.429	['Thiamin diphosphate-binding fold (THDP-binding)', 'Thiamin diphosphate-binding fold (THDP-binding)', 'TK C-terminal domain-like']	['58-469', '474-701', '702-885']	3	2	aceELNK		-9.24063	-9.24063	1.07721	0
P0AFG8	aceE	[R].KGGVNVAAGTGISNYINTIPVEEQPEYPGNLELER.[R]	[46-80]	['cytosol']	['AceE.2.12', 'AceF.24', 'Lpd.2.6']	['thiamine diphosphate', 'FAD', 'Mg2+']	N	66813	99.668	11.0577	60	3	5.429	['Thiamin diphosphate-binding fold (THDP-binding)', 'Thiamin diphosphate-binding fold (THDP-binding)', 'TK C-terminal domain-like']	['58-469', '474-701', '702-885']	3	2	aceELNK		-7.0488	-7.0488	2.07103	0
P0AFG8	aceE	[A].AGTGISNYINTIPVEEQPEYPGNLELER.[R]	A53	['cytosol']	['AceE.2.12', 'AceF.24', 'Lpd.2.6']	['thiamine diphosphate', 'FAD', 'Mg2+']	N	66813	99.668	11.0577	60	3	5.429	['Thiamin diphosphate-binding fold (THDP-binding)', 'Thiamin diphosphate-binding fold (THDP-binding)', 'TK C-terminal domain-like']	['58-469', '474-701', '702-885']	3	2	aceELNK		-0.824273	-0.824273	0.708841	0.370794
P0AFG8	aceE	[N].VAAGTGISNYINTIPVEEQPEYPGNLELER.[R]	V51	['cytosol']	['AceE.2.12', 'AceF.24', 'Lpd.2.6']	['thiamine diphosphate', 'FAD', 'Mg2+']	N	66813	99.668	11.0577	60	3	5.429	['Thiamin diphosphate-binding fold (THDP-binding)', 'Thiamin diphosphate-binding fold (THDP-binding)', 'TK C-terminal domain-like']	['58-469', '474-701', '702-885']	3	2	aceELNK		-0.708698	-0.708698	1.00821	0.229485
P0AFG8	aceE	[R].QPNFTEKLELPSLQDFGALLEEQSK.[E]	[467-491]	['cytosol']	['AceE.2.12', 'AceF.24', 'Lpd.2.6']	['thiamine diphosphate', 'FAD', 'Mg2+']	N	66813	99.668	11.0577	60	3	5.429	['Thiamin diphosphate-binding fold (THDP-binding)', 'Thiamin diphosphate-binding fold (THDP-binding)', 'TK C-terminal domain-like']	['58-469', '474-701', '702-885']	3	2	aceELNK		-0.673009	-0.673009	0.27544	0.0577842
P0AFG8	aceE	[A].AGTGISNYINTIPVEEQPEYPGNLELERR.[I]	A53	['cytosol']	['AceE.2.12', 'AceF.24', 'Lpd.2.6']	['thiamine diphosphate', 'FAD', 'Mg2+']	N	66813	99.668	11.0577	60	3	5.429	['Thiamin diphosphate-binding fold (THDP-binding)', 'Thiamin diphosphate-binding fold (THDP-binding)', 'TK C-terminal domain-like']	['58-469', '474-701', '702-885']	3	2	aceELNK		-0.663368	-0.663368	0.325279	0.334977
P0AFG8	aceE	[R].KGGVNVAAGTGI.[S]	I57	['cytosol']	['AceE.2.12', 'AceF.24', 'Lpd.2.6']	['thiamine diphosphate', 'FAD', 'Mg2+']	N	66813	99.668	11.0577	60	3	5.429	['Thiamin diphosphate-binding fold (THDP-binding)', 'Thiamin diphosphate-binding fold (THDP-binding)', 'TK C-terminal domain-like']	['58-469', '474-701', '702-885']	3	2	aceELNK		-0.333642	-0.333642	0.254637	0.132794
P0AFG8	aceE	[M].SERFPNDVDPI.[E]	[2-12]	['cytosol']	['AceE.2.12', 'AceF.24', 'Lpd.2.6']	['thiamine diphosphate', 'FAD', 'Mg2+']	N	66813	99.668	11.0577	60	3	5.429	['Thiamin diphosphate-binding fold (THDP-binding)', 'Thiamin diphosphate-binding fold (THDP-binding)', 'TK C-terminal domain-like']	['58-469', '474-701', '702-885']	3	2	aceELNK		-0.200969	-0.200969	0.0593448	0.793838
P0AFG8	aceE	[A].QYLIDQLLAEAR.[K]	Q34	['cytosol']	['AceE.2.12', 'AceF.24', 'Lpd.2.6']	['thiamine diphosphate', 'FAD', 'Mg2+']	N	66813	99.668	11.0577	60	3	5.429	['Thiamin diphosphate-binding fold (THDP-binding)', 'Thiamin diphosphate-binding fold (THDP-binding)', 'TK C-terminal domain-like']	['58-469', '474-701', '702-885']	3	2	aceELNK		-0.192872	-0.192872	0.0372938	0.0911845
P0AFG8	aceE	[L].IDQLLAEAR.[K]	I37	['cytosol']	['AceE.2.12', 'AceF.24', 'Lpd.2.6']	['thiamine diphosphate', 'FAD', 'Mg2+']	N	66813	99.668	11.0577	60	3	5.429	['Thiamin diphosphate-binding fold (THDP-binding)', 'Thiamin diphosphate-binding fold (THDP-binding)', 'TK C-terminal domain-like']	['58-469', '474-701', '702-885']	3	2	aceELNK		0.125443	0.125443	0.212104	0.100657
P0AFG8	aceE	[Q].AIESVIREEGVER.[A]	A20	['cytosol']	['AceE.2.12', 'AceF.24', 'Lpd.2.6']	['thiamine diphosphate', 'FAD', 'Mg2+']	N	66813	99.668	11.0577	60	3	5.429	['Thiamin diphosphate-binding fold (THDP-binding)', 'Thiamin diphosphate-binding fold (THDP-binding)', 'TK C-terminal domain-like']	['58-469', '474-701', '702-885']	3	2	aceELNK		0.159586	0.159586	0.0530691	0.299521
P0AFG8	aceE	[R].FPNDVDPIETR.[D]	[5-15]	['cytosol']	['AceE.2.12', 'AceF.24', 'Lpd.2.6']	['thiamine diphosphate', 'FAD', 'Mg2+']	N	66813	99.668	11.0577	60	3	5.429	['Thiamin diphosphate-binding fold (THDP-binding)', 'Thiamin diphosphate-binding fold (THDP-binding)', 'TK C-terminal domain-like']	['58-469', '474-701', '702-885']	3	2	aceELNK		0.2328	0.2328	0.196761	0.0537278
P0AFG8	aceE	[R].DWLQAIE.[S]	E22	['cytosol']	['AceE.2.12', 'AceF.24', 'Lpd.2.6']	['thiamine diphosphate', 'FAD', 'Mg2+']	N	66813	99.668	11.0577	60	3	5.429	['Thiamin diphosphate-binding fold (THDP-binding)', 'Thiamin diphosphate-binding fold (THDP-binding)', 'TK C-terminal domain-like']	['58-469', '474-701', '702-885']	3	2	aceELNK		0.327051	0.327051	0.307414	0.336815
P0AFG8	aceE	[R].DWLQAIESVIR.[E]	[16-26]	['cytosol']	['AceE.2.12', 'AceF.24', 'Lpd.2.6']	['thiamine diphosphate', 'FAD', 'Mg2+']	N	66813	99.668	11.0577	60	3	5.429	['Thiamin diphosphate-binding fold (THDP-binding)', 'Thiamin diphosphate-binding fold (THDP-binding)', 'TK C-terminal domain-like']	['58-469', '474-701', '702-885']	3	2	aceELNK		0.375643	0.375643	0.669059	0.0860902
P0AFG8	aceE	[M].SERFPNDVDPIETR.[D]	S2	['cytosol']	['AceE.2.12', 'AceF.24', 'Lpd.2.6']	['thiamine diphosphate', 'FAD', 'Mg2+']	N	66813	99.668	11.0577	60	3	5.429	['Thiamin diphosphate-binding fold (THDP-binding)', 'Thiamin diphosphate-binding fold (THDP-binding)', 'TK C-terminal domain-like']	['58-469', '474-701', '702-885']	3	2	aceELNK		0.452068	0.452068	3.23186	0.033256
P0AFG8	aceE	[T].GISNYINTIPVEEQPEYPGNLELERR.[I]	G56	['cytosol']	['AceE.2.12', 'AceF.24', 'Lpd.2.6']	['thiamine diphosphate', 'FAD', 'Mg2+']	N	66813	99.668	11.0577	60	3	5.429	['Thiamin diphosphate-binding fold (THDP-binding)', 'Thiamin diphosphate-binding fold (THDP-binding)', 'TK C-terminal domain-like']	['58-469', '474-701', '702-885']	3	2	aceELNK		0.479843	0.479843	0.339461	0.327297
P0AFG8	aceE	[K].LHGYLPSRQPNFTEK.[L]	[459-473]	['cytosol']	['AceE.2.12', 'AceF.24', 'Lpd.2.6']	['thiamine diphosphate', 'FAD', 'Mg2+']	N	66813	99.668	11.0577	60	3	5.429	['Thiamin diphosphate-binding fold (THDP-binding)', 'Thiamin diphosphate-binding fold (THDP-binding)', 'TK C-terminal domain-like']	['58-469', '474-701', '702-885']	3	2	aceELNK		0.606019	0.606019	1.61859	0.0222519
P0AFG8	aceE	[R].AQYLIDQLLAEAR.[K]	[33-45]	['cytosol']	['AceE.2.12', 'AceF.24', 'Lpd.2.6']	['thiamine diphosphate', 'FAD', 'Mg2+']	N	66813	99.668	11.0577	60	3	5.429	['Thiamin diphosphate-binding fold (THDP-binding)', 'Thiamin diphosphate-binding fold (THDP-binding)', 'TK C-terminal domain-like']	['58-469', '474-701', '702-885']	3	2	aceELNK		0.669048	0.669048	0.5808	0.232808
P0AFG8	aceE	[Q].YLIDQLLAEAR.[K]	Y35	['cytosol']	['AceE.2.12', 'AceF.24', 'Lpd.2.6']	['thiamine diphosphate', 'FAD', 'Mg2+']	N	66813	99.668	11.0577	60	3	5.429	['Thiamin diphosphate-binding fold (THDP-binding)', 'Thiamin diphosphate-binding fold (THDP-binding)', 'TK C-terminal domain-like']	['58-469', '474-701', '702-885']	3	2	aceELNK		0.800171	0.800171	0.82607	0.147025
P0AFG8	aceE	[M].SERFPNDVDPIE.[T]	[2-13]	['cytosol']	['AceE.2.12', 'AceF.24', 'Lpd.2.6']	['thiamine diphosphate', 'FAD', 'Mg2+']	N	66813	99.668	11.0577	60	3	5.429	['Thiamin diphosphate-binding fold (THDP-binding)', 'Thiamin diphosphate-binding fold (THDP-binding)', 'TK C-terminal domain-like']	['58-469', '474-701', '702-885']	3	2	aceELNK		1.06109	1.06109	0.76022	0.358391
P0AFG8	aceE	[R].AQYLIDQLLA.[E]	A42	['cytosol']	['AceE.2.12', 'AceF.24', 'Lpd.2.6']	['thiamine diphosphate', 'FAD', 'Mg2+']	N	66813	99.668	11.0577	60	3	5.429	['Thiamin diphosphate-binding fold (THDP-binding)', 'Thiamin diphosphate-binding fold (THDP-binding)', 'TK C-terminal domain-like']	['58-469', '474-701', '702-885']	3	2	aceELNK		1.40138	1.40138	1.82492	0.143576
P0AFG8	aceE	[M].SERFPNDVD.[P]	[2-10]	['cytosol']	['AceE.2.12', 'AceF.24', 'Lpd.2.6']	['thiamine diphosphate', 'FAD', 'Mg2+']	N	66813	99.668	11.0577	60	3	5.429	['Thiamin diphosphate-binding fold (THDP-binding)', 'Thiamin diphosphate-binding fold (THDP-binding)', 'TK C-terminal domain-like']	['58-469', '474-701', '702-885']	3	2	aceELNK		1.59395	1.59395	1.73263	0.172828
P0AFG8	aceE	[R].DWLQAIESVIREEGVERA.[Q]	A33	['cytosol']	['AceE.2.12', 'AceF.24', 'Lpd.2.6']	['thiamine diphosphate', 'FAD', 'Mg2+']	N	66813	99.668	11.0577	60	3	5.429	['Thiamin diphosphate-binding fold (THDP-binding)', 'Thiamin diphosphate-binding fold (THDP-binding)', 'TK C-terminal domain-like']	['58-469', '474-701', '702-885']	3	2	aceELNK		2.4629	2.4629	0.884459	0.46852
P0AFG8	aceE	[R].AQYLIDQLLAE.[A]	E43	['cytosol']	['AceE.2.12', 'AceF.24', 'Lpd.2.6']	['thiamine diphosphate', 'FAD', 'Mg2+']	N	66813	99.668	11.0577	60	3	5.429	['Thiamin diphosphate-binding fold (THDP-binding)', 'Thiamin diphosphate-binding fold (THDP-binding)', 'TK C-terminal domain-like']	['58-469', '474-701', '702-885']	3	2	aceELNK		2.47315	2.47315	1.37504	0.24966
P06959	aceF	[M].IFDSADGAADAAPAQAEEKKEAAPAAAPAAAAAK.[D]	I73	['cytosol']	['AceE.2.12', 'AceF.24', 'Lpd.2.6']	['thiamine diphosphate', 'FAD', 'Mg2+']	N	60155	66.096	6.60231	60	3	4.96	['CoA-dependent acyltransferases', 'Barrel-sandwich hybrid', 'Barrel-sandwich hybrid', 'Barrel-sandwich hybrid', 'Peripheral subunit-binding domain of 2-oxo acid dehydrogenase complex']	['388-629', '105-197', '206-298', '1-93', '321-366']	5	3	aceF1-93	73	-0.385874	-0.385874	0.0954938	0.214711
P06959	aceF	[M].IFDSADGAADAAPAQAEEK.[K]	I73	['cytosol']	['AceE.2.12', 'AceF.24', 'Lpd.2.6']	['thiamine diphosphate', 'FAD', 'Mg2+']	N	60155	66.096	6.60231	60	3	4.96	['CoA-dependent acyltransferases', 'Barrel-sandwich hybrid', 'Barrel-sandwich hybrid', 'Barrel-sandwich hybrid', 'Peripheral subunit-binding domain of 2-oxo acid dehydrogenase complex']	['388-629', '105-197', '206-298', '1-93', '321-366']	5	3	aceF1-93	73	-0.358405	-0.358405	0.269193	0.317665
P06959	aceF	[M].IFDSADGAADAAPAQAEEKK.[E]	I73	['cytosol']	['AceE.2.12', 'AceF.24', 'Lpd.2.6']	['thiamine diphosphate', 'FAD', 'Mg2+']	N	60155	66.096	6.60231	60	3	4.96	['CoA-dependent acyltransferases', 'Barrel-sandwich hybrid', 'Barrel-sandwich hybrid', 'Barrel-sandwich hybrid', 'Peripheral subunit-binding domain of 2-oxo acid dehydrogenase complex']	['388-629', '105-197', '206-298', '1-93', '321-366']	5	3	aceF1-93	73	-0.347036	-0.347036	1.07481	0.155663
P06959	aceF	[K].VPDIGADEVEITEILVK.[V]	[7-23]	['cytosol']	['AceE.2.12', 'AceF.24', 'Lpd.2.6']	['thiamine diphosphate', 'FAD', 'Mg2+']	N	60155	66.096	6.60231	60	3	4.96	['CoA-dependent acyltransferases', 'Barrel-sandwich hybrid', 'Barrel-sandwich hybrid', 'Barrel-sandwich hybrid', 'Peripheral subunit-binding domain of 2-oxo acid dehydrogenase complex']	['388-629', '105-197', '206-298', '1-93', '321-366']	5	3	aceF1-93		-0.299501	-0.299501	0.795906	0.136947
P06959	aceF	[K].VSVGDKTQTGALIMIFDSADGAADAAPA.[Q]	A86	['cytosol']	['AceE.2.12', 'AceF.24', 'Lpd.2.6']	['thiamine diphosphate', 'FAD', 'Mg2+']	N	60155	66.096	6.60231	60	3	4.96	['CoA-dependent acyltransferases', 'Barrel-sandwich hybrid', 'Barrel-sandwich hybrid', 'Barrel-sandwich hybrid', 'Peripheral subunit-binding domain of 2-oxo acid dehydrogenase complex']	['388-629', '105-197', '206-298', '1-93', '321-366']	5	3	aceF1-93	86	-0.291699	-0.291699	0.361802	0.273682
P06959	aceF	[M].AIEIKVPDIGADEVEIT.[E]	[2-18]	['cytosol']	['AceE.2.12', 'AceF.24', 'Lpd.2.6']	['thiamine diphosphate', 'FAD', 'Mg2+']	N	60155	66.096	6.60231	60	3	4.96	['CoA-dependent acyltransferases', 'Barrel-sandwich hybrid', 'Barrel-sandwich hybrid', 'Barrel-sandwich hybrid', 'Peripheral subunit-binding domain of 2-oxo acid dehydrogenase complex']	['388-629', '105-197', '206-298', '1-93', '321-366']	5	3	aceF1-93		0.208102	0.208102	0.228578	0.247674
P06959	aceF	[K].VPDIGADEVEIT.[E]	T18	['cytosol']	['AceE.2.12', 'AceF.24', 'Lpd.2.6']	['thiamine diphosphate', 'FAD', 'Mg2+']	N	60155	66.096	6.60231	60	3	4.96	['CoA-dependent acyltransferases', 'Barrel-sandwich hybrid', 'Barrel-sandwich hybrid', 'Barrel-sandwich hybrid', 'Peripheral subunit-binding domain of 2-oxo acid dehydrogenase complex']	['388-629', '105-197', '206-298', '1-93', '321-366']	5	3	aceF1-93	18	0.379131	0.379131	0.613229	0.0586589
P06959	aceF	[K].VGDKVEAEQSLITVE.[G]	E38	['cytosol']	['AceE.2.12', 'AceF.24', 'Lpd.2.6']	['thiamine diphosphate', 'FAD', 'Mg2+']	N	60155	66.096	6.60231	60	3	4.96	['CoA-dependent acyltransferases', 'Barrel-sandwich hybrid', 'Barrel-sandwich hybrid', 'Barrel-sandwich hybrid', 'Peripheral subunit-binding domain of 2-oxo acid dehydrogenase complex']	['388-629', '105-197', '206-298', '1-93', '321-366']	5	3	aceF1-93	38	0.40523	0.40523	1.08517	0.109861
P06959	aceF	[K].VGDKVEAEQSLIT.[V]	T36	['cytosol']	['AceE.2.12', 'AceF.24', 'Lpd.2.6']	['thiamine diphosphate', 'FAD', 'Mg2+']	N	60155	66.096	6.60231	60	3	4.96	['CoA-dependent acyltransferases', 'Barrel-sandwich hybrid', 'Barrel-sandwich hybrid', 'Barrel-sandwich hybrid', 'Peripheral subunit-binding domain of 2-oxo acid dehydrogenase complex']	['388-629', '105-197', '206-298', '1-93', '321-366']	5	3	aceF1-93	36	0.536291	0.536291	1.72096	0.0202035
P06959	aceF	[K].VGDKVEAEQSLITVEGDKASMEVPSP.[Q]	P49	['cytosol']	['AceE.2.12', 'AceF.24', 'Lpd.2.6']	['thiamine diphosphate', 'FAD', 'Mg2+']	N	60155	66.096	6.60231	60	3	4.96	['CoA-dependent acyltransferases', 'Barrel-sandwich hybrid', 'Barrel-sandwich hybrid', 'Barrel-sandwich hybrid', 'Peripheral subunit-binding domain of 2-oxo acid dehydrogenase complex']	['388-629', '105-197', '206-298', '1-93', '321-366']	5	3	aceF1-93	49	0.59549	0.59549	1.35711	0.0657207
P06959	aceF	[K].VPDIGADEVEITEIL.[V]	L21	['cytosol']	['AceE.2.12', 'AceF.24', 'Lpd.2.6']	['thiamine diphosphate', 'FAD', 'Mg2+']	N	60155	66.096	6.60231	60	3	4.96	['CoA-dependent acyltransferases', 'Barrel-sandwich hybrid', 'Barrel-sandwich hybrid', 'Barrel-sandwich hybrid', 'Peripheral subunit-binding domain of 2-oxo acid dehydrogenase complex']	['388-629', '105-197', '206-298', '1-93', '321-366']	5	3	aceF1-93	21	0.664661	0.664661	1.55236	0.0758545
P06959	aceF	[K].VSVGDKTQTGALI.[M]	I71	['cytosol']	['AceE.2.12', 'AceF.24', 'Lpd.2.6']	['thiamine diphosphate', 'FAD', 'Mg2+']	N	60155	66.096	6.60231	60	3	4.96	['CoA-dependent acyltransferases', 'Barrel-sandwich hybrid', 'Barrel-sandwich hybrid', 'Barrel-sandwich hybrid', 'Peripheral subunit-binding domain of 2-oxo acid dehydrogenase complex']	['388-629', '105-197', '206-298', '1-93', '321-366']	5	3	aceF1-93	71	0.734101	0.734101	0.725578	0.295304
P06959	aceF	[K].VSVGDKTQTGALIM.[I]	M72	['cytosol']	['AceE.2.12', 'AceF.24', 'Lpd.2.6']	['thiamine diphosphate', 'FAD', 'Mg2+']	N	60155	66.096	6.60231	60	3	4.96	['CoA-dependent acyltransferases', 'Barrel-sandwich hybrid', 'Barrel-sandwich hybrid', 'Barrel-sandwich hybrid', 'Peripheral subunit-binding domain of 2-oxo acid dehydrogenase complex']	['388-629', '105-197', '206-298', '1-93', '321-366']	5	3	aceF1-93	72	0.781004	0.781004	1.70549	0.143141
P06959	aceF	[F].DSADGAADAAPAQAEEK.[K]	D75	['cytosol']	['AceE.2.12', 'AceF.24', 'Lpd.2.6']	['thiamine diphosphate', 'FAD', 'Mg2+']	N	60155	66.096	6.60231	60	3	4.96	['CoA-dependent acyltransferases', 'Barrel-sandwich hybrid', 'Barrel-sandwich hybrid', 'Barrel-sandwich hybrid', 'Peripheral subunit-binding domain of 2-oxo acid dehydrogenase complex']	['388-629', '105-197', '206-298', '1-93', '321-366']	5	3	aceF1-93	75	1.20046	1.20046	4.55542	0.0458526
P06959	aceF	[F].DSADGAADAAPAQAEEKK.[E]	D75	['cytosol']	['AceE.2.12', 'AceF.24', 'Lpd.2.6']	['thiamine diphosphate', 'FAD', 'Mg2+']	N	60155	66.096	6.60231	60	3	4.96	['CoA-dependent acyltransferases', 'Barrel-sandwich hybrid', 'Barrel-sandwich hybrid', 'Barrel-sandwich hybrid', 'Peripheral subunit-binding domain of 2-oxo acid dehydrogenase complex']	['388-629', '105-197', '206-298', '1-93', '321-366']	5	3	aceF1-93	75	1.36891	1.36891	1.52323	0.236553
P06959	aceF	[M].AIEIKVPDIGAD.[E]	[2-13]	['cytosol']	['AceE.2.12', 'AceF.24', 'Lpd.2.6']	['thiamine diphosphate', 'FAD', 'Mg2+']	N	60155	66.096	6.60231	60	3	4.96	['CoA-dependent acyltransferases', 'Barrel-sandwich hybrid', 'Barrel-sandwich hybrid', 'Barrel-sandwich hybrid', 'Peripheral subunit-binding domain of 2-oxo acid dehydrogenase complex']	['388-629', '105-197', '206-298', '1-93', '321-366']	5	3	aceF1-93		1.39229	1.39229	1.86569	0.108294
P06959	aceF	[F].EVAGEAGAAAPAAK.[Q]	E178	['cytosol']	['AceE.2.12', 'AceF.24', 'Lpd.2.6']	['thiamine diphosphate', 'FAD', 'Mg2+']	N	60155	66.096	6.60231	60	3	4.96	['CoA-dependent acyltransferases', 'Barrel-sandwich hybrid', 'Barrel-sandwich hybrid', 'Barrel-sandwich hybrid', 'Peripheral subunit-binding domain of 2-oxo acid dehydrogenase complex']	['388-629', '105-197', '206-298', '1-93', '321-366']	5	3	aceF105-197	74	-11.0311	-11.0311	0.69274	0
P06959	aceF	[M].VFEVAGEAGAAAPAAKQEAAPAAAPAPAAGVK.[E]	V176	['cytosol']	['AceE.2.12', 'AceF.24', 'Lpd.2.6']	['thiamine diphosphate', 'FAD', 'Mg2+']	N	60155	66.096	6.60231	60	3	4.96	['CoA-dependent acyltransferases', 'Barrel-sandwich hybrid', 'Barrel-sandwich hybrid', 'Barrel-sandwich hybrid', 'Peripheral subunit-binding domain of 2-oxo acid dehydrogenase complex']	['388-629', '105-197', '206-298', '1-93', '321-366']	5	3	aceF105-197	72	-0.205587	-0.205587	0.194338	0.278633
P06959	aceF	[E].AAPAAAPAPAAGVK.[E]	A194	['cytosol']	['AceE.2.12', 'AceF.24', 'Lpd.2.6']	['thiamine diphosphate', 'FAD', 'Mg2+']	N	60155	66.096	6.60231	60	3	4.96	['CoA-dependent acyltransferases', 'Barrel-sandwich hybrid', 'Barrel-sandwich hybrid', 'Barrel-sandwich hybrid', 'Peripheral subunit-binding domain of 2-oxo acid dehydrogenase complex']	['388-629', '105-197', '206-298', '1-93', '321-366']	5	3	aceF105-197	90	-0.188019	-0.188019	0.166213	0.209987
P06959	aceF	[Q].EAAPAAAPAPAAGVK.[E]	E193	['cytosol']	['AceE.2.12', 'AceF.24', 'Lpd.2.6']	['thiamine diphosphate', 'FAD', 'Mg2+']	N	60155	66.096	6.60231	60	3	4.96	['CoA-dependent acyltransferases', 'Barrel-sandwich hybrid', 'Barrel-sandwich hybrid', 'Barrel-sandwich hybrid', 'Peripheral subunit-binding domain of 2-oxo acid dehydrogenase complex']	['388-629', '105-197', '206-298', '1-93', '321-366']	5	3	aceF105-197	89	-0.0708571	-0.0708571	0.0328617	0.152128
P06959	aceF	[A].APAAKQEAAPAAAPAPAAGVK.[E]	A187	['cytosol']	['AceE.2.12', 'AceF.24', 'Lpd.2.6']	['thiamine diphosphate', 'FAD', 'Mg2+']	N	60155	66.096	6.60231	60	3	4.96	['CoA-dependent acyltransferases', 'Barrel-sandwich hybrid', 'Barrel-sandwich hybrid', 'Barrel-sandwich hybrid', 'Peripheral subunit-binding domain of 2-oxo acid dehydrogenase complex']	['388-629', '105-197', '206-298', '1-93', '321-366']	5	3	aceF105-197	83	0.0490378	0.0490378	0.0287792	0.0820472
P06959	aceF	[F].EVAGEAGAAAPAAKQEAAPAAAPAPAAGVK.[E]	E178	['cytosol']	['AceE.2.12', 'AceF.24', 'Lpd.2.6']	['thiamine diphosphate', 'FAD', 'Mg2+']	N	60155	66.096	6.60231	60	3	4.96	['CoA-dependent acyltransferases', 'Barrel-sandwich hybrid', 'Barrel-sandwich hybrid', 'Barrel-sandwich hybrid', 'Peripheral subunit-binding domain of 2-oxo acid dehydrogenase complex']	['388-629', '105-197', '206-298', '1-93', '321-366']	5	3	aceF105-197	74	0.0552742	0.0552742	0.00225185	0.134254
P06959	aceF	[M].VFEVAGEAGAAAPAAK.[Q]	V176	['cytosol']	['AceE.2.12', 'AceF.24', 'Lpd.2.6']	['thiamine diphosphate', 'FAD', 'Mg2+']	N	60155	66.096	6.60231	60	3	4.96	['CoA-dependent acyltransferases', 'Barrel-sandwich hybrid', 'Barrel-sandwich hybrid', 'Barrel-sandwich hybrid', 'Peripheral subunit-binding domain of 2-oxo acid dehydrogenase complex']	['388-629', '105-197', '206-298', '1-93', '321-366']	5	3	aceF105-197	72	0.106299	0.106299	0.165171	0.051807
P06959	aceF	[A].KDVNVPDIGSDEVEVTEILVK.[V]	K106	['cytosol']	['AceE.2.12', 'AceF.24', 'Lpd.2.6']	['thiamine diphosphate', 'FAD', 'Mg2+']	N	60155	66.096	6.60231	60	3	4.96	['CoA-dependent acyltransferases', 'Barrel-sandwich hybrid', 'Barrel-sandwich hybrid', 'Barrel-sandwich hybrid', 'Peripheral subunit-binding domain of 2-oxo acid dehydrogenase complex']	['388-629', '105-197', '206-298', '1-93', '321-366']	5	3	aceF105-197	2	0.365759	0.365759	0.704897	0.0234911
P06959	aceF	[A].AKDVNVPDIGSDEVEVTEILVK.[V]	A105	['cytosol']	['AceE.2.12', 'AceF.24', 'Lpd.2.6']	['thiamine diphosphate', 'FAD', 'Mg2+']	N	60155	66.096	6.60231	60	3	4.96	['CoA-dependent acyltransferases', 'Barrel-sandwich hybrid', 'Barrel-sandwich hybrid', 'Barrel-sandwich hybrid', 'Peripheral subunit-binding domain of 2-oxo acid dehydrogenase complex']	['388-629', '105-197', '206-298', '1-93', '321-366']	5	3	aceF105-197	1	0.369231	0.369231	1.06865	0.109778
P06959	aceF	[K].VNVGDKVSTGSLIMVFEVAGEAGAAAPAAK.[Q]	[162-191]	['cytosol']	['AceE.2.12', 'AceF.24', 'Lpd.2.6']	['thiamine diphosphate', 'FAD', 'Mg2+']	N	60155	66.096	6.60231	60	3	4.96	['CoA-dependent acyltransferases', 'Barrel-sandwich hybrid', 'Barrel-sandwich hybrid', 'Barrel-sandwich hybrid', 'Peripheral subunit-binding domain of 2-oxo acid dehydrogenase complex']	['388-629', '105-197', '206-298', '1-93', '321-366']	5	3	aceF105-197		0.423378	0.423378	0.331188	0.0902218
P06959	aceF	[K].DVNVPDIGSDEVEVT.[E]	T121	['cytosol']	['AceE.2.12', 'AceF.24', 'Lpd.2.6']	['thiamine diphosphate', 'FAD', 'Mg2+']	N	60155	66.096	6.60231	60	3	4.96	['CoA-dependent acyltransferases', 'Barrel-sandwich hybrid', 'Barrel-sandwich hybrid', 'Barrel-sandwich hybrid', 'Peripheral subunit-binding domain of 2-oxo acid dehydrogenase complex']	['388-629', '105-197', '206-298', '1-93', '321-366']	5	3	aceF105-197	17	0.537958	0.537958	0.911475	0.182895
P06959	aceF	[K].VNVGDKVSTGSLIMVF.[E]	F177	['cytosol']	['AceE.2.12', 'AceF.24', 'Lpd.2.6']	['thiamine diphosphate', 'FAD', 'Mg2+']	N	60155	66.096	6.60231	60	3	4.96	['CoA-dependent acyltransferases', 'Barrel-sandwich hybrid', 'Barrel-sandwich hybrid', 'Barrel-sandwich hybrid', 'Peripheral subunit-binding domain of 2-oxo acid dehydrogenase complex']	['388-629', '105-197', '206-298', '1-93', '321-366']	5	3	aceF105-197	73	0.613412	0.613412	0.985052	0.183392
P06959	aceF	[K].DVNVPDIGSDEVEVTEIL.[V]	L124	['cytosol']	['AceE.2.12', 'AceF.24', 'Lpd.2.6']	['thiamine diphosphate', 'FAD', 'Mg2+']	N	60155	66.096	6.60231	60	3	4.96	['CoA-dependent acyltransferases', 'Barrel-sandwich hybrid', 'Barrel-sandwich hybrid', 'Barrel-sandwich hybrid', 'Peripheral subunit-binding domain of 2-oxo acid dehydrogenase complex']	['388-629', '105-197', '206-298', '1-93', '321-366']	5	3	aceF105-197	20	0.802387	0.802387	2.03818	0.095135
P06959	aceF	[K].VNVGDKVSTGSLIM.[V]	M175	['cytosol']	['AceE.2.12', 'AceF.24', 'Lpd.2.6']	['thiamine diphosphate', 'FAD', 'Mg2+']	N	60155	66.096	6.60231	60	3	4.96	['CoA-dependent acyltransferases', 'Barrel-sandwich hybrid', 'Barrel-sandwich hybrid', 'Barrel-sandwich hybrid', 'Peripheral subunit-binding domain of 2-oxo acid dehydrogenase complex']	['388-629', '105-197', '206-298', '1-93', '321-366']	5	3	aceF105-197	71	0.965496	0.965496	1.46826	0.194604
P06959	aceF	[P].AAAPAKQEAAAPAPAAK.[A]	A286	['cytosol']	['AceE.2.12', 'AceF.24', 'Lpd.2.6']	['thiamine diphosphate', 'FAD', 'Mg2+']	N	60155	66.096	6.60231	60	3	4.96	['CoA-dependent acyltransferases', 'Barrel-sandwich hybrid', 'Barrel-sandwich hybrid', 'Barrel-sandwich hybrid', 'Peripheral subunit-binding domain of 2-oxo acid dehydrogenase complex']	['388-629', '105-197', '206-298', '1-93', '321-366']	5	3	aceF206-298	81	-8.87071	-8.87071	0.513172	0
P06959	aceF	[K].ELKVNVGDKVK.[T]	[260-270]	['cytosol']	['AceE.2.12', 'AceF.24', 'Lpd.2.6']	['thiamine diphosphate', 'FAD', 'Mg2+']	N	60155	66.096	6.60231	60	3	4.96	['CoA-dependent acyltransferases', 'Barrel-sandwich hybrid', 'Barrel-sandwich hybrid', 'Barrel-sandwich hybrid', 'Peripheral subunit-binding domain of 2-oxo acid dehydrogenase complex']	['388-629', '105-197', '206-298', '1-93', '321-366']	5	3	aceF206-298		-2.49843	-2.49843	1.26007	1.26557
P06959	aceF	[K].TGSLIMIFEVEGAAPAAAPA.[K]	A290	['cytosol']	['AceE.2.12', 'AceF.24', 'Lpd.2.6']	['thiamine diphosphate', 'FAD', 'Mg2+']	N	60155	66.096	6.60231	60	3	4.96	['CoA-dependent acyltransferases', 'Barrel-sandwich hybrid', 'Barrel-sandwich hybrid', 'Barrel-sandwich hybrid', 'Peripheral subunit-binding domain of 2-oxo acid dehydrogenase complex']	['388-629', '105-197', '206-298', '1-93', '321-366']	5	3	aceF206-298	85	-0.655064	-0.655064	0.648383	0.284933
P06959	aceF	[M].IFEVEGAAPAAAPAKQEAAAPAPAAK.[A]	I277	['cytosol']	['AceE.2.12', 'AceF.24', 'Lpd.2.6']	['thiamine diphosphate', 'FAD', 'Mg2+']	N	60155	66.096	6.60231	60	3	4.96	['CoA-dependent acyltransferases', 'Barrel-sandwich hybrid', 'Barrel-sandwich hybrid', 'Barrel-sandwich hybrid', 'Peripheral subunit-binding domain of 2-oxo acid dehydrogenase complex']	['388-629', '105-197', '206-298', '1-93', '321-366']	5	3	aceF206-298	72	0.209943	0.209943	0.1248	0.145824
P06959	aceF	[E].GAAPAAAPAKQEAAAPAPAAK.[A]	G282	['cytosol']	['AceE.2.12', 'AceF.24', 'Lpd.2.6']	['thiamine diphosphate', 'FAD', 'Mg2+']	N	60155	66.096	6.60231	60	3	4.96	['CoA-dependent acyltransferases', 'Barrel-sandwich hybrid', 'Barrel-sandwich hybrid', 'Barrel-sandwich hybrid', 'Peripheral subunit-binding domain of 2-oxo acid dehydrogenase complex']	['388-629', '105-197', '206-298', '1-93', '321-366']	5	3	aceF206-298	77	0.23322	0.23322	0.130307	0.333783
P06959	aceF	[K].EVNVPDIGGDEVEVTEV.[M]	V224	['cytosol']	['AceE.2.12', 'AceF.24', 'Lpd.2.6']	['thiamine diphosphate', 'FAD', 'Mg2+']	N	60155	66.096	6.60231	60	3	4.96	['CoA-dependent acyltransferases', 'Barrel-sandwich hybrid', 'Barrel-sandwich hybrid', 'Barrel-sandwich hybrid', 'Peripheral subunit-binding domain of 2-oxo acid dehydrogenase complex']	['388-629', '105-197', '206-298', '1-93', '321-366']	5	3	aceF206-298	19	0.342463	0.342463	0.639	0.0354685
P06959	aceF	[F].EVEGAAPAAAPAKQEAAAPAPAAK.[A]	E279	['cytosol']	['AceE.2.12', 'AceF.24', 'Lpd.2.6']	['thiamine diphosphate', 'FAD', 'Mg2+']	N	60155	66.096	6.60231	60	3	4.96	['CoA-dependent acyltransferases', 'Barrel-sandwich hybrid', 'Barrel-sandwich hybrid', 'Barrel-sandwich hybrid', 'Peripheral subunit-binding domain of 2-oxo acid dehydrogenase complex']	['388-629', '105-197', '206-298', '1-93', '321-366']	5	3	aceF206-298	74	0.346061	0.346061	0.479921	0.177092
P06959	aceF	[M].IFEVEGAAPAAAPAK.[Q]	I277	['cytosol']	['AceE.2.12', 'AceF.24', 'Lpd.2.6']	['thiamine diphosphate', 'FAD', 'Mg2+']	N	60155	66.096	6.60231	60	3	4.96	['CoA-dependent acyltransferases', 'Barrel-sandwich hybrid', 'Barrel-sandwich hybrid', 'Barrel-sandwich hybrid', 'Peripheral subunit-binding domain of 2-oxo acid dehydrogenase complex']	['388-629', '105-197', '206-298', '1-93', '321-366']	5	3	aceF206-298	72	0.353077	0.353077	0.634253	0.163871
P06959	aceF	[K].EVNVPDIGGDEVEVT.[E]	T222	['cytosol']	['AceE.2.12', 'AceF.24', 'Lpd.2.6']	['thiamine diphosphate', 'FAD', 'Mg2+']	N	60155	66.096	6.60231	60	3	4.96	['CoA-dependent acyltransferases', 'Barrel-sandwich hybrid', 'Barrel-sandwich hybrid', 'Barrel-sandwich hybrid', 'Peripheral subunit-binding domain of 2-oxo acid dehydrogenase complex']	['388-629', '105-197', '206-298', '1-93', '321-366']	5	3	aceF206-298	17	0.463715	0.463715	1.25448	0.112758
P06959	aceF	[K].EVNVPDIGGDEVEVTEVMVK.[V]	[208-227]	['cytosol']	['AceE.2.12', 'AceF.24', 'Lpd.2.6']	['thiamine diphosphate', 'FAD', 'Mg2+']	N	60155	66.096	6.60231	60	3	4.96	['CoA-dependent acyltransferases', 'Barrel-sandwich hybrid', 'Barrel-sandwich hybrid', 'Barrel-sandwich hybrid', 'Peripheral subunit-binding domain of 2-oxo acid dehydrogenase complex']	['388-629', '105-197', '206-298', '1-93', '321-366']	5	3	aceF206-298		0.528761	0.528761	2.4782	0.0343173
P06959	aceF	[K].TGSLIMIF.[E]	F278	['cytosol']	['AceE.2.12', 'AceF.24', 'Lpd.2.6']	['thiamine diphosphate', 'FAD', 'Mg2+']	N	60155	66.096	6.60231	60	3	4.96	['CoA-dependent acyltransferases', 'Barrel-sandwich hybrid', 'Barrel-sandwich hybrid', 'Barrel-sandwich hybrid', 'Peripheral subunit-binding domain of 2-oxo acid dehydrogenase complex']	['388-629', '105-197', '206-298', '1-93', '321-366']	5	3	aceF206-298	73	0.734277	0.734277	0.612805	0.270723
P06959	aceF	[K].VGDKVAAEQSLITVE.[G]	E242	['cytosol']	['AceE.2.12', 'AceF.24', 'Lpd.2.6']	['thiamine diphosphate', 'FAD', 'Mg2+']	N	60155	66.096	6.60231	60	3	4.96	['CoA-dependent acyltransferases', 'Barrel-sandwich hybrid', 'Barrel-sandwich hybrid', 'Barrel-sandwich hybrid', 'Peripheral subunit-binding domain of 2-oxo acid dehydrogenase complex']	['388-629', '105-197', '206-298', '1-93', '321-366']	5	3	aceF206-298	37	0.786366	0.786366	1.17329	0.166185
P06959	aceF	[A].APAAAPAKQEAAAPAPAAK.[A]	A284	['cytosol']	['AceE.2.12', 'AceF.24', 'Lpd.2.6']	['thiamine diphosphate', 'FAD', 'Mg2+']	N	60155	66.096	6.60231	60	3	4.96	['CoA-dependent acyltransferases', 'Barrel-sandwich hybrid', 'Barrel-sandwich hybrid', 'Barrel-sandwich hybrid', 'Peripheral subunit-binding domain of 2-oxo acid dehydrogenase complex']	['388-629', '105-197', '206-298', '1-93', '321-366']	5	3	aceF206-298	79	1.09182	1.09182	0.715987	0.39426
P06959	aceF	[K].EVNVPDIGGDEVEVTEVM.[V]	M225	['cytosol']	['AceE.2.12', 'AceF.24', 'Lpd.2.6']	['thiamine diphosphate', 'FAD', 'Mg2+']	N	60155	66.096	6.60231	60	3	4.96	['CoA-dependent acyltransferases', 'Barrel-sandwich hybrid', 'Barrel-sandwich hybrid', 'Barrel-sandwich hybrid', 'Peripheral subunit-binding domain of 2-oxo acid dehydrogenase complex']	['388-629', '105-197', '206-298', '1-93', '321-366']	5	3	aceF206-298	20	1.51206	1.51206	0.94222	0.362695
P06959	aceF	[A].KQEAAAPAPAAKAEAPAAAPAAK.[A]	K291	['cytosol']	['AceE.2.12', 'AceF.24', 'Lpd.2.6']	['thiamine diphosphate', 'FAD', 'Mg2+']	N	60155	66.096	6.60231	60	3	4.96	['CoA-dependent acyltransferases', 'Barrel-sandwich hybrid', 'Barrel-sandwich hybrid', 'Barrel-sandwich hybrid', 'Peripheral subunit-binding domain of 2-oxo acid dehydrogenase complex']	['388-629', '105-197', '206-298', '1-93', '321-366']	5	3	aceF206-298	86	1.68067	1.68067	0.668395	0.572203
P06959	aceF	[A].PAAAPAKQEAAAPAPAAK.[A]	P285	['cytosol']	['AceE.2.12', 'AceF.24', 'Lpd.2.6']	['thiamine diphosphate', 'FAD', 'Mg2+']	N	60155	66.096	6.60231	60	3	4.96	['CoA-dependent acyltransferases', 'Barrel-sandwich hybrid', 'Barrel-sandwich hybrid', 'Barrel-sandwich hybrid', 'Peripheral subunit-binding domain of 2-oxo acid dehydrogenase complex']	['388-629', '105-197', '206-298', '1-93', '321-366']	5	3	aceF206-298	80	1.88696	1.88696	0.620906	0.627056
P06959	aceF	[R].EFGVNLAK.[V]	[339-346]	['cytosol']	['AceE.2.12', 'AceF.24', 'Lpd.2.6']	['thiamine diphosphate', 'FAD', 'Mg2+']	N	60155	66.096	6.60231	60	3	4.96	['CoA-dependent acyltransferases', 'Barrel-sandwich hybrid', 'Barrel-sandwich hybrid', 'Barrel-sandwich hybrid', 'Peripheral subunit-binding domain of 2-oxo acid dehydrogenase complex']	['388-629', '105-197', '206-298', '1-93', '321-366']	5	3	aceF321-366		-0.423845	-0.423845	0.764446	0.16734
P06959	aceF	[R].EDVQAYVK.[E]	[359-366]	['cytosol']	['AceE.2.12', 'AceF.24', 'Lpd.2.6']	['thiamine diphosphate', 'FAD', 'Mg2+']	N	60155	66.096	6.60231	60	3	4.96	['CoA-dependent acyltransferases', 'Barrel-sandwich hybrid', 'Barrel-sandwich hybrid', 'Barrel-sandwich hybrid', 'Peripheral subunit-binding domain of 2-oxo acid dehydrogenase complex']	['388-629', '105-197', '206-298', '1-93', '321-366']	5	3	aceF321-366		-0.383019	-0.383019	0.530669	0.193172
P06959	aceF	[F].AENDAYVHATPLIR.[R]	A321	['cytosol']	['AceE.2.12', 'AceF.24', 'Lpd.2.6']	['thiamine diphosphate', 'FAD', 'Mg2+']	N	60155	66.096	6.60231	60	3	4.96	['CoA-dependent acyltransferases', 'Barrel-sandwich hybrid', 'Barrel-sandwich hybrid', 'Barrel-sandwich hybrid', 'Peripheral subunit-binding domain of 2-oxo acid dehydrogenase complex']	['388-629', '105-197', '206-298', '1-93', '321-366']	5	3	aceF321-366	1	-0.261988	-0.261988	0.145599	0.461608
P06959	aceF	[R].ILREDVQAYVK.[E]	[356-366]	['cytosol']	['AceE.2.12', 'AceF.24', 'Lpd.2.6']	['thiamine diphosphate', 'FAD', 'Mg2+']	N	60155	66.096	6.60231	60	3	4.96	['CoA-dependent acyltransferases', 'Barrel-sandwich hybrid', 'Barrel-sandwich hybrid', 'Barrel-sandwich hybrid', 'Peripheral subunit-binding domain of 2-oxo acid dehydrogenase complex']	['388-629', '105-197', '206-298', '1-93', '321-366']	5	3	aceF321-366		-0.119642	-0.119642	0.0276978	0.128461
P06959	aceF	[K].SEFAENDAY.[V]	Y326	['cytosol']	['AceE.2.12', 'AceF.24', 'Lpd.2.6']	['thiamine diphosphate', 'FAD', 'Mg2+']	N	60155	66.096	6.60231	60	3	4.96	['CoA-dependent acyltransferases', 'Barrel-sandwich hybrid', 'Barrel-sandwich hybrid', 'Barrel-sandwich hybrid', 'Peripheral subunit-binding domain of 2-oxo acid dehydrogenase complex']	['388-629', '105-197', '206-298', '1-93', '321-366']	5	3	aceF321-366	6	0.0666465	0.0666465	0.0351729	0.388177
P06959	aceF	[R].ILREDVQAY.[V]	Y364	['cytosol']	['AceE.2.12', 'AceF.24', 'Lpd.2.6']	['thiamine diphosphate', 'FAD', 'Mg2+']	N	60155	66.096	6.60231	60	3	4.96	['CoA-dependent acyltransferases', 'Barrel-sandwich hybrid', 'Barrel-sandwich hybrid', 'Barrel-sandwich hybrid', 'Peripheral subunit-binding domain of 2-oxo acid dehydrogenase complex']	['388-629', '105-197', '206-298', '1-93', '321-366']	5	3	aceF321-366	44	0.26035	0.26035	0.393852	0.171884
P06959	aceF	[K].SEFAENDAYVH.[A]	H328	['cytosol']	['AceE.2.12', 'AceF.24', 'Lpd.2.6']	['thiamine diphosphate', 'FAD', 'Mg2+']	N	60155	66.096	6.60231	60	3	4.96	['CoA-dependent acyltransferases', 'Barrel-sandwich hybrid', 'Barrel-sandwich hybrid', 'Barrel-sandwich hybrid', 'Peripheral subunit-binding domain of 2-oxo acid dehydrogenase complex']	['388-629', '105-197', '206-298', '1-93', '321-366']	5	3	aceF321-366	8	0.379143	0.379143	0.803501	0.153797
P06959	aceF	[K].AEGKSEFAENDAYVH.[A]	H328	['cytosol']	['AceE.2.12', 'AceF.24', 'Lpd.2.6']	['thiamine diphosphate', 'FAD', 'Mg2+']	N	60155	66.096	6.60231	60	3	4.96	['CoA-dependent acyltransferases', 'Barrel-sandwich hybrid', 'Barrel-sandwich hybrid', 'Barrel-sandwich hybrid', 'Peripheral subunit-binding domain of 2-oxo acid dehydrogenase complex']	['388-629', '105-197', '206-298', '1-93', '321-366']	5	3	aceF321-366	8	0.497243	0.497243	0.500904	0.230129
P06959	aceF	[K].SEFAENDAYVHATPL.[I]	L332	['cytosol']	['AceE.2.12', 'AceF.24', 'Lpd.2.6']	['thiamine diphosphate', 'FAD', 'Mg2+']	N	60155	66.096	6.60231	60	3	4.96	['CoA-dependent acyltransferases', 'Barrel-sandwich hybrid', 'Barrel-sandwich hybrid', 'Barrel-sandwich hybrid', 'Peripheral subunit-binding domain of 2-oxo acid dehydrogenase complex']	['388-629', '105-197', '206-298', '1-93', '321-366']	5	3	aceF321-366	12	1.15087	1.15087	0.872023	0.337597
P06959	aceF	[D].AYVHATPLIR.[R]	A325	['cytosol']	['AceE.2.12', 'AceF.24', 'Lpd.2.6']	['thiamine diphosphate', 'FAD', 'Mg2+']	N	60155	66.096	6.60231	60	3	4.96	['CoA-dependent acyltransferases', 'Barrel-sandwich hybrid', 'Barrel-sandwich hybrid', 'Barrel-sandwich hybrid', 'Peripheral subunit-binding domain of 2-oxo acid dehydrogenase complex']	['388-629', '105-197', '206-298', '1-93', '321-366']	5	3	aceF321-366	5	1.29614	1.29614	1.14556	0.25217
P06959	aceF	[T].PVVFIMK.[A]	P459	['cytosol']	['AceE.2.12', 'AceF.24', 'Lpd.2.6']	['thiamine diphosphate', 'FAD', 'Mg2+']	N	60155	66.096	6.60231	60	3	4.96	['CoA-dependent acyltransferases', 'Barrel-sandwich hybrid', 'Barrel-sandwich hybrid', 'Barrel-sandwich hybrid', 'Peripheral subunit-binding domain of 2-oxo acid dehydrogenase complex']	['388-629', '105-197', '206-298', '1-93', '321-366']	5	3	aceF388-629	72	-9.4872	-9.4872	1.01591	0
P06959	aceF	[K].ITPVVFIMK.[A]	[457-465]	['cytosol']	['AceE.2.12', 'AceF.24', 'Lpd.2.6']	['thiamine diphosphate', 'FAD', 'Mg2+']	N	60155	66.096	6.60231	60	3	4.96	['CoA-dependent acyltransferases', 'Barrel-sandwich hybrid', 'Barrel-sandwich hybrid', 'Barrel-sandwich hybrid', 'Peripheral subunit-binding domain of 2-oxo acid dehydrogenase complex']	['388-629', '105-197', '206-298', '1-93', '321-366']	5	3	aceF388-629		-2.18907	-2.18907	1.71317	0
P06959	aceF	[S].SIGGLGTTHFAPIVNAPEVAILGVSK.[S]	S552	['cytosol']	['AceE.2.12', 'AceF.24', 'Lpd.2.6']	['thiamine diphosphate', 'FAD', 'Mg2+']	N	60155	66.096	6.60231	60	3	4.96	['CoA-dependent acyltransferases', 'Barrel-sandwich hybrid', 'Barrel-sandwich hybrid', 'Barrel-sandwich hybrid', 'Peripheral subunit-binding domain of 2-oxo acid dehydrogenase complex']	['388-629', '105-197', '206-298', '1-93', '321-366']	5	3	aceF388-629	165	-2.03789	-2.03789	0.866201	0.523124
P06959	aceF	[K].YINIGVAVDTPNGLVVPVFKDVNKK.[G]	[493-517]	['cytosol']	['AceE.2.12', 'AceF.24', 'Lpd.2.6']	['thiamine diphosphate', 'FAD', 'Mg2+']	N	60155	66.096	6.60231	60	3	4.96	['CoA-dependent acyltransferases', 'Barrel-sandwich hybrid', 'Barrel-sandwich hybrid', 'Barrel-sandwich hybrid', 'Peripheral subunit-binding domain of 2-oxo acid dehydrogenase complex']	['388-629', '105-197', '206-298', '1-93', '321-366']	5	3	aceF388-629		-1.86685	-1.86685	0.816056	0.0824821
P06959	aceF	[R].FITIINNTLSDIRR.[L]	[614-627]	['cytosol']	['AceE.2.12', 'AceF.24', 'Lpd.2.6']	['thiamine diphosphate', 'FAD', 'Mg2+']	N	60155	66.096	6.60231	60	3	4.96	['CoA-dependent acyltransferases', 'Barrel-sandwich hybrid', 'Barrel-sandwich hybrid', 'Barrel-sandwich hybrid', 'Peripheral subunit-binding domain of 2-oxo acid dehydrogenase complex']	['388-629', '105-197', '206-298', '1-93', '321-366']	5	3	aceF388-629		-1.50835	-1.50835	1.13824	0.264323
P06959	aceF	[K].AVAAALEQMPR.[F]	[466-476]	['cytosol']	['AceE.2.12', 'AceF.24', 'Lpd.2.6']	['thiamine diphosphate', 'FAD', 'Mg2+']	N	60155	66.096	6.60231	60	3	4.96	['CoA-dependent acyltransferases', 'Barrel-sandwich hybrid', 'Barrel-sandwich hybrid', 'Barrel-sandwich hybrid', 'Peripheral subunit-binding domain of 2-oxo acid dehydrogenase complex']	['388-629', '105-197', '206-298', '1-93', '321-366']	5	3	aceF388-629		-1.46997	-1.46997	0.858988	0.121612
P06959	aceF	[R].LMLPISLSFDHR.[V]	[593-604]	['cytosol']	['AceE.2.12', 'AceF.24', 'Lpd.2.6']	['thiamine diphosphate', 'FAD', 'Mg2+']	N	60155	66.096	6.60231	60	3	4.96	['CoA-dependent acyltransferases', 'Barrel-sandwich hybrid', 'Barrel-sandwich hybrid', 'Barrel-sandwich hybrid', 'Peripheral subunit-binding domain of 2-oxo acid dehydrogenase complex']	['388-629', '105-197', '206-298', '1-93', '321-366']	5	3	aceF388-629		-1.31818	-1.31818	1.80831	0.149075
P06959	aceF	[R].FITIINNTLSDIR.[R]	[614-626]	['cytosol']	['AceE.2.12', 'AceF.24', 'Lpd.2.6']	['thiamine diphosphate', 'FAD', 'Mg2+']	N	60155	66.096	6.60231	60	3	4.96	['CoA-dependent acyltransferases', 'Barrel-sandwich hybrid', 'Barrel-sandwich hybrid', 'Barrel-sandwich hybrid', 'Peripheral subunit-binding domain of 2-oxo acid dehydrogenase complex']	['388-629', '105-197', '206-298', '1-93', '321-366']	5	3	aceF388-629		-1.31437	-1.31437	2.03697	0
P06959	aceF	[K].YINIGVAVDTPNGLVVPVFK.[D]	[493-512]	['cytosol']	['AceE.2.12', 'AceF.24', 'Lpd.2.6']	['thiamine diphosphate', 'FAD', 'Mg2+']	N	60155	66.096	6.60231	60	3	4.96	['CoA-dependent acyltransferases', 'Barrel-sandwich hybrid', 'Barrel-sandwich hybrid', 'Barrel-sandwich hybrid', 'Peripheral subunit-binding domain of 2-oxo acid dehydrogenase complex']	['388-629', '105-197', '206-298', '1-93', '321-366']	5	3	aceF388-629		-1.2878	-1.2878	0.523264	0.209727
P06959	aceF	[K].KYINIGVAVDTPNGLVVPVFK.[D]	[492-512]	['cytosol']	['AceE.2.12', 'AceF.24', 'Lpd.2.6']	['thiamine diphosphate', 'FAD', 'Mg2+']	N	60155	66.096	6.60231	60	3	4.96	['CoA-dependent acyltransferases', 'Barrel-sandwich hybrid', 'Barrel-sandwich hybrid', 'Barrel-sandwich hybrid', 'Peripheral subunit-binding domain of 2-oxo acid dehydrogenase complex']	['388-629', '105-197', '206-298', '1-93', '321-366']	5	3	aceF388-629		-1.25306	-1.25306	0.948496	0.268179
P06959	aceF	[R].NWVMIPHVTHFDKTDITELEAFRK.[Q]	[419-442]	['cytosol']	['AceE.2.12', 'AceF.24', 'Lpd.2.6']	['thiamine diphosphate', 'FAD', 'Mg2+']	N	60155	66.096	6.60231	60	3	4.96	['CoA-dependent acyltransferases', 'Barrel-sandwich hybrid', 'Barrel-sandwich hybrid', 'Barrel-sandwich hybrid', 'Peripheral subunit-binding domain of 2-oxo acid dehydrogenase complex']	['388-629', '105-197', '206-298', '1-93', '321-366']	5	3	aceF388-629		-0.655322	-0.655322	0.76979	0.229177
P06959	aceF	[K].KGIIELSR.[E]	[517-524]	['cytosol']	['AceE.2.12', 'AceF.24', 'Lpd.2.6']	['thiamine diphosphate', 'FAD', 'Mg2+']	N	60155	66.096	6.60231	60	3	4.96	['CoA-dependent acyltransferases', 'Barrel-sandwich hybrid', 'Barrel-sandwich hybrid', 'Barrel-sandwich hybrid', 'Peripheral subunit-binding domain of 2-oxo acid dehydrogenase complex']	['388-629', '105-197', '206-298', '1-93', '321-366']	5	3	aceF388-629		-0.58288	-0.58288	0.878831	0.147815
P06959	aceF	[R].ELMTISK.[K]	[525-531]	['cytosol']	['AceE.2.12', 'AceF.24', 'Lpd.2.6']	['thiamine diphosphate', 'FAD', 'Mg2+']	N	60155	66.096	6.60231	60	3	4.96	['CoA-dependent acyltransferases', 'Barrel-sandwich hybrid', 'Barrel-sandwich hybrid', 'Barrel-sandwich hybrid', 'Peripheral subunit-binding domain of 2-oxo acid dehydrogenase complex']	['388-629', '105-197', '206-298', '1-93', '321-366']	5	3	aceF388-629		-0.55285	-0.55285	0.293614	0.279234
P06959	aceF	[K].TDITELEAFR.[K]	[432-441]	['cytosol']	['AceE.2.12', 'AceF.24', 'Lpd.2.6']	['thiamine diphosphate', 'FAD', 'Mg2+']	N	60155	66.096	6.60231	60	3	4.96	['CoA-dependent acyltransferases', 'Barrel-sandwich hybrid', 'Barrel-sandwich hybrid', 'Barrel-sandwich hybrid', 'Peripheral subunit-binding domain of 2-oxo acid dehydrogenase complex']	['388-629', '105-197', '206-298', '1-93', '321-366']	5	3	aceF388-629		-0.443409	-0.443409	0.454908	0.17765
P06959	aceF	[R].FNSSLSEDGQR.[L]	[477-487]	['cytosol']	['AceE.2.12', 'AceF.24', 'Lpd.2.6']	['thiamine diphosphate', 'FAD', 'Mg2+']	N	60155	66.096	6.60231	60	3	4.96	['CoA-dependent acyltransferases', 'Barrel-sandwich hybrid', 'Barrel-sandwich hybrid', 'Barrel-sandwich hybrid', 'Peripheral subunit-binding domain of 2-oxo acid dehydrogenase complex']	['388-629', '105-197', '206-298', '1-93', '321-366']	5	3	aceF388-629		-0.368005	-0.368005	0.454543	0.186963
P06959	aceF	[K].SAMEPVWNGK.[E]	[578-587]	['cytosol']	['AceE.2.12', 'AceF.24', 'Lpd.2.6']	['thiamine diphosphate', 'FAD', 'Mg2+']	N	60155	66.096	6.60231	60	3	4.96	['CoA-dependent acyltransferases', 'Barrel-sandwich hybrid', 'Barrel-sandwich hybrid', 'Barrel-sandwich hybrid', 'Peripheral subunit-binding domain of 2-oxo acid dehydrogenase complex']	['388-629', '105-197', '206-298', '1-93', '321-366']	5	3	aceF388-629		-0.263636	-0.263636	0.202494	0.138387
P06959	aceF	[K].FGEIEEVELGR.[I]	[397-407]	['cytosol']	['AceE.2.12', 'AceF.24', 'Lpd.2.6']	['thiamine diphosphate', 'FAD', 'Mg2+']	N	60155	66.096	6.60231	60	3	4.96	['CoA-dependent acyltransferases', 'Barrel-sandwich hybrid', 'Barrel-sandwich hybrid', 'Barrel-sandwich hybrid', 'Peripheral subunit-binding domain of 2-oxo acid dehydrogenase complex']	['388-629', '105-197', '206-298', '1-93', '321-366']	5	3	aceF388-629		-0.130088	-0.130088	0.0831453	0.226325
P06959	aceF	[N].IGVAVDTPNGLVVPVFK.[D]	I496	['cytosol']	['AceE.2.12', 'AceF.24', 'Lpd.2.6']	['thiamine diphosphate', 'FAD', 'Mg2+']	N	60155	66.096	6.60231	60	3	4.96	['CoA-dependent acyltransferases', 'Barrel-sandwich hybrid', 'Barrel-sandwich hybrid', 'Barrel-sandwich hybrid', 'Peripheral subunit-binding domain of 2-oxo acid dehydrogenase complex']	['388-629', '105-197', '206-298', '1-93', '321-366']	5	3	aceF388-629	109	0.0275888	0.0275888	0.0284723	0.223544
P06959	aceF	[E].IEEVELGR.[I]	I400	['cytosol']	['AceE.2.12', 'AceF.24', 'Lpd.2.6']	['thiamine diphosphate', 'FAD', 'Mg2+']	N	60155	66.096	6.60231	60	3	4.96	['CoA-dependent acyltransferases', 'Barrel-sandwich hybrid', 'Barrel-sandwich hybrid', 'Barrel-sandwich hybrid', 'Peripheral subunit-binding domain of 2-oxo acid dehydrogenase complex']	['388-629', '105-197', '206-298', '1-93', '321-366']	5	3	aceF388-629	13	0.123377	0.123377	0.115729	0.213366
P06959	aceF	[K].TDITELEAFRK.[Q]	[432-442]	['cytosol']	['AceE.2.12', 'AceF.24', 'Lpd.2.6']	['thiamine diphosphate', 'FAD', 'Mg2+']	N	60155	66.096	6.60231	60	3	4.96	['CoA-dependent acyltransferases', 'Barrel-sandwich hybrid', 'Barrel-sandwich hybrid', 'Barrel-sandwich hybrid', 'Peripheral subunit-binding domain of 2-oxo acid dehydrogenase complex']	['388-629', '105-197', '206-298', '1-93', '321-366']	5	3	aceF388-629		0.171941	0.171941	0.197936	0.217946
P06959	aceF	[F].TISSIGGLGTTHFAPIVNAPEVAILGVSK.[S]	T549	['cytosol']	['AceE.2.12', 'AceF.24', 'Lpd.2.6']	['thiamine diphosphate', 'FAD', 'Mg2+']	N	60155	66.096	6.60231	60	3	4.96	['CoA-dependent acyltransferases', 'Barrel-sandwich hybrid', 'Barrel-sandwich hybrid', 'Barrel-sandwich hybrid', 'Peripheral subunit-binding domain of 2-oxo acid dehydrogenase complex']	['388-629', '105-197', '206-298', '1-93', '321-366']	5	3	aceF388-629	162	0.769062	0.769062	0.721957	0.160827
P06959	aceF	[F].GEIEEVELGR.[I]	G398	['cytosol']	['AceE.2.12', 'AceF.24', 'Lpd.2.6']	['thiamine diphosphate', 'FAD', 'Mg2+']	N	60155	66.096	6.60231	60	3	4.96	['CoA-dependent acyltransferases', 'Barrel-sandwich hybrid', 'Barrel-sandwich hybrid', 'Barrel-sandwich hybrid', 'Peripheral subunit-binding domain of 2-oxo acid dehydrogenase complex']	['388-629', '105-197', '206-298', '1-93', '321-366']	5	3	aceF388-629	11	0.850759	0.850759	1.00635	0.213657
P06959	aceF	[H].VTHFDKTDITELEAFR.[K]	V426	['cytosol']	['AceE.2.12', 'AceF.24', 'Lpd.2.6']	['thiamine diphosphate', 'FAD', 'Mg2+']	N	60155	66.096	6.60231	60	3	4.96	['CoA-dependent acyltransferases', 'Barrel-sandwich hybrid', 'Barrel-sandwich hybrid', 'Barrel-sandwich hybrid', 'Peripheral subunit-binding domain of 2-oxo acid dehydrogenase complex']	['388-629', '105-197', '206-298', '1-93', '321-366']	5	3	aceF388-629	39	1.34663	1.34663	1.0455	0.288136
P06959	aceF	[T].HFDKTDITELEAFRK.[Q]	H428	['cytosol']	['AceE.2.12', 'AceF.24', 'Lpd.2.6']	['thiamine diphosphate', 'FAD', 'Mg2+']	N	60155	66.096	6.60231	60	3	4.96	['CoA-dependent acyltransferases', 'Barrel-sandwich hybrid', 'Barrel-sandwich hybrid', 'Barrel-sandwich hybrid', 'Peripheral subunit-binding domain of 2-oxo acid dehydrogenase complex']	['388-629', '105-197', '206-298', '1-93', '321-366']	5	3	aceF388-629	41	1.5249	1.5249	1.44244	0.166204
P06959	aceF	[K].VDFSKFGEIEEVELGRIQ.[K]	Q409	['cytosol']	['AceE.2.12', 'AceF.24', 'Lpd.2.6']	['thiamine diphosphate', 'FAD', 'Mg2+']	N	60155	66.096	6.60231	60	3	4.96	['CoA-dependent acyltransferases', 'Barrel-sandwich hybrid', 'Barrel-sandwich hybrid', 'Barrel-sandwich hybrid', 'Peripheral subunit-binding domain of 2-oxo acid dehydrogenase complex']	['388-629', '105-197', '206-298', '1-93', '321-366']	5	3	aceF388-629	22	2.10511	2.10511	1.30569	0.303039
P06959	aceF	[K].FGEIEEVELGRIQ.[K]	Q409	['cytosol']	['AceE.2.12', 'AceF.24', 'Lpd.2.6']	['thiamine diphosphate', 'FAD', 'Mg2+']	N	60155	66.096	6.60231	60	3	4.96	['CoA-dependent acyltransferases', 'Barrel-sandwich hybrid', 'Barrel-sandwich hybrid', 'Barrel-sandwich hybrid', 'Peripheral subunit-binding domain of 2-oxo acid dehydrogenase complex']	['388-629', '105-197', '206-298', '1-93', '321-366']	5	3	aceF388-629	22	2.20622	2.20622	1.53693	0.237226
P06959	aceF	[R].NWVMIPH.[V]	H425	['cytosol']	['AceE.2.12', 'AceF.24', 'Lpd.2.6']	['thiamine diphosphate', 'FAD', 'Mg2+']	N	60155	66.096	6.60231	60	3	4.96	['CoA-dependent acyltransferases', 'Barrel-sandwich hybrid', 'Barrel-sandwich hybrid', 'Barrel-sandwich hybrid', 'Peripheral subunit-binding domain of 2-oxo acid dehydrogenase complex']	['388-629', '105-197', '206-298', '1-93', '321-366']	5	3	aceF388-629	38	2.46345	2.46345	1.20356	0.320786
P06959	aceF	[T].HFDKTDITELEAFR.[K]	H428	['cytosol']	['AceE.2.12', 'AceF.24', 'Lpd.2.6']	['thiamine diphosphate', 'FAD', 'Mg2+']	N	60155	66.096	6.60231	60	3	4.96	['CoA-dependent acyltransferases', 'Barrel-sandwich hybrid', 'Barrel-sandwich hybrid', 'Barrel-sandwich hybrid', 'Peripheral subunit-binding domain of 2-oxo acid dehydrogenase complex']	['388-629', '105-197', '206-298', '1-93', '321-366']	5	3	aceF388-629	41	2.87824	2.87824	1.78295	0.278253
P06959	aceF	[R].NWVMIPHVT.[H]	T427	['cytosol']	['AceE.2.12', 'AceF.24', 'Lpd.2.6']	['thiamine diphosphate', 'FAD', 'Mg2+']	N	60155	66.096	6.60231	60	3	4.96	['CoA-dependent acyltransferases', 'Barrel-sandwich hybrid', 'Barrel-sandwich hybrid', 'Barrel-sandwich hybrid', 'Peripheral subunit-binding domain of 2-oxo acid dehydrogenase complex']	['388-629', '105-197', '206-298', '1-93', '321-366']	5	3	aceF388-629	40	3.27481	3.27481	0.640278	0.337212
P06959	aceF	[H].VTHFDKTDITELEAFRK.[Q]	V426	['cytosol']	['AceE.2.12', 'AceF.24', 'Lpd.2.6']	['thiamine diphosphate', 'FAD', 'Mg2+']	N	60155	66.096	6.60231	60	3	4.96	['CoA-dependent acyltransferases', 'Barrel-sandwich hybrid', 'Barrel-sandwich hybrid', 'Barrel-sandwich hybrid', 'Peripheral subunit-binding domain of 2-oxo acid dehydrogenase complex']	['388-629', '105-197', '206-298', '1-93', '321-366']	5	3	aceF388-629	39	9.89799	9.89799	1.40747	0.287984
P06959	aceF	[W].VMIPHVTHFDKTDITELEAFRK.[Q]	V421	['cytosol']	['AceE.2.12', 'AceF.24', 'Lpd.2.6']	['thiamine diphosphate', 'FAD', 'Mg2+']	N	60155	66.096	6.60231	60	3	4.96	['CoA-dependent acyltransferases', 'Barrel-sandwich hybrid', 'Barrel-sandwich hybrid', 'Barrel-sandwich hybrid', 'Peripheral subunit-binding domain of 2-oxo acid dehydrogenase complex']	['388-629', '105-197', '206-298', '1-93', '321-366']	5	3	aceF388-629	34	9.91581	9.91581	1.1065	0.420278
P06959	aceF	[A].VDTPNGLVVPVFK.[D]	V500	['cytosol']	['AceE.2.12', 'AceF.24', 'Lpd.2.6']	['thiamine diphosphate', 'FAD', 'Mg2+']	N	60155	66.096	6.60231	60	3	4.96	['CoA-dependent acyltransferases', 'Barrel-sandwich hybrid', 'Barrel-sandwich hybrid', 'Barrel-sandwich hybrid', 'Peripheral subunit-binding domain of 2-oxo acid dehydrogenase complex']	['388-629', '105-197', '206-298', '1-93', '321-366']	5	3	aceF388-629	113	10.5811	10.5811	1.80798	0.284842
P06959	aceF	[F].ITIINNTLSDIR.[R]	I615	['cytosol']	['AceE.2.12', 'AceF.24', 'Lpd.2.6']	['thiamine diphosphate', 'FAD', 'Mg2+']	N	60155	66.096	6.60231	60	3	4.96	['CoA-dependent acyltransferases', 'Barrel-sandwich hybrid', 'Barrel-sandwich hybrid', 'Barrel-sandwich hybrid', 'Peripheral subunit-binding domain of 2-oxo acid dehydrogenase complex']	['388-629', '105-197', '206-298', '1-93', '321-366']	5	3	aceF388-629	228	10.9008	10.9008	1.26774	0.47667
P06959	aceF	[R].DGKLTAGEMQGGCF.[T]	F548	['cytosol']	['AceE.2.12', 'AceF.24', 'Lpd.2.6']	['thiamine diphosphate', 'FAD', 'Mg2+']	N	60155	66.096	6.60231	60	3	4.96	['CoA-dependent acyltransferases', 'Barrel-sandwich hybrid', 'Barrel-sandwich hybrid', 'Barrel-sandwich hybrid', 'Peripheral subunit-binding domain of 2-oxo acid dehydrogenase complex']	['388-629', '105-197', '206-298', '1-93', '321-366']	5	3	aceF388-629	161	12.6949	12.6949	1.20237	0.371951
P06959	aceF	[V].AAALEQMPR.[F]	A468	['cytosol']	['AceE.2.12', 'AceF.24', 'Lpd.2.6']	['thiamine diphosphate', 'FAD', 'Mg2+']	N	60155	66.096	6.60231	60	3	4.96	['CoA-dependent acyltransferases', 'Barrel-sandwich hybrid', 'Barrel-sandwich hybrid', 'Barrel-sandwich hybrid', 'Peripheral subunit-binding domain of 2-oxo acid dehydrogenase complex']	['388-629', '105-197', '206-298', '1-93', '321-366']	5	3	aceF388-629	81	12.7469	12.7469	1.43738	0.398502
P06959	aceF	[K].TGSLIMIFEVEGAAPAAAPAKQEAAAPAPAAK.[A]	[271-302]	['cytosol']	['AceE.2.12', 'AceF.24', 'Lpd.2.6']	['thiamine diphosphate', 'FAD', 'Mg2+']	N	60155	66.096	6.60231	60	3	4.96	['CoA-dependent acyltransferases', 'Barrel-sandwich hybrid', 'Barrel-sandwich hybrid', 'Barrel-sandwich hybrid', 'Peripheral subunit-binding domain of 2-oxo acid dehydrogenase complex']	['388-629', '105-197', '206-298', '1-93', '321-366']	5	3	aceFLNK		-1.48659	-1.48659	0.783733	0.291285
P06959	aceF	[K].AEAPAAAPAAKAEGKSEFAENDAYVHATPLIR.[R]	[303-334]	['cytosol']	['AceE.2.12', 'AceF.24', 'Lpd.2.6']	['thiamine diphosphate', 'FAD', 'Mg2+']	N	60155	66.096	6.60231	60	3	4.96	['CoA-dependent acyltransferases', 'Barrel-sandwich hybrid', 'Barrel-sandwich hybrid', 'Barrel-sandwich hybrid', 'Peripheral subunit-binding domain of 2-oxo acid dehydrogenase complex']	['388-629', '105-197', '206-298', '1-93', '321-366']	5	3	aceFLNK		-1.46316	-1.46316	0.260534	0.319314
P06959	aceF	[K].AEGKSEFAENDAYVHATPLIRR.[L]	[314-335]	['cytosol']	['AceE.2.12', 'AceF.24', 'Lpd.2.6']	['thiamine diphosphate', 'FAD', 'Mg2+']	N	60155	66.096	6.60231	60	3	4.96	['CoA-dependent acyltransferases', 'Barrel-sandwich hybrid', 'Barrel-sandwich hybrid', 'Barrel-sandwich hybrid', 'Peripheral subunit-binding domain of 2-oxo acid dehydrogenase complex']	['388-629', '105-197', '206-298', '1-93', '321-366']	5	3	aceFLNK		-0.976719	-0.976719	0.38219	0.257889
P06959	aceF	[K].KEAAPAAAPAAAAAKDVNVPDIGSDEVEVTEILVK.[V]	[92-126]	['cytosol']	['AceE.2.12', 'AceF.24', 'Lpd.2.6']	['thiamine diphosphate', 'FAD', 'Mg2+']	N	60155	66.096	6.60231	60	3	4.96	['CoA-dependent acyltransferases', 'Barrel-sandwich hybrid', 'Barrel-sandwich hybrid', 'Barrel-sandwich hybrid', 'Peripheral subunit-binding domain of 2-oxo acid dehydrogenase complex']	['388-629', '105-197', '206-298', '1-93', '321-366']	5	3	aceFLNK		-0.770634	-0.770634	0.37379	0.489712
P06959	aceF	[A].AAPAAAAAKDVNVPDIGSDEVEVTEILVK.[V]	A98	['cytosol']	['AceE.2.12', 'AceF.24', 'Lpd.2.6']	['thiamine diphosphate', 'FAD', 'Mg2+']	N	60155	66.096	6.60231	60	3	4.96	['CoA-dependent acyltransferases', 'Barrel-sandwich hybrid', 'Barrel-sandwich hybrid', 'Barrel-sandwich hybrid', 'Peripheral subunit-binding domain of 2-oxo acid dehydrogenase complex']	['388-629', '105-197', '206-298', '1-93', '321-366']	5	3	aceFLNK		-0.484578	-0.484578	0.138131	0.359575
P06959	aceF	[K].QEAAPAAAPAPAAGVK.[E]	[192-207]	['cytosol']	['AceE.2.12', 'AceF.24', 'Lpd.2.6']	['thiamine diphosphate', 'FAD', 'Mg2+']	N	60155	66.096	6.60231	60	3	4.96	['CoA-dependent acyltransferases', 'Barrel-sandwich hybrid', 'Barrel-sandwich hybrid', 'Barrel-sandwich hybrid', 'Peripheral subunit-binding domain of 2-oxo acid dehydrogenase complex']	['388-629', '105-197', '206-298', '1-93', '321-366']	5	3	aceFLNK		-0.308197	-0.308197	0.468908	0.264934
P06959	aceF	[K].SEFAENDAYVHATPLIR.[R]	[318-334]	['cytosol']	['AceE.2.12', 'AceF.24', 'Lpd.2.6']	['thiamine diphosphate', 'FAD', 'Mg2+']	N	60155	66.096	6.60231	60	3	4.96	['CoA-dependent acyltransferases', 'Barrel-sandwich hybrid', 'Barrel-sandwich hybrid', 'Barrel-sandwich hybrid', 'Peripheral subunit-binding domain of 2-oxo acid dehydrogenase complex']	['388-629', '105-197', '206-298', '1-93', '321-366']	5	3	aceFLNK		-0.246379	-0.246379	0.503889	0.175995
P06959	aceF	[K].AEGKSEFAENDAYVHATPLIR.[R]	[314-334]	['cytosol']	['AceE.2.12', 'AceF.24', 'Lpd.2.6']	['thiamine diphosphate', 'FAD', 'Mg2+']	N	60155	66.096	6.60231	60	3	4.96	['CoA-dependent acyltransferases', 'Barrel-sandwich hybrid', 'Barrel-sandwich hybrid', 'Barrel-sandwich hybrid', 'Peripheral subunit-binding domain of 2-oxo acid dehydrogenase complex']	['388-629', '105-197', '206-298', '1-93', '321-366']	5	3	aceFLNK		-0.125381	-0.125381	0.033393	0.153154
P06959	aceF	[K].EAAPAAAPAAAAAK.[D]	[93-106]	['cytosol']	['AceE.2.12', 'AceF.24', 'Lpd.2.6']	['thiamine diphosphate', 'FAD', 'Mg2+']	N	60155	66.096	6.60231	60	3	4.96	['CoA-dependent acyltransferases', 'Barrel-sandwich hybrid', 'Barrel-sandwich hybrid', 'Barrel-sandwich hybrid', 'Peripheral subunit-binding domain of 2-oxo acid dehydrogenase complex']	['388-629', '105-197', '206-298', '1-93', '321-366']	5	3	aceFLNK		0.0825639	0.0825639	0.010279	0.0753812
P06959	aceF	[R].AEAAPAATGGGIPGMLPWPK.[V]	[372-391]	['cytosol']	['AceE.2.12', 'AceF.24', 'Lpd.2.6']	['thiamine diphosphate', 'FAD', 'Mg2+']	N	60155	66.096	6.60231	60	3	4.96	['CoA-dependent acyltransferases', 'Barrel-sandwich hybrid', 'Barrel-sandwich hybrid', 'Barrel-sandwich hybrid', 'Peripheral subunit-binding domain of 2-oxo acid dehydrogenase complex']	['388-629', '105-197', '206-298', '1-93', '321-366']	5	3	aceFLNK		0.520636	0.520636	1.45479	0.0316969
P06959	aceF	[A].AAKDVNVPDIGSDEVEVTEILVK.[V]	A104	['cytosol']	['AceE.2.12', 'AceF.24', 'Lpd.2.6']	['thiamine diphosphate', 'FAD', 'Mg2+']	N	60155	66.096	6.60231	60	3	4.96	['CoA-dependent acyltransferases', 'Barrel-sandwich hybrid', 'Barrel-sandwich hybrid', 'Barrel-sandwich hybrid', 'Peripheral subunit-binding domain of 2-oxo acid dehydrogenase complex']	['388-629', '105-197', '206-298', '1-93', '321-366']	5	3	aceFLNK		1.00066	1.00066	0.545547	0.336594
P06959	aceF	[A].PAAAPAAAAAK.[D]	P96	['cytosol']	['AceE.2.12', 'AceF.24', 'Lpd.2.6']	['thiamine diphosphate', 'FAD', 'Mg2+']	N	60155	66.096	6.60231	60	3	4.96	['CoA-dependent acyltransferases', 'Barrel-sandwich hybrid', 'Barrel-sandwich hybrid', 'Barrel-sandwich hybrid', 'Peripheral subunit-binding domain of 2-oxo acid dehydrogenase complex']	['388-629', '105-197', '206-298', '1-93', '321-366']	5	3	aceFLNK		1.28076	1.28076	0.804603	0.383921
P06959	aceF	[A].ATGGGIPGMLPWPK.[V]	A378	['cytosol']	['AceE.2.12', 'AceF.24', 'Lpd.2.6']	['thiamine diphosphate', 'FAD', 'Mg2+']	N	60155	66.096	6.60231	60	3	4.96	['CoA-dependent acyltransferases', 'Barrel-sandwich hybrid', 'Barrel-sandwich hybrid', 'Barrel-sandwich hybrid', 'Peripheral subunit-binding domain of 2-oxo acid dehydrogenase complex']	['388-629', '105-197', '206-298', '1-93', '321-366']	5	3	aceFLNK		1.29563	1.29563	1.75654	0.136647
P06959	aceF	[T].GGGIPGMLPWPK.[V]	G380	['cytosol']	['AceE.2.12', 'AceF.24', 'Lpd.2.6']	['thiamine diphosphate', 'FAD', 'Mg2+']	N	60155	66.096	6.60231	60	3	4.96	['CoA-dependent acyltransferases', 'Barrel-sandwich hybrid', 'Barrel-sandwich hybrid', 'Barrel-sandwich hybrid', 'Peripheral subunit-binding domain of 2-oxo acid dehydrogenase complex']	['388-629', '105-197', '206-298', '1-93', '321-366']	5	3	aceFLNK		2.03862	2.03862	2.08769	0.117191
P0A6A3	ackA	[R].YVEDNYATKEDAKR.[A]	[288-301]	['cytosol']	Monomer	['Mg2+']	N	35607	43.29	2.5596	1	1	5.973	['Ribonuclease H-like motif', 'Ribonuclease H-like motif']	['160-398', '4-199']	2	1	ackA160-398		-12.8496	-12.8496	0.970739	0
P0A6A3	ackA	[L].GFEVDHER.[N]	G353	['cytosol']	Monomer	['Mg2+']	N	35607	43.29	2.5596	1	1	5.973	['Ribonuclease H-like motif', 'Ribonuclease H-like motif']	['160-398', '4-199']	2	1	ackA160-398	194	-9.10692	-9.10692	3.37498	0
P0A6A3	ackA	[K].MLNKPVEELNIITCHLGNGGSVSAIR.[N]	[196-221]	['cytosol']	Monomer	['Mg2+']	N	35607	43.29	2.5596	1	1	5.973	['Ribonuclease H-like motif', 'Ribonuclease H-like motif']	['160-398', '4-199']	2	1	ackA160-398		-6.29648	-6.29648	2.97794	0
P0A6A3	ackA	[R].YVEDNYATKEDAK.[R]	[288-300]	['cytosol']	Monomer	['Mg2+']	N	35607	43.29	2.5596	1	1	5.973	['Ribonuclease H-like motif', 'Ribonuclease H-like motif']	['160-398', '4-199']	2	1	ackA160-398		-2.35011	-2.35011	1.85443	0.747542
P0A6A3	ackA	[K].EGTRPAVVIPTNEELVIAQDASR.[L]	[375-397]	['cytosol']	Monomer	['Mg2+']	N	35607	43.29	2.5596	1	1	5.973	['Ribonuclease H-like motif', 'Ribonuclease H-like motif']	['160-398', '4-199']	2	1	ackA160-398		-2.22647	-2.22647	2.05734	0.10276
P0A6A3	ackA	[R].SGDIDPAIIFHLHDTLGMSVDAINK.[L]	[244-268]	['cytosol']	Monomer	['Mg2+']	N	35607	43.29	2.5596	1	1	5.973	['Ribonuclease H-like motif', 'Ribonuclease H-like motif']	['160-398', '4-199']	2	1	ackA160-398		-2.0815	-2.0815	4.11802	0.215455
P0A6A3	ackA	[K].LGVLGFEVDHER.[N]	[349-360]	['cytosol']	Monomer	['Mg2+']	N	35607	43.29	2.5596	1	1	5.973	['Ribonuclease H-like motif', 'Ribonuclease H-like motif']	['160-398', '4-199']	2	1	ackA160-398		-1.78593	-1.78593	3.71801	0.106807
P0A6A3	ackA	[R].LDAVVFTGGIGENAAMVR.[E]	[325-342]	['cytosol']	Monomer	['Mg2+']	N	35607	43.29	2.5596	1	1	5.973	['Ribonuclease H-like motif', 'Ribonuclease H-like motif']	['160-398', '4-199']	2	1	ackA160-398		-1.62487	-1.62487	3.34544	0.113354
P0A6A3	ackA	[K].ESGLLGLTEVTSDCR.[Y]	[273-287]	['cytosol']	Monomer	['Mg2+']	N	35607	43.29	2.5596	1	1	5.973	['Ribonuclease H-like motif', 'Ribonuclease H-like motif']	['160-398', '4-199']	2	1	ackA160-398		-1.24602	-1.24602	4.10876	0.0779151
P0A6A3	ackA	[Y].VEDNYATKEDAKR.[A]	V289	['cytosol']	Monomer	['Mg2+']	N	35607	43.29	2.5596	1	1	5.973	['Ribonuclease H-like motif', 'Ribonuclease H-like motif']	['160-398', '4-199']	2	1	ackA160-398	130	-0.782778	-0.782778	1.2988	0.148384
P0A6A3	ackA	[R].SGDIDPAIIFHLH.[D]	H256	['cytosol']	Monomer	['Mg2+']	N	35607	43.29	2.5596	1	1	5.973	['Ribonuclease H-like motif', 'Ribonuclease H-like motif']	['160-398', '4-199']	2	1	ackA160-398	97	0.118096	0.118096	0.173645	0.208342
P0A6A3	ackA	[K].EGTRPAVVIPTNEELVIAQ.[D]	Q393	['cytosol']	Monomer	['Mg2+']	N	35607	43.29	2.5596	1	1	5.973	['Ribonuclease H-like motif', 'Ribonuclease H-like motif']	['160-398', '4-199']	2	1	ackA160-398	234	0.148704	0.148704	1.51394	0.00671252
P0A6A3	ackA	[R].SGDIDPAIIFHLHDTLGM.[S]	M261	['cytosol']	Monomer	['Mg2+']	N	35607	43.29	2.5596	1	1	5.973	['Ribonuclease H-like motif', 'Ribonuclease H-like motif']	['160-398', '4-199']	2	1	ackA160-398	102	0.680416	0.680416	0.66728	0.0824294
P0A6A3	ackA	[K].EGTRPAVVIPTNEELVIA.[Q]	A392	['cytosol']	Monomer	['Mg2+']	N	35607	43.29	2.5596	1	1	5.973	['Ribonuclease H-like motif', 'Ribonuclease H-like motif']	['160-398', '4-199']	2	1	ackA160-398	233	1.08669	1.08669	4.63598	0.0530568
P0A6A3	ackA	[R].YVEDNYATKE.[D]	E297	['cytosol']	Monomer	['Mg2+']	N	35607	43.29	2.5596	1	1	5.973	['Ribonuclease H-like motif', 'Ribonuclease H-like motif']	['160-398', '4-199']	2	1	ackA160-398	138	1.35231	1.35231	2.67794	0.0867466
P0A6A3	ackA	[K].MLNKPVEELNIITC.[H]	C209	['cytosol']	Monomer	['Mg2+']	N	35607	43.29	2.5596	1	1	5.973	['Ribonuclease H-like motif', 'Ribonuclease H-like motif']	['160-398', '4-199']	2	1	ackA160-398	50	1.44906	1.44906	2.09888	0.180736
P0A6A3	ackA	[K].ESGLLGLTEVTSD.[C]	D285	['cytosol']	Monomer	['Mg2+']	N	35607	43.29	2.5596	1	1	5.973	['Ribonuclease H-like motif', 'Ribonuclease H-like motif']	['160-398', '4-199']	2	1	ackA160-398	126	1.50241	1.50241	3.00813	0.0774082
P0A6A3	ackA	[L].GVLGFEVDHER.[N]	G350	['cytosol']	Monomer	['Mg2+']	N	35607	43.29	2.5596	1	1	5.973	['Ribonuclease H-like motif', 'Ribonuclease H-like motif']	['160-398', '4-199']	2	1	ackA160-398	191	1.64606	1.64606	1.70657	0.1577
P0A6A3	ackA	[R].SGDIDPAIIFHL.[H]	L255	['cytosol']	Monomer	['Mg2+']	N	35607	43.29	2.5596	1	1	5.973	['Ribonuclease H-like motif', 'Ribonuclease H-like motif']	['160-398', '4-199']	2	1	ackA160-398	96	1.64618	1.64618	2.41933	0.118247
P0A6A3	ackA	[F].HLHDTLGMSVDAINK.[L]	H254	['cytosol']	Monomer	['Mg2+']	N	35607	43.29	2.5596	1	1	5.973	['Ribonuclease H-like motif', 'Ribonuclease H-like motif']	['160-398', '4-199']	2	1	ackA160-398	95	1.96043	1.96043	1.31805	0.25554
P0A6A3	ackA	[F].TGGIGENAAMVR.[E]	T331	['cytosol']	Monomer	['Mg2+']	N	35607	43.29	2.5596	1	1	5.973	['Ribonuclease H-like motif', 'Ribonuclease H-like motif']	['160-398', '4-199']	2	1	ackA160-398	172	3.24818	3.24818	2.03199	0.311067
P0A6A3	ackA	[R].SGDIDPAIIF.[H]	F253	['cytosol']	Monomer	['Mg2+']	N	35607	43.29	2.5596	1	1	5.973	['Ribonuclease H-like motif', 'Ribonuclease H-like motif']	['160-398', '4-199']	2	1	ackA160-398	94	3.3725	3.3725	1.05993	0.404075
P0A6A3	ackA	[K].ESGLLGLTEVTSDCRY.[V]	Y288	['cytosol']	Monomer	['Mg2+']	N	35607	43.29	2.5596	1	1	5.973	['Ribonuclease H-like motif', 'Ribonuclease H-like motif']	['160-398', '4-199']	2	1	ackA160-398	129	9.49699	9.49699	1.12048	0.412579
P0A6A3	ackA	[R].SGDIDPAIIFH.[L]	H254	['cytosol']	Monomer	['Mg2+']	N	35607	43.29	2.5596	1	1	5.973	['Ribonuclease H-like motif', 'Ribonuclease H-like motif']	['160-398', '4-199']	2	1	ackA160-398	95	9.80554	9.80554	1.57446	0.235297
P0A6A3	ackA	[K].CVDTSMGLTPLEGLVM.[G]	M240	['cytosol']	Monomer	['Mg2+']	N	35607	43.29	2.5596	1	1	5.973	['Ribonuclease H-like motif', 'Ribonuclease H-like motif']	['160-398', '4-199']	2	1	ackA160-398	81	9.88852	9.88852	1.26213	0.344665
P0A6A3	ackA	[K].DKNVAVFDTAFHQTMPEESYLYALPYNLYKEHGIR.[R]	[143-177]	['cytosol']	Monomer	['Mg2+']	N	35607	43.29	2.5596	1	1	5.973	['Ribonuclease H-like motif', 'Ribonuclease H-like motif']	['160-398', '4-199']	2	1	ackA4-199		-9.83392	-9.83392	0.636369	0
P0A6A3	ackA	[K].DKNVAVFDTAFHQTMPEESYLYALPYNLYK.[E]	[143-172]	['cytosol']	Monomer	['Mg2+']	N	35607	43.29	2.5596	1	1	5.973	['Ribonuclease H-like motif', 'Ribonuclease H-like motif']	['160-398', '4-199']	2	1	ackA4-199		-9.48917	-9.48917	1.50544	0
P0A6A3	ackA	[K].MDGNKQEAALGAGAAHSEALNFIVN.[T]	N72	['cytosol']	Monomer	['Mg2+']	N	35607	43.29	2.5596	1	1	5.973	['Ribonuclease H-like motif', 'Ribonuclease H-like motif']	['160-398', '4-199']	2	1	ackA4-199	69	-9.4334	-9.4334	1.66066	0
P0A6A3	ackA	[K].FAIIDAVNGEEYLSGLAECFHLPEAR.[I]	[18-43]	['cytosol']	Monomer	['Mg2+']	N	35607	43.29	2.5596	1	1	5.973	['Ribonuclease H-like motif', 'Ribonuclease H-like motif']	['160-398', '4-199']	2	1	ackA4-199		-3.05321	-3.05321	1.07898	0.394024
P0A6A3	ackA	[K].LVLVLNCGSSSLK.[F]	[5-17]	['cytosol']	Monomer	['Mg2+']	N	35607	43.29	2.5596	1	1	5.973	['Ribonuclease H-like motif', 'Ribonuclease H-like motif']	['160-398', '4-199']	2	1	ackA4-199		-2.949	-2.949	6.0213	0.354592
P0A6A3	ackA	[K].YTSSVVIDESVIQGIKDAASFAPLHNPAHLIGIEEALK.[S]	[99-136]	['cytosol']	Monomer	['Mg2+']	N	35607	43.29	2.5596	1	1	5.973	['Ribonuclease H-like motif', 'Ribonuclease H-like motif']	['160-398', '4-199']	2	1	ackA4-199		-1.30393	-1.30393	0.664502	0.127114
P0A6A3	ackA	[K].DAASFAPLHNPAHLIGIEEALK.[S]	[115-136]	['cytosol']	Monomer	['Mg2+']	N	35607	43.29	2.5596	1	1	5.973	['Ribonuclease H-like motif', 'Ribonuclease H-like motif']	['160-398', '4-199']	2	1	ackA4-199		-0.636507	-0.636507	2.95538	0.0728598
P0A6A3	ackA	[K].NVAVFDTAFHQ.[T]	Q155	['cytosol']	Monomer	['Mg2+']	N	35607	43.29	2.5596	1	1	5.973	['Ribonuclease H-like motif', 'Ribonuclease H-like motif']	['160-398', '4-199']	2	1	ackA4-199	152	-0.411313	-0.411313	0.764135	0.232407
P0A6A3	ackA	[K].DKNVAVFDTAFHQ.[T]	Q155	['cytosol']	Monomer	['Mg2+']	N	35607	43.29	2.5596	1	1	5.973	['Ribonuclease H-like motif', 'Ribonuclease H-like motif']	['160-398', '4-199']	2	1	ackA4-199	152	-0.385859	-0.385859	0.484594	0.335735
P0A6A3	ackA	[L].AECFHLPEAR.[I]	A34	['cytosol']	Monomer	['Mg2+']	N	35607	43.29	2.5596	1	1	5.973	['Ribonuclease H-like motif', 'Ribonuclease H-like motif']	['160-398', '4-199']	2	1	ackA4-199	31	-0.335661	-0.335661	0.536052	0.262023
P0A6A3	ackA	[N].TILAQKPELSAQLTAIGHR.[I]	T73	['cytosol']	Monomer	['Mg2+']	N	35607	43.29	2.5596	1	1	5.973	['Ribonuclease H-like motif', 'Ribonuclease H-like motif']	['160-398', '4-199']	2	1	ackA4-199	70	-0.188925	-0.188925	0.338359	0.172988
P0A6A3	ackA	[K].MDGNKQEAALGAGA.[A]	A61	['cytosol']	Monomer	['Mg2+']	N	35607	43.29	2.5596	1	1	5.973	['Ribonuclease H-like motif', 'Ribonuclease H-like motif']	['160-398', '4-199']	2	1	ackA4-199	58	0.176401	0.176401	0.17196	0.230969
P0A6A3	ackA	[K].FAIIDAVNGEEYLSGLAE.[C]	E35	['cytosol']	Monomer	['Mg2+']	N	35607	43.29	2.5596	1	1	5.973	['Ribonuclease H-like motif', 'Ribonuclease H-like motif']	['160-398', '4-199']	2	1	ackA4-199	32	0.232567	0.232567	0.376232	0.108516
P0A6A3	ackA	[K].FAIIDAVNGEEYLSGLAECF.[H]	F37	['cytosol']	Monomer	['Mg2+']	N	35607	43.29	2.5596	1	1	5.973	['Ribonuclease H-like motif', 'Ribonuclease H-like motif']	['160-398', '4-199']	2	1	ackA4-199	34	0.653727	0.653727	0.469645	0.014768
P0A6A3	ackA	[S].SVVIDESVIQGIK.[D]	S102	['cytosol']	Monomer	['Mg2+']	N	35607	43.29	2.5596	1	1	5.973	['Ribonuclease H-like motif', 'Ribonuclease H-like motif']	['160-398', '4-199']	2	1	ackA4-199	99	0.772894	0.772894	0.864214	0.249669
P0A6A3	ackA	[L].HNPAHLIGIEEALK.[S]	H123	['cytosol']	Monomer	['Mg2+']	N	35607	43.29	2.5596	1	1	5.973	['Ribonuclease H-like motif', 'Ribonuclease H-like motif']	['160-398', '4-199']	2	1	ackA4-199	120	0.974534	0.974534	0.866472	0.272179
P0A6A3	ackA	[S].VVIDESVIQGIKDAASFAPLHNPAHLIGIEEALK.[S]	V103	['cytosol']	Monomer	['Mg2+']	N	35607	43.29	2.5596	1	1	5.973	['Ribonuclease H-like motif', 'Ribonuclease H-like motif']	['160-398', '4-199']	2	1	ackA4-199	100	1.25617	1.25617	1.1002	0.278453
P0A6A3	ackA	[S].VVIDESVIQGIK.[D]	V103	['cytosol']	Monomer	['Mg2+']	N	35607	43.29	2.5596	1	1	5.973	['Ribonuclease H-like motif', 'Ribonuclease H-like motif']	['160-398', '4-199']	2	1	ackA4-199	100	1.26947	1.26947	2.15419	0.164289
P0A6A3	ackA	[K].DKNVAVFDTA.[F]	A152	['cytosol']	Monomer	['Mg2+']	N	35607	43.29	2.5596	1	1	5.973	['Ribonuclease H-like motif', 'Ribonuclease H-like motif']	['160-398', '4-199']	2	1	ackA4-199	149	1.27849	1.27849	0.92045	0.320651
P0A6A3	ackA	[Q].GIKDAASFAPLHNPAHLIGIEEALK.[S]	G112	['cytosol']	Monomer	['Mg2+']	N	35607	43.29	2.5596	1	1	5.973	['Ribonuclease H-like motif', 'Ribonuclease H-like motif']	['160-398', '4-199']	2	1	ackA4-199	109	1.36197	1.36197	1.49174	0.164699
P0A6A3	ackA	[A].ASFAPLHNPAHLIGIEEALK.[S]	A117	['cytosol']	Monomer	['Mg2+']	N	35607	43.29	2.5596	1	1	5.973	['Ribonuclease H-like motif', 'Ribonuclease H-like motif']	['160-398', '4-199']	2	1	ackA4-199	114	1.39972	1.39972	1.23653	0.240391
P0A6A3	ackA	[K].FAIIDAVNGEEYLSGL.[A]	L33	['cytosol']	Monomer	['Mg2+']	N	35607	43.29	2.5596	1	1	5.973	['Ribonuclease H-like motif', 'Ribonuclease H-like motif']	['160-398', '4-199']	2	1	ackA4-199	30	1.95176	1.95176	1.65372	0.195387
P0A6A3	ackA	[K].MDGNKQEAALGAGAAH.[S]	H63	['cytosol']	Monomer	['Mg2+']	N	35607	43.29	2.5596	1	1	5.973	['Ribonuclease H-like motif', 'Ribonuclease H-like motif']	['160-398', '4-199']	2	1	ackA4-199	60	1.96786	1.96786	1.28332	0.252592
P0A6A3	ackA	[K].MDGNKQEAALGAGAAHSEAL.[N]	L67	['cytosol']	Monomer	['Mg2+']	N	35607	43.29	2.5596	1	1	5.973	['Ribonuclease H-like motif', 'Ribonuclease H-like motif']	['160-398', '4-199']	2	1	ackA4-199	64	10.4395	10.4395	2.04009	0.135876
P0A6A3	ackA	[R].RYGAHGTSHFYVTQEAAK.[M]	[178-195]	['cytosol']	Monomer	['Mg2+']	N	35607	43.29	2.5596	1	1	5.973	['Ribonuclease H-like motif', 'Ribonuclease H-like motif']	['160-398', '4-199']	2	1	ackALNK		-2.71733	-2.71733	4.03225	0.142127
P0A6A3	ackA	[R].YGAHGTSHFYVTQEAAK.[M]	[179-195]	['cytosol']	Monomer	['Mg2+']	N	35607	43.29	2.5596	1	1	5.973	['Ribonuclease H-like motif', 'Ribonuclease H-like motif']	['160-398', '4-199']	2	1	ackALNK		-2.56971	-2.56971	8.45217	0
P0A6A3	ackA	[R].YGAHGTSHFYVT.[Q]	T190	['cytosol']	Monomer	['Mg2+']	N	35607	43.29	2.5596	1	1	5.973	['Ribonuclease H-like motif', 'Ribonuclease H-like motif']	['160-398', '4-199']	2	1	ackALNK		-0.312326	-0.312326	0.474189	0.272244
P0A6A3	ackA	[H].FYVTQEAAK.[M]	F187	['cytosol']	Monomer	['Mg2+']	N	35607	43.29	2.5596	1	1	5.973	['Ribonuclease H-like motif', 'Ribonuclease H-like motif']	['160-398', '4-199']	2	1	ackALNK		0.12818	0.12818	0.29558	0.144089
P0A6A3	ackA	[L].NKPVEELNIITCHLGNGGSVSAIR.[N]	N198	['cytosol']	Monomer	['Mg2+']	N	35607	43.29	2.5596	1	1	5.973	['Ribonuclease H-like motif', 'Ribonuclease H-like motif']	['160-398', '4-199']	2	1	ackALNK		0.340816	0.340816	0.326654	0.28406
P0A6A3	ackA	[Y].ALPYNLYKEHGIR.[R]	A165	['cytosol']	Monomer	['Mg2+']	N	35607	43.29	2.5596	1	1	5.973	['Ribonuclease H-like motif', 'Ribonuclease H-like motif']	['160-398', '4-199']	2	1	ackALNK		0.611223	0.611223	0.979094	0.0955272
P0A6A3	ackA	[K].DKNVAVFDTAFHQTMPEESYLY.[A]	Y164	['cytosol']	Monomer	['Mg2+']	N	35607	43.29	2.5596	1	1	5.973	['Ribonuclease H-like motif', 'Ribonuclease H-like motif']	['160-398', '4-199']	2	1	ackALNK		9.31706	9.31706	1.72472	0.196645
P0A6A3	ackA	[R].YGAHGTSHFY.[V]	Y188	['cytosol']	Monomer	['Mg2+']	N	35607	43.29	2.5596	1	1	5.973	['Ribonuclease H-like motif', 'Ribonuclease H-like motif']	['160-398', '4-199']	2	1	ackALNK		10.0772	10.0772	1.74988	0.190999
P25516	acnA	[R].SEDQVELVEK.[Y]	[333-342]	['cytosol']	['AcnA.2']	['a [4Fe-4S] iron-sulfur cluster']	N	238	97.677	0.0386028	2	1	5.602	['Aconitase iron-sulfur domain', 'The "swivelling" beta/beta/alpha domain']	['10-625', '630-890']	2	2	acnA10-625		-10.681	-10.681	1.82277	0
P25516	acnA	[K].VLLENLLR.[W]	[44-51]	['cytosol']	['AcnA.2']	['a [4Fe-4S] iron-sulfur cluster']	N	238	97.677	0.0386028	2	1	5.602	['Aconitase iron-sulfur domain', 'The "swivelling" beta/beta/alpha domain']	['10-625', '630-890']	2	2	acnA10-625		-1.41686	-1.41686	3.12407	0.239064
P25516	acnA	[R].VALPDVPK.[A]	[384-391]	['cytosol']	['AcnA.2']	['a [4Fe-4S] iron-sulfur cluster']	N	238	97.677	0.0386028	2	1	5.602	['Aconitase iron-sulfur domain', 'The "swivelling" beta/beta/alpha domain']	['10-625', '630-890']	2	2	acnA10-625		0.0136295	0.0136295	0.0289244	0.144999
P25516	acnA	[K].IDIGDLQNLQPGATVPVTLTR.[A]	[833-853]	['cytosol']	['AcnA.2']	['a [4Fe-4S] iron-sulfur cluster']	N	238	97.677	0.0386028	2	1	5.602	['Aconitase iron-sulfur domain', 'The "swivelling" beta/beta/alpha domain']	['10-625', '630-890']	2	2	acnA630-890		-0.519872	-0.519872	1.11622	0.0782173
P25516	acnA	[L].AMLGDSVTTDHISPAGSIKPDSPAGR.[Y]	A666	['cytosol']	['AcnA.2']	['a [4Fe-4S] iron-sulfur cluster']	N	238	97.677	0.0386028	2	1	5.602	['Aconitase iron-sulfur domain', 'The "swivelling" beta/beta/alpha domain']	['10-625', '630-890']	2	2	acnA630-890	37	1.83081	1.83081	1.04725	0.355124
P36683	acnB	[K].ALSHTLLMFDNFYDVEEK.[A]	[118-135]	['cytosol']	['AcnB.2']	['a [4Fe-4S] iron-sulfur cluster']	N	7764	93.498	1.20542	2	1	5.138	['Aconitase iron-sulfur domain', 'The "swivelling" beta/beta/alpha domain', 'alpha-alpha superhelix']	['380-859', '163-371', '1-160']	3	3	acnB1-160		-0.833532	-0.833532	0.289184	0.869332
P36683	acnB	[R].VPPGVDEAAYVK.[A]	[53-64]	['cytosol']	['AcnB.2']	['a [4Fe-4S] iron-sulfur cluster']	N	7764	93.498	1.20542	2	1	5.138	['Aconitase iron-sulfur domain', 'The "swivelling" beta/beta/alpha domain', 'alpha-alpha superhelix']	['380-859', '163-371', '1-160']	3	3	acnB1-160		-0.262679	-0.262679	0.544897	0.195308
P36683	acnB	[K].NPPAGEEEFLLDLLTNR.[V]	[36-52]	['cytosol']	['AcnB.2']	['a [4Fe-4S] iron-sulfur cluster']	N	7764	93.498	1.20542	2	1	5.138	['Aconitase iron-sulfur domain', 'The "swivelling" beta/beta/alpha domain', 'alpha-alpha superhelix']	['380-859', '163-371', '1-160']	3	3	acnB1-160		-0.22448	-0.22448	0.109101	0.176311
P36683	acnB	[W].ADAEWFLNRPALAEK.[L]	A151	['cytosol']	['AcnB.2']	['a [4Fe-4S] iron-sulfur cluster']	N	7764	93.498	1.20542	2	1	5.138	['Aconitase iron-sulfur domain', 'The "swivelling" beta/beta/alpha domain', 'alpha-alpha superhelix']	['380-859', '163-371', '1-160']	3	3	acnB1-160	151	-0.170617	-0.170617	0.0986524	0.597836
P36683	acnB	[K].NPPAGEEEFLLDLLTNRVPPGVDEAAYVK.[A]	[36-64]	['cytosol']	['AcnB.2']	['a [4Fe-4S] iron-sulfur cluster']	N	7764	93.498	1.20542	2	1	5.138	['Aconitase iron-sulfur domain', 'The "swivelling" beta/beta/alpha domain', 'alpha-alpha superhelix']	['380-859', '163-371', '1-160']	3	3	acnB1-160		0.149877	0.149877	0.0407357	0.22645
P36683	acnB	[K].AGFLAAIAKGEAK.[S]	[65-77]	['cytosol']	['AcnB.2']	['a [4Fe-4S] iron-sulfur cluster']	N	7764	93.498	1.20542	2	1	5.138	['Aconitase iron-sulfur domain', 'The "swivelling" beta/beta/alpha domain', 'alpha-alpha superhelix']	['380-859', '163-371', '1-160']	3	3	acnB1-160		0.456896	0.456896	1.06877	0.092134
P36683	acnB	[K].AGFLAAIAK.[G]	[65-73]	['cytosol']	['AcnB.2']	['a [4Fe-4S] iron-sulfur cluster']	N	7764	93.498	1.20542	2	1	5.138	['Aconitase iron-sulfur domain', 'The "swivelling" beta/beta/alpha domain', 'alpha-alpha superhelix']	['380-859', '163-371', '1-160']	3	3	acnB1-160		0.479236	0.479236	0.501787	0.277428
P36683	acnB	[M].FDNFYDVEEK.[A]	F126	['cytosol']	['AcnB.2']	['a [4Fe-4S] iron-sulfur cluster']	N	7764	93.498	1.20542	2	1	5.138	['Aconitase iron-sulfur domain', 'The "swivelling" beta/beta/alpha domain', 'alpha-alpha superhelix']	['380-859', '163-371', '1-160']	3	3	acnB1-160	126	0.719628	0.719628	0.777665	0.256091
P36683	acnB	[R].AAEGIAPKPLDANQMAALVELLK.[N]	[13-35]	['cytosol']	['AcnB.2']	['a [4Fe-4S] iron-sulfur cluster']	N	7764	93.498	1.20542	2	1	5.138	['Aconitase iron-sulfur domain', 'The "swivelling" beta/beta/alpha domain', 'alpha-alpha superhelix']	['380-859', '163-371', '1-160']	3	3	acnB1-160		0.722019	0.722019	1.13185	0.0862
P36683	acnB	[L].VELLKNPPAGEEEFLLDLLTNRVPPGVDEAAYVK.[A]	V31	['cytosol']	['AcnB.2']	['a [4Fe-4S] iron-sulfur cluster']	N	7764	93.498	1.20542	2	1	5.138	['Aconitase iron-sulfur domain', 'The "swivelling" beta/beta/alpha domain', 'alpha-alpha superhelix']	['380-859', '163-371', '1-160']	3	3	acnB1-160	31	0.838404	0.838404	0.655644	0.361312
P36683	acnB	[K].SPLLTPEK.[A]	[78-85]	['cytosol']	['AcnB.2']	['a [4Fe-4S] iron-sulfur cluster']	N	7764	93.498	1.20542	2	1	5.138	['Aconitase iron-sulfur domain', 'The "swivelling" beta/beta/alpha domain', 'alpha-alpha superhelix']	['380-859', '163-371', '1-160']	3	3	acnB1-160		0.882994	0.882994	3.86215	0.031912
P36683	acnB	[K].AIELLGTMQGGYNIHPLIDALDDAK.[L]	[86-110]	['cytosol']	['AcnB.2']	['a [4Fe-4S] iron-sulfur cluster']	N	7764	93.498	1.20542	2	1	5.138	['Aconitase iron-sulfur domain', 'The "swivelling" beta/beta/alpha domain', 'alpha-alpha superhelix']	['380-859', '163-371', '1-160']	3	3	acnB1-160		0.909924	0.909924	1.24402	0.0479802
P36683	acnB	[L].GTMQGGYNIHPLIDALDDAK.[L]	G91	['cytosol']	['AcnB.2']	['a [4Fe-4S] iron-sulfur cluster']	N	7764	93.498	1.20542	2	1	5.138	['Aconitase iron-sulfur domain', 'The "swivelling" beta/beta/alpha domain', 'alpha-alpha superhelix']	['380-859', '163-371', '1-160']	3	3	acnB1-160	91	1.41133	1.41133	0.976557	0.127794
P36683	acnB	[Q].GGYNIHPLIDALDDAK.[L]	G95	['cytosol']	['AcnB.2']	['a [4Fe-4S] iron-sulfur cluster']	N	7764	93.498	1.20542	2	1	5.138	['Aconitase iron-sulfur domain', 'The "swivelling" beta/beta/alpha domain', 'alpha-alpha superhelix']	['380-859', '163-371', '1-160']	3	3	acnB1-160	95	1.91007	1.91007	2.64782	0.106734
P36683	acnB	[Y].NIHPLIDALDDAK.[L]	N98	['cytosol']	['AcnB.2']	['a [4Fe-4S] iron-sulfur cluster']	N	7764	93.498	1.20542	2	1	5.138	['Aconitase iron-sulfur domain', 'The "swivelling" beta/beta/alpha domain', 'alpha-alpha superhelix']	['380-859', '163-371', '1-160']	3	3	acnB1-160	98	2.27253	2.27253	0.653141	0.529612
P36683	acnB	[F].DNFYDVEEK.[A]	D127	['cytosol']	['AcnB.2']	['a [4Fe-4S] iron-sulfur cluster']	N	7764	93.498	1.20542	2	1	5.138	['Aconitase iron-sulfur domain', 'The "swivelling" beta/beta/alpha domain', 'alpha-alpha superhelix']	['380-859', '163-371', '1-160']	3	3	acnB1-160	127	2.37743	2.37743	2.57353	0.15171
P36683	acnB	[K].AIELLGTMQ.[G]	Q94	['cytosol']	['AcnB.2']	['a [4Fe-4S] iron-sulfur cluster']	N	7764	93.498	1.20542	2	1	5.138	['Aconitase iron-sulfur domain', 'The "swivelling" beta/beta/alpha domain', 'alpha-alpha superhelix']	['380-859', '163-371', '1-160']	3	3	acnB1-160	94	2.65192	2.65192	1.31164	0.291504
P36683	acnB	[K].AIELLGTMQGGY.[N]	Y97	['cytosol']	['AcnB.2']	['a [4Fe-4S] iron-sulfur cluster']	N	7764	93.498	1.20542	2	1	5.138	['Aconitase iron-sulfur domain', 'The "swivelling" beta/beta/alpha domain', 'alpha-alpha superhelix']	['380-859', '163-371', '1-160']	3	3	acnB1-160	97	2.90927	2.90927	1.00804	0.418138
P36683	acnB	[K].ALSHTLL.[M]	L124	['cytosol']	['AcnB.2']	['a [4Fe-4S] iron-sulfur cluster']	N	7764	93.498	1.20542	2	1	5.138	['Aconitase iron-sulfur domain', 'The "swivelling" beta/beta/alpha domain', 'alpha-alpha superhelix']	['380-859', '163-371', '1-160']	3	3	acnB1-160	124	3.73749	3.73749	1.53307	0.229524
P36683	acnB	[L].TNRVPPGVDEAAYVK.[A]	T50	['cytosol']	['AcnB.2']	['a [4Fe-4S] iron-sulfur cluster']	N	7764	93.498	1.20542	2	1	5.138	['Aconitase iron-sulfur domain', 'The "swivelling" beta/beta/alpha domain', 'alpha-alpha superhelix']	['380-859', '163-371', '1-160']	3	3	acnB1-160	50	4.16365	4.16365	0.904634	0.52154
P36683	acnB	[M].QGGYNIHPLIDALDDAK.[L]	Q94	['cytosol']	['AcnB.2']	['a [4Fe-4S] iron-sulfur cluster']	N	7764	93.498	1.20542	2	1	5.138	['Aconitase iron-sulfur domain', 'The "swivelling" beta/beta/alpha domain', 'alpha-alpha superhelix']	['380-859', '163-371', '1-160']	3	3	acnB1-160	94	6.21368	6.21368	2.94501	0.0887224
P36683	acnB	[L].MFDNFYDVEEK.[A]	M125	['cytosol']	['AcnB.2']	['a [4Fe-4S] iron-sulfur cluster']	N	7764	93.498	1.20542	2	1	5.138	['Aconitase iron-sulfur domain', 'The "swivelling" beta/beta/alpha domain', 'alpha-alpha superhelix']	['380-859', '163-371', '1-160']	3	3	acnB1-160	125	7.66977	7.66977	3.15364	0.237584
P36683	acnB	[L].KNPPAGEEEFLLDLLTNRVPPGVDEAAYVK.[A]	K35	['cytosol']	['AcnB.2']	['a [4Fe-4S] iron-sulfur cluster']	N	7764	93.498	1.20542	2	1	5.138	['Aconitase iron-sulfur domain', 'The "swivelling" beta/beta/alpha domain', 'alpha-alpha superhelix']	['380-859', '163-371', '1-160']	3	3	acnB1-160	35	9.11304	9.11304	0.765102	0.675337
P36683	acnB	[K].NPPAGEEEFLLDLL.[T]	L49	['cytosol']	['AcnB.2']	['a [4Fe-4S] iron-sulfur cluster']	N	7764	93.498	1.20542	2	1	5.138	['Aconitase iron-sulfur domain', 'The "swivelling" beta/beta/alpha domain', 'alpha-alpha superhelix']	['380-859', '163-371', '1-160']	3	3	acnB1-160	49	9.21413	9.21413	1.20772	0.368872
P36683	acnB	[R].AAEGIAPKPLDAN.[Q]	N25	['cytosol']	['AcnB.2']	['a [4Fe-4S] iron-sulfur cluster']	N	7764	93.498	1.20542	2	1	5.138	['Aconitase iron-sulfur domain', 'The "swivelling" beta/beta/alpha domain', 'alpha-alpha superhelix']	['380-859', '163-371', '1-160']	3	3	acnB1-160	25	9.9438	9.9438	1.30182	0.328026
P36683	acnB	[R].AAEGIAPKPLDANQMAAL.[V]	L30	['cytosol']	['AcnB.2']	['a [4Fe-4S] iron-sulfur cluster']	N	7764	93.498	1.20542	2	1	5.138	['Aconitase iron-sulfur domain', 'The "swivelling" beta/beta/alpha domain', 'alpha-alpha superhelix']	['380-859', '163-371', '1-160']	3	3	acnB1-160	30	12.0438	12.0438	1.30586	0.32664
P36683	acnB	[K].SATNSVLWFMGDDIPHVPNKR.[G]	[248-268]	['cytosol']	['AcnB.2']	['a [4Fe-4S] iron-sulfur cluster']	N	7764	93.498	1.20542	2	1	5.138	['Aconitase iron-sulfur domain', 'The "swivelling" beta/beta/alpha domain', 'alpha-alpha superhelix']	['380-859', '163-371', '1-160']	3	3	acnB163-371		-10.716	-10.716	1.54137	0
P36683	acnB	[R].NHETGELLATFELK.[T]	[318-331]	['cytosol']	['AcnB.2']	['a [4Fe-4S] iron-sulfur cluster']	N	7764	93.498	1.20542	2	1	5.138	['Aconitase iron-sulfur domain', 'The "swivelling" beta/beta/alpha domain', 'alpha-alpha superhelix']	['380-859', '163-371', '1-160']	3	3	acnB163-371		-2.82166	-2.82166	2.37125	1.07825
P36683	acnB	[K].VTGETNTDDLSPAPDAWSRPDIPLHAL.[A]	L199	['cytosol']	['AcnB.2']	['a [4Fe-4S] iron-sulfur cluster']	N	7764	93.498	1.20542	2	1	5.138	['Aconitase iron-sulfur domain', 'The "swivelling" beta/beta/alpha domain', 'alpha-alpha superhelix']	['380-859', '163-371', '1-160']	3	3	acnB163-371	37	-1.21181	-1.21181	1.14307	0.348603
P36683	acnB	[K].IAPIFFNT.[M]	T285	['cytosol']	['AcnB.2']	['a [4Fe-4S] iron-sulfur cluster']	N	7764	93.498	1.20542	2	1	5.138	['Aconitase iron-sulfur domain', 'The "swivelling" beta/beta/alpha domain', 'alpha-alpha superhelix']	['380-859', '163-371', '1-160']	3	3	acnB163-371	123	-1.04888	-1.04888	0.444541	1.28172
P36683	acnB	[R].NHETGELLAT.[F]	T327	['cytosol']	['AcnB.2']	['a [4Fe-4S] iron-sulfur cluster']	N	7764	93.498	1.20542	2	1	5.138	['Aconitase iron-sulfur domain', 'The "swivelling" beta/beta/alpha domain', 'alpha-alpha superhelix']	['380-859', '163-371', '1-160']	3	3	acnB163-371	165	-0.949625	-0.949625	0.457875	1.08444
P36683	acnB	[M].EDAGALPIEVDVSNLNMGDVIDVYPYKGEVR.[N]	E287	['cytosol']	['AcnB.2']	['a [4Fe-4S] iron-sulfur cluster']	N	7764	93.498	1.20542	2	1	5.138	['Aconitase iron-sulfur domain', 'The "swivelling" beta/beta/alpha domain', 'alpha-alpha superhelix']	['380-859', '163-371', '1-160']	3	3	acnB163-371	125	-0.616192	-0.616192	0.299266	0.761421
P36683	acnB	[R].NHETGELL.[A]	L325	['cytosol']	['AcnB.2']	['a [4Fe-4S] iron-sulfur cluster']	N	7764	93.498	1.20542	2	1	5.138	['Aconitase iron-sulfur domain', 'The "swivelling" beta/beta/alpha domain', 'alpha-alpha superhelix']	['380-859', '163-371', '1-160']	3	3	acnB163-371	163	-0.367716	-0.367716	0.12588	1.09539
P36683	acnB	[F].PLAYVGDVVGTGSSRK.[S]	P232	['cytosol']	['AcnB.2']	['a [4Fe-4S] iron-sulfur cluster']	N	7764	93.498	1.20542	2	1	5.138	['Aconitase iron-sulfur domain', 'The "swivelling" beta/beta/alpha domain', 'alpha-alpha superhelix']	['380-859', '163-371', '1-160']	3	3	acnB163-371	70	0.0188594	0.0188594	0.0206774	0.191866
P36683	acnB	[K].AREALGLPHSDVFR.[Q]	[357-370]	['cytosol']	['AcnB.2']	['a [4Fe-4S] iron-sulfur cluster']	N	7764	93.498	1.20542	2	1	5.138	['Aconitase iron-sulfur domain', 'The "swivelling" beta/beta/alpha domain', 'alpha-alpha superhelix']	['380-859', '163-371', '1-160']	3	3	acnB163-371		0.0560983	0.0560983	0.0302619	0.387625
P36683	acnB	[K].TDVLIDEVR.[A]	[332-340]	['cytosol']	['AcnB.2']	['a [4Fe-4S] iron-sulfur cluster']	N	7764	93.498	1.20542	2	1	5.138	['Aconitase iron-sulfur domain', 'The "swivelling" beta/beta/alpha domain', 'alpha-alpha superhelix']	['380-859', '163-371', '1-160']	3	3	acnB163-371		0.233117	0.233117	0.45814	0.0615267
P36683	acnB	[K].GFPLAYVGDVVGTGSSRK.[S]	[230-247]	['cytosol']	['AcnB.2']	['a [4Fe-4S] iron-sulfur cluster']	N	7764	93.498	1.20542	2	1	5.138	['Aconitase iron-sulfur domain', 'The "swivelling" beta/beta/alpha domain', 'alpha-alpha superhelix']	['380-859', '163-371', '1-160']	3	3	acnB163-371		0.25974	0.25974	0.654322	0.0742325
P36683	acnB	[L].PIEVDVSNLNMGDVIDVYPYKGEVR.[N]	P293	['cytosol']	['AcnB.2']	['a [4Fe-4S] iron-sulfur cluster']	N	7764	93.498	1.20542	2	1	5.138	['Aconitase iron-sulfur domain', 'The "swivelling" beta/beta/alpha domain', 'alpha-alpha superhelix']	['380-859', '163-371', '1-160']	3	3	acnB163-371	131	0.268941	0.268941	0.258807	0.0500094
P36683	acnB	[L].GLPHSDVFR.[Q]	G362	['cytosol']	['AcnB.2']	['a [4Fe-4S] iron-sulfur cluster']	N	7764	93.498	1.20542	2	1	5.138	['Aconitase iron-sulfur domain', 'The "swivelling" beta/beta/alpha domain', 'alpha-alpha superhelix']	['380-859', '163-371', '1-160']	3	3	acnB163-371	200	0.322902	0.322902	0.399765	0.26353
P36683	acnB	[R].EGIEPDQPGVVGPI.[K]	I220	['cytosol']	['AcnB.2']	['a [4Fe-4S] iron-sulfur cluster']	N	7764	93.498	1.20542	2	1	5.138	['Aconitase iron-sulfur domain', 'The "swivelling" beta/beta/alpha domain', 'alpha-alpha superhelix']	['380-859', '163-371', '1-160']	3	3	acnB163-371	58	0.490203	0.490203	3.14702	0.0317673
P36683	acnB	[R].EGIEPDQPGVVGPIKQ.[I]	Q222	['cytosol']	['AcnB.2']	['a [4Fe-4S] iron-sulfur cluster']	N	7764	93.498	1.20542	2	1	5.138	['Aconitase iron-sulfur domain', 'The "swivelling" beta/beta/alpha domain', 'alpha-alpha superhelix']	['380-859', '163-371', '1-160']	3	3	acnB163-371	60	0.527861	0.527861	1.05205	0.15066
P36683	acnB	[K].GFPLAYVGDVVGTGSSR.[K]	[230-246]	['cytosol']	['AcnB.2']	['a [4Fe-4S] iron-sulfur cluster']	N	7764	93.498	1.20542	2	1	5.138	['Aconitase iron-sulfur domain', 'The "swivelling" beta/beta/alpha domain', 'alpha-alpha superhelix']	['380-859', '163-371', '1-160']	3	3	acnB163-371		0.62152	0.62152	1.32116	0.147875
P36683	acnB	[A].REGIEPDQPGVVGPIK.[Q]	R206	['cytosol']	['AcnB.2']	['a [4Fe-4S] iron-sulfur cluster']	N	7764	93.498	1.20542	2	1	5.138	['Aconitase iron-sulfur domain', 'The "swivelling" beta/beta/alpha domain', 'alpha-alpha superhelix']	['380-859', '163-371', '1-160']	3	3	acnB163-371	44	0.737732	0.737732	3.39193	0.0127787
P36683	acnB	[A].GGRIPLIIGR.[G]	G342	['cytosol']	['AcnB.2']	['a [4Fe-4S] iron-sulfur cluster']	N	7764	93.498	1.20542	2	1	5.138	['Aconitase iron-sulfur domain', 'The "swivelling" beta/beta/alpha domain', 'alpha-alpha superhelix']	['380-859', '163-371', '1-160']	3	3	acnB163-371	180	0.758571	0.758571	1.94421	0.138178
P36683	acnB	[R].AGGRIPLIIGR.[G]	[341-351]	['cytosol']	['AcnB.2']	['a [4Fe-4S] iron-sulfur cluster']	N	7764	93.498	1.20542	2	1	5.138	['Aconitase iron-sulfur domain', 'The "swivelling" beta/beta/alpha domain', 'alpha-alpha superhelix']	['380-859', '163-371', '1-160']	3	3	acnB163-371		0.849806	0.849806	3.28991	0.129708
P36683	acnB	[R].IPLIIGR.[G]	[345-351]	['cytosol']	['AcnB.2']	['a [4Fe-4S] iron-sulfur cluster']	N	7764	93.498	1.20542	2	1	5.138	['Aconitase iron-sulfur domain', 'The "swivelling" beta/beta/alpha domain', 'alpha-alpha superhelix']	['380-859', '163-371', '1-160']	3	3	acnB163-371		0.86044	0.86044	1.80669	0.130918
P36683	acnB	[R].EGIEPDQPGVVGPIK.[Q]	[207-221]	['cytosol']	['AcnB.2']	['a [4Fe-4S] iron-sulfur cluster']	N	7764	93.498	1.20542	2	1	5.138	['Aconitase iron-sulfur domain', 'The "swivelling" beta/beta/alpha domain', 'alpha-alpha superhelix']	['380-859', '163-371', '1-160']	3	3	acnB163-371		0.887328	0.887328	3.48197	0.087566
P36683	acnB	[R].NHETGELLATF.[E]	F328	['cytosol']	['AcnB.2']	['a [4Fe-4S] iron-sulfur cluster']	N	7764	93.498	1.20542	2	1	5.138	['Aconitase iron-sulfur domain', 'The "swivelling" beta/beta/alpha domain', 'alpha-alpha superhelix']	['380-859', '163-371', '1-160']	3	3	acnB163-371	166	1.5475	1.5475	3.0266	0.0718525
P36683	acnB	[L].AYVGDVVGTGSSR.[K]	A234	['cytosol']	['AcnB.2']	['a [4Fe-4S] iron-sulfur cluster']	N	7764	93.498	1.20542	2	1	5.138	['Aconitase iron-sulfur domain', 'The "swivelling" beta/beta/alpha domain', 'alpha-alpha superhelix']	['380-859', '163-371', '1-160']	3	3	acnB163-371	72	1.55682	1.55682	5.56291	0.0364989
P36683	acnB	[W].FMGDDIPHVPNKR.[G]	F256	['cytosol']	['AcnB.2']	['a [4Fe-4S] iron-sulfur cluster']	N	7764	93.498	1.20542	2	1	5.138	['Aconitase iron-sulfur domain', 'The "swivelling" beta/beta/alpha domain', 'alpha-alpha superhelix']	['380-859', '163-371', '1-160']	3	3	acnB163-371	94	2.12537	2.12537	2.19247	0.105364
P36683	acnB	[R].EALGLPHSDVF.[R]	F369	['cytosol']	['AcnB.2']	['a [4Fe-4S] iron-sulfur cluster']	N	7764	93.498	1.20542	2	1	5.138	['Aconitase iron-sulfur domain', 'The "swivelling" beta/beta/alpha domain', 'alpha-alpha superhelix']	['380-859', '163-371', '1-160']	3	3	acnB163-371	207	2.2368	2.2368	0.834881	0.493582
P36683	acnB	[F].ELKTDVLIDEVR.[A]	E329	['cytosol']	['AcnB.2']	['a [4Fe-4S] iron-sulfur cluster']	N	7764	93.498	1.20542	2	1	5.138	['Aconitase iron-sulfur domain', 'The "swivelling" beta/beta/alpha domain', 'alpha-alpha superhelix']	['380-859', '163-371', '1-160']	3	3	acnB163-371	167	2.34109	2.34109	2.5565	0.19801
P36683	acnB	[K].AREALGLPHSDVF.[R]	F369	['cytosol']	['AcnB.2']	['a [4Fe-4S] iron-sulfur cluster']	N	7764	93.498	1.20542	2	1	5.138	['Aconitase iron-sulfur domain', 'The "swivelling" beta/beta/alpha domain', 'alpha-alpha superhelix']	['380-859', '163-371', '1-160']	3	3	acnB163-371	207	2.40554	2.40554	0.989848	0.399648
P36683	acnB	[L].AYVGDVVGTGSSRK.[S]	A234	['cytosol']	['AcnB.2']	['a [4Fe-4S] iron-sulfur cluster']	N	7764	93.498	1.20542	2	1	5.138	['Aconitase iron-sulfur domain', 'The "swivelling" beta/beta/alpha domain', 'alpha-alpha superhelix']	['380-859', '163-371', '1-160']	3	3	acnB163-371	72	6.29739	6.29739	4.18154	0.0376027
P36683	acnB	[F].KVTGETNTDDLSPAPDAWSRPDIPLHALAMLK.[N]	K172	['cytosol']	['AcnB.2']	['a [4Fe-4S] iron-sulfur cluster']	N	7764	93.498	1.20542	2	1	5.138	['Aconitase iron-sulfur domain', 'The "swivelling" beta/beta/alpha domain', 'alpha-alpha superhelix']	['380-859', '163-371', '1-160']	3	3	acnB163-371	10	9.36822	9.36822	1.17574	0.384245
P36683	acnB	[F].NTMEDAGALPIEVDVSNLNMGDVIDVYPYKGEVR.[N]	N284	['cytosol']	['AcnB.2']	['a [4Fe-4S] iron-sulfur cluster']	N	7764	93.498	1.20542	2	1	5.138	['Aconitase iron-sulfur domain', 'The "swivelling" beta/beta/alpha domain', 'alpha-alpha superhelix']	['380-859', '163-371', '1-160']	3	3	acnB163-371	122	9.82459	9.82459	2.65459	0.282807
P36683	acnB	[K].SATNSVLWF.[M]	F256	['cytosol']	['AcnB.2']	['a [4Fe-4S] iron-sulfur cluster']	N	7764	93.498	1.20542	2	1	5.138	['Aconitase iron-sulfur domain', 'The "swivelling" beta/beta/alpha domain', 'alpha-alpha superhelix']	['380-859', '163-371', '1-160']	3	3	acnB163-371	94	9.8483	9.8483	1.02179	0.469864
P36683	acnB	[F].MGDDIPHVPNKR.[G]	M257	['cytosol']	['AcnB.2']	['a [4Fe-4S] iron-sulfur cluster']	N	7764	93.498	1.20542	2	1	5.138	['Aconitase iron-sulfur domain', 'The "swivelling" beta/beta/alpha domain', 'alpha-alpha superhelix']	['380-859', '163-371', '1-160']	3	3	acnB163-371	95	10.463	10.463	1.19489	0.375293
P36683	acnB	[S].NLNMGDVIDVYPYKGEVR.[N]	N300	['cytosol']	['AcnB.2']	['a [4Fe-4S] iron-sulfur cluster']	N	7764	93.498	1.20542	2	1	5.138	['Aconitase iron-sulfur domain', 'The "swivelling" beta/beta/alpha domain', 'alpha-alpha superhelix']	['380-859', '163-371', '1-160']	3	3	acnB163-371	138	10.6739	10.6739	3.71229	0.124431
P36683	acnB	[R].DLVHAIPLYAIK.[Q]	[548-559]	['cytosol']	['AcnB.2']	['a [4Fe-4S] iron-sulfur cluster']	N	7764	93.498	1.20542	2	1	5.138	['Aconitase iron-sulfur domain', 'The "swivelling" beta/beta/alpha domain', 'alpha-alpha superhelix']	['380-859', '163-371', '1-160']	3	3	acnB380-859		-1.61609	-1.61609	2.18625	0.732122
P36683	acnB	[K].GIRPGAYCEPK.[M]	[397-407]	['cytosol']	['AcnB.2']	['a [4Fe-4S] iron-sulfur cluster']	N	7764	93.498	1.20542	2	1	5.138	['Aconitase iron-sulfur domain', 'The "swivelling" beta/beta/alpha domain', 'alpha-alpha superhelix']	['380-859', '163-371', '1-160']	3	3	acnB380-859		-1.17955	-1.17955	0.507548	1.33238
P36683	acnB	[R].GGVSLRPGDGVIHSWLNR.[M]	[468-485]	['cytosol']	['AcnB.2']	['a [4Fe-4S] iron-sulfur cluster']	N	7764	93.498	1.20542	2	1	5.138	['Aconitase iron-sulfur domain', 'The "swivelling" beta/beta/alpha domain', 'alpha-alpha superhelix']	['380-859', '163-371', '1-160']	3	3	acnB380-859		-1.07214	-1.07214	1.87573	0.126368
P36683	acnB	[R].IEIPGCSL.[C]	L771	['cytosol']	['AcnB.2']	['a [4Fe-4S] iron-sulfur cluster']	N	7764	93.498	1.20542	2	1	5.138	['Aconitase iron-sulfur domain', 'The "swivelling" beta/beta/alpha domain', 'alpha-alpha superhelix']	['380-859', '163-371', '1-160']	3	3	acnB380-859	392	-0.931697	-0.931697	0.68594	0.0807464
P36683	acnB	[K].QGLLTVEK.[K]	[560-567]	['cytosol']	['AcnB.2']	['a [4Fe-4S] iron-sulfur cluster']	N	7764	93.498	1.20542	2	1	5.138	['Aconitase iron-sulfur domain', 'The "swivelling" beta/beta/alpha domain', 'alpha-alpha superhelix']	['380-859', '163-371', '1-160']	3	3	acnB380-859		-0.840582	-0.840582	1.66574	0.271926
P36683	acnB	[R].IEIPGCSLC.[M]	C772	['cytosol']	['AcnB.2']	['a [4Fe-4S] iron-sulfur cluster']	N	7764	93.498	1.20542	2	1	5.138	['Aconitase iron-sulfur domain', 'The "swivelling" beta/beta/alpha domain', 'alpha-alpha superhelix']	['380-859', '163-371', '1-160']	3	3	acnB380-859	393	-0.588364	-0.588364	0.379544	0.412763
P36683	acnB	[R].ILEIEGLPDLKVEQAFELTDASAER.[S]	[578-602]	['cytosol']	['AcnB.2']	['a [4Fe-4S] iron-sulfur cluster']	N	7764	93.498	1.20542	2	1	5.138	['Aconitase iron-sulfur domain', 'The "swivelling" beta/beta/alpha domain', 'alpha-alpha superhelix']	['380-859', '163-371', '1-160']	3	3	acnB380-859		-0.455116	-0.455116	0.439875	0.0395364
P36683	acnB	[K].EPILCAPNDPDDARPL.[S]	L694	['cytosol']	['AcnB.2']	['a [4Fe-4S] iron-sulfur cluster']	N	7764	93.498	1.20542	2	1	5.138	['Aconitase iron-sulfur domain', 'The "swivelling" beta/beta/alpha domain', 'alpha-alpha superhelix']	['380-859', '163-371', '1-160']	3	3	acnB380-859	315	-0.296289	-0.296289	0.356872	0.096373
P36683	acnB	[K].LNKEPIIEYLNSNIVLLK.[W]	[611-628]	['cytosol']	['AcnB.2']	['a [4Fe-4S] iron-sulfur cluster']	N	7764	93.498	1.20542	2	1	5.138	['Aconitase iron-sulfur domain', 'The "swivelling" beta/beta/alpha domain', 'alpha-alpha superhelix']	['380-859', '163-371', '1-160']	3	3	acnB380-859		0.0622981	0.0622981	0.0162989	0.241524
P36683	acnB	[K].MQPGITLR.[D]	[540-547]	['cytosol']	['AcnB.2']	['a [4Fe-4S] iron-sulfur cluster']	N	7764	93.498	1.20542	2	1	5.138	['Aconitase iron-sulfur domain', 'The "swivelling" beta/beta/alpha domain', 'alpha-alpha superhelix']	['380-859', '163-371', '1-160']	3	3	acnB380-859		0.171406	0.171406	0.310081	0.0158625
P36683	acnB	[K].VEQAFELTDASAER.[S]	[589-602]	['cytosol']	['AcnB.2']	['a [4Fe-4S] iron-sulfur cluster']	N	7764	93.498	1.20542	2	1	5.138	['Aconitase iron-sulfur domain', 'The "swivelling" beta/beta/alpha domain', 'alpha-alpha superhelix']	['380-859', '163-371', '1-160']	3	3	acnB380-859		0.194345	0.194345	0.295275	0.123958
P36683	acnB	[R].VADGATVVSTSTR.[N]	[779-791]	['cytosol']	['AcnB.2']	['a [4Fe-4S] iron-sulfur cluster']	N	7764	93.498	1.20542	2	1	5.138	['Aconitase iron-sulfur domain', 'The "swivelling" beta/beta/alpha domain', 'alpha-alpha superhelix']	['380-859', '163-371', '1-160']	3	3	acnB380-859		0.26569	0.26569	0.100213	0.710547
P36683	acnB	[R].ILEIEGLPDLK.[V]	[578-588]	['cytosol']	['AcnB.2']	['a [4Fe-4S] iron-sulfur cluster']	N	7764	93.498	1.20542	2	1	5.138	['Aconitase iron-sulfur domain', 'The "swivelling" beta/beta/alpha domain', 'alpha-alpha superhelix']	['380-859', '163-371', '1-160']	3	3	acnB380-859		0.457607	0.457607	0.622627	0.186086
P36683	acnB	[K].LLDAHKGQLPTR.[L]	[723-734]	['cytosol']	['AcnB.2']	['a [4Fe-4S] iron-sulfur cluster']	N	7764	93.498	1.20542	2	1	5.138	['Aconitase iron-sulfur domain', 'The "swivelling" beta/beta/alpha domain', 'alpha-alpha superhelix']	['380-859', '163-371', '1-160']	3	3	acnB380-859		0.534148	0.534148	0.142469	0.946925
P36683	acnB	[K].WMIAEGYGDRR.[T]	[629-639]	['cytosol']	['AcnB.2']	['a [4Fe-4S] iron-sulfur cluster']	N	7764	93.498	1.20542	2	1	5.138	['Aconitase iron-sulfur domain', 'The "swivelling" beta/beta/alpha domain', 'alpha-alpha superhelix']	['380-859', '163-371', '1-160']	3	3	acnB380-859		0.624763	0.624763	0.611673	0.0968345
P36683	acnB	[R].MLLPDTVGTGGDSHTR.[F]	[486-501]	['cytosol']	['AcnB.2']	['a [4Fe-4S] iron-sulfur cluster']	N	7764	93.498	1.20542	2	1	5.138	['Aconitase iron-sulfur domain', 'The "swivelling" beta/beta/alpha domain', 'alpha-alpha superhelix']	['380-859', '163-371', '1-160']	3	3	acnB380-859		0.883924	0.883924	3.08377	0.0625769
P36683	acnB	[E].QAFELTDASAER.[S]	Q591	['cytosol']	['AcnB.2']	['a [4Fe-4S] iron-sulfur cluster']	N	7764	93.498	1.20542	2	1	5.138	['Aconitase iron-sulfur domain', 'The "swivelling" beta/beta/alpha domain', 'alpha-alpha superhelix']	['380-859', '163-371', '1-160']	3	3	acnB380-859	212	0.933925	0.933925	2.69745	0.0117334
P36683	acnB	[E].IEGLPDLK.[V]	I581	['cytosol']	['AcnB.2']	['a [4Fe-4S] iron-sulfur cluster']	N	7764	93.498	1.20542	2	1	5.138	['Aconitase iron-sulfur domain', 'The "swivelling" beta/beta/alpha domain', 'alpha-alpha superhelix']	['380-859', '163-371', '1-160']	3	3	acnB380-859	202	1.02351	1.02351	0.694543	0.380617
P36683	acnB	[R].GGVSLRPGDGVIHSW.[L]	W482	['cytosol']	['AcnB.2']	['a [4Fe-4S] iron-sulfur cluster']	N	7764	93.498	1.20542	2	1	5.138	['Aconitase iron-sulfur domain', 'The "swivelling" beta/beta/alpha domain', 'alpha-alpha superhelix']	['380-859', '163-371', '1-160']	3	3	acnB380-859	103	1.03616	1.03616	3.0753	0.0929063
P36683	acnB	[K].DVAESDRGFSLAQ.[K]	Q386	['cytosol']	['AcnB.2']	['a [4Fe-4S] iron-sulfur cluster']	N	7764	93.498	1.20542	2	1	5.138	['Aconitase iron-sulfur domain', 'The "swivelling" beta/beta/alpha domain', 'alpha-alpha superhelix']	['380-859', '163-371', '1-160']	3	3	acnB380-859	7	1.10205	1.10205	1.45468	0.180865
P36683	acnB	[R].DELKDLACLGF.[S]	F433	['cytosol']	['AcnB.2']	['a [4Fe-4S] iron-sulfur cluster']	N	7764	93.498	1.20542	2	1	5.138	['Aconitase iron-sulfur domain', 'The "swivelling" beta/beta/alpha domain', 'alpha-alpha superhelix']	['380-859', '163-371', '1-160']	3	3	acnB380-859	54	1.1417	1.1417	1.37742	0.193295
P36683	acnB	[A].AYPKPVDVNTHHTLPDFIMNR.[G]	A447	['cytosol']	['AcnB.2']	['a [4Fe-4S] iron-sulfur cluster']	N	7764	93.498	1.20542	2	1	5.138	['Aconitase iron-sulfur domain', 'The "swivelling" beta/beta/alpha domain', 'alpha-alpha superhelix']	['380-859', '163-371', '1-160']	3	3	acnB380-859	68	1.23693	1.23693	1.25423	0.231261
P36683	acnB	[L].EIEGLPDLK.[V]	E580	['cytosol']	['AcnB.2']	['a [4Fe-4S] iron-sulfur cluster']	N	7764	93.498	1.20542	2	1	5.138	['Aconitase iron-sulfur domain', 'The "swivelling" beta/beta/alpha domain', 'alpha-alpha superhelix']	['380-859', '163-371', '1-160']	3	3	acnB380-859	201	1.27827	1.27827	0.787924	0.400742
P36683	acnB	[K].DVAESDRGFSL.[A]	L384	['cytosol']	['AcnB.2']	['a [4Fe-4S] iron-sulfur cluster']	N	7764	93.498	1.20542	2	1	5.138	['Aconitase iron-sulfur domain', 'The "swivelling" beta/beta/alpha domain', 'alpha-alpha superhelix']	['380-859', '163-371', '1-160']	3	3	acnB380-859	5	1.33438	1.33438	2.09019	0.0456924
P36683	acnB	[T].SVGSQDTTGPMTRDELK.[D]	S410	['cytosol']	['AcnB.2']	['a [4Fe-4S] iron-sulfur cluster']	N	7764	93.498	1.20542	2	1	5.138	['Aconitase iron-sulfur domain', 'The "swivelling" beta/beta/alpha domain', 'alpha-alpha superhelix']	['380-859', '163-371', '1-160']	3	3	acnB380-859	31	1.38315	1.38315	1.3173	0.231841
P36683	acnB	[R].MLLPDTVGTGGDSHTRFPIGISFPAGSGLVAF.[A]	F517	['cytosol']	['AcnB.2']	['a [4Fe-4S] iron-sulfur cluster']	N	7764	93.498	1.20542	2	1	5.138	['Aconitase iron-sulfur domain', 'The "swivelling" beta/beta/alpha domain', 'alpha-alpha superhelix']	['380-859', '163-371', '1-160']	3	3	acnB380-859	138	1.47451	1.47451	0.939041	0.365023
P36683	acnB	[R].DELKDLACL.[G]	L431	['cytosol']	['AcnB.2']	['a [4Fe-4S] iron-sulfur cluster']	N	7764	93.498	1.20542	2	1	5.138	['Aconitase iron-sulfur domain', 'The "swivelling" beta/beta/alpha domain', 'alpha-alpha superhelix']	['380-859', '163-371', '1-160']	3	3	acnB380-859	52	1.60232	1.60232	1.71575	0.172507
P36683	acnB	[K].WLANPELLEADADAEYA.[A]	A667	['cytosol']	['AcnB.2']	['a [4Fe-4S] iron-sulfur cluster']	N	7764	93.498	1.20542	2	1	5.138	['Aconitase iron-sulfur domain', 'The "swivelling" beta/beta/alpha domain', 'alpha-alpha superhelix']	['380-859', '163-371', '1-160']	3	3	acnB380-859	288	1.60393	1.60393	1.43713	0.193912
P36683	acnB	[R].FPIGISFPAGSGLVAF.[A]	F517	['cytosol']	['AcnB.2']	['a [4Fe-4S] iron-sulfur cluster']	N	7764	93.498	1.20542	2	1	5.138	['Aconitase iron-sulfur domain', 'The "swivelling" beta/beta/alpha domain', 'alpha-alpha superhelix']	['380-859', '163-371', '1-160']	3	3	acnB380-859	138	1.61658	1.61658	1.77312	0.184553
P36683	acnB	[K].MTSVGSQDTTGPMTR.[D]	[408-422]	['cytosol']	['AcnB.2']	['a [4Fe-4S] iron-sulfur cluster']	N	7764	93.498	1.20542	2	1	5.138	['Aconitase iron-sulfur domain', 'The "swivelling" beta/beta/alpha domain', 'alpha-alpha superhelix']	['380-859', '163-371', '1-160']	3	3	acnB380-859		1.69065	1.69065	1.26173	0.0781541
P36683	acnB	[L].EIEGLPDLKVEQAFELTDASAER.[S]	E580	['cytosol']	['AcnB.2']	['a [4Fe-4S] iron-sulfur cluster']	N	7764	93.498	1.20542	2	1	5.138	['Aconitase iron-sulfur domain', 'The "swivelling" beta/beta/alpha domain', 'alpha-alpha superhelix']	['380-859', '163-371', '1-160']	3	3	acnB380-859	201	1.80159	1.80159	1.40657	0.20109
P36683	acnB	[R].GGVSLRPGDGVIH.[S]	H480	['cytosol']	['AcnB.2']	['a [4Fe-4S] iron-sulfur cluster']	N	7764	93.498	1.20542	2	1	5.138	['Aconitase iron-sulfur domain', 'The "swivelling" beta/beta/alpha domain', 'alpha-alpha superhelix']	['380-859', '163-371', '1-160']	3	3	acnB380-859	101	1.95305	1.95305	1.94106	0.268254
P36683	acnB	[R].ILEIEGLPDLKVE.[Q]	E590	['cytosol']	['AcnB.2']	['a [4Fe-4S] iron-sulfur cluster']	N	7764	93.498	1.20542	2	1	5.138	['Aconitase iron-sulfur domain', 'The "swivelling" beta/beta/alpha domain', 'alpha-alpha superhelix']	['380-859', '163-371', '1-160']	3	3	acnB380-859	211	2.01851	2.01851	1.26187	0.261212
P36683	acnB	[T].SVGSQDTTGPMTR.[D]	S410	['cytosol']	['AcnB.2']	['a [4Fe-4S] iron-sulfur cluster']	N	7764	93.498	1.20542	2	1	5.138	['Aconitase iron-sulfur domain', 'The "swivelling" beta/beta/alpha domain', 'alpha-alpha superhelix']	['380-859', '163-371', '1-160']	3	3	acnB380-859	31	2.19797	2.19797	2.09317	0.252135
P36683	acnB	[K].DVAESDRGF.[S]	F382	['cytosol']	['AcnB.2']	['a [4Fe-4S] iron-sulfur cluster']	N	7764	93.498	1.20542	2	1	5.138	['Aconitase iron-sulfur domain', 'The "swivelling" beta/beta/alpha domain', 'alpha-alpha superhelix']	['380-859', '163-371', '1-160']	3	3	acnB380-859	3	2.42405	2.42405	0.794325	0.533699
P36683	acnB	[K].LNKEPIIEYLNSNIVLL.[K]	L627	['cytosol']	['AcnB.2']	['a [4Fe-4S] iron-sulfur cluster']	N	7764	93.498	1.20542	2	1	5.138	['Aconitase iron-sulfur domain', 'The "swivelling" beta/beta/alpha domain', 'alpha-alpha superhelix']	['380-859', '163-371', '1-160']	3	3	acnB380-859	248	2.57368	2.57368	1.45415	0.347292
P36683	acnB	[K].LNKEPIIEY.[L]	Y619	['cytosol']	['AcnB.2']	['a [4Fe-4S] iron-sulfur cluster']	N	7764	93.498	1.20542	2	1	5.138	['Aconitase iron-sulfur domain', 'The "swivelling" beta/beta/alpha domain', 'alpha-alpha superhelix']	['380-859', '163-371', '1-160']	3	3	acnB380-859	240	2.77824	2.77824	0.708873	0.635033
P36683	acnB	[R].DLVHAIPLY.[A]	Y556	['cytosol']	['AcnB.2']	['a [4Fe-4S] iron-sulfur cluster']	N	7764	93.498	1.20542	2	1	5.138	['Aconitase iron-sulfur domain', 'The "swivelling" beta/beta/alpha domain', 'alpha-alpha superhelix']	['380-859', '163-371', '1-160']	3	3	acnB380-859	177	4.09672	4.09672	0.843216	0.567358
P36683	acnB	[A].FELTDASAER.[S]	F593	['cytosol']	['AcnB.2']	['a [4Fe-4S] iron-sulfur cluster']	N	7764	93.498	1.20542	2	1	5.138	['Aconitase iron-sulfur domain', 'The "swivelling" beta/beta/alpha domain', 'alpha-alpha superhelix']	['380-859', '163-371', '1-160']	3	3	acnB380-859	214	5.35881	5.35881	0.441759	0.617436
P36683	acnB	[R].MLLPDTVGTGGDSHTRFPIGISFPAGSGL.[V]	L514	['cytosol']	['AcnB.2']	['a [4Fe-4S] iron-sulfur cluster']	N	7764	93.498	1.20542	2	1	5.138	['Aconitase iron-sulfur domain', 'The "swivelling" beta/beta/alpha domain', 'alpha-alpha superhelix']	['380-859', '163-371', '1-160']	3	3	acnB380-859	135	5.50532	5.50532	1.21568	0.395993
P36683	acnB	[T].GVMPLDMPESVLVR.[F]	G522	['cytosol']	['AcnB.2']	['a [4Fe-4S] iron-sulfur cluster']	N	7764	93.498	1.20542	2	1	5.138	['Aconitase iron-sulfur domain', 'The "swivelling" beta/beta/alpha domain', 'alpha-alpha superhelix']	['380-859', '163-371', '1-160']	3	3	acnB380-859	143	10.1109	10.1109	1.592	0.230453
P36683	acnB	[L].KWMIAEGYGDRR.[T]	K628	['cytosol']	['AcnB.2']	['a [4Fe-4S] iron-sulfur cluster']	N	7764	93.498	1.20542	2	1	5.138	['Aconitase iron-sulfur domain', 'The "swivelling" beta/beta/alpha domain', 'alpha-alpha superhelix']	['380-859', '163-371', '1-160']	3	3	acnB380-859	249	10.6593	10.6593	1.14033	0.402446
P36683	acnB	[Y].LNSNIVLLK.[W]	L620	['cytosol']	['AcnB.2']	['a [4Fe-4S] iron-sulfur cluster']	N	7764	93.498	1.20542	2	1	5.138	['Aconitase iron-sulfur domain', 'The "swivelling" beta/beta/alpha domain', 'alpha-alpha superhelix']	['380-859', '163-371', '1-160']	3	3	acnB380-859	241	11.6226	11.6226	1.17051	0.387284
P36683	acnB	[K].QVMQSWADAEWFLNRPALAEK.[L]	[145-165]	['cytosol']	['AcnB.2']	['a [4Fe-4S] iron-sulfur cluster']	N	7764	93.498	1.20542	2	1	5.138	['Aconitase iron-sulfur domain', 'The "swivelling" beta/beta/alpha domain', 'alpha-alpha superhelix']	['380-859', '163-371', '1-160']	3	3	acnBLNK		-1.11273	-1.11273	0.554156	0.642654
P36683	acnB	[K].DVAESDRGFSLAQK.[M]	[374-387]	['cytosol']	['AcnB.2']	['a [4Fe-4S] iron-sulfur cluster']	N	7764	93.498	1.20542	2	1	5.138	['Aconitase iron-sulfur domain', 'The "swivelling" beta/beta/alpha domain', 'alpha-alpha superhelix']	['380-859', '163-371', '1-160']	3	3	acnBLNK		0.256586	0.256586	0.475175	0.0209411
P0A6A8	acpP	[I].GEQLGVK.[Q]	G13	['cytosol']	Monomer	None	Y	357865	8.64	5.13431	1	1	3.822	['Acyl carrier protein-like']	['3-74']	1	1	acpP3-74	11	-0.835251	-0.835251	0.624322	0.298708
P0A6A8	acpP	[I].DYINGHQA.[-]	D71	['cytosol']	Monomer	None	Y	357865	8.64	5.13431	1	1	3.822	['Acyl carrier protein-like']	['3-74']	1	1	acpP3-74	69	-0.470788	-0.470788	0.807713	0.255689
P0A6A8	acpP	[K].QEEVTNNASFVEDL.[G]	L33	['cytosol']	Monomer	None	Y	357865	8.64	5.13431	1	1	3.822	['Acyl carrier protein-like']	['3-74']	1	1	acpP3-74	31	-0.279165	-0.279165	0.350461	0.226307
P0A6A8	acpP	[T].VQAAIDYINGHQA.[-]	V66	['cytosol']	Monomer	None	Y	357865	8.64	5.13431	1	1	3.822	['Acyl carrier protein-like']	['3-74']	1	1	acpP3-74	64	-0.216678	-0.216678	0.436396	0.196731
P0A6A8	acpP	[V].QAAIDYINGHQA.[-]	Q67	['cytosol']	Monomer	None	Y	357865	8.64	5.13431	1	1	3.822	['Acyl carrier protein-like']	['3-74']	1	1	acpP3-74	65	-0.208267	-0.208267	0.809761	0.0851339
P0A6A8	acpP	[K].IIGEQLGVKQEEVTNNASFVEDL.[G]	L33	['cytosol']	Monomer	None	Y	357865	8.64	5.13431	1	1	3.822	['Acyl carrier protein-like']	['3-74']	1	1	acpP3-74	31	-0.138875	-0.138875	0.146783	0.0882663
P0A6A8	acpP	[L].EEEFDTEIPDEEAEKITTVQAAIDYINGHQA.[-]	E48	['cytosol']	Monomer	None	Y	357865	8.64	5.13431	1	1	3.822	['Acyl carrier protein-like']	['3-74']	1	1	acpP3-74	46	-0.138713	-0.138713	0.048138	0.215405
P0A6A8	acpP	[A].IDYINGHQA.[-]	I70	['cytosol']	Monomer	None	Y	357865	8.64	5.13431	1	1	3.822	['Acyl carrier protein-like']	['3-74']	1	1	acpP3-74	68	-0.137249	-0.137249	0.301787	0.161652
P0A6A8	acpP	[A].LEEEFDTEIPDEEAEKITTVQAAIDYINGHQA.[-]	L47	['cytosol']	Monomer	None	Y	357865	8.64	5.13431	1	1	3.822	['Acyl carrier protein-like']	['3-74']	1	1	acpP3-74	45	-0.119078	-0.119078	0.0395808	0.176298
P0A6A8	acpP	[M].ALEEEFDTEIPDEEAEK.[I]	A46	['cytosol']	Monomer	None	Y	357865	8.64	5.13431	1	1	3.822	['Acyl carrier protein-like']	['3-74']	1	1	acpP3-74	44	-0.0219851	-0.0219851	0.00135108	0.0688602
P0A6A8	acpP	[K].IIGEQLGVK.[Q]	[11-19]	['cytosol']	Monomer	None	Y	357865	8.64	5.13431	1	1	3.822	['Acyl carrier protein-like']	['3-74']	1	1	acpP3-74		-0.00396604	-0.00396604	0.000108272	0.128834
P0A6A8	acpP	[A].AIDYINGHQA.[-]	A69	['cytosol']	Monomer	None	Y	357865	8.64	5.13431	1	1	3.822	['Acyl carrier protein-like']	['3-74']	1	1	acpP3-74	67	0.0326186	0.0326186	0.0608172	0.100946
P0A6A8	acpP	[K].KIIGEQLGVKQEEVTNNASFVEDL.[G]	L33	['cytosol']	Monomer	None	Y	357865	8.64	5.13431	1	1	3.822	['Acyl carrier protein-like']	['3-74']	1	1	acpP3-74	31	0.0486145	0.0486145	0.0455652	0.149021
P0A6A8	acpP	[K].IIGEQLGVKQEEVTNN.[A]	N26	['cytosol']	Monomer	None	Y	357865	8.64	5.13431	1	1	3.822	['Acyl carrier protein-like']	['3-74']	1	1	acpP3-74	24	0.0918257	0.0918257	0.0696612	0.0951556
P0A6A8	acpP	[K].KIIGEQLGVKQEEVTNN.[A]	N26	['cytosol']	Monomer	None	Y	357865	8.64	5.13431	1	1	3.822	['Acyl carrier protein-like']	['3-74']	1	1	acpP3-74	24	0.113241	0.113241	0.0752224	0.0394837
P0A6A8	acpP	[K].KIIGEQLGVK.[Q]	[10-19]	['cytosol']	Monomer	None	Y	357865	8.64	5.13431	1	1	3.822	['Acyl carrier protein-like']	['3-74']	1	1	acpP3-74		0.146965	0.146965	0.240942	0.0865994
P0A6A8	acpP	[K].KIIGEQLGVKQ.[E]	Q20	['cytosol']	Monomer	None	Y	357865	8.64	5.13431	1	1	3.822	['Acyl carrier protein-like']	['3-74']	1	1	acpP3-74	18	0.20701	0.20701	0.575185	0.0309411
P0A6A8	acpP	[K].KIIGEQL.[G]	L16	['cytosol']	Monomer	None	Y	357865	8.64	5.13431	1	1	3.822	['Acyl carrier protein-like']	['3-74']	1	1	acpP3-74	14	0.211304	0.211304	1.02832	0.0580562
P0A6A8	acpP	[K].IIGEQLGVKQ.[E]	Q20	['cytosol']	Monomer	None	Y	357865	8.64	5.13431	1	1	3.822	['Acyl carrier protein-like']	['3-74']	1	1	acpP3-74	18	0.29058	0.29058	0.877368	0.0636393
P0A6A8	acpP	[K].IIGEQLGVKQEEVTNNAS.[F]	S28	['cytosol']	Monomer	None	Y	357865	8.64	5.13431	1	1	3.822	['Acyl carrier protein-like']	['3-74']	1	1	acpP3-74	26	0.321313	0.321313	0.588588	0.122971
P0A6A8	acpP	[K].IIGEQLGVKQE.[E]	E21	['cytosol']	Monomer	None	Y	357865	8.64	5.13431	1	1	3.822	['Acyl carrier protein-like']	['3-74']	1	1	acpP3-74	19	0.346234	0.346234	1.12061	0.100481
P0A6A8	acpP	[K].IIGEQLGVKQEEVTN.[N]	N25	['cytosol']	Monomer	None	Y	357865	8.64	5.13431	1	1	3.822	['Acyl carrier protein-like']	['3-74']	1	1	acpP3-74	23	0.359843	0.359843	0.814685	0.143215
P0A6A8	acpP	[M].ALEEEFDTEIPDEEAEKITTVQAAIDYINGHQA.[-]	A46	['cytosol']	Monomer	None	Y	357865	8.64	5.13431	1	1	3.822	['Acyl carrier protein-like']	['3-74']	1	1	acpP3-74	44	0.363187	0.363187	0.306627	0.237371
P0A6A8	acpP	[K].IIGEQLGVKQEEVTNNASFVEDLGAD.[S]	D36	['cytosol']	Monomer	None	Y	357865	8.64	5.13431	1	1	3.822	['Acyl carrier protein-like']	['3-74']	1	1	acpP3-74	34	0.468862	0.468862	0.420901	0.306354
P0A6A8	acpP	[K].IIGEQLGVKQEEVTNNA.[S]	A27	['cytosol']	Monomer	None	Y	357865	8.64	5.13431	1	1	3.822	['Acyl carrier protein-like']	['3-74']	1	1	acpP3-74	25	0.569931	0.569931	0.847742	0.21362
P0A6A8	acpP	[V].MALEEEFDTEIPDEEAEK.[I]	M45	['cytosol']	Monomer	None	Y	357865	8.64	5.13431	1	1	3.822	['Acyl carrier protein-like']	['3-74']	1	1	acpP3-74	43	0.604067	0.604067	0.858988	0.201148
P0A6A8	acpP	[K].KIIGEQLGVKQEEVTNNA.[S]	A27	['cytosol']	Monomer	None	Y	357865	8.64	5.13431	1	1	3.822	['Acyl carrier protein-like']	['3-74']	1	1	acpP3-74	25	0.608823	0.608823	0.742908	0.234722
P0A6A8	acpP	[D].TEIPDEEAEK.[I]	T53	['cytosol']	Monomer	None	Y	357865	8.64	5.13431	1	1	3.822	['Acyl carrier protein-like']	['3-74']	1	1	acpP3-74	51	1.08655	1.08655	0.902945	0.200125
P0A6A8	acpP	[K].KIIGEQLGVKQEEVTNNASFVEDLG.[A]	G34	['cytosol']	Monomer	None	Y	357865	8.64	5.13431	1	1	3.822	['Acyl carrier protein-like']	['3-74']	1	1	acpP3-74	32	1.12556	1.12556	1.32673	0.211049
P0A6A8	acpP	[K].KIIGEQLGVKQEE.[V]	E22	['cytosol']	Monomer	None	Y	357865	8.64	5.13431	1	1	3.822	['Acyl carrier protein-like']	['3-74']	1	1	acpP3-74	20	1.42959	1.42959	0.787287	0.427654
P0A6A8	acpP	[K].IIGEQLGVKQEEVT.[N]	T24	['cytosol']	Monomer	None	Y	357865	8.64	5.13431	1	1	3.822	['Acyl carrier protein-like']	['3-74']	1	1	acpP3-74	22	1.44102	1.44102	0.476618	0.708317
P0A6A8	acpP	[K].KIIGEQLG.[V]	G17	['cytosol']	Monomer	None	Y	357865	8.64	5.13431	1	1	3.822	['Acyl carrier protein-like']	['3-74']	1	1	acpP3-74	15	1.52507	1.52507	0.829671	0.419978
P0A6A8	acpP	[K].IIGEQLGVKQEE.[V]	E22	['cytosol']	Monomer	None	Y	357865	8.64	5.13431	1	1	3.822	['Acyl carrier protein-like']	['3-74']	1	1	acpP3-74	20	1.65149	1.65149	0.868703	0.415714
P0A6A8	acpP	[I].IGEQLGVK.[Q]	I12	['cytosol']	Monomer	None	Y	357865	8.64	5.13431	1	1	3.822	['Acyl carrier protein-like']	['3-74']	1	1	acpP3-74	10	2.09311	2.09311	1.76776	0.157758
P0A6A8	acpP	[K].ITTVQAAIDYINGHQA.[-]	[63-78]	['cytosol']	Monomer	None	Y	357865	8.64	5.13431	1	1	3.822	['Acyl carrier protein-like']	['3-74']	1	1	acpPLNK		-0.427532	-0.427532	0.76338	0.188021
P0A6A8	acpP	[K].ITTVQAAIDYINGH.[Q]	H76	['cytosol']	Monomer	None	Y	357865	8.64	5.13431	1	1	3.822	['Acyl carrier protein-like']	['3-74']	1	1	acpPLNK		-0.245072	-0.245072	0.23869	0.0713787
P37623	acpT	[R].ALLSHTLSPLPE.[I]	E50	['cytosol']	Monomer	None	N	474	21.768	0.0171335	1	1	5.492	["4'-phosphopantetheinyl transferase", "4'-phosphopantetheinyl transferase"]	['87-180', '29-79']	2	1	acpT29-79	22	-2.26348	-2.26348	1.20794	0.427681
P37623	acpT	[L].LSDEGEVGCDIEVIRPR.[A]	L82	['cytosol']	Monomer	None	N	474	21.768	0.0171335	1	1	5.492	["4'-phosphopantetheinyl transferase", "4'-phosphopantetheinyl transferase"]	['87-180', '29-79']	2	1	acpTLNK		0.0212433	0.0212433	0.0193847	0.0157221
P0AE06	acrA	[R].AIFPNPDHTLLPGMF.[V]	F292	['inner membrane', 'periplasmic space']	['TolC.3.', 'AcrD.3', 'AcrA.6']	None	N	3861	42.197	0.270539	12	3	7.983	['HlyD-like secretion proteins']	['52-300']	1	1	acrA52-300	241	6.99215	6.99215	1.56092	0.237535
P0AE06	acrA	[Q].EVTADNNQQAASGAQPEQSKS.[-]	E377	['inner membrane', 'periplasmic space']	['TolC.3.', 'AcrD.3', 'AcrA.6']	None	N	3861	42.197	0.270539	12	3	7.983	['HlyD-like secretion proteins']	['52-300']	1	1	acrALNK		0.180015	0.180015	0.38461	0.0342601
P0AE06	acrA	[Q].AIGDKWLVTEGLK.[A]	A342	['inner membrane', 'periplasmic space']	['TolC.3.', 'AcrD.3', 'AcrA.6']	None	N	3861	42.197	0.270539	12	3	7.983	['HlyD-like secretion proteins']	['52-300']	1	1	acrALNK		0.500839	0.500839	0.203378	0.380457
P0AE06	acrA	[K].AQEVTADNNQQAASGAQPEQSKS.[-]	[375-397]	['inner membrane', 'periplasmic space']	['TolC.3.', 'AcrD.3', 'AcrA.6']	None	N	3861	42.197	0.270539	12	3	7.983	['HlyD-like secretion proteins']	['52-300']	1	1	acrALNK		0.675696	0.675696	1.15735	0.157123
P0AE06	acrA	[R].VVISGLQK.[V]	[359-366]	['inner membrane', 'periplasmic space']	['TolC.3.', 'AcrD.3', 'AcrA.6']	None	N	3861	42.197	0.270539	12	3	7.983	['HlyD-like secretion proteins']	['52-300']	1	1	acrALNK		0.991312	0.991312	2.02819	0.133931
P26646	acuI	[-].MQALLLEQQDGK.[T]	[1-12]	['cytosol']	['YhdH.2']	None	N	756	34.724	0.0435914	2	1	?	['GroES-like', 'NAD(P)-binding Rossmann-fold domains']	['1-144', '116-284']	2	2	acuI1-144		-0.688523	-0.688523	2.12486	0.122435
P26646	acuI	[K].LGYQVVAVSGR.[E]	[170-180]	['cytosol']	['YhdH.2']	None	N	756	34.724	0.0435914	2	1	?	['GroES-like', 'NAD(P)-binding Rossmann-fold domains']	['1-144', '116-284']	2	2	acuI116-284		-0.680614	-0.680614	0.687741	0.195976
P26646	acuI	[K].EISLSEAPNFAEAIINNQIQGR.[T]	[297-318]	['cytosol']	['YhdH.2']	None	N	756	34.724	0.0435914	2	1	?	['GroES-like', 'NAD(P)-binding Rossmann-fold domains']	['1-144', '116-284']	2	2	acuILNK		-0.0939362	-0.0939362	0.0368971	0.109261
P26646	acuI	[R].LVADLPESFYTQ.[A]	Q293	['cytosol']	['YhdH.2']	None	N	756	34.724	0.0435914	2	1	?	['GroES-like', 'NAD(P)-binding Rossmann-fold domains']	['1-144', '116-284']	2	2	acuILNK		0.659809	0.659809	0.733771	0.269124
P26646	acuI	[K].EISLSEAPNFAEAIIN.[N]	N312	['cytosol']	['YhdH.2']	None	N	756	34.724	0.0435914	2	1	?	['GroES-like', 'NAD(P)-binding Rossmann-fold domains']	['1-144', '116-284']	2	2	acuILNK		0.697525	0.697525	1.36851	0.115966
P26646	acuI	[R].LVADLPESFY.[T]	Y291	['cytosol']	['YhdH.2']	None	N	756	34.724	0.0435914	2	1	?	['GroES-like', 'NAD(P)-binding Rossmann-fold domains']	['1-144', '116-284']	2	2	acuILNK		0.949175	0.949175	0.740974	0.338478
P0A9Q7	adhE	[Y].YGRDYVEGETAAKK.[E]	Y863	['cytosol']	['AdhE.40']	['Fe2+']	N	3485	96.127	0.556285	40	1	6.462	['Dehydroquinate synthase-like', 'ALDH-like']	['449-867', '6-453']	2	2	adhE449-867	415	-8.605	-8.605	1.23761	0
P0A9Q7	adhE	[K].LGSQFHIPHGLANALLICNVIR.[Y]	[729-750]	['cytosol']	['AdhE.40']	['Fe2+']	N	3485	96.127	0.556285	40	1	6.462	['Dehydroquinate synthase-like', 'ALDH-like']	['449-867', '6-453']	2	2	adhE449-867		-8.29913	-8.29913	1.76627	0
P0A9Q7	adhE	[R].FLFNNGYADQITSVLK.[A]	[489-504]	['cytosol']	['AdhE.40']	['Fe2+']	N	3485	96.127	0.556285	40	1	6.462	['Dehydroquinate synthase-like', 'ALDH-like']	['449-867', '6-453']	2	2	adhE449-867		-5.2626	-5.2626	2.63835	0
P0A9Q7	adhE	[R].YAEIADHLGLSAPGDR.[T]	[775-790]	['cytosol']	['AdhE.40']	['Fe2+']	N	3485	96.127	0.556285	40	1	6.462	['Dehydroquinate synthase-like', 'ALDH-like']	['449-867', '6-453']	2	2	adhE449-867		-1.77302	-1.77302	4.10697	0.148857
P0A9Q7	adhE	[R].RGSLPIALDEVITDGHKR.[A]	[464-481]	['cytosol']	['AdhE.40']	['Fe2+']	N	3485	96.127	0.556285	40	1	6.462	['Dehydroquinate synthase-like', 'ALDH-like']	['449-867', '6-453']	2	2	adhE449-867		-1.42745	-1.42745	1.96861	0.055982
P0A9Q7	adhE	[Y].YGRDYVEGETAAK.[K]	Y863	['cytosol']	['AdhE.40']	['Fe2+']	N	3485	96.127	0.556285	40	1	6.462	['Dehydroquinate synthase-like', 'ALDH-like']	['449-867', '6-453']	2	2	adhE449-867	415	-1.06127	-1.06127	0.712245	0.332638
P0A9Q7	adhE	[K].LLAWLETLK.[A]	[798-806]	['cytosol']	['AdhE.40']	['Fe2+']	N	3485	96.127	0.556285	40	1	6.462	['Dehydroquinate synthase-like', 'ALDH-like']	['449-867', '6-453']	2	2	adhE449-867		-0.901898	-0.901898	2.55715	0.208017
P0A9Q7	adhE	[R].EAGVQEADFLANVDKLSEDAFDDQCTGANPR.[Y]	[817-847]	['cytosol']	['AdhE.40']	['Fe2+']	N	3485	96.127	0.556285	40	1	6.462	['Dehydroquinate synthase-like', 'ALDH-like']	['449-867', '6-453']	2	2	adhE449-867		-0.699072	-0.699072	2.43773	0
P0A9Q7	adhE	[K].EYLPASYHEGSKNPVAR.[E]	[684-700]	['cytosol']	['AdhE.40']	['Fe2+']	N	3485	96.127	0.556285	40	1	6.462	['Dehydroquinate synthase-like', 'ALDH-like']	['449-867', '6-453']	2	2	adhE449-867		-0.563859	-0.563859	0.916762	0.284928
P0A9Q7	adhE	[K].LLAWLETLKAELGIPK.[S]	[798-813]	['cytosol']	['AdhE.40']	['Fe2+']	N	3485	96.127	0.556285	40	1	6.462	['Dehydroquinate synthase-like', 'ALDH-like']	['449-867', '6-453']	2	2	adhE449-867		-0.455415	-0.455415	0.172987	0.187428
P0A9Q7	adhE	[K].AELGIPK.[S]	[807-813]	['cytosol']	['AdhE.40']	['Fe2+']	N	3485	96.127	0.556285	40	1	6.462	['Dehydroquinate synthase-like', 'ALDH-like']	['449-867', '6-453']	2	2	adhE449-867		-0.3021	-0.3021	0.413272	0.113499
P0A9Q7	adhE	[R].GSLPIALDEVITDGHKR.[A]	[465-481]	['cytosol']	['AdhE.40']	['Fe2+']	N	3485	96.127	0.556285	40	1	6.462	['Dehydroquinate synthase-like', 'ALDH-like']	['449-867', '6-453']	2	2	adhE449-867		0.183358	0.183358	0.129616	0.272659
P0A9Q7	adhE	[Q].EADFLANVDKLSEDAFDDQCTGANPR.[Y]	E822	['cytosol']	['AdhE.40']	['Fe2+']	N	3485	96.127	0.556285	40	1	6.462	['Dehydroquinate synthase-like', 'ALDH-like']	['449-867', '6-453']	2	2	adhE449-867	374	0.302173	0.302173	0.39679	0.104516
P0A9Q7	adhE	[N].VDKLSEDAFDDQCTGANPR.[Y]	V829	['cytosol']	['AdhE.40']	['Fe2+']	N	3485	96.127	0.556285	40	1	6.462	['Dehydroquinate synthase-like', 'ALDH-like']	['449-867', '6-453']	2	2	adhE449-867	381	0.45988	0.45988	0.987283	0.0441288
P0A9Q7	adhE	[F].EVEADPTLSIVR.[K]	E515	['cytosol']	['AdhE.40']	['Fe2+']	N	3485	96.127	0.556285	40	1	6.462	['Dehydroquinate synthase-like', 'ALDH-like']	['449-867', '6-453']	2	2	adhE449-867	67	1.02734	1.02734	0.509418	0.529463
P0A9Q7	adhE	[R].KGAELANSFKPDVIIAL.[G]	L543	['cytosol']	['AdhE.40']	['Fe2+']	N	3485	96.127	0.556285	40	1	6.462	['Dehydroquinate synthase-like', 'ALDH-like']	['449-867', '6-453']	2	2	adhE449-867	95	10.0744	10.0744	1.13959	0.402706
P0A9Q7	adhE	[K].TFDNGVICASEQSVVVVDSVYDAVR.[E]	[239-263]	['cytosol']	['AdhE.40']	['Fe2+']	N	3485	96.127	0.556285	40	1	6.462	['Dehydroquinate synthase-like', 'ALDH-like']	['449-867', '6-453']	2	2	adhE6-453		-8.83612	-8.83612	2.73954	0
P0A9Q7	adhE	[R].ILINTPASQGGIGDLYNFK.[L]	[394-412]	['cytosol']	['AdhE.40']	['Fe2+']	N	3485	96.127	0.556285	40	1	6.462	['Dehydroquinate synthase-like', 'ALDH-like']	['449-867', '6-453']	2	2	adhE6-453		-5.97091	-5.97091	2.81768	0
P0A9Q7	adhE	[K].AAYSSGKPAIGVGAGNTPVVIDETADIKR.[A]	[201-229]	['cytosol']	['AdhE.40']	['Fe2+']	N	3485	96.127	0.556285	40	1	6.462	['Dehydroquinate synthase-like', 'ALDH-like']	['449-867', '6-453']	2	2	adhE6-453		-2.26711	-2.26711	1.33119	0.577264
P0A9Q7	adhE	[K].IAELAGFSVPENTK.[I]	[304-317]	['cytosol']	['AdhE.40']	['Fe2+']	N	3485	96.127	0.556285	40	1	6.462	['Dehydroquinate synthase-like', 'ALDH-like']	['449-867', '6-453']	2	2	adhE6-453		-1.49106	-1.49106	1.9219	0.27626
P0A9Q7	adhE	[R].EYASFTQEQVDKIFR.[A]	[22-36]	['cytosol']	['AdhE.40']	['Fe2+']	N	3485	96.127	0.556285	40	1	6.462	['Dehydroquinate synthase-like', 'ALDH-like']	['449-867', '6-453']	2	2	adhE6-453		-1.20291	-1.20291	0.817722	0.40594
P0A9Q7	adhE	[R].NAIIFSPHPR.[A]	[132-141]	['cytosol']	['AdhE.40']	['Fe2+']	N	3485	96.127	0.556285	40	1	6.462	['Dehydroquinate synthase-like', 'ALDH-like']	['449-867', '6-453']	2	2	adhE6-453		-0.844749	-0.844749	0.90385	0.196281
P0A9Q7	adhE	[K].ILIGEVTVVDESEPFAHEK.[L]	[318-336]	['cytosol']	['AdhE.40']	['Fe2+']	N	3485	96.127	0.556285	40	1	6.462	['Dehydroquinate synthase-like', 'ALDH-like']	['449-867', '6-453']	2	2	adhE6-453		-0.682923	-0.682923	0.519296	0.33337
P0A9Q7	adhE	[R].AKDFEDAVEKAEK.[L]	[346-358]	['cytosol']	['AdhE.40']	['Fe2+']	N	3485	96.127	0.556285	40	1	6.462	['Dehydroquinate synthase-like', 'ALDH-like']	['449-867', '6-453']	2	2	adhE6-453		-0.565293	-0.565293	0.650444	0.308473
P0A9Q7	adhE	[C].GIVPTTNPTSTAIFK.[S]	G109	['cytosol']	['AdhE.40']	['Fe2+']	N	3485	96.127	0.556285	40	1	6.462	['Dehydroquinate synthase-like', 'ALDH-like']	['449-867', '6-453']	2	2	adhE6-453	104	-0.447559	-0.447559	0.213005	0.252033
P0A9Q7	adhE	[R].EYASFTQEQVDK.[I]	[22-33]	['cytosol']	['AdhE.40']	['Fe2+']	N	3485	96.127	0.556285	40	1	6.462	['Dehydroquinate synthase-like', 'ALDH-like']	['449-867', '6-453']	2	2	adhE6-453		-0.400625	-0.400625	0.352421	0.478142
P0A9Q7	adhE	[K].NGALNAAIVGQPAYK.[I]	[289-303]	['cytosol']	['AdhE.40']	['Fe2+']	N	3485	96.127	0.556285	40	1	6.462	['Dehydroquinate synthase-like', 'ALDH-like']	['449-867', '6-453']	2	2	adhE6-453		-0.379276	-0.379276	0.33729	0.46216
P0A9Q7	adhE	[K].AVQDVILK.[N]	[281-288]	['cytosol']	['AdhE.40']	['Fe2+']	N	3485	96.127	0.556285	40	1	6.462	['Dehydroquinate synthase-like', 'ALDH-like']	['449-867', '6-453']	2	2	adhE6-453		-0.221836	-0.221836	0.105902	0.347894
P0A9Q7	adhE	[R].FATHGGYLLQGK.[E]	[266-277]	['cytosol']	['AdhE.40']	['Fe2+']	N	3485	96.127	0.556285	40	1	6.462	['Dehydroquinate synthase-like', 'ALDH-like']	['449-867', '6-453']	2	2	adhE6-453		-0.148123	-0.148123	0.0450852	0.420324
P0A9Q7	adhE	[M].AVAESGMGIVEDK.[V]	A53	['cytosol']	['AdhE.40']	['Fe2+']	N	3485	96.127	0.556285	40	1	6.462	['Dehydroquinate synthase-like', 'ALDH-like']	['449-867', '6-453']	2	2	adhE6-453	48	0.132701	0.132701	0.161938	0.143885
P0A9Q7	adhE	[A].YSSGKPAIGVGAGNTPVVIDETADIKR.[A]	Y203	['cytosol']	['AdhE.40']	['Fe2+']	N	3485	96.127	0.556285	40	1	6.462	['Dehydroquinate synthase-like', 'ALDH-like']	['449-867', '6-453']	2	2	adhE6-453	198	0.335901	0.335901	0.241503	0.26242
P0A9Q7	adhE	[K].DFEDAVEK.[A]	[348-355]	['cytosol']	['AdhE.40']	['Fe2+']	N	3485	96.127	0.556285	40	1	6.462	['Dehydroquinate synthase-like', 'ALDH-like']	['449-867', '6-453']	2	2	adhE6-453		0.51405	0.51405	0.490002	0.268396
P0A9Q7	adhE	[K].NHFASEYIYNAY.[K]	Y80	['cytosol']	['AdhE.40']	['Fe2+']	N	3485	96.127	0.556285	40	1	6.462	['Dehydroquinate synthase-like', 'ALDH-like']	['449-867', '6-453']	2	2	adhE6-453	75	0.517737	0.517737	0.31941	0.287921
P0A9Q7	adhE	[K].DFEDAVEKAEK.[L]	[348-358]	['cytosol']	['AdhE.40']	['Fe2+']	N	3485	96.127	0.556285	40	1	6.462	['Dehydroquinate synthase-like', 'ALDH-like']	['449-867', '6-453']	2	2	adhE6-453		0.921375	0.921375	1.92553	0.0886007
P0A9Q7	adhE	[Y].SSGKPAIGVGAGNTPVVIDETADIKR.[A]	S204	['cytosol']	['AdhE.40']	['Fe2+']	N	3485	96.127	0.556285	40	1	6.462	['Dehydroquinate synthase-like', 'ALDH-like']	['449-867', '6-453']	2	2	adhE6-453	199	1.33524	1.33524	1.26212	0.249643
P0A9Q7	adhE	[K].LSPTLAMYR.[A]	[337-345]	['cytosol']	['AdhE.40']	['Fe2+']	N	3485	96.127	0.556285	40	1	6.462	['Dehydroquinate synthase-like', 'ALDH-like']	['449-867', '6-453']	2	2	adhE6-453		1.4598	1.4598	2.69099	0.0720177
P0A9Q7	adhE	[T].VVDESEPFAHEK.[L]	V325	['cytosol']	['AdhE.40']	['Fe2+']	N	3485	96.127	0.556285	40	1	6.462	['Dehydroquinate synthase-like', 'ALDH-like']	['449-867', '6-453']	2	2	adhE6-453	320	1.549	1.549	1.03102	0.306281
P0A9Q7	adhE	[K].DLIGWIDQPSVELSNAL.[M]	L181	['cytosol']	['AdhE.40']	['Fe2+']	N	3485	96.127	0.556285	40	1	6.462	['Dehydroquinate synthase-like', 'ALDH-like']	['449-867', '6-453']	2	2	adhE6-453	176	1.74289	1.74289	2.79435	0.0748436
P0A9Q7	adhE	[A].ELAGFSVPENTK.[I]	E306	['cytosol']	['AdhE.40']	['Fe2+']	N	3485	96.127	0.556285	40	1	6.462	['Dehydroquinate synthase-like', 'ALDH-like']	['449-867', '6-453']	2	2	adhE6-453	301	9.60779	9.60779	3.52612	0.0243779
P0A9Q7	adhE	[M].AVTNVAELNALVER.[V]	A2	['cytosol']	['AdhE.40']	['Fe2+']	N	3485	96.127	0.556285	40	1	6.462	['Dehydroquinate synthase-like', 'ALDH-like']	['449-867', '6-453']	2	2	adhELNK		-0.614643	-0.614643	2.07179	0.08433
P0A9Q7	adhE	[K].QILLDTYYGRDYVEGETAAKK.[E]	[856-876]	['cytosol']	['AdhE.40']	['Fe2+']	N	3485	96.127	0.556285	40	1	6.462	['Dehydroquinate synthase-like', 'ALDH-like']	['449-867', '6-453']	2	2	adhELNK		-0.495178	-0.495178	0.266745	0.366051
P0A9Q7	adhE	[K].QILLDTYYGRDYVEGETAAK.[K]	[856-875]	['cytosol']	['AdhE.40']	['Fe2+']	N	3485	96.127	0.556285	40	1	6.462	['Dehydroquinate synthase-like', 'ALDH-like']	['449-867', '6-453']	2	2	adhELNK		0.924924	0.924924	1.68484	0.0462356
P39451	adhP	[V].IAIDVNDEQLK.[L]	I190	['cytosol']	['AdhP.4']	None	N	20	35.38	0.001175	4	1	6.054	['GroES-like', 'NAD(P)-binding Rossmann-fold domains']	['1-169', '135-302']	2	2	adhP135-302	56	-2.79849	-2.79849	0.99627	0.261275
P28629	adiA	[K].TYDFADAPTK.[L]	[492-501]	['cytosol']	['AdiA.10']	["pyridoxal 5'-phosphate"]	N	?	84.425	?	10	1	5.031	['PLP-dependent transferase-like', 'Ornithine decarboxylase C-terminal domain']	['140-607', '610-754']	2	2	adiA140-607		-12.1144	-12.1144	1.98998	0
P28629	adiA	[R].GAINFSR.[F]	[404-410]	['cytosol']	['AdiA.10']	["pyridoxal 5'-phosphate"]	N	?	84.425	?	10	1	5.031	['PLP-dependent transferase-like', 'Ornithine decarboxylase C-terminal domain']	['140-607', '610-754']	2	2	adiA140-607		-10.5199	-10.5199	1.29973	0
P28629	adiA	[K].AGQKPSYCVVTNCTYDGVCYNAK.[E]	[309-331]	['cytosol']	['AdiA.10']	["pyridoxal 5'-phosphate"]	N	?	84.425	?	10	1	5.031	['PLP-dependent transferase-like', 'Ornithine decarboxylase C-terminal domain']	['140-607', '610-754']	2	2	adiA140-607		-10.2984	-10.2984	2.82575	0
P28629	adiA	[R].GEPGDHNGPTVFATHSTHK.[L]	[368-386]	['cytosol']	['AdiA.10']	["pyridoxal 5'-phosphate"]	N	?	84.425	?	10	1	5.031	['PLP-dependent transferase-like', 'Ornithine decarboxylase C-terminal domain']	['140-607', '610-754']	2	2	adiA140-607		-10.138	-10.138	1.48862	0
P28629	adiA	[K].YSDIHEYSWAAPGHQGGVGFTK.[T]	[149-170]	['cytosol']	['AdiA.10']	["pyridoxal 5'-phosphate"]	N	?	84.425	?	10	1	5.031	['PLP-dependent transferase-like', 'Ornithine decarboxylase C-terminal domain']	['140-607', '610-754']	2	2	adiA140-607		-9.40102	-9.40102	1.37247	0
P28629	adiA	[R].FYHDYYGENLFR.[T]	[176-187]	['cytosol']	['AdiA.10']	["pyridoxal 5'-phosphate"]	N	?	84.425	?	10	1	5.031	['PLP-dependent transferase-like', 'Ornithine decarboxylase C-terminal domain']	['140-607', '610-754']	2	2	adiA140-607		-2.09903	-2.09903	2.05537	0.224577
P28629	adiA	[R].FNPIYADHY.[A]	Y364	['cytosol']	['AdiA.10']	["pyridoxal 5'-phosphate"]	N	?	84.425	?	10	1	5.031	['PLP-dependent transferase-like', 'Ornithine decarboxylase C-terminal domain']	['140-607', '610-754']	2	2	adiA140-607	225	-1.38105	-1.38105	0.497169	0.465964
P28629	adiA	[R].TSLGSLLDHTGAFGESEKYAAR.[V]	[195-216]	['cytosol']	['AdiA.10']	["pyridoxal 5'-phosphate"]	N	?	84.425	?	10	1	5.031	['PLP-dependent transferase-like', 'Ornithine decarboxylase C-terminal domain']	['140-607', '610-754']	2	2	adiA140-607		-0.932173	-0.932173	0.890974	0.362727
P28629	adiA	[R].SWSVVVGTSGSNR.[T]	[223-235]	['cytosol']	['AdiA.10']	["pyridoxal 5'-phosphate"]	N	?	84.425	?	10	1	5.031	['PLP-dependent transferase-like', 'Ornithine decarboxylase C-terminal domain']	['140-607', '610-754']	2	2	adiA140-607		0.9626	0.9626	0.883607	0.282597
P28629	adiA	[R].LNEAYSGLPVAEVTPR.[E]	[651-666]	['cytosol']	['AdiA.10']	["pyridoxal 5'-phosphate"]	N	?	84.425	?	10	1	5.031	['PLP-dependent transferase-like', 'Ornithine decarboxylase C-terminal domain']	['140-607', '610-754']	2	2	adiA610-754		-0.486129	-0.486129	0.676297	0.196608
P28629	adiA	[R].EAYNAIVDNNVELVSIENLPGR.[I]	[667-688]	['cytosol']	['AdiA.10']	["pyridoxal 5'-phosphate"]	N	?	84.425	?	10	1	5.031	['PLP-dependent transferase-like', 'Ornithine decarboxylase C-terminal domain']	['140-607', '610-754']	2	2	adiA610-754		-0.383187	-0.383187	0.87681	0.0155827
P28629	adiA	[R].QQNVPVFLLGDREK.[A]	[83-96]	['cytosol']	['AdiA.10']	["pyridoxal 5'-phosphate"]	N	?	84.425	?	10	1	5.031	['PLP-dependent transferase-like', 'Ornithine decarboxylase C-terminal domain']	['140-607', '610-754']	2	2	adiALNK		-5.68804	-5.68804	2.42776	0
P28629	adiA	[R].LADALSQQNVTVIK.[S]	[24-37]	['cytosol']	['AdiA.10']	["pyridoxal 5'-phosphate"]	N	?	84.425	?	10	1	5.031	['PLP-dependent transferase-like', 'Ornithine decarboxylase C-terminal domain']	['140-607', '610-754']	2	2	adiALNK		-0.646888	-0.646888	1.93263	0.0875491
P69441	adk	[R].IILLGAPGAGKGTQAQ.[F]	Q18	['cytosol']	Monomer	['Mg2+']	Y	20646	23.586	0.80861	1	1	5.494	['P-loop containing nucleoside triphosphate hydrolases']	['1-213']	1	1	adk1-213	18	-1.36372	-1.36372	0.546512	0.669257
P69441	adk	[K].LVTDELVIALVKER.[I]	[58-71]	['cytosol']	Monomer	['Mg2+']	Y	20646	23.586	0.80861	1	1	5.494	['P-loop containing nucleoside triphosphate hydrolases']	['1-213']	1	1	adk1-213		-1.25629	-1.25629	0.258562	0.266916
P69441	adk	[K].LVTDELVIALVK.[E]	[58-69]	['cytosol']	Monomer	['Mg2+']	Y	20646	23.586	0.80861	1	1	5.494	['P-loop containing nucleoside triphosphate hydrolases']	['1-213']	1	1	adk1-213		-0.710232	-0.710232	0.748747	0.483311
P69441	adk	[N].PPKVEGK.[D]	P139	['cytosol']	Monomer	['Mg2+']	Y	20646	23.586	0.80861	1	1	5.494	['P-loop containing nucleoside triphosphate hydrolases']	['1-213']	1	1	adk1-213	139	-0.674158	-0.674158	0.388406	0.453028
P69441	adk	[K].GTQAQFIMEK.[Y]	[14-23]	['cytosol']	Monomer	['Mg2+']	Y	20646	23.586	0.80861	1	1	5.494	['P-loop containing nucleoside triphosphate hydrolases']	['1-213']	1	1	adk1-213		-0.544205	-0.544205	0.14091	0.729923
P69441	adk	[R].NGFLLDGFPR.[T]	[79-88]	['cytosol']	Monomer	['Mg2+']	Y	20646	23.586	0.80861	1	1	5.494	['P-loop containing nucleoside triphosphate hydrolases']	['1-213']	1	1	adk1-213		-0.108819	-0.108819	0.0945234	0.133908
P69441	adk	[R].IILLGAPGAGK.[G]	[3-13]	['cytosol']	Monomer	['Mg2+']	Y	20646	23.586	0.80861	1	1	5.494	['P-loop containing nucleoside triphosphate hydrolases']	['1-213']	1	1	adk1-213		0.034001	0.034001	0.00462694	0.305704
P69441	adk	[K].DDVTGEELTTR.[K]	[146-156]	['cytosol']	Monomer	['Mg2+']	Y	20646	23.586	0.80861	1	1	5.494	['P-loop containing nucleoside triphosphate hydrolases']	['1-213']	1	1	adk1-213		0.129893	0.129893	0.0848409	0.128432
P69441	adk	[K].FNPPKVEGKDDVTGEELTTR.[K]	[137-156]	['cytosol']	Monomer	['Mg2+']	Y	20646	23.586	0.80861	1	1	5.494	['P-loop containing nucleoside triphosphate hydrolases']	['1-213']	1	1	adk1-213		0.232315	0.232315	0.492249	0.037368
P69441	adk	[K].LVTDELVIAL.[V]	L67	['cytosol']	Monomer	['Mg2+']	Y	20646	23.586	0.80861	1	1	5.494	['P-loop containing nucleoside triphosphate hydrolases']	['1-213']	1	1	adk1-213	67	0.466751	0.466751	1.46035	0.0730847
P69441	adk	[Y].AKVDGTKPVAEVR.[A]	A194	['cytosol']	Monomer	['Mg2+']	Y	20646	23.586	0.80861	1	1	5.494	['P-loop containing nucleoside triphosphate hydrolases']	['1-213']	1	1	adk1-213	194	0.531892	0.531892	0.811526	0.113984
P69441	adk	[R].IAQEDCRNGFLLDGFPR.[T]	[72-88]	['cytosol']	Monomer	['Mg2+']	Y	20646	23.586	0.80861	1	1	5.494	['P-loop containing nucleoside triphosphate hydrolases']	['1-213']	1	1	adk1-213		0.590244	0.590244	0.89559	0.195798
P69441	adk	[K].YAKVDGTKPVAEVR.[A]	[193-206]	['cytosol']	Monomer	['Mg2+']	Y	20646	23.586	0.80861	1	1	5.494	['P-loop containing nucleoside triphosphate hydrolases']	['1-213']	1	1	adk1-213		0.624159	0.624159	1.34846	0.0636841
P69441	adk	[K].VEGKDDVTGEELTTR.[K]	[142-156]	['cytosol']	Monomer	['Mg2+']	Y	20646	23.586	0.80861	1	1	5.494	['P-loop containing nucleoside triphosphate hydrolases']	['1-213']	1	1	adk1-213		0.642421	0.642421	2.77394	0.0722219
P69441	adk	[K].DIMDAGKLVTDELVIAL.[V]	L67	['cytosol']	Monomer	['Mg2+']	Y	20646	23.586	0.80861	1	1	5.494	['P-loop containing nucleoside triphosphate hydrolases']	['1-213']	1	1	adk1-213	67	1.04205	1.04205	2.71549	0.100073
P69441	adk	[D].YVLEFDVPDELIVDR.[I]	Y105	['cytosol']	Monomer	['Mg2+']	Y	20646	23.586	0.80861	1	1	5.494	['P-loop containing nucleoside triphosphate hydrolases']	['1-213']	1	1	adk1-213	105	1.04369	1.04369	1.3356	0.101196
P69441	adk	[K].LVTDELVIA.[L]	A66	['cytosol']	Monomer	['Mg2+']	Y	20646	23.586	0.80861	1	1	5.494	['P-loop containing nucleoside triphosphate hydrolases']	['1-213']	1	1	adk1-213	66	1.14097	1.14097	2.17944	0.0965103
P69441	adk	[K].VEGKDDVTGEEL.[T]	L153	['cytosol']	Monomer	['Mg2+']	Y	20646	23.586	0.80861	1	1	5.494	['P-loop containing nucleoside triphosphate hydrolases']	['1-213']	1	1	adk1-213	153	1.18235	1.18235	0.504261	0.587661
P69441	adk	[I].PQISTGDMLR.[A]	P27	['cytosol']	Monomer	['Mg2+']	Y	20646	23.586	0.80861	1	1	5.494	['P-loop containing nucleoside triphosphate hydrolases']	['1-213']	1	1	adk1-213	27	1.21278	1.21278	1.91327	0.122417
P69441	adk	[R].IILLGAPGAGKGT.[Q]	T15	['cytosol']	Monomer	['Mg2+']	Y	20646	23.586	0.80861	1	1	5.494	['P-loop containing nucleoside triphosphate hydrolases']	['1-213']	1	1	adk1-213	15	1.26296	1.26296	1.06191	0.076331
P69441	adk	[V].LEFDVPDELIVDR.[I]	L107	['cytosol']	Monomer	['Mg2+']	Y	20646	23.586	0.80861	1	1	5.494	['P-loop containing nucleoside triphosphate hydrolases']	['1-213']	1	1	adk1-213	107	1.28382	1.28382	0.682856	0.479756
P69441	adk	[R].LVEYHQMTAPLIGY.[Y]	Y181	['cytosol']	Monomer	['Mg2+']	Y	20646	23.586	0.80861	1	1	5.494	['P-loop containing nucleoside triphosphate hydrolases']	['1-213']	1	1	adk1-213	181	1.29692	1.29692	2.49029	0.0985492
P69441	adk	[D].DVTGEELTTR.[K]	D147	['cytosol']	Monomer	['Mg2+']	Y	20646	23.586	0.80861	1	1	5.494	['P-loop containing nucleoside triphosphate hydrolases']	['1-213']	1	1	adk1-213	147	1.4242	1.4242	2.25032	0.11528
P69441	adk	[F].DVPDELIVDR.[I]	D110	['cytosol']	Monomer	['Mg2+']	Y	20646	23.586	0.80861	1	1	5.494	['P-loop containing nucleoside triphosphate hydrolases']	['1-213']	1	1	adk1-213	110	1.42521	1.42521	1.05172	0.29135
P69441	adk	[N].VDYVLEFDVPDELIVDR.[I]	V103	['cytosol']	Monomer	['Mg2+']	Y	20646	23.586	0.80861	1	1	5.494	['P-loop containing nucleoside triphosphate hydrolases']	['1-213']	1	1	adk1-213	103	1.53008	1.53008	3.23447	0.0662511
P69441	adk	[F].LLDGFPR.[T]	L82	['cytosol']	Monomer	['Mg2+']	Y	20646	23.586	0.80861	1	1	5.494	['P-loop containing nucleoside triphosphate hydrolases']	['1-213']	1	1	adk1-213	82	1.6083	1.6083	0.706861	0.498222
P69441	adk	[K].DIMDAGKLVTDELVIA.[L]	A66	['cytosol']	Monomer	['Mg2+']	Y	20646	23.586	0.80861	1	1	5.494	['P-loop containing nucleoside triphosphate hydrolases']	['1-213']	1	1	adk1-213	66	1.77321	1.77321	1.95473	0.207742
P69441	adk	[R].LVEYHQM.[T]	M174	['cytosol']	Monomer	['Mg2+']	Y	20646	23.586	0.80861	1	1	5.494	['P-loop containing nucleoside triphosphate hydrolases']	['1-213']	1	1	adk1-213	174	1.9848	1.9848	2.30791	0.138549
P69441	adk	[R].TIPQADAMK.[E]	[89-97]	['cytosol']	Monomer	['Mg2+']	Y	20646	23.586	0.80861	1	1	5.494	['P-loop containing nucleoside triphosphate hydrolases']	['1-213']	1	1	adk1-213		2.09775	2.09775	3.37759	0.0654126
P69441	adk	[Y].GIPQISTGDMLR.[A]	G25	['cytosol']	Monomer	['Mg2+']	Y	20646	23.586	0.80861	1	1	5.494	['P-loop containing nucleoside triphosphate hydrolases']	['1-213']	1	1	adk1-213	25	2.35653	2.35653	1.14974	0.328466
P69441	adk	[Y].VLEFDVPDELIVDR.[I]	V106	['cytosol']	Monomer	['Mg2+']	Y	20646	23.586	0.80861	1	1	5.494	['P-loop containing nucleoside triphosphate hydrolases']	['1-213']	1	1	adk1-213	106	3.53633	3.53633	1.18509	0.46219
P69441	adk	[L].EFDVPDELIVDR.[I]	E108	['cytosol']	Monomer	['Mg2+']	Y	20646	23.586	0.80861	1	1	5.494	['P-loop containing nucleoside triphosphate hydrolases']	['1-213']	1	1	adk1-213	108	6.62446	6.62446	1.7398	0.286971
P69441	adk	[R].LVEYHQMTAPLIGYY.[S]	Y182	['cytosol']	Monomer	['Mg2+']	Y	20646	23.586	0.80861	1	1	5.494	['P-loop containing nucleoside triphosphate hydrolases']	['1-213']	1	1	adk1-213	182	7.45516	7.45516	2.23628	0.143393
P69441	adk	[Y].VLEFDVPDELIVDRIVGR.[R]	V106	['cytosol']	Monomer	['Mg2+']	Y	20646	23.586	0.80861	1	1	5.494	['P-loop containing nucleoside triphosphate hydrolases']	['1-213']	1	1	adk1-213	106	9.69	9.69	1.17192	0.443564
P69441	adk	[R].IILLGAPGAGKGTQAQF.[I]	F19	['cytosol']	Monomer	['Mg2+']	Y	20646	23.586	0.80861	1	1	5.494	['P-loop containing nucleoside triphosphate hydrolases']	['1-213']	1	1	adk1-213	19	12.1021	12.1021	1.13515	0.405305
P0ACK2	agaR	[R].VILDSGTTTFEIAR.[L]	[110-123]	['cytosol']	Monomer	None	N	629	29.572	0.0308873	1	1	5.275	['NagB/RpiA/CoA transferase-like', 'DNA/RNA-binding 3-helical bundle']	['89-249', '16-71']	2	2	agaR89-249		-9.96431	-9.96431	2.61206	0
P0ACK2	agaR	[R].IIVVTDSSK.[F]	[217-225]	['cytosol']	Monomer	None	N	629	29.572	0.0308873	1	1	5.275	['NagB/RpiA/CoA transferase-like', 'DNA/RNA-binding 3-helical bundle']	['89-249', '16-71']	2	2	agaR89-249		-0.269852	-0.269852	0.269634	0.33926
P0ACK2	agaR	[K].AAVELIQPGHR.[V]	[99-109]	['cytosol']	Monomer	None	N	629	29.572	0.0308873	1	1	5.275	['NagB/RpiA/CoA transferase-like', 'DNA/RNA-binding 3-helical bundle']	['89-249', '16-71']	2	2	agaR89-249		-0.141461	-0.141461	0.230569	0.03171
P0ACK2	agaR	[K].AGVEVILVGE.[-]	[260-269]	['cytosol']	Monomer	None	N	629	29.572	0.0308873	1	1	5.275	['NagB/RpiA/CoA transferase-like', 'DNA/RNA-binding 3-helical bundle']	['89-249', '16-71']	2	2	agaRLNK		-0.00781894	-0.00781894	0.0150743	0.0896902
P0AE08	ahpC	[R].DASDLLRK.[I]	[144-151]	['cytosol']	['AhpC.10', 'AhpF.2']	['FAD']	N	92449	20.761	3.18713	12	2	4.909	['Thioredoxin fold']	['4-180']	1	1	ahpC4-180		-14.9556	-14.9556	1.16228	0
P0AE08	ahpC	[I].KPFKNQAFK.[N]	K9	['cytosol']	['AhpC.10', 'AhpF.2']	['FAD']	N	92449	20.761	3.18713	12	2	4.909	['Thioredoxin fold']	['4-180']	1	1	ahpC4-180	6	-10.3237	-10.3237	2.81608	0
P0AE08	ahpC	[R].WSVFFFYPADFTFVCPTELGDVADHYEELQK.[L]	[33-63]	['cytosol']	['AhpC.10', 'AhpF.2']	['FAD']	N	92449	20.761	3.18713	12	2	4.909	['Thioredoxin fold']	['4-180']	1	1	ahpC4-180		-9.54866	-9.54866	0.915708	0
P0AE08	ahpC	[K].PFKNQAFK.[N]	[10-17]	['cytosol']	['AhpC.10', 'AhpF.2']	['FAD']	N	92449	20.761	3.18713	12	2	4.909	['Thioredoxin fold']	['4-180']	1	1	ahpC4-180		-8.8208	-8.8208	3.69631	0
P0AE08	ahpC	[K].IKPFKNQAFK.[N]	[8-17]	['cytosol']	['AhpC.10', 'AhpF.2']	['FAD']	N	92449	20.761	3.18713	12	2	4.909	['Thioredoxin fold']	['4-180']	1	1	ahpC4-180		-6.86177	-6.86177	2.69189	0.608672
P0AE08	ahpC	[A].SHPGEVCPAKWK.[E]	S160	['cytosol']	['AhpC.10', 'AhpF.2']	['FAD']	N	92449	20.761	3.18713	12	2	4.909	['Thioredoxin fold']	['4-180']	1	1	ahpC4-180	157	-3.26802	-3.26802	1.11965	0.549166
P0AE08	ahpC	[K].AAQYVASHPGEVCPAKW.[K]	W170	['cytosol']	['AhpC.10', 'AhpF.2']	['FAD']	N	92449	20.761	3.18713	12	2	4.909	['Thioredoxin fold']	['4-180']	1	1	ahpC4-180	167	-2.8202	-2.8202	0.87465	0.209968
P0AE08	ahpC	[K].AAQYVASHPGEVCPAKWK.[E]	[154-171]	['cytosol']	['AhpC.10', 'AhpF.2']	['FAD']	N	92449	20.761	3.18713	12	2	4.909	['Thioredoxin fold']	['4-180']	1	1	ahpC4-180		-1.87341	-1.87341	1.0527	0.44107
P0AE08	ahpC	[L].GVDVYAVSTDTHFTHK.[A]	G65	['cytosol']	['AhpC.10', 'AhpF.2']	['FAD']	N	92449	20.761	3.18713	12	2	4.909	['Thioredoxin fold']	['4-180']	1	1	ahpC4-180	62	-1.75855	-1.75855	2.67905	0.612431
P0AE08	ahpC	[Q].YVASHPGEVCPAK.[W]	Y157	['cytosol']	['AhpC.10', 'AhpF.2']	['FAD']	N	92449	20.761	3.18713	12	2	4.909	['Thioredoxin fold']	['4-180']	1	1	ahpC4-180	154	-1.72399	-1.72399	2.43808	0.606905
P0AE08	ahpC	[K].LGVDVYAVSTDTHFTHK.[A]	[64-80]	['cytosol']	['AhpC.10', 'AhpF.2']	['FAD']	N	92449	20.761	3.18713	12	2	4.909	['Thioredoxin fold']	['4-180']	1	1	ahpC4-180		-1.71389	-1.71389	3.03521	0.574888
P0AE08	ahpC	[K].IKAAQYVASHPGEVCPAK.[W]	[152-169]	['cytosol']	['AhpC.10', 'AhpF.2']	['FAD']	N	92449	20.761	3.18713	12	2	4.909	['Thioredoxin fold']	['4-180']	1	1	ahpC4-180		-1.57385	-1.57385	1.46801	0.396608
P0AE08	ahpC	[V].STDTHFTHK.[A]	S72	['cytosol']	['AhpC.10', 'AhpF.2']	['FAD']	N	92449	20.761	3.18713	12	2	4.909	['Thioredoxin fold']	['4-180']	1	1	ahpC4-180	69	-1.39315	-1.39315	1.69836	0.361263
P0AE08	ahpC	[R].ATFVVDPQGIIQAIEVTAEGIGR.[D]	[121-143]	['cytosol']	['AhpC.10', 'AhpF.2']	['FAD']	N	92449	20.761	3.18713	12	2	4.909	['Thioredoxin fold']	['4-180']	1	1	ahpC4-180		-1.33533	-1.33533	0.156207	1.02634
P0AE08	ahpC	[K].IKAAQYVASHPGEVCPA.[K]	A168	['cytosol']	['AhpC.10', 'AhpF.2']	['FAD']	N	92449	20.761	3.18713	12	2	4.909	['Thioredoxin fold']	['4-180']	1	1	ahpC4-180	165	-1.19662	-1.19662	1.1225	0.201302
P0AE08	ahpC	[R].ATFVVDPQGIIQAIEVT.[A]	T137	['cytosol']	['AhpC.10', 'AhpF.2']	['FAD']	N	92449	20.761	3.18713	12	2	4.909	['Thioredoxin fold']	['4-180']	1	1	ahpC4-180	134	-1.08742	-1.08742	0.767354	0.760572
P0AE08	ahpC	[K].AAQYVASHPGEVCPAKWKEGEAT.[L]	T176	['cytosol']	['AhpC.10', 'AhpF.2']	['FAD']	N	92449	20.761	3.18713	12	2	4.909	['Thioredoxin fold']	['4-180']	1	1	ahpC4-180	173	-1.07986	-1.07986	0.30219	0.0083603
P0AE08	ahpC	[K].AAQYVASHPGEVCPA.[K]	A168	['cytosol']	['AhpC.10', 'AhpF.2']	['FAD']	N	92449	20.761	3.18713	12	2	4.909	['Thioredoxin fold']	['4-180']	1	1	ahpC4-180	165	-0.99519	-0.99519	1.14981	0.167175
P0AE08	ahpC	[A].QYVASHPGEVCPAKWK.[E]	Q156	['cytosol']	['AhpC.10', 'AhpF.2']	['FAD']	N	92449	20.761	3.18713	12	2	4.909	['Thioredoxin fold']	['4-180']	1	1	ahpC4-180	153	-0.985096	-0.985096	0.42249	0.179661
P0AE08	ahpC	[R].ATFVVDPQGIIQAIEVTAE.[G]	E139	['cytosol']	['AhpC.10', 'AhpF.2']	['FAD']	N	92449	20.761	3.18713	12	2	4.909	['Thioredoxin fold']	['4-180']	1	1	ahpC4-180	136	-0.975396	-0.975396	0.633066	0.829803
P0AE08	ahpC	[A].DFTFVCPTELGDVADHYEELQK.[L]	D42	['cytosol']	['AhpC.10', 'AhpF.2']	['FAD']	N	92449	20.761	3.18713	12	2	4.909	['Thioredoxin fold']	['4-180']	1	1	ahpC4-180	39	-0.766237	-0.766237	0.832098	0.503926
P0AE08	ahpC	[R].ATFVVDPQGIIQ.[A]	Q132	['cytosol']	['AhpC.10', 'AhpF.2']	['FAD']	N	92449	20.761	3.18713	12	2	4.909	['Thioredoxin fold']	['4-180']	1	1	ahpC4-180	129	-0.729183	-0.729183	0.647925	0.542721
P0AE08	ahpC	[A].PSLDLVGKI.[-]	P179	['cytosol']	['AhpC.10', 'AhpF.2']	['FAD']	N	92449	20.761	3.18713	12	2	4.909	['Thioredoxin fold']	['4-180']	1	1	ahpC4-180	176	-0.728389	-0.728389	1.00101	0.247594
P0AE08	ahpC	[E].ATLAPSLDLVGKI.[-]	A175	['cytosol']	['AhpC.10', 'AhpF.2']	['FAD']	N	92449	20.761	3.18713	12	2	4.909	['Thioredoxin fold']	['4-180']	1	1	ahpC4-180	172	-0.709749	-0.709749	0.648832	0.520827
P0AE08	ahpC	[W].KEGEATLAPSLDLVGK.[I]	K171	['cytosol']	['AhpC.10', 'AhpF.2']	['FAD']	N	92449	20.761	3.18713	12	2	4.909	['Thioredoxin fold']	['4-180']	1	1	ahpC4-180	168	-0.687506	-0.687506	0.286381	0.463899
P0AE08	ahpC	[F].FFYPADFTFVCPTELGDVADHYEELQK.[L]	F37	['cytosol']	['AhpC.10', 'AhpF.2']	['FAD']	N	92449	20.761	3.18713	12	2	4.909	['Thioredoxin fold']	['4-180']	1	1	ahpC4-180	34	-0.639898	-0.639898	1.41322	0.307052
P0AE08	ahpC	[T].LAPSLDLVGKI.[-]	L177	['cytosol']	['AhpC.10', 'AhpF.2']	['FAD']	N	92449	20.761	3.18713	12	2	4.909	['Thioredoxin fold']	['4-180']	1	1	ahpC4-180	174	-0.54143	-0.54143	0.459272	0.382623
P0AE08	ahpC	[A].QYVASHPGEVCPAK.[W]	Q156	['cytosol']	['AhpC.10', 'AhpF.2']	['FAD']	N	92449	20.761	3.18713	12	2	4.909	['Thioredoxin fold']	['4-180']	1	1	ahpC4-180	153	-0.439273	-0.439273	0.159885	0.402059
P0AE08	ahpC	[K].IKAAQYVASHPGEVCPAKWK.[E]	[152-171]	['cytosol']	['AhpC.10', 'AhpF.2']	['FAD']	N	92449	20.761	3.18713	12	2	4.909	['Thioredoxin fold']	['4-180']	1	1	ahpC4-180		-0.423415	-0.423415	0.255225	0.389668
P0AE08	ahpC	[T].LAPSLDLVGK.[I]	L177	['cytosol']	['AhpC.10', 'AhpF.2']	['FAD']	N	92449	20.761	3.18713	12	2	4.909	['Thioredoxin fold']	['4-180']	1	1	ahpC4-180	174	-0.378576	-0.378576	0.216302	0.476479
P0AE08	ahpC	[R].ATFVVDPQ.[G]	Q128	['cytosol']	['AhpC.10', 'AhpF.2']	['FAD']	N	92449	20.761	3.18713	12	2	4.909	['Thioredoxin fold']	['4-180']	1	1	ahpC4-180	125	-0.366138	-0.366138	0.193853	0.736528
P0AE08	ahpC	[Q].AIEVTAEGIGRDASDLLR.[K]	A133	['cytosol']	['AhpC.10', 'AhpF.2']	['FAD']	N	92449	20.761	3.18713	12	2	4.909	['Thioredoxin fold']	['4-180']	1	1	ahpC4-180	130	-0.349947	-0.349947	0.0259756	0.209842
P0AE08	ahpC	[R].NFDNMREDEGLADRATFVVDPQGIIQ.[A]	Q132	['cytosol']	['AhpC.10', 'AhpF.2']	['FAD']	N	92449	20.761	3.18713	12	2	4.909	['Thioredoxin fold']	['4-180']	1	1	ahpC4-180	129	-0.252784	-0.252784	0.0757085	0.327075
P0AE08	ahpC	[V].ASHPGEVCPAK.[W]	A159	['cytosol']	['AhpC.10', 'AhpF.2']	['FAD']	N	92449	20.761	3.18713	12	2	4.909	['Thioredoxin fold']	['4-180']	1	1	ahpC4-180	156	-0.173408	-0.173408	0.0422069	0.507984
P0AE08	ahpC	[W].KEGEATLAPSLDLVGKI.[-]	K171	['cytosol']	['AhpC.10', 'AhpF.2']	['FAD']	N	92449	20.761	3.18713	12	2	4.909	['Thioredoxin fold']	['4-180']	1	1	ahpC4-180	168	0.0686834	0.0686834	0.0028907	0.637663
P0AE08	ahpC	[K].NGEFIEITEK.[D]	[18-27]	['cytosol']	['AhpC.10', 'AhpF.2']	['FAD']	N	92449	20.761	3.18713	12	2	4.909	['Thioredoxin fold']	['4-180']	1	1	ahpC4-180		0.167142	0.167142	0.223957	0.186633
P0AE08	ahpC	[R].DASDLLR.[K]	[144-150]	['cytosol']	['AhpC.10', 'AhpF.2']	['FAD']	N	92449	20.761	3.18713	12	2	4.909	['Thioredoxin fold']	['4-180']	1	1	ahpC4-180		0.170468	0.170468	1.32259	0.0545379
P0AE08	ahpC	[L].APSLDLVGKI.[-]	A178	['cytosol']	['AhpC.10', 'AhpF.2']	['FAD']	N	92449	20.761	3.18713	12	2	4.909	['Thioredoxin fold']	['4-180']	1	1	ahpC4-180	175	0.249053	0.249053	0.169427	0.241374
P0AE08	ahpC	[K].NQAFKNGEFIEITEK.[D]	[13-27]	['cytosol']	['AhpC.10', 'AhpF.2']	['FAD']	N	92449	20.761	3.18713	12	2	4.909	['Thioredoxin fold']	['4-180']	1	1	ahpC4-180		0.297319	0.297319	0.26959	0.352113
P0AE08	ahpC	[A].TFVVDPQGIIQAIEVTAEGIGR.[D]	T122	['cytosol']	['AhpC.10', 'AhpF.2']	['FAD']	N	92449	20.761	3.18713	12	2	4.909	['Thioredoxin fold']	['4-180']	1	1	ahpC4-180	119	0.309004	0.309004	0.0287487	0.818542
P0AE08	ahpC	[K].EGEATLAPS.[L]	S180	['cytosol']	['AhpC.10', 'AhpF.2']	['FAD']	N	92449	20.761	3.18713	12	2	4.909	['Thioredoxin fold']	['4-180']	1	1	ahpC4-180	177	0.34738	0.34738	0.158971	0.55003
P0AE08	ahpC	[Q].GIIQAIEVTAEGIGR.[D]	G129	['cytosol']	['AhpC.10', 'AhpF.2']	['FAD']	N	92449	20.761	3.18713	12	2	4.909	['Thioredoxin fold']	['4-180']	1	1	ahpC4-180	126	0.394557	0.394557	3.16085	0.00912602
P0AE08	ahpC	[I].EITEKDTEGR.[W]	E23	['cytosol']	['AhpC.10', 'AhpF.2']	['FAD']	N	92449	20.761	3.18713	12	2	4.909	['Thioredoxin fold']	['4-180']	1	1	ahpC4-180	20	0.435064	0.435064	0.995671	0.0181785
P0AE08	ahpC	[K].NGEFIEITEKDTEGR.[W]	[18-32]	['cytosol']	['AhpC.10', 'AhpF.2']	['FAD']	N	92449	20.761	3.18713	12	2	4.909	['Thioredoxin fold']	['4-180']	1	1	ahpC4-180		0.501145	0.501145	5.94902	0.0517892
P0AE08	ahpC	[D].VYAVSTDTHFTHK.[A]	V68	['cytosol']	['AhpC.10', 'AhpF.2']	['FAD']	N	92449	20.761	3.18713	12	2	4.909	['Thioredoxin fold']	['4-180']	1	1	ahpC4-180	65	0.502168	0.502168	0.188276	0.477009
P0AE08	ahpC	[Q].AIEVTAEGIGR.[D]	A133	['cytosol']	['AhpC.10', 'AhpF.2']	['FAD']	N	92449	20.761	3.18713	12	2	4.909	['Thioredoxin fold']	['4-180']	1	1	ahpC4-180	130	0.600905	0.600905	3.93523	0.0451523
P0AE08	ahpC	[A].TLAPSLDLVGKI.[-]	T176	['cytosol']	['AhpC.10', 'AhpF.2']	['FAD']	N	92449	20.761	3.18713	12	2	4.909	['Thioredoxin fold']	['4-180']	1	1	ahpC4-180	173	0.654294	0.654294	0.464103	0.358647
P0AE08	ahpC	[F].TFVCPTELGDVADHYEELQK.[L]	T44	['cytosol']	['AhpC.10', 'AhpF.2']	['FAD']	N	92449	20.761	3.18713	12	2	4.909	['Thioredoxin fold']	['4-180']	1	1	ahpC4-180	41	0.658213	0.658213	2.59226	0.0591948
P0AE08	ahpC	[K].NQAFKNGEFIEITEKDTEGR.[W]	[13-32]	['cytosol']	['AhpC.10', 'AhpF.2']	['FAD']	N	92449	20.761	3.18713	12	2	4.909	['Thioredoxin fold']	['4-180']	1	1	ahpC4-180		0.703879	0.703879	1.9815	0.104252
P0AE08	ahpC	[I].EVTAEGIGR.[D]	E135	['cytosol']	['AhpC.10', 'AhpF.2']	['FAD']	N	92449	20.761	3.18713	12	2	4.909	['Thioredoxin fold']	['4-180']	1	1	ahpC4-180	132	0.888194	0.888194	1.49773	0.125135
P0AE08	ahpC	[A].IEVTAEGIGR.[D]	I134	['cytosol']	['AhpC.10', 'AhpF.2']	['FAD']	N	92449	20.761	3.18713	12	2	4.909	['Thioredoxin fold']	['4-180']	1	1	ahpC4-180	131	0.96318	0.96318	2.83002	0.0950385
P0AE08	ahpC	[T].ELGDVADHYEELQK.[L]	E50	['cytosol']	['AhpC.10', 'AhpF.2']	['FAD']	N	92449	20.761	3.18713	12	2	4.909	['Thioredoxin fold']	['4-180']	1	1	ahpC4-180	47	0.993115	0.993115	4.93461	0.066939
P0AE08	ahpC	[R].NFDNMREDEGLADR.[A]	[107-120]	['cytosol']	['AhpC.10', 'AhpF.2']	['FAD']	N	92449	20.761	3.18713	12	2	4.909	['Thioredoxin fold']	['4-180']	1	1	ahpC4-180		1.01247	1.01247	6.28609	0.0068372
P0AE08	ahpC	[A].MIGDPTGALTR.[N]	M96	['cytosol']	['AhpC.10', 'AhpF.2']	['FAD']	N	92449	20.761	3.18713	12	2	4.909	['Thioredoxin fold']	['4-180']	1	1	ahpC4-180	93	1.24269	1.24269	5.39273	0.0793795
P0AE08	ahpC	[N].GEFIEITEK.[D]	G19	['cytosol']	['AhpC.10', 'AhpF.2']	['FAD']	N	92449	20.761	3.18713	12	2	4.909	['Thioredoxin fold']	['4-180']	1	1	ahpC4-180	16	1.2939	1.2939	3.86915	0.063251
P0AE08	ahpC	[Q].AFKNGEFIEITEKDTEGR.[W]	A15	['cytosol']	['AhpC.10', 'AhpF.2']	['FAD']	N	92449	20.761	3.18713	12	2	4.909	['Thioredoxin fold']	['4-180']	1	1	ahpC4-180	12	1.43685	1.43685	2.88656	0.124436
P0AE08	ahpC	[N].GEFIEITEKDTEGR.[W]	G19	['cytosol']	['AhpC.10', 'AhpF.2']	['FAD']	N	92449	20.761	3.18713	12	2	4.909	['Thioredoxin fold']	['4-180']	1	1	ahpC4-180	16	1.63609	1.63609	9.63626	0.0260655
P0AE08	ahpC	[M].IGDPTGALTR.[N]	I97	['cytosol']	['AhpC.10', 'AhpF.2']	['FAD']	N	92449	20.761	3.18713	12	2	4.909	['Thioredoxin fold']	['4-180']	1	1	ahpC4-180	94	1.82682	1.82682	1.04342	0.335446
P0AE08	ahpC	[F].KNGEFIEITEKDTEGR.[W]	K17	['cytosol']	['AhpC.10', 'AhpF.2']	['FAD']	N	92449	20.761	3.18713	12	2	4.909	['Thioredoxin fold']	['4-180']	1	1	ahpC4-180	14	2.03106	2.03106	1.54608	0.354705
P0AE08	ahpC	[G].EFIEITEKDTEGR.[W]	E20	['cytosol']	['AhpC.10', 'AhpF.2']	['FAD']	N	92449	20.761	3.18713	12	2	4.909	['Thioredoxin fold']	['4-180']	1	1	ahpC4-180	17	2.86029	2.86029	4.55605	0.103221
P0AE08	ahpC	[R].NFDNMREDEGLADRA.[T]	A121	['cytosol']	['AhpC.10', 'AhpF.2']	['FAD']	N	92449	20.761	3.18713	12	2	4.909	['Thioredoxin fold']	['4-180']	1	1	ahpC4-180	118	3.03529	3.03529	6.46404	0.0539224
P0AE08	ahpC	[T].RNFDNMREDEGLADR.[A]	R106	['cytosol']	['AhpC.10', 'AhpF.2']	['FAD']	N	92449	20.761	3.18713	12	2	4.909	['Thioredoxin fold']	['4-180']	1	1	ahpC4-180	103	3.22361	3.22361	2.86328	0.184323
P0AE08	ahpC	[V].ASHPGEVCPAKWK.[E]	A159	['cytosol']	['AhpC.10', 'AhpF.2']	['FAD']	N	92449	20.761	3.18713	12	2	4.909	['Thioredoxin fold']	['4-180']	1	1	ahpC4-180	156	3.58033	3.58033	0.80464	0.584301
P0AE08	ahpC	[R].NFDNMREDEGLAD.[R]	D119	['cytosol']	['AhpC.10', 'AhpF.2']	['FAD']	N	92449	20.761	3.18713	12	2	4.909	['Thioredoxin fold']	['4-180']	1	1	ahpC4-180	116	4.01676	4.01676	0.928583	0.502502
P0AE08	ahpC	[Y].VASHPGEVCPAKWK.[E]	V158	['cytosol']	['AhpC.10', 'AhpF.2']	['FAD']	N	92449	20.761	3.18713	12	2	4.909	['Thioredoxin fold']	['4-180']	1	1	ahpC4-180	155	4.12234	4.12234	1.94628	0.441826
P0AE08	ahpC	[F].DNMREDEGLADR.[A]	D109	['cytosol']	['AhpC.10', 'AhpF.2']	['FAD']	N	92449	20.761	3.18713	12	2	4.909	['Thioredoxin fold']	['4-180']	1	1	ahpC4-180	106	4.18542	4.18542	1.69787	0.462052
P0AE08	ahpC	[F].VCPTELGDVADHYEELQK.[L]	V46	['cytosol']	['AhpC.10', 'AhpF.2']	['FAD']	N	92449	20.761	3.18713	12	2	4.909	['Thioredoxin fold']	['4-180']	1	1	ahpC4-180	43	5.04076	5.04076	1.43414	0.39921
P0AE08	ahpC	[F].VVDPQGIIQAIEVTAEGIGR.[D]	V124	['cytosol']	['AhpC.10', 'AhpF.2']	['FAD']	N	92449	20.761	3.18713	12	2	4.909	['Thioredoxin fold']	['4-180']	1	1	ahpC4-180	121	5.5035	5.5035	2.54851	0.256314
P0AE08	ahpC	[Y].AMIGDPTGALTR.[N]	A95	['cytosol']	['AhpC.10', 'AhpF.2']	['FAD']	N	92449	20.761	3.18713	12	2	4.909	['Thioredoxin fold']	['4-180']	1	1	ahpC4-180	92	5.59054	5.59054	1.18382	0.558065
P0AE08	ahpC	[F].FYPADFTFVCPTELGDVADHYEELQK.[L]	F38	['cytosol']	['AhpC.10', 'AhpF.2']	['FAD']	N	92449	20.761	3.18713	12	2	4.909	['Thioredoxin fold']	['4-180']	1	1	ahpC4-180	35	6.03613	6.03613	2.83724	0.224196
P0AE08	ahpC	[Q].AFKNGEFIEITEK.[D]	A15	['cytosol']	['AhpC.10', 'AhpF.2']	['FAD']	N	92449	20.761	3.18713	12	2	4.909	['Thioredoxin fold']	['4-180']	1	1	ahpC4-180	12	6.17718	6.17718	2.29114	0.151158
P0AE08	ahpC	[I].IQAIEVTAEGIGR.[D]	I131	['cytosol']	['AhpC.10', 'AhpF.2']	['FAD']	N	92449	20.761	3.18713	12	2	4.909	['Thioredoxin fold']	['4-180']	1	1	ahpC4-180	128	9.66111	9.66111	3.39633	0.0283103
P0AE08	ahpC	[K].NGEFIEITEKDTEGRW.[S]	W33	['cytosol']	['AhpC.10', 'AhpF.2']	['FAD']	N	92449	20.761	3.18713	12	2	4.909	['Thioredoxin fold']	['4-180']	1	1	ahpC4-180	30	9.88917	9.88917	0.901584	0.55387
P0AE08	ahpC	[K].LGVDVYAVSTDTHF.[T]	F77	['cytosol']	['AhpC.10', 'AhpF.2']	['FAD']	N	92449	20.761	3.18713	12	2	4.909	['Thioredoxin fold']	['4-180']	1	1	ahpC4-180	74	11.1232	11.1232	2.21439	0.110948
P0AE08	ahpC	[T].FVCPTELGDVADHYEELQK.[L]	F45	['cytosol']	['AhpC.10', 'AhpF.2']	['FAD']	N	92449	20.761	3.18713	12	2	4.909	['Thioredoxin fold']	['4-180']	1	1	ahpC4-180	42	11.2293	11.2293	2.09814	0.256763
P0AE08	ahpC	[R].NFDNMREDEGLADRATF.[V]	F123	['cytosol']	['AhpC.10', 'AhpF.2']	['FAD']	N	92449	20.761	3.18713	12	2	4.909	['Thioredoxin fold']	['4-180']	1	1	ahpC4-180	120	13.3168	13.3168	1.25843	0.441221
P0AE08	ahpC	[K].WKEGEATLAPSLDLVGK.[I]	[170-186]	['cytosol']	['AhpC.10', 'AhpF.2']	['FAD']	N	92449	20.761	3.18713	12	2	4.909	['Thioredoxin fold']	['4-180']	1	1	ahpCLNK		-0.259037	-0.259037	0.14967	0.633639
P0AE08	ahpC	[K].WKEGEATLAPSLDLVGKI.[-]	[170-187]	['cytosol']	['AhpC.10', 'AhpF.2']	['FAD']	N	92449	20.761	3.18713	12	2	4.909	['Thioredoxin fold']	['4-180']	1	1	ahpCLNK		0.114927	0.114927	0.0116183	0.511213
P0AE08	ahpC	[K].EGEATLAPSLDLVGKI.[-]	[172-187]	['cytosol']	['AhpC.10', 'AhpF.2']	['FAD']	N	92449	20.761	3.18713	12	2	4.909	['Thioredoxin fold']	['4-180']	1	1	ahpCLNK		0.31223	0.31223	0.08853	0.517049
P0AE08	ahpC	[K].EGEATLAPSLDLVGK.[I]	[172-186]	['cytosol']	['AhpC.10', 'AhpF.2']	['FAD']	N	92449	20.761	3.18713	12	2	4.909	['Thioredoxin fold']	['4-180']	1	1	ahpCLNK		0.315095	0.315095	0.105049	0.50626
P0AE08	ahpC	[K].WKEGEATLAPSLDLV.[G]	V184	['cytosol']	['AhpC.10', 'AhpF.2']	['FAD']	N	92449	20.761	3.18713	12	2	4.909	['Thioredoxin fold']	['4-180']	1	1	ahpCLNK		0.336736	0.336736	0.337774	0.274593
P0AE08	ahpC	[K].EGEATLAPSLDLV.[G]	V184	['cytosol']	['AhpC.10', 'AhpF.2']	['FAD']	N	92449	20.761	3.18713	12	2	4.909	['Thioredoxin fold']	['4-180']	1	1	ahpCLNK		0.527781	0.527781	0.45911	0.311513
P35340	ahpF	[K].VTFKEDNSLPVR.[K]	[50-61]	['cytosol']	['AhpC.10', 'AhpF.2']	['FAD']	N	5698	56.177	0.531533	12	2	5.422	['FAD/NAD(P)-binding domain', 'Thioredoxin fold', 'Thioredoxin fold']	['207-514', '1-101', '106-197']	3	2	ahpF1-101		-0.893062	-0.893062	1.20254	0.346644
P35340	ahpF	[R].FAGSPLGHEFTSLVLAL.[L]	L94	['cytosol']	['AhpC.10', 'AhpF.2']	['FAD']	N	5698	56.177	0.531533	12	2	5.422	['FAD/NAD(P)-binding domain', 'Thioredoxin fold', 'Thioredoxin fold']	['207-514', '1-101', '106-197']	3	2	ahpF1-101	94	-0.680229	-0.680229	0.37622	0.742137
P35340	ahpF	[K].ELLAEIAELSDKVTFKEDNSLPVR.[K]	[38-61]	['cytosol']	['AhpC.10', 'AhpF.2']	['FAD']	N	5698	56.177	0.531533	12	2	5.422	['FAD/NAD(P)-binding domain', 'Thioredoxin fold', 'Thioredoxin fold']	['207-514', '1-101', '106-197']	3	2	ahpF1-101		-0.37283	-0.37283	0.919709	0.0276589
P35340	ahpF	[K].ELLAEIAELSDKVTFK.[E]	[38-53]	['cytosol']	['AhpC.10', 'AhpF.2']	['FAD']	N	5698	56.177	0.531533	12	2	5.422	['FAD/NAD(P)-binding domain', 'Thioredoxin fold', 'Thioredoxin fold']	['207-514', '1-101', '106-197']	3	2	ahpF1-101		-0.321386	-0.321386	0.583122	0.0606123
P35340	ahpF	[K].LTKPVELIATLDDSAK.[S]	[17-32]	['cytosol']	['AhpC.10', 'AhpF.2']	['FAD']	N	5698	56.177	0.531533	12	2	5.422	['FAD/NAD(P)-binding domain', 'Thioredoxin fold', 'Thioredoxin fold']	['207-514', '1-101', '106-197']	3	2	ahpF1-101		-0.247172	-0.247172	0.897783	0.0733153
P35340	ahpF	[L].LWTGGHPSKEAQSLLEQIR.[H]	L95	['cytosol']	['AhpC.10', 'AhpF.2']	['FAD']	N	5698	56.177	0.531533	12	2	5.422	['FAD/NAD(P)-binding domain', 'Thioredoxin fold', 'Thioredoxin fold']	['207-514', '1-101', '106-197']	3	2	ahpF1-101	95	-0.126652	-0.126652	0.0162616	0.136836
P35340	ahpF	[T].KPVELIATLDDSAK.[S]	K19	['cytosol']	['AhpC.10', 'AhpF.2']	['FAD']	N	5698	56.177	0.531533	12	2	5.422	['FAD/NAD(P)-binding domain', 'Thioredoxin fold', 'Thioredoxin fold']	['207-514', '1-101', '106-197']	3	2	ahpF1-101	19	-0.0459825	-0.0459825	0.029626	0.41227
P35340	ahpF	[K].SAEIKELLAEIA.[E]	A44	['cytosol']	['AhpC.10', 'AhpF.2']	['FAD']	N	5698	56.177	0.531533	12	2	5.422	['FAD/NAD(P)-binding domain', 'Thioredoxin fold', 'Thioredoxin fold']	['207-514', '1-101', '106-197']	3	2	ahpF1-101	44	1.86715	1.86715	1.01282	0.369665
P35340	ahpF	[A].ELSDKVTFKEDNSLPVR.[K]	E45	['cytosol']	['AhpC.10', 'AhpF.2']	['FAD']	N	5698	56.177	0.531533	12	2	5.422	['FAD/NAD(P)-binding domain', 'Thioredoxin fold', 'Thioredoxin fold']	['207-514', '1-101', '106-197']	3	2	ahpF1-101	45	2.79257	2.79257	1.46785	0.346192
P35340	ahpF	[K].ELLAEIAEL.[S]	L46	['cytosol']	['AhpC.10', 'AhpF.2']	['FAD']	N	5698	56.177	0.531533	12	2	5.422	['FAD/NAD(P)-binding domain', 'Thioredoxin fold', 'Thioredoxin fold']	['207-514', '1-101', '106-197']	3	2	ahpF1-101	46	2.80311	2.80311	1.26229	0.298791
P35340	ahpF	[R].FAGSPLGHEFTSL.[V]	L90	['cytosol']	['AhpC.10', 'AhpF.2']	['FAD']	N	5698	56.177	0.531533	12	2	5.422	['FAD/NAD(P)-binding domain', 'Thioredoxin fold', 'Thioredoxin fold']	['207-514', '1-101', '106-197']	3	2	ahpF1-101	90	4.30477	4.30477	1.0897	0.408376
P35340	ahpF	[R].FAGSPLGHEFTSLVL.[A]	L92	['cytosol']	['AhpC.10', 'AhpF.2']	['FAD']	N	5698	56.177	0.531533	12	2	5.422	['FAD/NAD(P)-binding domain', 'Thioredoxin fold', 'Thioredoxin fold']	['207-514', '1-101', '106-197']	3	2	ahpF1-101	92	4.48272	4.48272	1.19492	0.359447
P35340	ahpF	[K].ELLAEIAELSDKVTF.[K]	F52	['cytosol']	['AhpC.10', 'AhpF.2']	['FAD']	N	5698	56.177	0.531533	12	2	5.422	['FAD/NAD(P)-binding domain', 'Thioredoxin fold', 'Thioredoxin fold']	['207-514', '1-101', '106-197']	3	2	ahpF1-101	52	9.29401	9.29401	1.43177	0.416594
P35340	ahpF	[L].ALLWTGGHPSKEAQSLLEQIR.[H]	A93	['cytosol']	['AhpC.10', 'AhpF.2']	['FAD']	N	5698	56.177	0.531533	12	2	5.422	['FAD/NAD(P)-binding domain', 'Thioredoxin fold', 'Thioredoxin fold']	['207-514', '1-101', '106-197']	3	2	ahpF1-101	93	10.6171	10.6171	1.4529	0.35251
P35340	ahpF	[L].WTGGHPSKEAQSLLEQIR.[H]	W96	['cytosol']	['AhpC.10', 'AhpF.2']	['FAD']	N	5698	56.177	0.531533	12	2	5.422	['FAD/NAD(P)-binding domain', 'Thioredoxin fold', 'Thioredoxin fold']	['207-514', '1-101', '106-197']	3	2	ahpF1-101	96	11.6725	11.6725	1.09948	0.424444
P35340	ahpF	[R].FAGSPLGHEF.[T]	F87	['cytosol']	['AhpC.10', 'AhpF.2']	['FAD']	N	5698	56.177	0.531533	12	2	5.422	['FAD/NAD(P)-binding domain', 'Thioredoxin fold', 'Thioredoxin fold']	['207-514', '1-101', '106-197']	3	2	ahpF1-101	87	13.8287	13.8287	0.835484	0.609322
P35340	ahpF	[R].NVMGVPAVFVNGKEFGQGR.[M]	[167-185]	['cytosol']	['AhpC.10', 'AhpF.2']	['FAD']	N	5698	56.177	0.531533	12	2	5.422	['FAD/NAD(P)-binding domain', 'Thioredoxin fold', 'Thioredoxin fold']	['207-514', '1-101', '106-197']	3	2	ahpF106-197		-0.650245	-0.650245	0.397461	0.413576
P35340	ahpF	[R].IKHTAIDGGTFQNEITDR.[N]	[149-166]	['cytosol']	['AhpC.10', 'AhpF.2']	['FAD']	N	5698	56.177	0.531533	12	2	5.422	['FAD/NAD(P)-binding domain', 'Thioredoxin fold', 'Thioredoxin fold']	['207-514', '1-101', '106-197']	3	2	ahpF106-197		-0.437087	-0.437087	5.1684	0.0375088
P35340	ahpF	[K].HTAIDGGTFQNEITDR.[N]	[151-166]	['cytosol']	['AhpC.10', 'AhpF.2']	['FAD']	N	5698	56.177	0.531533	12	2	5.422	['FAD/NAD(P)-binding domain', 'Thioredoxin fold', 'Thioredoxin fold']	['207-514', '1-101', '106-197']	3	2	ahpF106-197		-0.357615	-0.357615	1.50689	0.0368311
P35340	ahpF	[R].NVMGVPAVFVN.[G]	N177	['cytosol']	['AhpC.10', 'AhpF.2']	['FAD']	N	5698	56.177	0.531533	12	2	5.422	['FAD/NAD(P)-binding domain', 'Thioredoxin fold', 'Thioredoxin fold']	['207-514', '1-101', '106-197']	3	2	ahpF106-197	72	0.0676589	0.0676589	0.0229487	0.854985
P35340	ahpF	[R].MTLTEIVAK.[I]	[186-194]	['cytosol']	['AhpC.10', 'AhpF.2']	['FAD']	N	5698	56.177	0.531533	12	2	5.422	['FAD/NAD(P)-binding domain', 'Thioredoxin fold', 'Thioredoxin fold']	['207-514', '1-101', '106-197']	3	2	ahpF106-197		0.559521	0.559521	1.93289	0.0758732
P35340	ahpF	[L].NLMSVLNPR.[I]	N140	['cytosol']	['AhpC.10', 'AhpF.2']	['FAD']	N	5698	56.177	0.531533	12	2	5.422	['FAD/NAD(P)-binding domain', 'Thioredoxin fold', 'Thioredoxin fold']	['207-514', '1-101', '106-197']	3	2	ahpF106-197	35	1.40972	1.40972	2.39283	0.113688
P35340	ahpF	[T].AIDGGTFQNEITDR.[N]	A153	['cytosol']	['AhpC.10', 'AhpF.2']	['FAD']	N	5698	56.177	0.531533	12	2	5.422	['FAD/NAD(P)-binding domain', 'Thioredoxin fold', 'Thioredoxin fold']	['207-514', '1-101', '106-197']	3	2	ahpF106-197	48	1.42123	1.42123	2.22152	0.152468
P35340	ahpF	[R].HIDGDFEFETY.[Y]	Y124	['cytosol']	['AhpC.10', 'AhpF.2']	['FAD']	N	5698	56.177	0.531533	12	2	5.422	['FAD/NAD(P)-binding domain', 'Thioredoxin fold', 'Thioredoxin fold']	['207-514', '1-101', '106-197']	3	2	ahpF106-197	19	2.81774	2.81774	1.28819	0.286965
P35340	ahpF	[R].IKHTAIDGGTF.[Q]	F159	['cytosol']	['AhpC.10', 'AhpF.2']	['FAD']	N	5698	56.177	0.531533	12	2	5.422	['FAD/NAD(P)-binding domain', 'Thioredoxin fold', 'Thioredoxin fold']	['207-514', '1-101', '106-197']	3	2	ahpF106-197	54	3.15976	3.15976	0.99816	0.431214
P35340	ahpF	[R].NVMGVPAVF.[V]	F175	['cytosol']	['AhpC.10', 'AhpF.2']	['FAD']	N	5698	56.177	0.531533	12	2	5.422	['FAD/NAD(P)-binding domain', 'Thioredoxin fold', 'Thioredoxin fold']	['207-514', '1-101', '106-197']	3	2	ahpF106-197	70	4.05155	4.05155	1.43469	0.361277
P35340	ahpF	[R].HIDGDFEFETYY.[S]	Y125	['cytosol']	['AhpC.10', 'AhpF.2']	['FAD']	N	5698	56.177	0.531533	12	2	5.422	['FAD/NAD(P)-binding domain', 'Thioredoxin fold', 'Thioredoxin fold']	['207-514', '1-101', '106-197']	3	2	ahpF106-197	20	13.0337	13.0337	1.1148	0.416153
P35340	ahpF	[R].SIIVATGAK.[W]	[317-325]	['cytosol']	['AhpC.10', 'AhpF.2']	['FAD']	N	5698	56.177	0.531533	12	2	5.422	['FAD/NAD(P)-binding domain', 'Thioredoxin fold', 'Thioredoxin fold']	['207-514', '1-101', '106-197']	3	2	ahpF207-514		-14.7991	-14.7991	3.41692	0
P35340	ahpF	[R].DAYDVLIVGSGPAGAAAAIYSAR.[K]	[211-233]	['cytosol']	['AhpC.10', 'AhpF.2']	['FAD']	N	5698	56.177	0.531533	12	2	5.422	['FAD/NAD(P)-binding domain', 'Thioredoxin fold', 'Thioredoxin fold']	['207-514', '1-101', '106-197']	3	2	ahpF207-514		-3.02623	-3.02623	1.65332	0.804254
P35340	ahpF	[K].GVFAAGDCTTVPYK.[Q]	[482-495]	['cytosol']	['AhpC.10', 'AhpF.2']	['FAD']	N	5698	56.177	0.531533	12	2	5.422	['FAD/NAD(P)-binding domain', 'Thioredoxin fold', 'Thioredoxin fold']	['207-514', '1-101', '106-197']	3	2	ahpF207-514		-2.29351	-2.29351	2.72638	0.406381
P35340	ahpF	[M].NVPGEDQYR.[T]	N330	['cytosol']	['AhpC.10', 'AhpF.2']	['FAD']	N	5698	56.177	0.531533	12	2	5.422	['FAD/NAD(P)-binding domain', 'Thioredoxin fold', 'Thioredoxin fold']	['207-514', '1-101', '106-197']	3	2	ahpF207-514	124	-1.84548	-1.84548	0.507725	0.23155
P35340	ahpF	[K].GVTYCPHCDGPLFK.[G]	[341-354]	['cytosol']	['AhpC.10', 'AhpF.2']	['FAD']	N	5698	56.177	0.531533	12	2	5.422	['FAD/NAD(P)-binding domain', 'Thioredoxin fold', 'Thioredoxin fold']	['207-514', '1-101', '106-197']	3	2	ahpF207-514		-1.5959	-1.5959	6.02302	0.185189
P35340	ahpF	[K].VHVDEYDVDVIDSQSASK.[L]	[275-292]	['cytosol']	['AhpC.10', 'AhpF.2']	['FAD']	N	5698	56.177	0.531533	12	2	5.422	['FAD/NAD(P)-binding domain', 'Thioredoxin fold', 'Thioredoxin fold']	['207-514', '1-101', '106-197']	3	2	ahpF207-514		-1.56103	-1.56103	2.14207	0.273218
P35340	ahpF	[K].QIIIATGEGAK.[A]	[496-506]	['cytosol']	['AhpC.10', 'AhpF.2']	['FAD']	N	5698	56.177	0.531533	12	2	5.422	['FAD/NAD(P)-binding domain', 'Thioredoxin fold', 'Thioredoxin fold']	['207-514', '1-101', '106-197']	3	2	ahpF207-514		-1.44108	-1.44108	2.33222	0.301304
P35340	ahpF	[I].PAAVEGGLHQIETASGAVLK.[A]	P295	['cytosol']	['AhpC.10', 'AhpF.2']	['FAD']	N	5698	56.177	0.531533	12	2	5.422	['FAD/NAD(P)-binding domain', 'Thioredoxin fold', 'Thioredoxin fold']	['207-514', '1-101', '106-197']	3	2	ahpF207-514	89	-1.41907	-1.41907	1.37754	0.400349
P35340	ahpF	[K].LIPAAVEGGLHQIETASGAVLK.[A]	[293-314]	['cytosol']	['AhpC.10', 'AhpF.2']	['FAD']	N	5698	56.177	0.531533	12	2	5.422	['FAD/NAD(P)-binding domain', 'Thioredoxin fold', 'Thioredoxin fold']	['207-514', '1-101', '106-197']	3	2	ahpF207-514		-1.38827	-1.38827	2.43608	0.216068
P35340	ahpF	[R].FGGQILDTVDIENYISVPKTEGQK.[L]	[245-268]	['cytosol']	['AhpC.10', 'AhpF.2']	['FAD']	N	5698	56.177	0.531533	12	2	5.422	['FAD/NAD(P)-binding domain', 'Thioredoxin fold', 'Thioredoxin fold']	['207-514', '1-101', '106-197']	3	2	ahpF207-514		-1.3543	-1.3543	0.673742	0.295706
P35340	ahpF	[K].NVDIILNAQTTEVK.[G]	[405-418]	['cytosol']	['AhpC.10', 'AhpF.2']	['FAD']	N	5698	56.177	0.531533	12	2	5.422	['FAD/NAD(P)-binding domain', 'Thioredoxin fold', 'Thioredoxin fold']	['207-514', '1-101', '106-197']	3	2	ahpF207-514		-1.14931	-1.14931	3.67087	0.120958
P35340	ahpF	[K].NVDIILNAQTTEVKGDGSK.[V]	[405-423]	['cytosol']	['AhpC.10', 'AhpF.2']	['FAD']	N	5698	56.177	0.531533	12	2	5.422	['FAD/NAD(P)-binding domain', 'Thioredoxin fold', 'Thioredoxin fold']	['207-514', '1-101', '106-197']	3	2	ahpF207-514		-1.09875	-1.09875	4.15633	0.18816
P35340	ahpF	[K].GDGSKVVGLEYR.[D]	[419-430]	['cytosol']	['AhpC.10', 'AhpF.2']	['FAD']	N	5698	56.177	0.531533	12	2	5.422	['FAD/NAD(P)-binding domain', 'Thioredoxin fold', 'Thioredoxin fold']	['207-514', '1-101', '106-197']	3	2	ahpF207-514		-1.09202	-1.09202	0.708196	0.859754
P35340	ahpF	[R].FGGQILDTVDIENYISVPK.[T]	[245-263]	['cytosol']	['AhpC.10', 'AhpF.2']	['FAD']	N	5698	56.177	0.531533	12	2	5.422	['FAD/NAD(P)-binding domain', 'Thioredoxin fold', 'Thioredoxin fold']	['207-514', '1-101', '106-197']	3	2	ahpF207-514		-1.05464	-1.05464	3.51435	0.266566
P35340	ahpF	[R].DAYDVLIVGSGPAGAAAAIY.[S]	Y230	['cytosol']	['AhpC.10', 'AhpF.2']	['FAD']	N	5698	56.177	0.531533	12	2	5.422	['FAD/NAD(P)-binding domain', 'Thioredoxin fold', 'Thioredoxin fold']	['207-514', '1-101', '106-197']	3	2	ahpF207-514	24	-0.764159	-0.764159	0.936972	0.341333
P35340	ahpF	[A].SLSAFDYLIR.[T]	S508	['cytosol']	['AhpC.10', 'AhpF.2']	['FAD']	N	5698	56.177	0.531533	12	2	5.422	['FAD/NAD(P)-binding domain', 'Thioredoxin fold', 'Thioredoxin fold']	['207-514', '1-101', '106-197']	3	2	ahpF207-514	302	-0.4646	-0.4646	0.37839	0.197603
P35340	ahpF	[K].VVGLEYR.[D]	[424-430]	['cytosol']	['AhpC.10', 'AhpF.2']	['FAD']	N	5698	56.177	0.531533	12	2	5.422	['FAD/NAD(P)-binding domain', 'Thioredoxin fold', 'Thioredoxin fold']	['207-514', '1-101', '106-197']	3	2	ahpF207-514		-0.406687	-0.406687	2.53717	0.0780302
P35340	ahpF	[K].VHVDEYDVDVIDSQ.[S]	Q288	['cytosol']	['AhpC.10', 'AhpF.2']	['FAD']	N	5698	56.177	0.531533	12	2	5.422	['FAD/NAD(P)-binding domain', 'Thioredoxin fold', 'Thioredoxin fold']	['207-514', '1-101', '106-197']	3	2	ahpF207-514	82	-0.187189	-0.187189	0.195196	0.342583
P35340	ahpF	[S].AFDYLIR.[T]	A511	['cytosol']	['AhpC.10', 'AhpF.2']	['FAD']	N	5698	56.177	0.531533	12	2	5.422	['FAD/NAD(P)-binding domain', 'Thioredoxin fold', 'Thioredoxin fold']	['207-514', '1-101', '106-197']	3	2	ahpF207-514	305	0.68802	0.68802	2.41613	0.0698133
P35340	ahpF	[K].LIPAAVEGGLHQ.[I]	Q304	['cytosol']	['AhpC.10', 'AhpF.2']	['FAD']	N	5698	56.177	0.531533	12	2	5.422	['FAD/NAD(P)-binding domain', 'Thioredoxin fold', 'Thioredoxin fold']	['207-514', '1-101', '106-197']	3	2	ahpF207-514	98	0.805822	0.805822	1.29823	0.14822
P35340	ahpF	[R].NMNVPGEDQYR.[T]	[328-338]	['cytosol']	['AhpC.10', 'AhpF.2']	['FAD']	N	5698	56.177	0.531533	12	2	5.422	['FAD/NAD(P)-binding domain', 'Thioredoxin fold', 'Thioredoxin fold']	['207-514', '1-101', '106-197']	3	2	ahpF207-514		0.848783	0.848783	2.72925	0.14129
P35340	ahpF	[R].DAYDVLIVGSGPAGAAAA.[I]	A228	['cytosol']	['AhpC.10', 'AhpF.2']	['FAD']	N	5698	56.177	0.531533	12	2	5.422	['FAD/NAD(P)-binding domain', 'Thioredoxin fold', 'Thioredoxin fold']	['207-514', '1-101', '106-197']	3	2	ahpF207-514	22	0.856222	0.856222	1.20599	0.143463
P35340	ahpF	[S].LSAFDYLIR.[T]	L509	['cytosol']	['AhpC.10', 'AhpF.2']	['FAD']	N	5698	56.177	0.531533	12	2	5.422	['FAD/NAD(P)-binding domain', 'Thioredoxin fold', 'Thioredoxin fold']	['207-514', '1-101', '106-197']	3	2	ahpF207-514	303	0.915972	0.915972	1.46762	0.167283
P35340	ahpF	[K].NVDIILNAQ.[T]	Q413	['cytosol']	['AhpC.10', 'AhpF.2']	['FAD']	N	5698	56.177	0.531533	12	2	5.422	['FAD/NAD(P)-binding domain', 'Thioredoxin fold', 'Thioredoxin fold']	['207-514', '1-101', '106-197']	3	2	ahpF207-514	207	1.0747	1.0747	1.06325	0.238735
P35340	ahpF	[R].DRVSGDIHNIELAGIF.[V]	F446	['cytosol']	['AhpC.10', 'AhpF.2']	['FAD']	N	5698	56.177	0.531533	12	2	5.422	['FAD/NAD(P)-binding domain', 'Thioredoxin fold', 'Thioredoxin fold']	['207-514', '1-101', '106-197']	3	2	ahpF207-514	240	1.09069	1.09069	1.76535	0.10497
P35340	ahpF	[R].DAYDVLIV.[G]	V218	['cytosol']	['AhpC.10', 'AhpF.2']	['FAD']	N	5698	56.177	0.531533	12	2	5.422	['FAD/NAD(P)-binding domain', 'Thioredoxin fold', 'Thioredoxin fold']	['207-514', '1-101', '106-197']	3	2	ahpF207-514	12	1.11175	1.11175	1.24515	0.204041
P35340	ahpF	[R].VSGDIHNIELAGIF.[V]	F446	['cytosol']	['AhpC.10', 'AhpF.2']	['FAD']	N	5698	56.177	0.531533	12	2	5.422	['FAD/NAD(P)-binding domain', 'Thioredoxin fold', 'Thioredoxin fold']	['207-514', '1-101', '106-197']	3	2	ahpF207-514	240	1.22066	1.22066	1.74285	0.152266
P35340	ahpF	[R].DAYDVLIVGSGPAGA.[A]	A225	['cytosol']	['AhpC.10', 'AhpF.2']	['FAD']	N	5698	56.177	0.531533	12	2	5.422	['FAD/NAD(P)-binding domain', 'Thioredoxin fold', 'Thioredoxin fold']	['207-514', '1-101', '106-197']	3	2	ahpF207-514	19	1.35994	1.35994	0.718463	0.456119
P35340	ahpF	[F].VQIGLLPNTNWLEGAVER.[N]	V447	['cytosol']	['AhpC.10', 'AhpF.2']	['FAD']	N	5698	56.177	0.531533	12	2	5.422	['FAD/NAD(P)-binding domain', 'Thioredoxin fold', 'Thioredoxin fold']	['207-514', '1-101', '106-197']	3	2	ahpF207-514	241	1.38612	1.38612	2.10272	0.248441
P35340	ahpF	[K].LIPAAVEGGLHQIETASGA.[V]	A311	['cytosol']	['AhpC.10', 'AhpF.2']	['FAD']	N	5698	56.177	0.531533	12	2	5.422	['FAD/NAD(P)-binding domain', 'Thioredoxin fold', 'Thioredoxin fold']	['207-514', '1-101', '106-197']	3	2	ahpF207-514	105	1.4514	1.4514	2.18474	0.0988134
P35340	ahpF	[R].DAYDVLIVGSGPAGAA.[A]	A226	['cytosol']	['AhpC.10', 'AhpF.2']	['FAD']	N	5698	56.177	0.531533	12	2	5.422	['FAD/NAD(P)-binding domain', 'Thioredoxin fold', 'Thioredoxin fold']	['207-514', '1-101', '106-197']	3	2	ahpF207-514	20	1.4619	1.4619	2.42793	0.0275335
P35340	ahpF	[K].LIPAAVEGGLH.[Q]	H303	['cytosol']	['AhpC.10', 'AhpF.2']	['FAD']	N	5698	56.177	0.531533	12	2	5.422	['FAD/NAD(P)-binding domain', 'Thioredoxin fold', 'Thioredoxin fold']	['207-514', '1-101', '106-197']	3	2	ahpF207-514	97	1.51076	1.51076	1.72364	0.128485
P35340	ahpF	[R].VAVIGGGNSGVEAAIDLAGIVEHVTLL.[E]	L384	['cytosol']	['AhpC.10', 'AhpF.2']	['FAD']	N	5698	56.177	0.531533	12	2	5.422	['FAD/NAD(P)-binding domain', 'Thioredoxin fold', 'Thioredoxin fold']	['207-514', '1-101', '106-197']	3	2	ahpF207-514	178	1.79035	1.79035	1.37652	0.256776
P35340	ahpF	[R].DAYDVLIVGSGPAGAAA.[A]	A227	['cytosol']	['AhpC.10', 'AhpF.2']	['FAD']	N	5698	56.177	0.531533	12	2	5.422	['FAD/NAD(P)-binding domain', 'Thioredoxin fold', 'Thioredoxin fold']	['207-514', '1-101', '106-197']	3	2	ahpF207-514	21	1.79403	1.79403	2.99253	0.0758791
P35340	ahpF	[F].AAGDCTTVPYK.[Q]	A485	['cytosol']	['AhpC.10', 'AhpF.2']	['FAD']	N	5698	56.177	0.531533	12	2	5.422	['FAD/NAD(P)-binding domain', 'Thioredoxin fold', 'Thioredoxin fold']	['207-514', '1-101', '106-197']	3	2	ahpF207-514	279	1.88317	1.88317	0.881779	0.137758
P35340	ahpF	[K].VHVDEYDVDVI.[D]	I285	['cytosol']	['AhpC.10', 'AhpF.2']	['FAD']	N	5698	56.177	0.531533	12	2	5.422	['FAD/NAD(P)-binding domain', 'Thioredoxin fold', 'Thioredoxin fold']	['207-514', '1-101', '106-197']	3	2	ahpF207-514	79	1.9301	1.9301	0.816645	0.467792
P35340	ahpF	[K].LIPAAVEGGLHQIETASGAVL.[K]	L313	['cytosol']	['AhpC.10', 'AhpF.2']	['FAD']	N	5698	56.177	0.531533	12	2	5.422	['FAD/NAD(P)-binding domain', 'Thioredoxin fold', 'Thioredoxin fold']	['207-514', '1-101', '106-197']	3	2	ahpF207-514	107	2.06957	2.06957	1.42103	0.216933
P35340	ahpF	[R].DRVSGDIHNIELA.[G]	A443	['cytosol']	['AhpC.10', 'AhpF.2']	['FAD']	N	5698	56.177	0.531533	12	2	5.422	['FAD/NAD(P)-binding domain', 'Thioredoxin fold', 'Thioredoxin fold']	['207-514', '1-101', '106-197']	3	2	ahpF207-514	237	2.46921	2.46921	1.2572	0.291004
P35340	ahpF	[R].SLKNVDIIL.[N]	L410	['cytosol']	['AhpC.10', 'AhpF.2']	['FAD']	N	5698	56.177	0.531533	12	2	5.422	['FAD/NAD(P)-binding domain', 'Thioredoxin fold', 'Thioredoxin fold']	['207-514', '1-101', '106-197']	3	2	ahpF207-514	204	2.51352	2.51352	0.76771	0.561455
P35340	ahpF	[L].EFAPEMK.[A]	E385	['cytosol']	['AhpC.10', 'AhpF.2']	['FAD']	N	5698	56.177	0.531533	12	2	5.422	['FAD/NAD(P)-binding domain', 'Thioredoxin fold', 'Thioredoxin fold']	['207-514', '1-101', '106-197']	3	2	ahpF207-514	179	2.84861	2.84861	1.22735	0.322298
P35340	ahpF	[R].FGGQILDTVDIENY.[I]	Y258	['cytosol']	['AhpC.10', 'AhpF.2']	['FAD']	N	5698	56.177	0.531533	12	2	5.422	['FAD/NAD(P)-binding domain', 'Thioredoxin fold', 'Thioredoxin fold']	['207-514', '1-101', '106-197']	3	2	ahpF207-514	52	2.87524	2.87524	1.10962	0.363211
P35340	ahpF	[R].VSGDIHNIELA.[G]	A443	['cytosol']	['AhpC.10', 'AhpF.2']	['FAD']	N	5698	56.177	0.531533	12	2	5.422	['FAD/NAD(P)-binding domain', 'Thioredoxin fold', 'Thioredoxin fold']	['207-514', '1-101', '106-197']	3	2	ahpF207-514	237	2.90248	2.90248	1.01717	0.410193
P35340	ahpF	[Q].IGLLPNTNWLEGAVER.[N]	I449	['cytosol']	['AhpC.10', 'AhpF.2']	['FAD']	N	5698	56.177	0.531533	12	2	5.422	['FAD/NAD(P)-binding domain', 'Thioredoxin fold', 'Thioredoxin fold']	['207-514', '1-101', '106-197']	3	2	ahpF207-514	243	5.52956	5.52956	2.23034	0.0921674
P35340	ahpF	[R].TGLMGERF.[G]	F245	['cytosol']	['AhpC.10', 'AhpF.2']	['FAD']	N	5698	56.177	0.531533	12	2	5.422	['FAD/NAD(P)-binding domain', 'Thioredoxin fold', 'Thioredoxin fold']	['207-514', '1-101', '106-197']	3	2	ahpF207-514	39	9.41844	9.41844	3.55911	0.0234647
P35340	ahpF	[Q].TTEVKGDGSKVVGLEYR.[D]	T414	['cytosol']	['AhpC.10', 'AhpF.2']	['FAD']	N	5698	56.177	0.531533	12	2	5.422	['FAD/NAD(P)-binding domain', 'Thioredoxin fold', 'Thioredoxin fold']	['207-514', '1-101', '106-197']	3	2	ahpF207-514	208	9.54597	9.54597	1.87778	0.164207
P35340	ahpF	[K].RVAVIGGGNSGVEAA.[I]	A371	['cytosol']	['AhpC.10', 'AhpF.2']	['FAD']	N	5698	56.177	0.531533	12	2	5.422	['FAD/NAD(P)-binding domain', 'Thioredoxin fold', 'Thioredoxin fold']	['207-514', '1-101', '106-197']	3	2	ahpF207-514	165	10.5513	10.5513	1.26796	0.342291
P35340	ahpF	[K].ASLSAFDYLIR.[T]	[507-517]	['cytosol']	['AhpC.10', 'AhpF.2']	['FAD']	N	5698	56.177	0.531533	12	2	5.422	['FAD/NAD(P)-binding domain', 'Thioredoxin fold', 'Thioredoxin fold']	['207-514', '1-101', '106-197']	3	2	ahpFLNK		-1.66571	-1.66571	2.79267	0.259488
P35340	ahpF	[K].EAQSLLEQIR.[H]	[104-113]	['cytosol']	['AhpC.10', 'AhpF.2']	['FAD']	N	5698	56.177	0.531533	12	2	5.422	['FAD/NAD(P)-binding domain', 'Thioredoxin fold', 'Thioredoxin fold']	['207-514', '1-101', '106-197']	3	2	ahpFLNK		0.522544	0.522544	1.08221	0.147067
P33224	aidB	[Y].DLLSEAFVEVK.[G]	D447	['cytosol']	['AidB.4']	None	N	19	60.59	0.00191163	4	1	7.636	['Bromodomain-like', 'Acyl-CoA dehydrogenase NM domain-like', '']	['291-442', '60-282', '278-516']	3	3	aidB278-516	170	8.28152	8.28152	1.17575	0.383585
P45565	ais	[K].NIVIFTHNHCLTYIAK.[D]	[152-167]	['periplasmic space']	Monomer	None	N	112	22.257	0.00413936	1	1	9.171	['Phosphoglycerate mutase-like']	['56-180']	1	1	ais56-180		-11.2673	-11.2673	1.38495	0
P45565	ais	[R].TIQSATWFSAGK.[K]	[111-122]	['periplasmic space']	Monomer	None	N	112	22.257	0.00413936	1	1	9.171	['Phosphoglycerate mutase-like']	['56-180']	1	1	ais56-180		-1.76584	-1.76584	1.18635	0.627453
P45565	ais	[A].TWFSAGK.[K]	T116	['periplasmic space']	Monomer	None	N	112	22.257	0.00413936	1	1	9.171	['Phosphoglycerate mutase-like']	['56-180']	1	1	ais56-180	61	-1.50464	-1.50464	0.790111	0.522768
P45565	ais	[R].ELGNAFSADIPDFDLYSSNTVR.[T]	[89-110]	['periplasmic space']	Monomer	None	N	112	22.257	0.00413936	1	1	9.171	['Phosphoglycerate mutase-like']	['56-180']	1	1	ais56-180		-1.34074	-1.34074	1.32246	0.655554
P45565	ais	[R].LAQQHPVVVL.[F]	L58	['periplasmic space']	Monomer	None	N	112	22.257	0.00413936	1	1	9.171	['Phosphoglycerate mutase-like']	['56-180']	1	1	ais56-180	3	-1.07043	-1.07043	0.975729	0.600321
P45565	ais	[R].ELGNAFSADIPDFDLYSSN.[T]	N107	['periplasmic space']	Monomer	None	N	112	22.257	0.00413936	1	1	9.171	['Phosphoglycerate mutase-like']	['56-180']	1	1	ais56-180	52	-0.983558	-0.983558	0.995019	0.524407
P45565	ais	[F].SADIPDFDLYSSNTVR.[T]	S95	['periplasmic space']	Monomer	None	N	112	22.257	0.00413936	1	1	9.171	['Phosphoglycerate mutase-like']	['56-180']	1	1	ais56-180	40	-0.808779	-0.808779	1.04813	0.386929
P45565	ais	[R].LLQCGNEIYSAIK.[D]	[130-142]	['periplasmic space']	Monomer	None	N	112	22.257	0.00413936	1	1	9.171	['Phosphoglycerate mutase-like']	['56-180']	1	1	ais56-180		-0.675664	-0.675664	1.2154	0.206356
P45565	ais	[K].APDKNIVIFTH.[N]	H158	['periplasmic space']	Monomer	None	N	112	22.257	0.00413936	1	1	9.171	['Phosphoglycerate mutase-like']	['56-180']	1	1	ais56-180	103	-0.655084	-0.655084	0.647144	0.394455
P45565	ais	[R].LLQCGNEIYSAIKDLQSK.[A]	[130-147]	['periplasmic space']	Monomer	None	N	112	22.257	0.00413936	1	1	9.171	['Phosphoglycerate mutase-like']	['56-180']	1	1	ais56-180		-0.529467	-0.529467	0.777351	0.258521
P45565	ais	[A].DIPDFDLYSSNTVR.[T]	D97	['periplasmic space']	Monomer	None	N	112	22.257	0.00413936	1	1	9.171	['Phosphoglycerate mutase-like']	['56-180']	1	1	ais56-180	42	-0.00941773	-0.00941773	0.00500812	0.558917
P45565	ais	[C].GNEIYSAIKDLQSK.[A]	G134	['periplasmic space']	Monomer	None	N	112	22.257	0.00413936	1	1	9.171	['Phosphoglycerate mutase-like']	['56-180']	1	1	ais56-180	79	0.0205252	0.0205252	0.0512789	0.0542856
P45565	ais	[R].STNQCLSDKTGITVK.[G]	[68-82]	['periplasmic space']	Monomer	None	N	112	22.257	0.00413936	1	1	9.171	['Phosphoglycerate mutase-like']	['56-180']	1	1	ais56-180		0.0440711	0.0440711	0.130341	0.0837799
P45565	ais	[K].DLQSKAPDKNIVIF.[T]	F156	['periplasmic space']	Monomer	None	N	112	22.257	0.00413936	1	1	9.171	['Phosphoglycerate mutase-like']	['56-180']	1	1	ais56-180	101	0.227117	0.227117	0.0862703	0.444145
P45565	ais	[Y].SSNTVRTIQSATWFSAGK.[K]	S105	['periplasmic space']	Monomer	None	N	112	22.257	0.00413936	1	1	9.171	['Phosphoglycerate mutase-like']	['56-180']	1	1	ais56-180	50	0.300747	0.300747	0.546953	0.142292
P45565	ais	[R].LAQQHPVVVLF.[R]	F59	['periplasmic space']	Monomer	None	N	112	22.257	0.00413936	1	1	9.171	['Phosphoglycerate mutase-like']	['56-180']	1	1	ais56-180	4	0.905726	0.905726	1.73334	0.129415
P45565	ais	[K].APDKNIVIF.[T]	F156	['periplasmic space']	Monomer	None	N	112	22.257	0.00413936	1	1	9.171	['Phosphoglycerate mutase-like']	['56-180']	1	1	ais56-180	101	0.939882	0.939882	1.46781	0.157427
P45565	ais	[R].ELGNAFSADIPDFDLY.[S]	Y104	['periplasmic space']	Monomer	None	N	112	22.257	0.00413936	1	1	9.171	['Phosphoglycerate mutase-like']	['56-180']	1	1	ais56-180	49	2.0608	2.0608	1.28083	0.26195
P45565	ais	[C].DRSTNQCLSDKTGITVK.[G]	D66	['periplasmic space']	Monomer	None	N	112	22.257	0.00413936	1	1	9.171	['Phosphoglycerate mutase-like']	['56-180']	1	1	ais56-180	11	9.53421	9.53421	1.89153	0.161576
P45565	ais	[R].LAQQHPVVVLFR.[H]	[49-60]	['periplasmic space']	Monomer	None	N	112	22.257	0.00413936	1	1	9.171	['Phosphoglycerate mutase-like']	['56-180']	1	1	aisLNK		-2.548	-2.548	2.50018	1.20673
P45565	ais	[K].GKVYLDGEFVNH.[-]	[189-200]	['periplasmic space']	Monomer	None	N	112	22.257	0.00413936	1	1	9.171	['Phosphoglycerate mutase-like']	['56-180']	1	1	aisLNK		-0.253674	-0.253674	0.444808	0.114985
P45565	ais	[K].VYLDGEFVNH.[-]	[191-200]	['periplasmic space']	Monomer	None	N	112	22.257	0.00413936	1	1	9.171	['Phosphoglycerate mutase-like']	['56-180']	1	1	aisLNK		-0.0828096	-0.0828096	0.129195	0.175766
P45565	ais	[R].DATFKPDYLDGL.[V]	L182	['periplasmic space']	Monomer	None	N	112	22.257	0.00413936	1	1	9.171	['Phosphoglycerate mutase-like']	['56-180']	1	1	aisLNK		1.42744	1.42744	4.72022	0.0574872
P45565	ais	[Y].LDGEFVNH.[-]	L193	['periplasmic space']	Monomer	None	N	112	22.257	0.00413936	1	1	9.171	['Phosphoglycerate mutase-like']	['56-180']	1	1	aisLNK		1.65601	1.65601	1.31999	0.228419
P45565	ais	[R].DATFKPDYLDGLVM.[H]	M184	['periplasmic space']	Monomer	None	N	112	22.257	0.00413936	1	1	9.171	['Phosphoglycerate mutase-like']	['56-180']	1	1	aisLNK		2.78176	2.78176	1.81306	0.292387
P0A959	alaA	[K].AVHYLCDESSDWFPDLDDIR.[A]	[143-162]	['cytosol']	['AlaA.2']	None	N	2267	45.517	0.171346	2	1	5.951	['PLP-dependent transferase-like']	['7-401']	1	1	alaA7-401		-0.656966	-0.656966	1.05282	0.250118
P0A959	alaA	[I].NDIPGVSCVKPR.[G]	N318	['cytosol']	['AlaA.2']	None	N	2267	45.517	0.171346	2	1	5.951	['PLP-dependent transferase-like']	['7-401']	1	1	alaA7-401	312	-0.428741	-0.428741	0.272922	0.5261
P0A959	alaA	[K].LNIGNPAPFGFDAPDEILVDVIR.[N]	[38-60]	['cytosol']	['AlaA.2']	None	N	2267	45.517	0.171346	2	1	5.951	['PLP-dependent transferase-like']	['7-401']	1	1	alaA7-401		-0.148717	-0.148717	0.106288	0.469156
P0A959	alaA	[F].GFDAPDEILVDVIR.[N]	G47	['cytosol']	['AlaA.2']	None	N	2267	45.517	0.171346	2	1	5.951	['PLP-dependent transferase-like']	['7-401']	1	1	alaA7-401	41	0.03877	0.03877	0.00108384	0.202397
P0A959	alaA	[K].MVLDFLLQEK.[V]	[351-360]	['cytosol']	['AlaA.2']	None	N	2267	45.517	0.171346	2	1	5.951	['PLP-dependent transferase-like']	['7-401']	1	1	alaA7-401		0.239362	0.239362	0.423517	0.154066
P0A959	alaA	[R].AWELINDIPGVS.[C]	S324	['cytosol']	['AlaA.2']	None	N	2267	45.517	0.171346	2	1	5.951	['PLP-dependent transferase-like']	['7-401']	1	1	alaA7-401	318	0.489378	0.489378	0.493464	0.30123
P0A959	alaA	[K].ELLMEIVEIAR.[Q]	[188-198]	['cytosol']	['AlaA.2']	None	N	2267	45.517	0.171346	2	1	5.951	['PLP-dependent transferase-like']	['7-401']	1	1	alaA7-401		1.15717	1.15717	1.73162	0.163868
P0A959	alaA	[K].ILYDDAEHHSIAPLAPDLL.[T]	L231	['cytosol']	['AlaA.2']	None	N	2267	45.517	0.171346	2	1	5.951	['PLP-dependent transferase-like']	['7-401']	1	1	alaA7-401	225	1.41911	1.41911	1.52672	0.103637
P0A959	alaA	[Y].LCDESSDWFPDLDDIR.[A]	L147	['cytosol']	['AlaA.2']	None	N	2267	45.517	0.171346	2	1	5.951	['PLP-dependent transferase-like']	['7-401']	1	1	alaA7-401	141	1.97137	1.97137	0.885298	0.492134
P0A959	alaA	[R].GIVIINPNNPTGAVY.[S]	Y185	['cytosol']	['AlaA.2']	None	N	2267	45.517	0.171346	2	1	5.951	['PLP-dependent transferase-like']	['7-401']	1	1	alaA7-401	179	3.30432	3.30432	0.847453	0.53893
P77434	alaC	[R].FALIENR.[D]	[374-380]	['cytosol']	['AlaC.2']	None	N	1203	46.216	0.0923224	2	1	7.691	['PLP-dependent transferase-like']	['10-394']	1	1	alaC10-394		-10.7853	-10.7853	2.46128	0
P77434	alaC	[R].IDRLPPYVFNITAELK.[M]	[13-28]	['cytosol']	['AlaC.2']	None	N	1203	46.216	0.0923224	2	1	7.691	['PLP-dependent transferase-like']	['10-394']	1	1	alaC10-394		-8.30445	-8.30445	0.875227	0
P77434	alaC	[K].LCTVAQRPDTHGYSTSR.[G]	[58-74]	['cytosol']	['AlaC.2']	None	N	1203	46.216	0.0923224	2	1	7.691	['PLP-dependent transferase-like']	['10-394']	1	1	alaC10-394		-0.894754	-0.894754	0.829059	0.132379
P77434	alaC	[K].VCVSPGIGFGDYGDTHVR.[F]	[356-373]	['cytosol']	['AlaC.2']	None	N	1203	46.216	0.0923224	2	1	7.691	['PLP-dependent transferase-like']	['10-394']	1	1	alaC10-394		-0.634007	-0.634007	1.092	0.142917
P00957	alaS	[R].LYDTYGFPVDLTADVCR.[E]	[398-414]	['cytosol']	Monomer	['Zn2+']	Y	8493	96.032	1.35434	1	1	5.529	['Class II aaRS and biotin synthetases', 'Putative anticodon-binding domain of alanyl-tRNA synthetase (AlaRS)', 'RRF/tRNA synthetase additional domain-like', 'Reductase/isomerase/elongation factor common domain']	['4-255', '256-465', '552-708', '455-551']	4	4	alaS256-465		-7.05143	-7.05143	2.24879	0
P00957	alaS	[R].LYDTYGFPVDLTADVCRER.[N]	[398-416]	['cytosol']	Monomer	['Zn2+']	Y	8493	96.032	1.35434	1	1	5.529	['Class II aaRS and biotin synthetases', 'Putative anticodon-binding domain of alanyl-tRNA synthetase (AlaRS)', 'RRF/tRNA synthetase additional domain-like', 'Reductase/isomerase/elongation factor common domain']	['4-255', '256-465', '552-708', '455-551']	4	4	alaS256-465		-2.65215	-2.65215	0.860194	0.104696
P00957	alaS	[R].SCAFLIADGVMPSNENR.[G]	[290-306]	['cytosol']	Monomer	['Zn2+']	Y	8493	96.032	1.35434	1	1	5.529	['Class II aaRS and biotin synthetases', 'Putative anticodon-binding domain of alanyl-tRNA synthetase (AlaRS)', 'RRF/tRNA synthetase additional domain-like', 'Reductase/isomerase/elongation factor common domain']	['4-255', '256-465', '552-708', '455-551']	4	4	alaS256-465		-2.48659	-2.48659	2.22804	0
P00957	alaS	[R].TLIQAVAK.[V]	[262-269]	['cytosol']	Monomer	['Zn2+']	Y	8493	96.032	1.35434	1	1	5.529	['Class II aaRS and biotin synthetases', 'Putative anticodon-binding domain of alanyl-tRNA synthetase (AlaRS)', 'RRF/tRNA synthetase additional domain-like', 'Reductase/isomerase/elongation factor common domain']	['4-255', '256-465', '552-708', '455-551']	4	4	alaS256-465		-2.34134	-2.34134	1.67343	0.154871
P00957	alaS	[K].LSGDTLDGETAFR.[L]	[385-397]	['cytosol']	Monomer	['Zn2+']	Y	8493	96.032	1.35434	1	1	5.529	['Class II aaRS and biotin synthetases', 'Putative anticodon-binding domain of alanyl-tRNA synthetase (AlaRS)', 'RRF/tRNA synthetase additional domain-like', 'Reductase/isomerase/elongation factor common domain']	['4-255', '256-465', '552-708', '455-551']	4	4	alaS256-465		-2.09544	-2.09544	2.68352	0.580476
P00957	alaS	[R].GLALLDEELAKLSGDTLDGETAFR.[L]	[374-397]	['cytosol']	Monomer	['Zn2+']	Y	8493	96.032	1.35434	1	1	5.529	['Class II aaRS and biotin synthetases', 'Putative anticodon-binding domain of alanyl-tRNA synthetase (AlaRS)', 'RRF/tRNA synthetase additional domain-like', 'Reductase/isomerase/elongation factor common domain']	['4-255', '256-465', '552-708', '455-551']	4	4	alaS256-465		-2.06342	-2.06342	1.02255	0.376911
P00957	alaS	[K].LVGPLIDVMGSAGEDLKR.[Q]	[334-351]	['cytosol']	Monomer	['Zn2+']	Y	8493	96.032	1.35434	1	1	5.529	['Class II aaRS and biotin synthetases', 'Putative anticodon-binding domain of alanyl-tRNA synthetase (AlaRS)', 'RRF/tRNA synthetase additional domain-like', 'Reductase/isomerase/elongation factor common domain']	['4-255', '256-465', '552-708', '455-551']	4	4	alaS256-465		-1.98857	-1.98857	2.77583	0
P00957	alaS	[R].QQAQVEQVLK.[T]	[352-361]	['cytosol']	Monomer	['Zn2+']	Y	8493	96.032	1.35434	1	1	5.529	['Class II aaRS and biotin synthetases', 'Putative anticodon-binding domain of alanyl-tRNA synthetase (AlaRS)', 'RRF/tRNA synthetase additional domain-like', 'Reductase/isomerase/elongation factor common domain']	['4-255', '256-465', '552-708', '455-551']	4	4	alaS256-465		-1.33772	-1.33772	1.62676	0.137036
P00957	alaS	[R].GLALLDEELAK.[L]	[374-384]	['cytosol']	Monomer	['Zn2+']	Y	8493	96.032	1.35434	1	1	5.529	['Class II aaRS and biotin synthetases', 'Putative anticodon-binding domain of alanyl-tRNA synthetase (AlaRS)', 'RRF/tRNA synthetase additional domain-like', 'Reductase/isomerase/elongation factor common domain']	['4-255', '256-465', '552-708', '455-551']	4	4	alaS256-465		-0.965568	-0.965568	1.59981	0.083223
P00957	alaS	[K].LVGPLIDVMGSAGEDLK.[R]	[334-350]	['cytosol']	Monomer	['Zn2+']	Y	8493	96.032	1.35434	1	1	5.529	['Class II aaRS and biotin synthetases', 'Putative anticodon-binding domain of alanyl-tRNA synthetase (AlaRS)', 'RRF/tRNA synthetase additional domain-like', 'Reductase/isomerase/elongation factor common domain']	['4-255', '256-465', '552-708', '455-551']	4	4	alaS256-465		-0.817082	-0.817082	0.719269	0.191479
P00957	alaS	[R].QQAQVEQVLKTEEEQFAR.[T]	[352-369]	['cytosol']	Monomer	['Zn2+']	Y	8493	96.032	1.35434	1	1	5.529	['Class II aaRS and biotin synthetases', 'Putative anticodon-binding domain of alanyl-tRNA synthetase (AlaRS)', 'RRF/tRNA synthetase additional domain-like', 'Reductase/isomerase/elongation factor common domain']	['4-255', '256-465', '552-708', '455-551']	4	4	alaS256-465		-0.525984	-0.525984	0.618469	0.249047
P00957	alaS	[K].RQQAQVEQVLK.[T]	[351-361]	['cytosol']	Monomer	['Zn2+']	Y	8493	96.032	1.35434	1	1	5.529	['Class II aaRS and biotin synthetases', 'Putative anticodon-binding domain of alanyl-tRNA synthetase (AlaRS)', 'RRF/tRNA synthetase additional domain-like', 'Reductase/isomerase/elongation factor common domain']	['4-255', '256-465', '552-708', '455-551']	4	4	alaS256-465		-0.279827	-0.279827	0.116341	0.849684
P00957	alaS	[L].ERGLALLDEELAK.[L]	E372	['cytosol']	Monomer	['Zn2+']	Y	8493	96.032	1.35434	1	1	5.529	['Class II aaRS and biotin synthetases', 'Putative anticodon-binding domain of alanyl-tRNA synthetase (AlaRS)', 'RRF/tRNA synthetase additional domain-like', 'Reductase/isomerase/elongation factor common domain']	['4-255', '256-465', '552-708', '455-551']	4	4	alaS256-465	117	-0.118435	-0.118435	0.52802	0.0756869
P00957	alaS	[K].VDEAGFEAAMEEQR.[R]	[420-433]	['cytosol']	Monomer	['Zn2+']	Y	8493	96.032	1.35434	1	1	5.529	['Class II aaRS and biotin synthetases', 'Putative anticodon-binding domain of alanyl-tRNA synthetase (AlaRS)', 'RRF/tRNA synthetase additional domain-like', 'Reductase/isomerase/elongation factor common domain']	['4-255', '256-465', '552-708', '455-551']	4	4	alaS256-465		0.343942	0.343942	0.280167	0.085029
P00957	alaS	[K].VDEAGFEAAMEEQRR.[R]	[420-434]	['cytosol']	Monomer	['Zn2+']	Y	8493	96.032	1.35434	1	1	5.529	['Class II aaRS and biotin synthetases', 'Putative anticodon-binding domain of alanyl-tRNA synthetase (AlaRS)', 'RRF/tRNA synthetase additional domain-like', 'Reductase/isomerase/elongation factor common domain']	['4-255', '256-465', '552-708', '455-551']	4	4	alaS256-465		0.383511	0.383511	1.99773	0.0516557
P00957	alaS	[R].NIKVDEAGFEAAMEEQR.[R]	[417-433]	['cytosol']	Monomer	['Zn2+']	Y	8493	96.032	1.35434	1	1	5.529	['Class II aaRS and biotin synthetases', 'Putative anticodon-binding domain of alanyl-tRNA synthetase (AlaRS)', 'RRF/tRNA synthetase additional domain-like', 'Reductase/isomerase/elongation factor common domain']	['4-255', '256-465', '552-708', '455-551']	4	4	alaS256-465		0.428541	0.428541	0.731762	0.0823207
P00957	alaS	[M].IRVDSASEFKGYDHLELNGK.[V]	I450	['cytosol']	Monomer	['Zn2+']	Y	8493	96.032	1.35434	1	1	5.529	['Class II aaRS and biotin synthetases', 'Putative anticodon-binding domain of alanyl-tRNA synthetase (AlaRS)', 'RRF/tRNA synthetase additional domain-like', 'Reductase/isomerase/elongation factor common domain']	['4-255', '256-465', '552-708', '455-551']	4	4	alaS256-465	195	0.601874	0.601874	1.39486	0.103557
P00957	alaS	[R].NIKVDEAGFEAAMEEQRR.[R]	[417-434]	['cytosol']	Monomer	['Zn2+']	Y	8493	96.032	1.35434	1	1	5.529	['Class II aaRS and biotin synthetases', 'Putative anticodon-binding domain of alanyl-tRNA synthetase (AlaRS)', 'RRF/tRNA synthetase additional domain-like', 'Reductase/isomerase/elongation factor common domain']	['4-255', '256-465', '552-708', '455-551']	4	4	alaS256-465		0.955501	0.955501	2.18904	0.130827
P00957	alaS	[E].QVLKTEEEQFAR.[T]	Q358	['cytosol']	Monomer	['Zn2+']	Y	8493	96.032	1.35434	1	1	5.529	['Class II aaRS and biotin synthetases', 'Putative anticodon-binding domain of alanyl-tRNA synthetase (AlaRS)', 'RRF/tRNA synthetase additional domain-like', 'Reductase/isomerase/elongation factor common domain']	['4-255', '256-465', '552-708', '455-551']	4	4	alaS256-465	103	1.10982	1.10982	1.93592	0.126309
P00957	alaS	[R].GLALLDEELAKL.[S]	L385	['cytosol']	Monomer	['Zn2+']	Y	8493	96.032	1.35434	1	1	5.529	['Class II aaRS and biotin synthetases', 'Putative anticodon-binding domain of alanyl-tRNA synthetase (AlaRS)', 'RRF/tRNA synthetase additional domain-like', 'Reductase/isomerase/elongation factor common domain']	['4-255', '256-465', '552-708', '455-551']	4	4	alaS256-465	130	1.11497	1.11497	0.936466	0.285534
P00957	alaS	[S].GDTLDGETAFR.[L]	G387	['cytosol']	Monomer	['Zn2+']	Y	8493	96.032	1.35434	1	1	5.529	['Class II aaRS and biotin synthetases', 'Putative anticodon-binding domain of alanyl-tRNA synthetase (AlaRS)', 'RRF/tRNA synthetase additional domain-like', 'Reductase/isomerase/elongation factor common domain']	['4-255', '256-465', '552-708', '455-551']	4	4	alaS256-465	132	1.22382	1.22382	1.26606	0.20153
P00957	alaS	[R].NIKVDEAGFEAA.[M]	A428	['cytosol']	Monomer	['Zn2+']	Y	8493	96.032	1.35434	1	1	5.529	['Class II aaRS and biotin synthetases', 'Putative anticodon-binding domain of alanyl-tRNA synthetase (AlaRS)', 'RRF/tRNA synthetase additional domain-like', 'Reductase/isomerase/elongation factor common domain']	['4-255', '256-465', '552-708', '455-551']	4	4	alaS256-465	173	1.27576	1.27576	1.23557	0.209755
P00957	alaS	[R].GLALLDEELAKLS.[G]	S386	['cytosol']	Monomer	['Zn2+']	Y	8493	96.032	1.35434	1	1	5.529	['Class II aaRS and biotin synthetases', 'Putative anticodon-binding domain of alanyl-tRNA synthetase (AlaRS)', 'RRF/tRNA synthetase additional domain-like', 'Reductase/isomerase/elongation factor common domain']	['4-255', '256-465', '552-708', '455-551']	4	4	alaS256-465	131	1.50988	1.50988	0.814803	0.428215
P00957	alaS	[R].LYDTYGFPVDLTADVC.[R]	C413	['cytosol']	Monomer	['Zn2+']	Y	8493	96.032	1.35434	1	1	5.529	['Class II aaRS and biotin synthetases', 'Putative anticodon-binding domain of alanyl-tRNA synthetase (AlaRS)', 'RRF/tRNA synthetase additional domain-like', 'Reductase/isomerase/elongation factor common domain']	['4-255', '256-465', '552-708', '455-551']	4	4	alaS256-465	158	1.7048	1.7048	1.3469	0.23611
P00957	alaS	[F].GADYNAMIR.[V]	G443	['cytosol']	Monomer	['Zn2+']	Y	8493	96.032	1.35434	1	1	5.529	['Class II aaRS and biotin synthetases', 'Putative anticodon-binding domain of alanyl-tRNA synthetase (AlaRS)', 'RRF/tRNA synthetase additional domain-like', 'Reductase/isomerase/elongation factor common domain']	['4-255', '256-465', '552-708', '455-551']	4	4	alaS256-465	188	1.71703	1.71703	2.15957	0.019795
P00957	alaS	[Y].GFPVDLTADVCR.[E]	G403	['cytosol']	Monomer	['Zn2+']	Y	8493	96.032	1.35434	1	1	5.529	['Class II aaRS and biotin synthetases', 'Putative anticodon-binding domain of alanyl-tRNA synthetase (AlaRS)', 'RRF/tRNA synthetase additional domain-like', 'Reductase/isomerase/elongation factor common domain']	['4-255', '256-465', '552-708', '455-551']	4	4	alaS256-465	148	1.79583	1.79583	1.51727	0.209089
P00957	alaS	[K].RQQAQVEQVLKTEEEQFAR.[T]	[351-369]	['cytosol']	Monomer	['Zn2+']	Y	8493	96.032	1.35434	1	1	5.529	['Class II aaRS and biotin synthetases', 'Putative anticodon-binding domain of alanyl-tRNA synthetase (AlaRS)', 'RRF/tRNA synthetase additional domain-like', 'Reductase/isomerase/elongation factor common domain']	['4-255', '256-465', '552-708', '455-551']	4	4	alaS256-465		1.88705	1.88705	3.15264	0.026994
P00957	alaS	[Y].DTYGFPVDLTADVCR.[E]	D400	['cytosol']	Monomer	['Zn2+']	Y	8493	96.032	1.35434	1	1	5.529	['Class II aaRS and biotin synthetases', 'Putative anticodon-binding domain of alanyl-tRNA synthetase (AlaRS)', 'RRF/tRNA synthetase additional domain-like', 'Reductase/isomerase/elongation factor common domain']	['4-255', '256-465', '552-708', '455-551']	4	4	alaS256-465	145	2.3211	2.3211	2.57854	0.131943
P00957	alaS	[K].LSGDTLDGETAF.[R]	F396	['cytosol']	Monomer	['Zn2+']	Y	8493	96.032	1.35434	1	1	5.529	['Class II aaRS and biotin synthetases', 'Putative anticodon-binding domain of alanyl-tRNA synthetase (AlaRS)', 'RRF/tRNA synthetase additional domain-like', 'Reductase/isomerase/elongation factor common domain']	['4-255', '256-465', '552-708', '455-551']	4	4	alaS256-465	141	3.61765	3.61765	0.881585	0.524762
P00957	alaS	[F].LIADGVMPSNENR.[G]	L294	['cytosol']	Monomer	['Zn2+']	Y	8493	96.032	1.35434	1	1	5.529	['Class II aaRS and biotin synthetases', 'Putative anticodon-binding domain of alanyl-tRNA synthetase (AlaRS)', 'RRF/tRNA synthetase additional domain-like', 'Reductase/isomerase/elongation factor common domain']	['4-255', '256-465', '552-708', '455-551']	4	4	alaS256-465	39	6.77762	6.77762	0.512047	0.226529
P00957	alaS	[L].IADGVMPSNENR.[G]	I295	['cytosol']	Monomer	['Zn2+']	Y	8493	96.032	1.35434	1	1	5.529	['Class II aaRS and biotin synthetases', 'Putative anticodon-binding domain of alanyl-tRNA synthetase (AlaRS)', 'RRF/tRNA synthetase additional domain-like', 'Reductase/isomerase/elongation factor common domain']	['4-255', '256-465', '552-708', '455-551']	4	4	alaS256-465	40	11.1397	11.1397	0.867856	0.581327
P00957	alaS	[Y].KLVGPLIDVMGSAGEDLKR.[Q]	K333	['cytosol']	Monomer	['Zn2+']	Y	8493	96.032	1.35434	1	1	5.529	['Class II aaRS and biotin synthetases', 'Putative anticodon-binding domain of alanyl-tRNA synthetase (AlaRS)', 'RRF/tRNA synthetase additional domain-like', 'Reductase/isomerase/elongation factor common domain']	['4-255', '256-465', '552-708', '455-551']	4	4	alaS256-465	78	11.7149	11.7149	1.51096	0.453849
P00957	alaS	[K].GHQVVASSSLVPHNDPTLLFTNAGMNQFK.[D]	[20-48]	['cytosol']	Monomer	['Zn2+']	Y	8493	96.032	1.35434	1	1	5.529	['Class II aaRS and biotin synthetases', 'Putative anticodon-binding domain of alanyl-tRNA synthetase (AlaRS)', 'RRF/tRNA synthetase additional domain-like', 'Reductase/isomerase/elongation factor common domain']	['4-255', '256-465', '552-708', '455-551']	4	4	alaS4-255		-11.9122	-11.9122	1.24568	0
P00957	alaS	[K].GHQVVASSSLVPHNDPTLLFTNAGMNQFKDVFLGLDKR.[N]	[20-57]	['cytosol']	Monomer	['Zn2+']	Y	8493	96.032	1.35434	1	1	5.529	['Class II aaRS and biotin synthetases', 'Putative anticodon-binding domain of alanyl-tRNA synthetase (AlaRS)', 'RRF/tRNA synthetase additional domain-like', 'Reductase/isomerase/elongation factor common domain']	['4-255', '256-465', '552-708', '455-551']	4	4	alaS4-255		-4.87094	-4.87094	0.804718	0
P00957	alaS	[R].QAFLDFFHSK.[G]	[10-19]	['cytosol']	Monomer	['Zn2+']	Y	8493	96.032	1.35434	1	1	5.529	['Class II aaRS and biotin synthetases', 'Putative anticodon-binding domain of alanyl-tRNA synthetase (AlaRS)', 'RRF/tRNA synthetase additional domain-like', 'Reductase/isomerase/elongation factor common domain']	['4-255', '256-465', '552-708', '455-551']	4	4	alaS4-255		-1.58823	-1.58823	6.36426	0.0493899
P00957	alaS	[K].HNDLENVGYTAR.[H]	[75-86]	['cytosol']	Monomer	['Zn2+']	Y	8493	96.032	1.35434	1	1	5.529	['Class II aaRS and biotin synthetases', 'Putative anticodon-binding domain of alanyl-tRNA synthetase (AlaRS)', 'RRF/tRNA synthetase additional domain-like', 'Reductase/isomerase/elongation factor common domain']	['4-255', '256-465', '552-708', '455-551']	4	4	alaS4-255		-1.29234	-1.29234	1.44112	0.12023
P00957	alaS	[K].DVFLGLDK.[R]	[49-56]	['cytosol']	Monomer	['Zn2+']	Y	8493	96.032	1.35434	1	1	5.529	['Class II aaRS and biotin synthetases', 'Putative anticodon-binding domain of alanyl-tRNA synthetase (AlaRS)', 'RRF/tRNA synthetase additional domain-like', 'Reductase/isomerase/elongation factor common domain']	['4-255', '256-465', '552-708', '455-551']	4	4	alaS4-255		-1.27233	-1.27233	0.781975	0.0245415
P00957	alaS	[K].DVFLGLDKR.[N]	[49-57]	['cytosol']	Monomer	['Zn2+']	Y	8493	96.032	1.35434	1	1	5.529	['Class II aaRS and biotin synthetases', 'Putative anticodon-binding domain of alanyl-tRNA synthetase (AlaRS)', 'RRF/tRNA synthetase additional domain-like', 'Reductase/isomerase/elongation factor common domain']	['4-255', '256-465', '552-708', '455-551']	4	4	alaS4-255		-0.727025	-0.727025	1.48515	0.163214
P00957	alaS	[V].FLGLDKR.[N]	F51	['cytosol']	Monomer	['Zn2+']	Y	8493	96.032	1.35434	1	1	5.529	['Class II aaRS and biotin synthetases', 'Putative anticodon-binding domain of alanyl-tRNA synthetase (AlaRS)', 'RRF/tRNA synthetase additional domain-like', 'Reductase/isomerase/elongation factor common domain']	['4-255', '256-465', '552-708', '455-551']	4	4	alaS4-255	48	-0.622585	-0.622585	1.00545	0.179437
P00957	alaS	[R].AGGKHNDLENVGYTAR.[H]	[71-86]	['cytosol']	Monomer	['Zn2+']	Y	8493	96.032	1.35434	1	1	5.529	['Class II aaRS and biotin synthetases', 'Putative anticodon-binding domain of alanyl-tRNA synthetase (AlaRS)', 'RRF/tRNA synthetase additional domain-like', 'Reductase/isomerase/elongation factor common domain']	['4-255', '256-465', '552-708', '455-551']	4	4	alaS4-255		-0.459544	-0.459544	0.503114	0.34077
P00957	alaS	[F].TNAGMNQFKDVFLGLDKR.[N]	T40	['cytosol']	Monomer	['Zn2+']	Y	8493	96.032	1.35434	1	1	5.529	['Class II aaRS and biotin synthetases', 'Putative anticodon-binding domain of alanyl-tRNA synthetase (AlaRS)', 'RRF/tRNA synthetase additional domain-like', 'Reductase/isomerase/elongation factor common domain']	['4-255', '256-465', '552-708', '455-551']	4	4	alaS4-255	37	0.876308	0.876308	0.302903	0.257509
P00957	alaS	[R].QADGTMEPLPKPSVDTGMGLER.[I]	[222-243]	['cytosol']	Monomer	['Zn2+']	Y	8493	96.032	1.35434	1	1	5.529	['Class II aaRS and biotin synthetases', 'Putative anticodon-binding domain of alanyl-tRNA synthetase (AlaRS)', 'RRF/tRNA synthetase additional domain-like', 'Reductase/isomerase/elongation factor common domain']	['4-255', '256-465', '552-708', '455-551']	4	4	alaS4-255		1.10334	1.10334	0.522457	0.479756
P00957	alaS	[T].VYESDDEAYEIWEK.[E]	V132	['cytosol']	Monomer	['Zn2+']	Y	8493	96.032	1.35434	1	1	5.529	['Class II aaRS and biotin synthetases', 'Putative anticodon-binding domain of alanyl-tRNA synthetase (AlaRS)', 'RRF/tRNA synthetase additional domain-like', 'Reductase/isomerase/elongation factor common domain']	['4-255', '256-465', '552-708', '455-551']	4	4	alaS4-255	129	1.198	1.198	1.31143	0.244671
P00957	alaS	[K].HNDLENVGYTA.[R]	A85	['cytosol']	Monomer	['Zn2+']	Y	8493	96.032	1.35434	1	1	5.529	['Class II aaRS and biotin synthetases', 'Putative anticodon-binding domain of alanyl-tRNA synthetase (AlaRS)', 'RRF/tRNA synthetase additional domain-like', 'Reductase/isomerase/elongation factor common domain']	['4-255', '256-465', '552-708', '455-551']	4	4	alaS4-255	82	1.21944	1.21944	1.81538	0.15081
P00957	alaS	[A].FLDFFHSK.[G]	F12	['cytosol']	Monomer	['Zn2+']	Y	8493	96.032	1.35434	1	1	5.529	['Class II aaRS and biotin synthetases', 'Putative anticodon-binding domain of alanyl-tRNA synthetase (AlaRS)', 'RRF/tRNA synthetase additional domain-like', 'Reductase/isomerase/elongation factor common domain']	['4-255', '256-465', '552-708', '455-551']	4	4	alaS4-255	9	1.81811	1.81811	1.65556	0.257441
P00957	alaS	[Y].ESDDEAYEIWEK.[E]	E134	['cytosol']	Monomer	['Zn2+']	Y	8493	96.032	1.35434	1	1	5.529	['Class II aaRS and biotin synthetases', 'Putative anticodon-binding domain of alanyl-tRNA synthetase (AlaRS)', 'RRF/tRNA synthetase additional domain-like', 'Reductase/isomerase/elongation factor common domain']	['4-255', '256-465', '552-708', '455-551']	4	4	alaS4-255	131	3.03723	3.03723	1.38528	0.0683657
P00957	alaS	[F].AWELLTSEK.[W]	A111	['cytosol']	Monomer	['Zn2+']	Y	8493	96.032	1.35434	1	1	5.529	['Class II aaRS and biotin synthetases', 'Putative anticodon-binding domain of alanyl-tRNA synthetase (AlaRS)', 'RRF/tRNA synthetase additional domain-like', 'Reductase/isomerase/elongation factor common domain']	['4-255', '256-465', '552-708', '455-551']	4	4	alaS4-255	108	9.60844	9.60844	1.57911	0.340815
P00957	alaS	[F].KDVFLGLDKR.[N]	K48	['cytosol']	Monomer	['Zn2+']	Y	8493	96.032	1.35434	1	1	5.529	['Class II aaRS and biotin synthetases', 'Putative anticodon-binding domain of alanyl-tRNA synthetase (AlaRS)', 'RRF/tRNA synthetase additional domain-like', 'Reductase/isomerase/elongation factor common domain']	['4-255', '256-465', '552-708', '455-551']	4	4	alaS4-255	45	10.5977	10.5977	1.0964	0.515762
P00957	alaS	[K].GHQVVASSSLVPHNDPTLLF.[T]	F39	['cytosol']	Monomer	['Zn2+']	Y	8493	96.032	1.35434	1	1	5.529	['Class II aaRS and biotin synthetases', 'Putative anticodon-binding domain of alanyl-tRNA synthetase (AlaRS)', 'RRF/tRNA synthetase additional domain-like', 'Reductase/isomerase/elongation factor common domain']	['4-255', '256-465', '552-708', '455-551']	4	4	alaS4-255	36	12.3195	12.3195	1.06168	0.446042
P00957	alaS	[K].YGQAIGHIGK.[L]	[527-536]	['cytosol']	Monomer	['Zn2+']	Y	8493	96.032	1.35434	1	1	5.529	['Class II aaRS and biotin synthetases', 'Putative anticodon-binding domain of alanyl-tRNA synthetase (AlaRS)', 'RRF/tRNA synthetase additional domain-like', 'Reductase/isomerase/elongation factor common domain']	['4-255', '256-465', '552-708', '455-551']	4	4	alaS455-551		-12.8792	-12.8792	1.63392	0
P00957	alaS	[Y].GQAIGHIGK.[L]	G528	['cytosol']	Monomer	['Zn2+']	Y	8493	96.032	1.35434	1	1	5.529	['Class II aaRS and biotin synthetases', 'Putative anticodon-binding domain of alanyl-tRNA synthetase (AlaRS)', 'RRF/tRNA synthetase additional domain-like', 'Reductase/isomerase/elongation factor common domain']	['4-255', '256-465', '552-708', '455-551']	4	4	alaS455-551	74	-10.7334	-10.7334	1.63493	0
P00957	alaS	[A].NFSFAVEDTQKYGQAIGHIGK.[L]	N516	['cytosol']	Monomer	['Zn2+']	Y	8493	96.032	1.35434	1	1	5.529	['Class II aaRS and biotin synthetases', 'Putative anticodon-binding domain of alanyl-tRNA synthetase (AlaRS)', 'RRF/tRNA synthetase additional domain-like', 'Reductase/isomerase/elongation factor common domain']	['4-255', '256-465', '552-708', '455-551']	4	4	alaS455-551	62	-9.7517	-9.7517	0.886758	0
P00957	alaS	[K].GANFSFAVEDTQK.[Y]	[514-526]	['cytosol']	Monomer	['Zn2+']	Y	8493	96.032	1.35434	1	1	5.529	['Class II aaRS and biotin synthetases', 'Putative anticodon-binding domain of alanyl-tRNA synthetase (AlaRS)', 'RRF/tRNA synthetase additional domain-like', 'Reductase/isomerase/elongation factor common domain']	['4-255', '256-465', '552-708', '455-551']	4	4	alaS455-551		-1.1831	-1.1831	0.908623	0.735909
P00957	alaS	[K].GANFSFAVEDTQKYGQAIGHIGK.[L]	[514-536]	['cytosol']	Monomer	['Zn2+']	Y	8493	96.032	1.35434	1	1	5.529	['Class II aaRS and biotin synthetases', 'Putative anticodon-binding domain of alanyl-tRNA synthetase (AlaRS)', 'RRF/tRNA synthetase additional domain-like', 'Reductase/isomerase/elongation factor common domain']	['4-255', '256-465', '552-708', '455-551']	4	4	alaS455-551		-0.788366	-0.788366	1.11475	0.342228
P00957	alaS	[A].NFSFAVEDTQK.[Y]	N516	['cytosol']	Monomer	['Zn2+']	Y	8493	96.032	1.35434	1	1	5.529	['Class II aaRS and biotin synthetases', 'Putative anticodon-binding domain of alanyl-tRNA synthetase (AlaRS)', 'RRF/tRNA synthetase additional domain-like', 'Reductase/isomerase/elongation factor common domain']	['4-255', '256-465', '552-708', '455-551']	4	4	alaS455-551	62	-0.682606	-0.682606	0.521211	0.473315
P00957	alaS	[K].AVDAINAGQEAVVVLDQTPFYAESGGQVGDKGELK.[G]	[479-513]	['cytosol']	Monomer	['Zn2+']	Y	8493	96.032	1.35434	1	1	5.529	['Class II aaRS and biotin synthetases', 'Putative anticodon-binding domain of alanyl-tRNA synthetase (AlaRS)', 'RRF/tRNA synthetase additional domain-like', 'Reductase/isomerase/elongation factor common domain']	['4-255', '256-465', '552-708', '455-551']	4	4	alaS455-551		-0.486501	-0.486501	1.01811	0.213655
P00957	alaS	[T].ALFVDGK.[A]	A472	['cytosol']	Monomer	['Zn2+']	Y	8493	96.032	1.35434	1	1	5.529	['Class II aaRS and biotin synthetases', 'Putative anticodon-binding domain of alanyl-tRNA synthetase (AlaRS)', 'RRF/tRNA synthetase additional domain-like', 'Reductase/isomerase/elongation factor common domain']	['4-255', '256-465', '552-708', '455-551']	4	4	alaS455-551	18	-0.371991	-0.371991	0.229264	0.47685
P00957	alaS	[K].AVDAINAGQEAVVVLDQTPFYAESGGQVGDKGELKGA.[N]	A515	['cytosol']	Monomer	['Zn2+']	Y	8493	96.032	1.35434	1	1	5.529	['Class II aaRS and biotin synthetases', 'Putative anticodon-binding domain of alanyl-tRNA synthetase (AlaRS)', 'RRF/tRNA synthetase additional domain-like', 'Reductase/isomerase/elongation factor common domain']	['4-255', '256-465', '552-708', '455-551']	4	4	alaS455-551	61	0.109687	0.109687	0.0543775	0.117832
P00957	alaS	[K].AVDAINAGQEAVVVLDQTPFYAE.[S]	E501	['cytosol']	Monomer	['Zn2+']	Y	8493	96.032	1.35434	1	1	5.529	['Class II aaRS and biotin synthetases', 'Putative anticodon-binding domain of alanyl-tRNA synthetase (AlaRS)', 'RRF/tRNA synthetase additional domain-like', 'Reductase/isomerase/elongation factor common domain']	['4-255', '256-465', '552-708', '455-551']	4	4	alaS455-551	47	0.398149	0.398149	0.558639	0.114832
P00957	alaS	[K].GYDHLELNGKVT.[A]	T471	['cytosol']	Monomer	['Zn2+']	Y	8493	96.032	1.35434	1	1	5.529	['Class II aaRS and biotin synthetases', 'Putative anticodon-binding domain of alanyl-tRNA synthetase (AlaRS)', 'RRF/tRNA synthetase additional domain-like', 'Reductase/isomerase/elongation factor common domain']	['4-255', '256-465', '552-708', '455-551']	4	4	alaS455-551	17	0.987417	0.987417	2.2336	0.0690677
P00957	alaS	[L].DQTPFYAESGGQVGDKGELK.[G]	D494	['cytosol']	Monomer	['Zn2+']	Y	8493	96.032	1.35434	1	1	5.529	['Class II aaRS and biotin synthetases', 'Putative anticodon-binding domain of alanyl-tRNA synthetase (AlaRS)', 'RRF/tRNA synthetase additional domain-like', 'Reductase/isomerase/elongation factor common domain']	['4-255', '256-465', '552-708', '455-551']	4	4	alaS455-551	40	1.16231	1.16231	2.96959	0.0407565
P00957	alaS	[K].YGQAIGHIGKL.[A]	L537	['cytosol']	Monomer	['Zn2+']	Y	8493	96.032	1.35434	1	1	5.529	['Class II aaRS and biotin synthetases', 'Putative anticodon-binding domain of alanyl-tRNA synthetase (AlaRS)', 'RRF/tRNA synthetase additional domain-like', 'Reductase/isomerase/elongation factor common domain']	['4-255', '256-465', '552-708', '455-551']	4	4	alaS455-551	83	1.38317	1.38317	2.9868	0.105958
P00957	alaS	[L].KVGDAVQADVDEAR.[R]	K543	['cytosol']	Monomer	['Zn2+']	Y	8493	96.032	1.35434	1	1	5.529	['Class II aaRS and biotin synthetases', 'Putative anticodon-binding domain of alanyl-tRNA synthetase (AlaRS)', 'RRF/tRNA synthetase additional domain-like', 'Reductase/isomerase/elongation factor common domain']	['4-255', '256-465', '552-708', '455-551']	4	4	alaS455-551	89	1.44814	1.44814	3.4586	0.0840693
P00957	alaS	[K].AVDAINAGQEAVVV.[L]	V492	['cytosol']	Monomer	['Zn2+']	Y	8493	96.032	1.35434	1	1	5.529	['Class II aaRS and biotin synthetases', 'Putative anticodon-binding domain of alanyl-tRNA synthetase (AlaRS)', 'RRF/tRNA synthetase additional domain-like', 'Reductase/isomerase/elongation factor common domain']	['4-255', '256-465', '552-708', '455-551']	4	4	alaS455-551	38	1.47883	1.47883	1.17163	0.252437
P00957	alaS	[K].AVDAINAGQEAVVVL.[D]	L493	['cytosol']	Monomer	['Zn2+']	Y	8493	96.032	1.35434	1	1	5.529	['Class II aaRS and biotin synthetases', 'Putative anticodon-binding domain of alanyl-tRNA synthetase (AlaRS)', 'RRF/tRNA synthetase additional domain-like', 'Reductase/isomerase/elongation factor common domain']	['4-255', '256-465', '552-708', '455-551']	4	4	alaS455-551	39	1.49608	1.49608	1.35626	0.211566
P00957	alaS	[L].KVGDAVQADVDEARR.[A]	K543	['cytosol']	Monomer	['Zn2+']	Y	8493	96.032	1.35434	1	1	5.529	['Class II aaRS and biotin synthetases', 'Putative anticodon-binding domain of alanyl-tRNA synthetase (AlaRS)', 'RRF/tRNA synthetase additional domain-like', 'Reductase/isomerase/elongation factor common domain']	['4-255', '256-465', '552-708', '455-551']	4	4	alaS455-551	89	1.78984	1.78984	1.96965	0.197656
P00957	alaS	[F].SFAVEDTQKYGQAIGHIGK.[L]	S518	['cytosol']	Monomer	['Zn2+']	Y	8493	96.032	1.35434	1	1	5.529	['Class II aaRS and biotin synthetases', 'Putative anticodon-binding domain of alanyl-tRNA synthetase (AlaRS)', 'RRF/tRNA synthetase additional domain-like', 'Reductase/isomerase/elongation factor common domain']	['4-255', '256-465', '552-708', '455-551']	4	4	alaS455-551	64	2.05789	2.05789	1.30689	0.367688
P00957	alaS	[F].YAESGGQVGDKGELK.[G]	Y499	['cytosol']	Monomer	['Zn2+']	Y	8493	96.032	1.35434	1	1	5.529	['Class II aaRS and biotin synthetases', 'Putative anticodon-binding domain of alanyl-tRNA synthetase (AlaRS)', 'RRF/tRNA synthetase additional domain-like', 'Reductase/isomerase/elongation factor common domain']	['4-255', '256-465', '552-708', '455-551']	4	4	alaS455-551	45	2.99806	2.99806	0.838988	0.482104
P00957	alaS	[K].AVDAINAGQEAVVVLDQTPF.[Y]	F498	['cytosol']	Monomer	['Zn2+']	Y	8493	96.032	1.35434	1	1	5.529	['Class II aaRS and biotin synthetases', 'Putative anticodon-binding domain of alanyl-tRNA synthetase (AlaRS)', 'RRF/tRNA synthetase additional domain-like', 'Reductase/isomerase/elongation factor common domain']	['4-255', '256-465', '552-708', '455-551']	4	4	alaS455-551	44	4.52218	4.52218	1.14224	0.485939
P00957	alaS	[R].TGDIGLFR.[I]	[674-681]	['cytosol']	Monomer	['Zn2+']	Y	8493	96.032	1.35434	1	1	5.529	['Class II aaRS and biotin synthetases', 'Putative anticodon-binding domain of alanyl-tRNA synthetase (AlaRS)', 'RRF/tRNA synthetase additional domain-like', 'Reductase/isomerase/elongation factor common domain']	['4-255', '256-465', '552-708', '455-551']	4	4	alaS552-708		-1.30537	-1.30537	1.50566	0.255709
P00957	alaS	[R].IISESGTAAGVR.[R]	[682-693]	['cytosol']	Monomer	['Zn2+']	Y	8493	96.032	1.35434	1	1	5.529	['Class II aaRS and biotin synthetases', 'Putative anticodon-binding domain of alanyl-tRNA synthetase (AlaRS)', 'RRF/tRNA synthetase additional domain-like', 'Reductase/isomerase/elongation factor common domain']	['4-255', '256-465', '552-708', '455-551']	4	4	alaS552-708		-0.411286	-0.411286	0.563218	0.0987645
P00957	alaS	[M].GDFSTELCGGTHASR.[T]	G659	['cytosol']	Monomer	['Zn2+']	Y	8493	96.032	1.35434	1	1	5.529	['Class II aaRS and biotin synthetases', 'Putative anticodon-binding domain of alanyl-tRNA synthetase (AlaRS)', 'RRF/tRNA synthetase additional domain-like', 'Reductase/isomerase/elongation factor common domain']	['4-255', '256-465', '552-708', '455-551']	4	4	alaS552-708	108	0.23817	0.23817	0.0302059	0.760172
P00957	alaS	[R].RIEAVTGEGAIAT.[V]	T706	['cytosol']	Monomer	['Zn2+']	Y	8493	96.032	1.35434	1	1	5.529	['Class II aaRS and biotin synthetases', 'Putative anticodon-binding domain of alanyl-tRNA synthetase (AlaRS)', 'RRF/tRNA synthetase additional domain-like', 'Reductase/isomerase/elongation factor common domain']	['4-255', '256-465', '552-708', '455-551']	4	4	alaS552-708	155	0.275942	0.275942	0.561118	0.0849096
P00957	alaS	[R].AVEDLVNTQIRR.[N]	[611-622]	['cytosol']	Monomer	['Zn2+']	Y	8493	96.032	1.35434	1	1	5.529	['Class II aaRS and biotin synthetases', 'Putative anticodon-binding domain of alanyl-tRNA synthetase (AlaRS)', 'RRF/tRNA synthetase additional domain-like', 'Reductase/isomerase/elongation factor common domain']	['4-255', '256-465', '552-708', '455-551']	4	4	alaS552-708		0.293127	0.293127	0.10378	0.0363555
P00957	alaS	[R].AVEDLVNTQIR.[R]	[611-621]	['cytosol']	Monomer	['Zn2+']	Y	8493	96.032	1.35434	1	1	5.529	['Class II aaRS and biotin synthetases', 'Putative anticodon-binding domain of alanyl-tRNA synthetase (AlaRS)', 'RRF/tRNA synthetase additional domain-like', 'Reductase/isomerase/elongation factor common domain']	['4-255', '256-465', '552-708', '455-551']	4	4	alaS552-708		0.564539	0.564539	1.54636	0.127185
P00957	alaS	[R].RIEAVTGEGAIA.[T]	A705	['cytosol']	Monomer	['Zn2+']	Y	8493	96.032	1.35434	1	1	5.529	['Class II aaRS and biotin synthetases', 'Putative anticodon-binding domain of alanyl-tRNA synthetase (AlaRS)', 'RRF/tRNA synthetase additional domain-like', 'Reductase/isomerase/elongation factor common domain']	['4-255', '256-465', '552-708', '455-551']	4	4	alaS552-708	154	0.60816	0.60816	2.62905	0.0464059
P00957	alaS	[A].TVHADSDRLSEVAHLLK.[G]	T706	['cytosol']	Monomer	['Zn2+']	Y	8493	96.032	1.35434	1	1	5.529	['Class II aaRS and biotin synthetases', 'Putative anticodon-binding domain of alanyl-tRNA synthetase (AlaRS)', 'RRF/tRNA synthetase additional domain-like', 'Reductase/isomerase/elongation factor common domain']	['4-255', '256-465', '552-708', '455-551']	4	4	alaS552-708	155	0.680968	0.680968	2.32893	0.0277955
P00957	alaS	[T].VHADSDRLSEVAHLLK.[G]	V707	['cytosol']	Monomer	['Zn2+']	Y	8493	96.032	1.35434	1	1	5.529	['Class II aaRS and biotin synthetases', 'Putative anticodon-binding domain of alanyl-tRNA synthetase (AlaRS)', 'RRF/tRNA synthetase additional domain-like', 'Reductase/isomerase/elongation factor common domain']	['4-255', '256-465', '552-708', '455-551']	4	4	alaS552-708	156	0.681093	0.681093	1.72465	0.149377
P00957	alaS	[A].LFGEKYDER.[V]	L644	['cytosol']	Monomer	['Zn2+']	Y	8493	96.032	1.35434	1	1	5.529	['Class II aaRS and biotin synthetases', 'Putative anticodon-binding domain of alanyl-tRNA synthetase (AlaRS)', 'RRF/tRNA synthetase additional domain-like', 'Reductase/isomerase/elongation factor common domain']	['4-255', '256-465', '552-708', '455-551']	4	4	alaS552-708	93	0.739148	0.739148	0.483984	0.38751
P00957	alaS	[R].NLPIETNIMDLEAAK.[A]	[623-637]	['cytosol']	Monomer	['Zn2+']	Y	8493	96.032	1.35434	1	1	5.529	['Class II aaRS and biotin synthetases', 'Putative anticodon-binding domain of alanyl-tRNA synthetase (AlaRS)', 'RRF/tRNA synthetase additional domain-like', 'Reductase/isomerase/elongation factor common domain']	['4-255', '256-465', '552-708', '455-551']	4	4	alaS552-708		1.00502	1.00502	4.0287	0.0491971
P00957	alaS	[R].IISESGTAAGVRR.[I]	[682-694]	['cytosol']	Monomer	['Zn2+']	Y	8493	96.032	1.35434	1	1	5.529	['Class II aaRS and biotin synthetases', 'Putative anticodon-binding domain of alanyl-tRNA synthetase (AlaRS)', 'RRF/tRNA synthetase additional domain-like', 'Reductase/isomerase/elongation factor common domain']	['4-255', '256-465', '552-708', '455-551']	4	4	alaS552-708		1.04263	1.04263	2.11209	0.0846246
P00957	alaS	[I].SESGTAAGVRR.[I]	S684	['cytosol']	Monomer	['Zn2+']	Y	8493	96.032	1.35434	1	1	5.529	['Class II aaRS and biotin synthetases', 'Putative anticodon-binding domain of alanyl-tRNA synthetase (AlaRS)', 'RRF/tRNA synthetase additional domain-like', 'Reductase/isomerase/elongation factor common domain']	['4-255', '256-465', '552-708', '455-551']	4	4	alaS552-708	133	1.20562	1.20562	2.23438	0.112021
P00957	alaS	[F].RIISESGTAAGVR.[R]	R681	['cytosol']	Monomer	['Zn2+']	Y	8493	96.032	1.35434	1	1	5.529	['Class II aaRS and biotin synthetases', 'Putative anticodon-binding domain of alanyl-tRNA synthetase (AlaRS)', 'RRF/tRNA synthetase additional domain-like', 'Reductase/isomerase/elongation factor common domain']	['4-255', '256-465', '552-708', '455-551']	4	4	alaS552-708	130	1.39288	1.39288	2.62416	0.0929771
P00957	alaS	[R].NLPIETNIMDLEAA.[K]	A636	['cytosol']	Monomer	['Zn2+']	Y	8493	96.032	1.35434	1	1	5.529	['Class II aaRS and biotin synthetases', 'Putative anticodon-binding domain of alanyl-tRNA synthetase (AlaRS)', 'RRF/tRNA synthetase additional domain-like', 'Reductase/isomerase/elongation factor common domain']	['4-255', '256-465', '552-708', '455-551']	4	4	alaS552-708	85	1.39851	1.39851	2.91047	0.122886
P00957	alaS	[R].FDFSHNEAMKPEEIR.[A]	[596-610]	['cytosol']	Monomer	['Zn2+']	Y	8493	96.032	1.35434	1	1	5.529	['Class II aaRS and biotin synthetases', 'Putative anticodon-binding domain of alanyl-tRNA synthetase (AlaRS)', 'RRF/tRNA synthetase additional domain-like', 'Reductase/isomerase/elongation factor common domain']	['4-255', '256-465', '552-708', '455-551']	4	4	alaS552-708		1.405	1.405	3.25957	0.03295
P00957	alaS	[R].LNHSATHLMHAALR.[Q]	[562-575]	['cytosol']	Monomer	['Zn2+']	Y	8493	96.032	1.35434	1	1	5.529	['Class II aaRS and biotin synthetases', 'Putative anticodon-binding domain of alanyl-tRNA synthetase (AlaRS)', 'RRF/tRNA synthetase additional domain-like', 'Reductase/isomerase/elongation factor common domain']	['4-255', '256-465', '552-708', '455-551']	4	4	alaS552-708		1.47795	1.47795	1.78214	0.0857758
P00957	alaS	[F].DFSHNEAMKPEEIR.[A]	D597	['cytosol']	Monomer	['Zn2+']	Y	8493	96.032	1.35434	1	1	5.529	['Class II aaRS and biotin synthetases', 'Putative anticodon-binding domain of alanyl-tRNA synthetase (AlaRS)', 'RRF/tRNA synthetase additional domain-like', 'Reductase/isomerase/elongation factor common domain']	['4-255', '256-465', '552-708', '455-551']	4	4	alaS552-708	46	1.70744	1.70744	1.12401	0.190769
P00957	alaS	[R].AVEDLVNTQIRRNL.[P]	L624	['cytosol']	Monomer	['Zn2+']	Y	8493	96.032	1.35434	1	1	5.529	['Class II aaRS and biotin synthetases', 'Putative anticodon-binding domain of alanyl-tRNA synthetase (AlaRS)', 'RRF/tRNA synthetase additional domain-like', 'Reductase/isomerase/elongation factor common domain']	['4-255', '256-465', '552-708', '455-551']	4	4	alaS552-708	73	2.12346	2.12346	2.47529	0.092492
P00957	alaS	[L].SMGDFSTELCGGTHASR.[T]	S657	['cytosol']	Monomer	['Zn2+']	Y	8493	96.032	1.35434	1	1	5.529	['Class II aaRS and biotin synthetases', 'Putative anticodon-binding domain of alanyl-tRNA synthetase (AlaRS)', 'RRF/tRNA synthetase additional domain-like', 'Reductase/isomerase/elongation factor common domain']	['4-255', '256-465', '552-708', '455-551']	4	4	alaS552-708	106	2.40203	2.40203	3.63598	0.157285
P00957	alaS	[R].RNLPIETNIMDLEAAK.[A]	[622-637]	['cytosol']	Monomer	['Zn2+']	Y	8493	96.032	1.35434	1	1	5.529	['Class II aaRS and biotin synthetases', 'Putative anticodon-binding domain of alanyl-tRNA synthetase (AlaRS)', 'RRF/tRNA synthetase additional domain-like', 'Reductase/isomerase/elongation factor common domain']	['4-255', '256-465', '552-708', '455-551']	4	4	alaS552-708		6.34094	6.34094	3.14213	0.0557768
P00957	alaS	[A].MALFGEKYDER.[V]	M642	['cytosol']	Monomer	['Zn2+']	Y	8493	96.032	1.35434	1	1	5.529	['Class II aaRS and biotin synthetases', 'Putative anticodon-binding domain of alanyl-tRNA synthetase (AlaRS)', 'RRF/tRNA synthetase additional domain-like', 'Reductase/isomerase/elongation factor common domain']	['4-255', '256-465', '552-708', '455-551']	4	4	alaS552-708	91	11.3611	11.3611	2.31467	0.0987635
P00957	alaS	[R].IAAVLQHVNSNYDIDLFR.[T]	[244-261]	['cytosol']	Monomer	['Zn2+']	Y	8493	96.032	1.35434	1	1	5.529	['Class II aaRS and biotin synthetases', 'Putative anticodon-binding domain of alanyl-tRNA synthetase (AlaRS)', 'RRF/tRNA synthetase additional domain-like', 'Reductase/isomerase/elongation factor common domain']	['4-255', '256-465', '552-708', '455-551']	4	4	alaSLNK		-8.55155	-8.55155	4.10545	0
P00957	alaS	[K].NQLGSTIIVLATVVEGK.[V]	[795-811]	['cytosol']	Monomer	['Zn2+']	Y	8493	96.032	1.35434	1	1	5.529	['Class II aaRS and biotin synthetases', 'Putative anticodon-binding domain of alanyl-tRNA synthetase (AlaRS)', 'RRF/tRNA synthetase additional domain-like', 'Reductase/isomerase/elongation factor common domain']	['4-255', '256-465', '552-708', '455-551']	4	4	alaSLNK		-0.896494	-0.896494	0.728692	0.665914
P00957	alaS	[A].GGTDAAALPAALASVK.[G]	G853	['cytosol']	Monomer	['Zn2+']	Y	8493	96.032	1.35434	1	1	5.529	['Class II aaRS and biotin synthetases', 'Putative anticodon-binding domain of alanyl-tRNA synthetase (AlaRS)', 'RRF/tRNA synthetase additional domain-like', 'Reductase/isomerase/elongation factor common domain']	['4-255', '256-465', '552-708', '455-551']	4	4	alaSLNK		-0.680971	-0.680971	0.694277	0.0310581
P00957	alaS	[K].LLVSELSGVEPK.[M]	[773-784]	['cytosol']	Monomer	['Zn2+']	Y	8493	96.032	1.35434	1	1	5.529	['Class II aaRS and biotin synthetases', 'Putative anticodon-binding domain of alanyl-tRNA synthetase (AlaRS)', 'RRF/tRNA synthetase additional domain-like', 'Reductase/isomerase/elongation factor common domain']	['4-255', '256-465', '552-708', '455-551']	4	4	alaSLNK		0.0512535	0.0512535	0.0268657	0.145121
P00957	alaS	[K].ELQQLKEQAAAQESANLSSK.[A]	[745-764]	['cytosol']	Monomer	['Zn2+']	Y	8493	96.032	1.35434	1	1	5.529	['Class II aaRS and biotin synthetases', 'Putative anticodon-binding domain of alanyl-tRNA synthetase (AlaRS)', 'RRF/tRNA synthetase additional domain-like', 'Reductase/isomerase/elongation factor common domain']	['4-255', '256-465', '552-708', '455-551']	4	4	alaSLNK		0.109783	0.109783	0.015847	0.0516721
P00957	alaS	[K].VSLIAGVSK.[D]	[812-820]	['cytosol']	Monomer	['Zn2+']	Y	8493	96.032	1.35434	1	1	5.529	['Class II aaRS and biotin synthetases', 'Putative anticodon-binding domain of alanyl-tRNA synthetase (AlaRS)', 'RRF/tRNA synthetase additional domain-like', 'Reductase/isomerase/elongation factor common domain']	['4-255', '256-465', '552-708', '455-551']	4	4	alaSLNK		0.233369	0.233369	0.549223	0.135813
P00957	alaS	[R].LSEVAHLL.[K]	L721	['cytosol']	Monomer	['Zn2+']	Y	8493	96.032	1.35434	1	1	5.529	['Class II aaRS and biotin synthetases', 'Putative anticodon-binding domain of alanyl-tRNA synthetase (AlaRS)', 'RRF/tRNA synthetase additional domain-like', 'Reductase/isomerase/elongation factor common domain']	['4-255', '256-465', '552-708', '455-551']	4	4	alaSLNK		0.237987	0.237987	0.284522	0.0299019
P00957	alaS	[K].VSLIAGVSKDVTDR.[V]	[812-825]	['cytosol']	Monomer	['Zn2+']	Y	8493	96.032	1.35434	1	1	5.529	['Class II aaRS and biotin synthetases', 'Putative anticodon-binding domain of alanyl-tRNA synthetase (AlaRS)', 'RRF/tRNA synthetase additional domain-like', 'Reductase/isomerase/elongation factor common domain']	['4-255', '256-465', '552-708', '455-551']	4	4	alaSLNK		0.238392	0.238392	0.133989	0.054907
P00957	alaS	[G].GTDAAALPAALASVK.[G]	G854	['cytosol']	Monomer	['Zn2+']	Y	8493	96.032	1.35434	1	1	5.529	['Class II aaRS and biotin synthetases', 'Putative anticodon-binding domain of alanyl-tRNA synthetase (AlaRS)', 'RRF/tRNA synthetase additional domain-like', 'Reductase/isomerase/elongation factor common domain']	['4-255', '256-465', '552-708', '455-551']	4	4	alaSLNK		0.263146	0.263146	0.766361	0.0850715
P00957	alaS	[K].AGELIGMVAQQVGGK.[G]	[828-842]	['cytosol']	Monomer	['Zn2+']	Y	8493	96.032	1.35434	1	1	5.529	['Class II aaRS and biotin synthetases', 'Putative anticodon-binding domain of alanyl-tRNA synthetase (AlaRS)', 'RRF/tRNA synthetase additional domain-like', 'Reductase/isomerase/elongation factor common domain']	['4-255', '256-465', '552-708', '455-551']	4	4	alaSLNK		0.28182	0.28182	1.65947	0.0320802
P00957	alaS	[K].VGDAVQADVDEAR.[R]	[544-556]	['cytosol']	Monomer	['Zn2+']	Y	8493	96.032	1.35434	1	1	5.529	['Class II aaRS and biotin synthetases', 'Putative anticodon-binding domain of alanyl-tRNA synthetase (AlaRS)', 'RRF/tRNA synthetase additional domain-like', 'Reductase/isomerase/elongation factor common domain']	['4-255', '256-465', '552-708', '455-551']	4	4	alaSLNK		0.317419	0.317419	4.52526	0.0113958
P00957	alaS	[K].VGDAVQADVDEARR.[A]	[544-557]	['cytosol']	Monomer	['Zn2+']	Y	8493	96.032	1.35434	1	1	5.529	['Class II aaRS and biotin synthetases', 'Putative anticodon-binding domain of alanyl-tRNA synthetase (AlaRS)', 'RRF/tRNA synthetase additional domain-like', 'Reductase/isomerase/elongation factor common domain']	['4-255', '256-465', '552-708', '455-551']	4	4	alaSLNK		0.343301	0.343301	2.12876	0.0426635
P00957	alaS	[R].LSEVAHLLK.[G]	[714-722]	['cytosol']	Monomer	['Zn2+']	Y	8493	96.032	1.35434	1	1	5.529	['Class II aaRS and biotin synthetases', 'Putative anticodon-binding domain of alanyl-tRNA synthetase (AlaRS)', 'RRF/tRNA synthetase additional domain-like', 'Reductase/isomerase/elongation factor common domain']	['4-255', '256-465', '552-708', '455-551']	4	4	alaSLNK		0.354615	0.354615	0.555023	0.195061
P00957	alaS	[R].VDSASEFKGYDHLELNGK.[V]	[452-469]	['cytosol']	Monomer	['Zn2+']	Y	8493	96.032	1.35434	1	1	5.529	['Class II aaRS and biotin synthetases', 'Putative anticodon-binding domain of alanyl-tRNA synthetase (AlaRS)', 'RRF/tRNA synthetase additional domain-like', 'Reductase/isomerase/elongation factor common domain']	['4-255', '256-465', '552-708', '455-551']	4	4	alaSLNK		0.36179	0.36179	0.530498	0.03976
P00957	alaS	[R].TMVDDLK.[N]	[788-794]	['cytosol']	Monomer	['Zn2+']	Y	8493	96.032	1.35434	1	1	5.529	['Class II aaRS and biotin synthetases', 'Putative anticodon-binding domain of alanyl-tRNA synthetase (AlaRS)', 'RRF/tRNA synthetase additional domain-like', 'Reductase/isomerase/elongation factor common domain']	['4-255', '256-465', '552-708', '455-551']	4	4	alaSLNK		0.515054	0.515054	0.347917	0.196135
P00957	alaS	[H].ADSDRLSEVAHLLK.[G]	A709	['cytosol']	Monomer	['Zn2+']	Y	8493	96.032	1.35434	1	1	5.529	['Class II aaRS and biotin synthetases', 'Putative anticodon-binding domain of alanyl-tRNA synthetase (AlaRS)', 'RRF/tRNA synthetase additional domain-like', 'Reductase/isomerase/elongation factor common domain']	['4-255', '256-465', '552-708', '455-551']	4	4	alaSLNK		0.626215	0.626215	2.04292	0.0875086
P00957	alaS	[M].VDDLKNQLGSTIIVLATVVEGK.[V]	V790	['cytosol']	Monomer	['Zn2+']	Y	8493	96.032	1.35434	1	1	5.529	['Class II aaRS and biotin synthetases', 'Putative anticodon-binding domain of alanyl-tRNA synthetase (AlaRS)', 'RRF/tRNA synthetase additional domain-like', 'Reductase/isomerase/elongation factor common domain']	['4-255', '256-465', '552-708', '455-551']	4	4	alaSLNK		0.766022	0.766022	0.873613	0.0758949
P00957	alaS	[K].GGGRPDMAQAGGTDAAALPAALASVK.[G]	[843-868]	['cytosol']	Monomer	['Zn2+']	Y	8493	96.032	1.35434	1	1	5.529	['Class II aaRS and biotin synthetases', 'Putative anticodon-binding domain of alanyl-tRNA synthetase (AlaRS)', 'RRF/tRNA synthetase additional domain-like', 'Reductase/isomerase/elongation factor common domain']	['4-255', '256-465', '552-708', '455-551']	4	4	alaSLNK		0.841722	0.841722	1.2677	0.149776
P00957	alaS	[K].NQLGSTIIVLA.[T]	A805	['cytosol']	Monomer	['Zn2+']	Y	8493	96.032	1.35434	1	1	5.529	['Class II aaRS and biotin synthetases', 'Putative anticodon-binding domain of alanyl-tRNA synthetase (AlaRS)', 'RRF/tRNA synthetase additional domain-like', 'Reductase/isomerase/elongation factor common domain']	['4-255', '256-465', '552-708', '455-551']	4	4	alaSLNK		1.47123	1.47123	2.09102	0.102521
P00957	alaS	[K].NQLGSTIIVL.[A]	L804	['cytosol']	Monomer	['Zn2+']	Y	8493	96.032	1.35434	1	1	5.529	['Class II aaRS and biotin synthetases', 'Putative anticodon-binding domain of alanyl-tRNA synthetase (AlaRS)', 'RRF/tRNA synthetase additional domain-like', 'Reductase/isomerase/elongation factor common domain']	['4-255', '256-465', '552-708', '455-551']	4	4	alaSLNK		1.54063	1.54063	1.37722	0.197285
P00957	alaS	[R].TMVDDLKNQLGSTIIVL.[A]	L804	['cytosol']	Monomer	['Zn2+']	Y	8493	96.032	1.35434	1	1	5.529	['Class II aaRS and biotin synthetases', 'Putative anticodon-binding domain of alanyl-tRNA synthetase (AlaRS)', 'RRF/tRNA synthetase additional domain-like', 'Reductase/isomerase/elongation factor common domain']	['4-255', '256-465', '552-708', '455-551']	4	4	alaSLNK		1.70379	1.70379	2.23126	0.113105
P00957	alaS	[L].VSELSGVEPK.[M]	V775	['cytosol']	Monomer	['Zn2+']	Y	8493	96.032	1.35434	1	1	5.529	['Class II aaRS and biotin synthetases', 'Putative anticodon-binding domain of alanyl-tRNA synthetase (AlaRS)', 'RRF/tRNA synthetase additional domain-like', 'Reductase/isomerase/elongation factor common domain']	['4-255', '256-465', '552-708', '455-551']	4	4	alaSLNK		3.75251	3.75251	1.22626	0.444371
P00957	alaS	[K].GGGRPDMAQAGGTDAAALPAALA.[S]	A865	['cytosol']	Monomer	['Zn2+']	Y	8493	96.032	1.35434	1	1	5.529	['Class II aaRS and biotin synthetases', 'Putative anticodon-binding domain of alanyl-tRNA synthetase (AlaRS)', 'RRF/tRNA synthetase additional domain-like', 'Reductase/isomerase/elongation factor common domain']	['4-255', '256-465', '552-708', '455-551']	4	4	alaSLNK		9.5097	9.5097	1.26669	0.342594
P00957	alaS	[K].GGGRPDMAQAGGTDAAALPAAL.[A]	L864	['cytosol']	Monomer	['Zn2+']	Y	8493	96.032	1.35434	1	1	5.529	['Class II aaRS and biotin synthetases', 'Putative anticodon-binding domain of alanyl-tRNA synthetase (AlaRS)', 'RRF/tRNA synthetase additional domain-like', 'Reductase/isomerase/elongation factor common domain']	['4-255', '256-465', '552-708', '455-551']	4	4	alaSLNK		9.96462	9.96462	1.65924	0.326853
P00957	alaS	[K].GGGRPDMAQAGGTDAA.[A]	A858	['cytosol']	Monomer	['Zn2+']	Y	8493	96.032	1.35434	1	1	5.529	['Class II aaRS and biotin synthetases', 'Putative anticodon-binding domain of alanyl-tRNA synthetase (AlaRS)', 'RRF/tRNA synthetase additional domain-like', 'Reductase/isomerase/elongation factor common domain']	['4-255', '256-465', '552-708', '455-551']	4	4	alaSLNK		9.97321	9.97321	1.15626	0.394143
P00957	alaS	[K].GGGRPDMAQAGGTDAAALPA.[A]	A862	['cytosol']	Monomer	['Zn2+']	Y	8493	96.032	1.35434	1	1	5.529	['Class II aaRS and biotin synthetases', 'Putative anticodon-binding domain of alanyl-tRNA synthetase (AlaRS)', 'RRF/tRNA synthetase additional domain-like', 'Reductase/isomerase/elongation factor common domain']	['4-255', '256-465', '552-708', '455-551']	4	4	alaSLNK		10.4553	10.4553	1.61685	0.22375
P25553	aldA	[R].GVFNLVLGR.[G]	[200-208]	['cytosol']	['AldA.4']	None	N	555	52.273	0.0481748	4	1	4.94	['ALDH-like']	['7-476']	1	1	aldA7-476		-9.05312	-9.05312	1.68986	0
P25553	aldA	[R].GETVGQELAGNPK.[V]	[209-221]	['cytosol']	['AldA.4']	None	N	555	52.273	0.0481748	4	1	4.94	['ALDH-like']	['7-476']	1	1	aldA7-476		0.52466	0.52466	0.566674	0.288337
P0ACN4	allR	[R].DVLSVAGPFMR.[R]	[97-107]	['cytosol']	Monomer	None	N	1771	29.27	0.0860776	1	1	5.847	['Profilin-like', 'DNA/RNA-binding 3-helical bundle']	['86-266', '22-94']	2	2	allR86-266		-1.67462	-1.67462	1.08895	0.310967
P0ACN4	allR	[E].TVNVAIR.[N]	T116	['cytosol']	Monomer	None	N	1771	29.27	0.0860776	1	1	5.847	['Profilin-like', 'DNA/RNA-binding 3-helical bundle']	['86-266', '22-94']	2	2	allR86-266	31	-0.996988	-0.996988	2.77304	0.177337
P0ACN4	allR	[R].DISTALGLK.[A]	[260-268]	['cytosol']	Monomer	None	N	1771	29.27	0.0860776	1	1	5.847	['Profilin-like', 'DNA/RNA-binding 3-helical bundle']	['86-266', '22-94']	2	2	allRLNK		0.300169	0.300169	0.760374	0.121153
P0A6B4	alr	[K].VSAYELITR.[L]	[340-348]	['cytosol']	['Alr.2']	["pyridoxal 5'-phosphate"]	N	586	39.153	0.0380988	2	1	6.711	['TIM beta/alpha-barrel', 'Domain of alpha and beta subunits of F1 ATP synthase-like']	['8-235', '228-358']	2	2	alr228-358		-0.425597	-0.425597	1.014	0.179362
P0A6B4	alr	[K].AGEPVGYGGTWVSER.[D]	[249-263]	['cytosol']	['Alr.2']	["pyridoxal 5'-phosphate"]	N	586	39.153	0.0380988	2	1	6.711	['TIM beta/alpha-barrel', 'Domain of alpha and beta subunits of F1 ATP synthase-like']	['8-235', '228-358']	2	2	alr228-358		-0.216633	-0.216633	0.209256	0.0858098
P0A6B4	alr	[R].LGVVAMGYGDGYPR.[A]	[267-280]	['cytosol']	['Alr.2']	["pyridoxal 5'-phosphate"]	N	586	39.153	0.0380988	2	1	6.711	['TIM beta/alpha-barrel', 'Domain of alpha and beta subunits of F1 ATP synthase-like']	['8-235', '228-358']	2	2	alr228-358		-0.194109	-0.194109	0.201233	0.324166
P0A6B4	alr	[R].AAPSGTPVLVNGR.[E]	[281-293]	['cytosol']	['Alr.2']	["pyridoxal 5'-phosphate"]	N	586	39.153	0.0380988	2	1	6.711	['TIM beta/alpha-barrel', 'Domain of alpha and beta subunits of F1 ATP synthase-like']	['8-235', '228-358']	2	2	alr228-358		-0.0808078	-0.0808078	0.329838	0.0189529
P0A6B4	alr	[R].EVPIVGR.[V]	[294-300]	['cytosol']	['Alr.2']	["pyridoxal 5'-phosphate"]	N	586	39.153	0.0380988	2	1	6.711	['TIM beta/alpha-barrel', 'Domain of alpha and beta subunits of F1 ATP synthase-like']	['8-235', '228-358']	2	2	alr228-358		0.103574	0.103574	0.582488	0.0329374
P0A6B4	alr	[L].TSSLIAVR.[E]	T238	['cytosol']	['Alr.2']	["pyridoxal 5'-phosphate"]	N	586	39.153	0.0380988	2	1	6.711	['TIM beta/alpha-barrel', 'Domain of alpha and beta subunits of F1 ATP synthase-like']	['8-235', '228-358']	2	2	alr228-358	11	0.854338	0.854338	1.08653	0.101205
P0A6B4	alr	[T].SSLIAVR.[E]	S239	['cytosol']	['Alr.2']	["pyridoxal 5'-phosphate"]	N	586	39.153	0.0380988	2	1	6.711	['TIM beta/alpha-barrel', 'Domain of alpha and beta subunits of F1 ATP synthase-like']	['8-235', '228-358']	2	2	alr228-358	12	0.885678	0.885678	3.52696	0.0347134
P0A6B4	alr	[Y].GVSPLEDR.[S]	G216	['cytosol']	['Alr.2']	["pyridoxal 5'-phosphate"]	N	586	39.153	0.0380988	2	1	6.711	['TIM beta/alpha-barrel', 'Domain of alpha and beta subunits of F1 ATP synthase-like']	['8-235', '228-358']	2	2	alr8-235	209	-9.5881	-9.5881	0.505277	0
P0A6B4	alr	[K].QLAIFNTFCEGKPGQR.[S]	[174-189]	['cytosol']	['Alr.2']	["pyridoxal 5'-phosphate"]	N	586	39.153	0.0380988	2	1	6.711	['TIM beta/alpha-barrel', 'Domain of alpha and beta subunits of F1 ATP synthase-like']	['8-235', '228-358']	2	2	alr8-235		-2.72325	-2.72325	1.1544	0.157474
P0A6B4	alr	[R].AGGITKPVLLLEGFFDAR.[D]	[68-85]	['cytosol']	['Alr.2']	["pyridoxal 5'-phosphate"]	N	586	39.153	0.0380988	2	1	6.711	['TIM beta/alpha-barrel', 'Domain of alpha and beta subunits of F1 ATP synthase-like']	['8-235', '228-358']	2	2	alr8-235		-1.95717	-1.95717	1.28213	0.279229
P0A6B4	alr	[R].LGVRPEQAEAFYHR.[L]	[130-143]	['cytosol']	['Alr.2']	["pyridoxal 5'-phosphate"]	N	586	39.153	0.0380988	2	1	6.711	['TIM beta/alpha-barrel', 'Domain of alpha and beta subunits of F1 ATP synthase-like']	['8-235', '228-358']	2	2	alr8-235		-1.85496	-1.85496	3.66791	0.245823
P0A6B4	alr	[R].AGGITKPVLLLEGFF.[D]	F82	['cytosol']	['Alr.2']	["pyridoxal 5'-phosphate"]	N	586	39.153	0.0380988	2	1	6.711	['TIM beta/alpha-barrel', 'Domain of alpha and beta subunits of F1 ATP synthase-like']	['8-235', '228-358']	2	2	alr8-235	75	-1.25951	-1.25951	3.30551	0.213111
P0A6B4	alr	[K].ANAYGHGLLETAR.[T]	[35-47]	['cytosol']	['Alr.2']	["pyridoxal 5'-phosphate"]	N	586	39.153	0.0380988	2	1	6.711	['TIM beta/alpha-barrel', 'Domain of alpha and beta subunits of F1 ATP synthase-like']	['8-235', '228-358']	2	2	alr8-235		-1.05263	-1.05263	1.69109	0.0328523
P0A6B4	alr	[N].AYGHGLLETAR.[T]	A37	['cytosol']	['Alr.2']	["pyridoxal 5'-phosphate"]	N	586	39.153	0.0380988	2	1	6.711	['TIM beta/alpha-barrel', 'Domain of alpha and beta subunits of F1 ATP synthase-like']	['8-235', '228-358']	2	2	alr8-235	30	-0.953016	-0.953016	2.55079	0.0116153
P0A6B4	alr	[R].AGGITKPVLLLEGF.[F]	F81	['cytosol']	['Alr.2']	["pyridoxal 5'-phosphate"]	N	586	39.153	0.0380988	2	1	6.711	['TIM beta/alpha-barrel', 'Domain of alpha and beta subunits of F1 ATP synthase-like']	['8-235', '228-358']	2	2	alr8-235	74	0.0284613	0.0284613	0.0381829	0.104958
P0A6B4	alr	[R].DLPTISAQ.[H]	Q93	['cytosol']	['Alr.2']	["pyridoxal 5'-phosphate"]	N	586	39.153	0.0380988	2	1	6.711	['TIM beta/alpha-barrel', 'Domain of alpha and beta subunits of F1 ATP synthase-like']	['8-235', '228-358']	2	2	alr8-235	86	0.468731	0.468731	0.646423	0.228086
P0A6B4	alr	[R].LGVRPEQAEAF.[Y]	F140	['cytosol']	['Alr.2']	["pyridoxal 5'-phosphate"]	N	586	39.153	0.0380988	2	1	6.711	['TIM beta/alpha-barrel', 'Domain of alpha and beta subunits of F1 ATP synthase-like']	['8-235', '228-358']	2	2	alr8-235	133	0.558345	0.558345	0.997977	0.170169
P0A6B4	alr	[R].TLPDADAFGVAR.[L]	[48-59]	['cytosol']	['Alr.2']	["pyridoxal 5'-phosphate"]	N	586	39.153	0.0380988	2	1	6.711	['TIM beta/alpha-barrel', 'Domain of alpha and beta subunits of F1 ATP synthase-like']	['8-235', '228-358']	2	2	alr8-235		1.49743	1.49743	0.845662	0.40101
P0A6B4	alr	[R].QPVNIVSHF.[A]	F160	['cytosol']	['Alr.2']	["pyridoxal 5'-phosphate"]	N	586	39.153	0.0380988	2	1	6.711	['TIM beta/alpha-barrel', 'Domain of alpha and beta subunits of F1 ATP synthase-like']	['8-235', '228-358']	2	2	alr8-235	153	1.66331	1.66331	1.83734	0.0667994
P0A6B4	alr	[R].LGVRPEQAEAFY.[H]	Y141	['cytosol']	['Alr.2']	["pyridoxal 5'-phosphate"]	N	586	39.153	0.0380988	2	1	6.711	['TIM beta/alpha-barrel', 'Domain of alpha and beta subunits of F1 ATP synthase-like']	['8-235', '228-358']	2	2	alr8-235	134	6.32012	6.32012	0.797544	0.477926
P0A6B4	alr	[-].MQAATVVINR.[R]	[1-10]	['cytosol']	['Alr.2']	["pyridoxal 5'-phosphate"]	N	586	39.153	0.0380988	2	1	6.711	['TIM beta/alpha-barrel', 'Domain of alpha and beta subunits of F1 ATP synthase-like']	['8-235', '228-358']	2	2	alrLNK		-0.784822	-0.784822	1.13066	0.149123
P32721	alsA	[R].QLADDGKVILMVSSELPEIITVCDRI.[A]	I479	['inner membrane', 'cytosol']	['AlsA.', 'AlsC.2', 'AlsB.']	None	N	?	56.745	?	4	3	7.123	['P-loop containing nucleoside triphosphate hydrolases', 'P-loop containing nucleoside triphosphate hydrolases']	['4-235', '259-504']	2	1	alsA259-504	221	-10.0222	-10.0222	0.907507	0
P39265	alsB	[K].VLVVGTDGIPEAR.[K]	[244-256]	['periplasmic space']	['AlsA.', 'AlsC.2', 'AlsB.']	None	N	81	32.91	0.00442652	4	3	6.672	['Periplasmic binding protein-like I']	['28-310']	1	1	alsB28-310		0.579372	0.579372	0.296223	0.540988
P32720	alsC	[A].EPLAGMGFETYAIASAIIGGTSFFGGK.[G]	E250	['inner membrane']	['AlsA.', 'AlsC.2', 'AlsB.']	None	N	?	34.316	?	4	3	9.142	Unknown		0	0	alsC		-9.08796	-9.08796	0.800191	0
P32718	alsK	[R].TAEVIAPGLVSGIGEMID.[E]	D54	['cytosol']	Monomer	None	Y	12	33.821	0.000673933	1	1	6.68	['Ribonuclease H-like motif']	['8-301']	1	1	alsK8-301	47	-0.913061	-0.913061	0.915334	0.516702
P32718	alsK	[S].WDVVENR.[L]	W122	['cytosol']	Monomer	None	Y	12	33.821	0.000673933	1	1	6.68	['Ribonuclease H-like motif']	['8-301']	1	1	alsK8-301	115	0.251225	0.251225	0.212528	0.371142
P32718	alsK	[L].ENTLNCPVEFSR.[D]	E103	['cytosol']	Monomer	None	Y	12	33.821	0.000673933	1	1	6.68	['Ribonuclease H-like motif']	['8-301']	1	1	alsK8-301	96	0.767662	0.767662	1.21166	0.177437
P42601	alx	[R].AVADPQALAFLTGYLIEK.[S]	[70-87]	['inner membrane']	Monomer	None	N	342	35.909	0.0203929	1	1	8.966	Unknown		0	0	alx		11.5816	11.5816	0.931615	0.53154
P26365	amiB	[R].VSEPARNPF.[K]	F161	['periplasmic space']	Monomer	None	N	343	47.985	0.0273306	1	1	9.475	['Phosphorylase/hydrolase-like']	['192-288+340-416']	1	1	amiBLNK		1.13448	1.13448	2.29487	0.057736
P26365	amiB	[K].RVETPAVVAPR.[V]	[142-152]	['periplasmic space']	Monomer	None	N	343	47.985	0.0273306	1	1	9.475	['Phosphorylase/hydrolase-like']	['192-288+340-416']	1	1	amiBLNK		1.27616	1.27616	5.39094	0.039683
P26365	amiB	[R].TVALDIK.[Q]	[58-64]	['periplasmic space']	Monomer	None	N	343	47.985	0.0273306	1	1	9.475	['Phosphorylase/hydrolase-like']	['192-288+340-416']	1	1	amiBLNK		1.40418	1.40418	2.65872	0.0399004
P26365	amiB	[F].TINADVPPPPPPPPVVAK.[R]	T124	['periplasmic space']	Monomer	None	N	343	47.985	0.0273306	1	1	9.475	['Phosphorylase/hydrolase-like']	['192-288+340-416']	1	1	amiBLNK		5.26634	5.26634	2.10472	0.0788625
P63883	amiC	[R].VVVDIEDVNLNSVLK.[G]	[71-85]	['periplasmic space']	Monomer	None	N	410	45.634	0.0310686	1	1	9.839	['Phosphorylase/hydrolase-like']	['188-284+331-407']	1	1	amiCLNK		0.864041	0.864041	1.25474	0.126423
P0AE12	amn	[Y].ITSGELPDENAR.[K]	I36	['cytosol']	['Amn.6']	None	N	521	53.995	0.0467133	6	1	6.034	['Phosphorylase/hydrolase-like']	['9-484']	1	1	amn9-484	28	0.083296	0.083296	0.0114467	0.286702
P0AE12	amn	[R].ESQAIGDYVLA.[H]	A321	['cytosol']	['Amn.6']	None	N	521	53.995	0.0467133	6	1	6.034	['Phosphorylase/hydrolase-like']	['9-484']	1	1	amn9-484	313	0.691192	0.691192	1.07071	0.188161
P00811	ampC	[K].TLQQGIQLAQSR.[Y]	[263-274]	['periplasmic space']	Monomer	None	N	587	41.556	0.0405061	1	1	8.851	['beta-lactamase/transpeptidase-like']	['22-376']	1	1	ampC22-376		-5.60461	-5.60461	2.53355	0
P00811	ampC	[R].WVQSNLKPLDINEK.[T]	[249-262]	['periplasmic space']	Monomer	None	N	587	41.556	0.0405061	1	1	8.851	['beta-lactamase/transpeptidase-like']	['22-376']	1	1	ampC22-376		-0.876314	-0.876314	1.97622	0.122834
P00811	ampC	[K].AVHVSPGALDAEAY.[G]	Y237	['periplasmic space']	Monomer	None	N	587	41.556	0.0405061	1	1	8.851	['beta-lactamase/transpeptidase-like']	['22-376']	1	1	ampC22-376	216	-0.673018	-0.673018	0.653398	0.486356
P00811	ampC	[K].AITPPTPAVR.[A]	[316-325]	['periplasmic space']	Monomer	None	N	587	41.556	0.0405061	1	1	8.851	['beta-lactamase/transpeptidase-like']	['22-376']	1	1	ampC22-376		-0.284205	-0.284205	0.554797	0.208216
P00811	ampC	[F].TGVLGGDAIAR.[G]	T86	['periplasmic space']	Monomer	None	N	587	41.556	0.0405061	1	1	8.851	['beta-lactamase/transpeptidase-like']	['22-376']	1	1	ampC22-376	65	-0.235697	-0.235697	0.241832	0.133059
P00811	ampC	[K].AVHVSPGALDAEAYGVK.[S]	[224-240]	['periplasmic space']	Monomer	None	N	587	41.556	0.0405061	1	1	8.851	['beta-lactamase/transpeptidase-like']	['22-376']	1	1	ampC22-376		0.213293	0.213293	0.371623	0.150604
P00811	ampC	[Y].TAGGLPLQVPDEVK.[S]	T129	['periplasmic space']	Monomer	None	N	587	41.556	0.0405061	1	1	8.851	['beta-lactamase/transpeptidase-like']	['22-376']	1	1	ampC22-376	108	9.97424	9.97424	1.16128	0.391618
P00811	ampC	[R].VDAAWQILNALQ.[-]	[366-377]	['periplasmic space']	Monomer	None	N	587	41.556	0.0405061	1	1	8.851	['beta-lactamase/transpeptidase-like']	['22-376']	1	1	ampCLNK		-2.10172	-2.10172	2.10966	0.248481
P00811	ampC	[A].APQQINDIVHR.[T]	A20	['periplasmic space']	Monomer	None	N	587	41.556	0.0405061	1	1	8.851	['beta-lactamase/transpeptidase-like']	['22-376']	1	1	ampCLNK		0.0638133	0.0638133	0.111738	0.17812
P13016	ampD	[R].ALIDCYPDIAK.[N]	[139-149]	['cytosol']	Monomer	None	N	269	20.536	0.00917312	1	1	5.216	['N-acetylmuramoyl-L-alanine amidase-like']	['2-179']	1	1	ampD2-179		-1.27401	-1.27401	1.33063	0.267615
P0AD70	ampH	[R].VPTYNGTPITLVNLATHTSALPR.[E]	[122-144]	['periplasmic space', 'inner membrane']	Monomer	None	N	460	41.849	0.0319663	1	1	9.616	['beta-lactamase/transpeptidase-like']	['33-361']	1	1	ampH33-361		-10.0633	-10.0633	1.86572	0
P0AD70	ampH	[K].NIGAFVVVTR.[S]	[345-354]	['periplasmic space', 'inner membrane']	Monomer	None	N	460	41.849	0.0319663	1	1	9.616	['beta-lactamase/transpeptidase-like']	['33-361']	1	1	ampH33-361		0.0377725	0.0377725	0.0537455	0.144624
P0AD70	ampH	[R].EQPGGAAHRPVFVWPTR.[E]	[145-161]	['periplasmic space', 'inner membrane']	Monomer	None	N	460	41.849	0.0319663	1	1	9.616	['beta-lactamase/transpeptidase-like']	['33-361']	1	1	ampH33-361		0.241709	0.241709	0.188376	0.409228
P0AD70	ampH	[A].AQPITEPEFASDIVDR.[Y]	A22	['periplasmic space', 'inner membrane']	Monomer	None	N	460	41.849	0.0319663	1	1	9.616	['beta-lactamase/transpeptidase-like']	['33-361']	1	1	ampHLNK		1.08836	1.08836	1.29718	0.256815
P0A962	ansA	[K].AHADGFDAFASPNLPPLLEAGIHIR.[R]	[164-188]	['cytosol']	['AnsA.4']	None	N	1699	37.127	0.104745	4	1	5.567	['Glutaminase/Asparaginase']	['3-335']	1	1	ansA3-335		-1.44623	-1.44623	1.03589	0.227211
P0A962	ansA	[R].SEQGYIPVSGHLQR.[Q]	[20-33]	['cytosol']	['AnsA.4']	None	N	1699	37.127	0.104745	4	1	5.567	['Glutaminase/Asparaginase']	['3-335']	1	1	ansA3-335		-0.149002	-0.149002	0.315646	0.166065
P0A962	ansA	[K].AFLQELQEASDR.[G]	[252-263]	['cytosol']	['AnsA.4']	None	N	1699	37.127	0.104745	4	1	5.567	['Glutaminase/Asparaginase']	['3-335']	1	1	ansA3-335		0.202857	0.202857	0.640726	0.100023
P0A962	ansA	[Q].NLRGELTPDD.[-]	N329	['cytosol']	['AnsA.4']	None	N	1699	37.127	0.104745	4	1	5.567	['Glutaminase/Asparaginase']	['3-335']	1	1	ansA3-335	327	1.08155	1.08155	1.28118	0.185784
P0A962	ansA	[F].ASPNLPPLLEAGIHIR.[R]	A173	['cytosol']	['AnsA.4']	None	N	1699	37.127	0.104745	4	1	5.567	['Glutaminase/Asparaginase']	['3-335']	1	1	ansA3-335	171	1.45681	1.45681	1.41816	0.273551
P0A962	ansA	[Q].RSEQGYIPVSGHLQR.[Q]	R19	['cytosol']	['AnsA.4']	None	N	1699	37.127	0.104745	4	1	5.567	['Glutaminase/Asparaginase']	['3-335']	1	1	ansA3-335	17	2.16511	2.16511	3.83373	0.0122147
P0A962	ansA	[K].AHYDDYDGFVILH.[G]	H89	['cytosol']	['AnsA.4']	None	N	1699	37.127	0.104745	4	1	5.567	['Glutaminase/Asparaginase']	['3-335']	1	1	ansA3-335	87	2.43921	2.43921	1.79896	0.0295279
P0A962	ansA	[Y].LLSQELDTETIR.[K]	L312	['cytosol']	['AnsA.4']	None	N	1699	37.127	0.104745	4	1	5.567	['Glutaminase/Asparaginase']	['3-335']	1	1	ansA3-335	310	3.0455	3.0455	1.18914	0.432928
P0A962	ansA	[T].GSQIPLAELR.[S]	G116	['cytosol']	['AnsA.4']	None	N	1699	37.127	0.104745	4	1	5.567	['Glutaminase/Asparaginase']	['3-335']	1	1	ansA3-335	114	9.54185	9.54185	1.41752	0.284388
P0A962	ansA	[F].MLENLGKPVIVTGSQIPLAELR.[S]	M104	['cytosol']	['AnsA.4']	None	N	1699	37.127	0.104745	4	1	5.567	['Glutaminase/Asparaginase']	['3-335']	1	1	ansA3-335	102	10.4776	10.4776	1.96985	0.269337
P0A962	ansA	[R].RLNTPPAPHGEGELIVHPITPQPIGVVT.[I]	T216	['cytosol']	['AnsA.4']	None	N	1699	37.127	0.104745	4	1	5.567	['Glutaminase/Asparaginase']	['3-335']	1	1	ansA3-335	214	10.5915	10.5915	1.01455	0.474645
P0A962	ansA	[T].IYPGISADVVR.[N]	I217	['cytosol']	['AnsA.4']	None	N	1699	37.127	0.104745	4	1	5.567	['Glutaminase/Asparaginase']	['3-335']	1	1	ansA3-335	215	10.9143	10.9143	1.602	0.342988
P62672	apaG	[R].LAVPTLIH.[-]	[118-125]	['periplasmic space']	Monomer	None	N	113	13.867	0.00260202	1	1	4.578	['Immunoglobulin-like beta-sandwich']	['5-125']	1	1	apaG5-125		1.57546	1.57546	1.18173	0.254012
P05637	apaH	[R].RQPLLQIDEEKK.[L]	[104-115]	['cytosol']	Monomer	None	N	453	31.297	0.0235424	1	1	5.114	['Metallo-dependent phosphatases']	['1-259']	1	1	apaH1-259		-9.49148	-9.49148	2.98869	0
P05637	apaH	[R].GPGSLDVLR.[Y]	[42-50]	['cytosol']	Monomer	None	N	453	31.297	0.0235424	1	1	5.114	['Metallo-dependent phosphatases']	['1-259']	1	1	apaH1-259		-1.82951	-1.82951	4.17083	0.13672
P05637	apaH	[W].LTGDLVAR.[G]	L34	['cytosol']	Monomer	None	N	453	31.297	0.0235424	1	1	5.114	['Metallo-dependent phosphatases']	['1-259']	1	1	apaH1-259	34	0.280953	0.280953	1.23813	0.0698275
P05637	apaH	[K].QYFVQPSNR.[H]	[262-270]	['cytosol']	Monomer	None	N	453	31.297	0.0235424	1	1	5.114	['Metallo-dependent phosphatases']	['1-259']	1	1	apaHLNK		1.71038	1.71038	0.638899	0.577237
P07102	appA	[K].LESVVIVSR.[H]	[30-38]	['periplasmic space']	['AppA.2']	None	N	16	47.057	0.00125024	2	1	6.39	['Phosphoglycerate mutase-like']	['26-429']	1	1	appA26-429		-4.82934	-4.82934	4.90286	0
P07102	appA	[R].VLNFPQSNLCLKR.[E]	[191-203]	['periplasmic space']	['AppA.2']	None	N	16	47.057	0.00125024	2	1	6.39	['Phosphoglycerate mutase-like']	['26-429']	1	1	appA26-429		-2.11998	-2.11998	1.45057	0.0247715
P07102	appA	[R].ATPLLDLIK.[T]	[290-298]	['periplasmic space']	['AppA.2']	None	N	16	47.057	0.00125024	2	1	6.39	['Phosphoglycerate mutase-like']	['26-429']	1	1	appA26-429		-1.91947	-1.91947	3.177	0.29405
P07102	appA	[K].LTLAGCEER.[N]	[399-407]	['periplasmic space']	['AppA.2']	None	N	16	47.057	0.00125024	2	1	6.39	['Phosphoglycerate mutase-like']	['26-429']	1	1	appA26-429		-1.91204	-1.91204	3.19421	0.111077
P07102	appA	[R].AGGSIADFTGHR.[Q]	[170-181]	['periplasmic space']	['AppA.2']	None	N	16	47.057	0.00125024	2	1	6.39	['Phosphoglycerate mutase-like']	['26-429']	1	1	appA26-429		-1.89283	-1.89283	4.74196	0.18543
P07102	appA	[R].LVADGLLAK.[K]	[88-96]	['periplasmic space']	['AppA.2']	None	N	16	47.057	0.00125024	2	1	6.39	['Phosphoglycerate mutase-like']	['26-429']	1	1	appA26-429		-1.55549	-1.55549	4.95953	0.163049
P07102	appA	[K].LGWLTPR.[G]	[66-72]	['periplasmic space']	['AppA.2']	None	N	16	47.057	0.00125024	2	1	6.39	['Phosphoglycerate mutase-like']	['26-429']	1	1	appA26-429		-1.53692	-1.53692	4.04411	0.141834
P07102	appA	[A].GFTQIVNEAR.[I]	G417	['periplasmic space']	['AppA.2']	None	N	16	47.057	0.00125024	2	1	6.39	['Phosphoglycerate mutase-like']	['26-429']	1	1	appA26-429	392	-8.05246e-05	-8.05246e-05	0.000194131	0.124702
P07102	appA	[K].KGCPQSGQVAIIADVDER.[T]	[97-114]	['periplasmic space']	['AppA.2']	None	N	16	47.057	0.00125024	2	1	6.39	['Phosphoglycerate mutase-like']	['26-429']	1	1	appA26-429		3.95441	3.95441	1.38261	0.282182
P69503	apt	[N].LFDLGGEQRLEK.[Q]	L158	['cytosol']	['Apt.2']	['Mg2+']	N	15434	19.859	0.508962	2	1	5.139	['PRTase-like']	['12-180']	1	1	apt12-180	147	-11.4385	-11.4385	0.92567	0
P69503	apt	[K].AYALSIDLLVER.[Y]	[40-51]	['cytosol']	['Apt.2']	['Mg2+']	N	15434	19.859	0.508962	2	1	5.139	['PRTase-like']	['12-180']	1	1	apt12-180		-10.2838	-10.2838	1.27409	0
P69503	apt	[R].GFLFGAPVALGLGVGFVPVRKPGKLPR.[E]	[67-93]	['cytosol']	['Apt.2']	['Mg2+']	N	15434	19.859	0.508962	2	1	5.139	['PRTase-like']	['12-180']	1	1	apt12-180		-9.9249	-9.9249	1.68643	0
P69503	apt	[R].RLGGEVADAAFIINLFDLGGEQR.[L]	[144-166]	['cytosol']	['Apt.2']	['Mg2+']	N	15434	19.859	0.508962	2	1	5.139	['PRTase-like']	['12-180']	1	1	apt12-180		-9.64717	-9.64717	1.44324	0
P69503	apt	[F].LFGAPVALGLGVGFVPVRKPGKLPR.[E]	L69	['cytosol']	['Apt.2']	['Mg2+']	N	15434	19.859	0.508962	2	1	5.139	['PRTase-like']	['12-180']	1	1	apt12-180	58	-9.39612	-9.39612	0.838931	0
P69503	apt	[R].ETISETYDLEYGTDQLEIHVDAIKPGDK.[V]	[94-121]	['cytosol']	['Apt.2']	['Mg2+']	N	15434	19.859	0.508962	2	1	5.139	['PRTase-like']	['12-180']	1	1	apt12-180		-8.98579	-8.98579	1.52966	0
P69503	apt	[R].LGGEVADAAFIINLFDLGGEQR.[L]	[145-166]	['cytosol']	['Apt.2']	['Mg2+']	N	15434	19.859	0.508962	2	1	5.139	['PRTase-like']	['12-180']	1	1	apt12-180		-8.95993	-8.95993	0.996483	0
P69503	apt	[A].FIINLFDLGGEQRLEK.[Q]	F154	['cytosol']	['Apt.2']	['Mg2+']	N	15434	19.859	0.508962	2	1	5.139	['PRTase-like']	['12-180']	1	1	apt12-180	143	-8.66361	-8.66361	0.735226	0
P69503	apt	[R].DVTSLLEDPKAYALSIDLLVER.[Y]	[30-51]	['cytosol']	['Apt.2']	['Mg2+']	N	15434	19.859	0.508962	2	1	5.139	['PRTase-like']	['12-180']	1	1	apt12-180		-5.44213	-5.44213	0.920774	0
P69503	apt	[R].GFLFGAPVALGLGVGFVPVR.[K]	[67-86]	['cytosol']	['Apt.2']	['Mg2+']	N	15434	19.859	0.508962	2	1	5.139	['PRTase-like']	['12-180']	1	1	apt12-180		-5.27666	-5.27666	1.64799	0
P69503	apt	[R].RLGGEVADAAFIIN.[L]	N157	['cytosol']	['Apt.2']	['Mg2+']	N	15434	19.859	0.508962	2	1	5.139	['PRTase-like']	['12-180']	1	1	apt12-180	146	-2.41099	-2.41099	2.38436	0.63545
P69503	apt	[R].GFLFGAPVALGL.[G]	L78	['cytosol']	['Apt.2']	['Mg2+']	N	15434	19.859	0.508962	2	1	5.139	['PRTase-like']	['12-180']	1	1	apt12-180	67	-2.27089	-2.27089	2.15851	0.562772
P69503	apt	[R].LGGEVADAAFIIN.[L]	N157	['cytosol']	['Apt.2']	['Mg2+']	N	15434	19.859	0.508962	2	1	5.139	['PRTase-like']	['12-180']	1	1	apt12-180	146	-2.16465	-2.16465	2.16881	0.543134
P69503	apt	[N].LFDLGGEQR.[L]	L158	['cytosol']	['Apt.2']	['Mg2+']	N	15434	19.859	0.508962	2	1	5.139	['PRTase-like']	['12-180']	1	1	apt12-180	147	-2.07523	-2.07523	2.1764	0.377267
P69503	apt	[R].DVTSLLEDPKAYAL.[S]	L43	['cytosol']	['Apt.2']	['Mg2+']	N	15434	19.859	0.508962	2	1	5.139	['PRTase-like']	['12-180']	1	1	apt12-180	32	-1.91562	-1.91562	0.745147	0.355188
P69503	apt	[R].DVTSLLEDPK.[A]	[30-39]	['cytosol']	['Apt.2']	['Mg2+']	N	15434	19.859	0.508962	2	1	5.139	['PRTase-like']	['12-180']	1	1	apt12-180		-1.84865	-1.84865	2.71075	0.365974
P69503	apt	[K].VLVVDDLLATGGTIEATVK.[L]	[122-140]	['cytosol']	['Apt.2']	['Mg2+']	N	15434	19.859	0.508962	2	1	5.139	['PRTase-like']	['12-180']	1	1	apt12-180		-1.69381	-1.69381	7.34457	0.112349
P69503	apt	[R].GFLFGAPVAL.[G]	L76	['cytosol']	['Apt.2']	['Mg2+']	N	15434	19.859	0.508962	2	1	5.139	['PRTase-like']	['12-180']	1	1	apt12-180	65	-1.49727	-1.49727	1.68469	0.193685
P69503	apt	[K].SIQDYPKPGILFR.[D]	[17-29]	['cytosol']	['Apt.2']	['Mg2+']	N	15434	19.859	0.508962	2	1	5.139	['PRTase-like']	['12-180']	1	1	apt12-180		-1.10602	-1.10602	5.63498	0.040925
P69503	apt	[T].SYSLVPFPGH.[-]	S174	['cytosol']	['Apt.2']	['Mg2+']	N	15434	19.859	0.508962	2	1	5.139	['PRTase-like']	['12-180']	1	1	apt12-180	163	-0.685449	-0.685449	1.24551	0.255514
P69503	apt	[L].GVGFVPVRKPGKLPR.[E]	G79	['cytosol']	['Apt.2']	['Mg2+']	N	15434	19.859	0.508962	2	1	5.139	['PRTase-like']	['12-180']	1	1	apt12-180	68	-0.611286	-0.611286	1.79128	0.115874
P69503	apt	[L].SIDLLVER.[Y]	S44	['cytosol']	['Apt.2']	['Mg2+']	N	15434	19.859	0.508962	2	1	5.139	['PRTase-like']	['12-180']	1	1	apt12-180	33	-0.460917	-0.460917	2.57141	0.0511204
P69503	apt	[V].GFVPVRKPGKLPR.[E]	G81	['cytosol']	['Apt.2']	['Mg2+']	N	15434	19.859	0.508962	2	1	5.139	['PRTase-like']	['12-180']	1	1	apt12-180	70	-0.431829	-0.431829	0.696645	0.262201
P69503	apt	[L].GLGVGFVPVR.[K]	G77	['cytosol']	['Apt.2']	['Mg2+']	N	15434	19.859	0.508962	2	1	5.139	['PRTase-like']	['12-180']	1	1	apt12-180	66	0.235997	0.235997	0.1144	0.300554
P69503	apt	[L].GLGVGFVPVRKPGKLPR.[E]	G77	['cytosol']	['Apt.2']	['Mg2+']	N	15434	19.859	0.508962	2	1	5.139	['PRTase-like']	['12-180']	1	1	apt12-180	66	0.246492	0.246492	0.218754	0.314453
P69503	apt	[F].LFGAPVALGLGVGFVPVR.[K]	L69	['cytosol']	['Apt.2']	['Mg2+']	N	15434	19.859	0.508962	2	1	5.139	['PRTase-like']	['12-180']	1	1	apt12-180	58	0.642617	0.642617	0.564531	0.331608
P69503	apt	[Y].SLVPFPGH.[-]	S176	['cytosol']	['Apt.2']	['Mg2+']	N	15434	19.859	0.508962	2	1	5.139	['PRTase-like']	['12-180']	1	1	apt12-180	165	0.724427	0.724427	2.14895	0.0774839
P69503	apt	[L].GVGFVPVR.[K]	G79	['cytosol']	['Apt.2']	['Mg2+']	N	15434	19.859	0.508962	2	1	5.139	['PRTase-like']	['12-180']	1	1	apt12-180	68	0.909066	0.909066	1.17344	0.209754
P69503	apt	[R].DVTSLLEDPKAY.[A]	Y41	['cytosol']	['Apt.2']	['Mg2+']	N	15434	19.859	0.508962	2	1	5.139	['PRTase-like']	['12-180']	1	1	apt12-180	30	0.999291	0.999291	2.00421	0.101581
P69503	apt	[K].SIQDYPKPGIL.[F]	L27	['cytosol']	['Apt.2']	['Mg2+']	N	15434	19.859	0.508962	2	1	5.139	['PRTase-like']	['12-180']	1	1	apt12-180	16	1.626	1.626	1.61803	0.163681
P69503	apt	[K].VLVVDDLLATGGTIEAT.[V]	T138	['cytosol']	['Apt.2']	['Mg2+']	N	15434	19.859	0.508962	2	1	5.139	['PRTase-like']	['12-180']	1	1	apt12-180	127	1.71488	1.71488	0.859686	0.410179
P69503	apt	[Y].ALSIDLLVER.[Y]	A42	['cytosol']	['Apt.2']	['Mg2+']	N	15434	19.859	0.508962	2	1	5.139	['PRTase-like']	['12-180']	1	1	apt12-180	31	1.78861	1.78861	0.901373	0.467954
P69503	apt	[F].IINLFDLGGEQR.[L]	I155	['cytosol']	['Apt.2']	['Mg2+']	N	15434	19.859	0.508962	2	1	5.139	['PRTase-like']	['12-180']	1	1	apt12-180	144	8.99224	8.99224	0.989089	0.553565
P69503	apt	[K].SIQDYPKPGILF.[R]	F28	['cytosol']	['Apt.2']	['Mg2+']	N	15434	19.859	0.508962	2	1	5.139	['PRTase-like']	['12-180']	1	1	apt12-180	17	9.63122	9.63122	1.35065	0.438069
P69503	apt	[F].RDVTSLLEDPK.[A]	R29	['cytosol']	['Apt.2']	['Mg2+']	N	15434	19.859	0.508962	2	1	5.139	['PRTase-like']	['12-180']	1	1	apt12-180	18	10.4097	10.4097	1.11043	0.418261
P69503	apt	[Y].DLEYGTDQLEIHVDAIKPGDK.[V]	D101	['cytosol']	['Apt.2']	['Mg2+']	N	15434	19.859	0.508962	2	1	5.139	['PRTase-like']	['12-180']	1	1	apt12-180	90	10.6097	10.6097	1.54855	0.343327
P69503	apt	[K].QGITSYSLVPFPGH.[-]	[170-183]	['cytosol']	['Apt.2']	['Mg2+']	N	15434	19.859	0.508962	2	1	5.139	['PRTase-like']	['12-180']	1	1	aptLNK		-8.95812	-8.95812	2.0289	0
P69503	apt	[M].TATAQQLEYLK.[N]	T2	['cytosol']	['Apt.2']	['Mg2+']	N	15434	19.859	0.508962	2	1	5.139	['PRTase-like']	['12-180']	1	1	aptLNK		-1.06014	-1.06014	2.72881	0.0443896
P0A9Q1	arcA	[K].FNGWELDINSR.[S]	[139-149]	['cytosol']	Monomer	None	N	8000	27.292	0.362555	1	1	5.088	['Flavodoxin-like', 'DNA/RNA-binding 3-helical bundle']	['2-126', '136-234']	2	2	arcA136-234		-0.230106	-0.230106	0.0735566	0.688526
P0A9Q1	arcA	[Y].KFNGWELDINSR.[S]	K138	['cytosol']	Monomer	None	N	8000	27.292	0.362555	1	1	5.088	['Flavodoxin-like', 'DNA/RNA-binding 3-helical bundle']	['2-126', '136-234']	2	2	arcA136-234	3	-0.0339253	-0.0339253	0.0370769	0.225074
P0A9Q1	arcA	[R].SLIGPDGEQYKLPR.[S]	[150-163]	['cytosol']	Monomer	None	N	8000	27.292	0.362555	1	1	5.088	['Flavodoxin-like', 'DNA/RNA-binding 3-helical bundle']	['2-126', '136-234']	2	2	arcA136-234		0.244057	0.244057	0.0725951	0.473205
P0A9Q1	arcA	[K].HFESTPDTPEIIAT.[I]	T224	['cytosol']	Monomer	None	N	8000	27.292	0.362555	1	1	5.088	['Flavodoxin-like', 'DNA/RNA-binding 3-helical bundle']	['2-126', '136-234']	2	2	arcA136-234	89	0.273946	0.273946	0.241982	0.341101
P0A9Q1	arcA	[R].TVDVTIR.[R]	[200-206]	['cytosol']	Monomer	None	N	8000	27.292	0.362555	1	1	5.088	['Flavodoxin-like', 'DNA/RNA-binding 3-helical bundle']	['2-126', '136-234']	2	2	arcA136-234		0.539473	0.539473	0.275293	0.435412
P0A9Q1	arcA	[I].LGLEIGADDYITKPFNPR.[E]	L91	['cytosol']	Monomer	None	N	8000	27.292	0.362555	1	1	5.088	['Flavodoxin-like', 'DNA/RNA-binding 3-helical bundle']	['2-126', '136-234']	2	2	arcA2-126	90	-0.430846	-0.430846	0.211852	0.543489
P0A9Q1	arcA	[R].DNEVDKILGLE.[I]	E94	['cytosol']	Monomer	None	N	8000	27.292	0.362555	1	1	5.088	['Flavodoxin-like', 'DNA/RNA-binding 3-helical bundle']	['2-126', '136-234']	2	2	arcA2-126	93	0.160169	0.160169	0.0514423	0.67636
P0A9Q1	arcA	[H].ILIVEDELVTR.[N]	I6	['cytosol']	Monomer	None	N	8000	27.292	0.362555	1	1	5.088	['Flavodoxin-like', 'DNA/RNA-binding 3-helical bundle']	['2-126', '136-234']	2	2	arcA2-126	5	0.700287	0.700287	0.376444	0.45738
P0A9Q1	arcA	[L].IVEDELVTR.[N]	I8	['cytosol']	Monomer	None	N	8000	27.292	0.362555	1	1	5.088	['Flavodoxin-like', 'DNA/RNA-binding 3-helical bundle']	['2-126', '136-234']	2	2	arcA2-126	7	0.709469	0.709469	0.440758	0.357694
P0A9Q1	arcA	[I].VEDELVTR.[N]	V9	['cytosol']	Monomer	None	N	8000	27.292	0.362555	1	1	5.088	['Flavodoxin-like', 'DNA/RNA-binding 3-helical bundle']	['2-126', '136-234']	2	2	arcA2-126	8	0.988268	0.988268	0.769124	0.198118
P0A9Q1	arcA	[K].ILGLEIGADDYITKPFNPR.[E]	[90-108]	['cytosol']	Monomer	None	N	8000	27.292	0.362555	1	1	5.088	['Flavodoxin-like', 'DNA/RNA-binding 3-helical bundle']	['2-126', '136-234']	2	2	arcA2-126		1.21035	1.21035	0.776609	0.379087
P0A9Q1	arcA	[R].DNEVDKILGLEIGADDYITKPFNPR.[E]	[84-108]	['cytosol']	Monomer	None	N	8000	27.292	0.362555	1	1	5.088	['Flavodoxin-like', 'DNA/RNA-binding 3-helical bundle']	['2-126', '136-234']	2	2	arcA2-126		1.21819	1.21819	0.964793	0.290821
P0A9Q1	arcA	[K].NGLLLAR.[E]	[61-67]	['cytosol']	Monomer	None	N	8000	27.292	0.362555	1	1	5.088	['Flavodoxin-like', 'DNA/RNA-binding 3-helical bundle']	['2-126', '136-234']	2	2	arcA2-126		1.29473	1.29473	0.723681	0.465792
P0A9Q1	arcA	[K].SIFEAEGYDVF.[E]	F31	['cytosol']	Monomer	None	N	8000	27.292	0.362555	1	1	5.088	['Flavodoxin-like', 'DNA/RNA-binding 3-helical bundle']	['2-126', '136-234']	2	2	arcA2-126	30	1.97231	1.97231	2.14595	0.102028
P0A9Q1	arcA	[R].DNEVDKILGL.[E]	L93	['cytosol']	Monomer	None	N	8000	27.292	0.362555	1	1	5.088	['Flavodoxin-like', 'DNA/RNA-binding 3-helical bundle']	['2-126', '136-234']	2	2	arcA2-126	92	2.13696	2.13696	3.00899	0.0762227
P0A9Q1	arcA	[-].MQTPHIL.[I]	L7	['cytosol']	Monomer	None	N	8000	27.292	0.362555	1	1	5.088	['Flavodoxin-like', 'DNA/RNA-binding 3-helical bundle']	['2-126', '136-234']	2	2	arcA2-126	6	2.69382	2.69382	1.94785	0.149252
P0A9Q1	arcA	[N].LVIMDINLPGK.[N]	L50	['cytosol']	Monomer	None	N	8000	27.292	0.362555	1	1	5.088	['Flavodoxin-like', 'DNA/RNA-binding 3-helical bundle']	['2-126', '136-234']	2	2	arcA2-126	49	8.44263	8.44263	2.06461	0.131759
P0A9Q1	arcA	[F].LTGRDNEVDKILGLEIGADDYITKPFNPR.[E]	L80	['cytosol']	Monomer	None	N	8000	27.292	0.362555	1	1	5.088	['Flavodoxin-like', 'DNA/RNA-binding 3-helical bundle']	['2-126', '136-234']	2	2	arcA2-126	79	8.73128	8.73128	2.07256	0.130611
P0A9Q1	arcA	[M].FLTGRDNEVDKILGLEIGADDYITKPFNPR.[E]	F79	['cytosol']	Monomer	None	N	8000	27.292	0.362555	1	1	5.088	['Flavodoxin-like', 'DNA/RNA-binding 3-helical bundle']	['2-126', '136-234']	2	2	arcA2-126	78	9.35584	9.35584	1.77296	0.245071
P0A9Q1	arcA	[M].DINLPGKNGLLLAR.[E]	D54	['cytosol']	Monomer	None	N	8000	27.292	0.362555	1	1	5.088	['Flavodoxin-like', 'DNA/RNA-binding 3-helical bundle']	['2-126', '136-234']	2	2	arcA2-126	53	10.1088	10.1088	1.92991	0.154533
P0A9Q1	arcA	[L].EIGADDYITKPFNPR.[E]	E94	['cytosol']	Monomer	None	N	8000	27.292	0.362555	1	1	5.088	['Flavodoxin-like', 'DNA/RNA-binding 3-helical bundle']	['2-126', '136-234']	2	2	arcA2-126	93	11.5238	11.5238	1.66393	0.211619
P0A9Q1	arcA	[-].MQTPHILIVEDELVTR.[N]	[1-16]	['cytosol']	Monomer	None	N	8000	27.292	0.362555	1	1	5.088	['Flavodoxin-like', 'DNA/RNA-binding 3-helical bundle']	['2-126', '136-234']	2	2	arcALNK		0.88547	0.88547	1.61669	0.0575441
P0AEC3	arcB	[K].LITDGLAVFEK.[M]	[681-691]	['inner membrane', 'cytosol']	['ArcB.2']	None	N	226	87.983	0.0330184	2	1	4.856	['ATPase domain of HSP90 chaperone/DNA topoisomerase II/histidine kinase', 'Four-helical up-and-down bundle', 'Flavodoxin-like', 'Profilin-like', 'ROP-like']	['336-503', '661-773', '526-647', '140-267', '269-347']	5	5	arcB661-773		0.421464	0.421464	0.701632	0.19041
P18335	argD	[K].IDQQYDVFSDIR.[G]	[325-336]	['cytosol']	['ArgD.2']	["pyridoxal 5'-phosphate"]	N	637	43.767	0.0462951	2	1	5.922	['PLP-dependent transferase-like']	['20-401']	1	1	argD20-401		-1.61279	-1.61279	1.4243	0.146293
P18335	argD	[R].ELCDQHQALLVFDEVQCGMGR.[T]	[214-234]	['cytosol']	['ArgD.2']	["pyridoxal 5'-phosphate"]	N	637	43.767	0.0462951	2	1	5.922	['PLP-dependent transferase-like']	['20-401']	1	1	argD20-401		-0.426295	-0.426295	0.443353	0.354511
P18335	argD	[K].YSDGFGPKPADIIHVPFNDLHAVK.[A]	[157-180]	['cytosol']	['ArgD.2']	["pyridoxal 5'-phosphate"]	N	637	43.767	0.0462951	2	1	5.922	['PLP-dependent transferase-like']	['20-401']	1	1	argD20-401		0.158118	0.158118	0.288866	0.121789
P18335	argD	[T].AATPEFLQGLR.[E]	A203	['cytosol']	['ArgD.2']	["pyridoxal 5'-phosphate"]	N	637	43.767	0.0462951	2	1	5.922	['PLP-dependent transferase-like']	['20-401']	1	1	argD20-401	184	10.1475	10.1475	2.30647	0.0996572
P18335	argD	[M].AIEQTAITR.[A]	A2	['cytosol']	['ArgD.2']	["pyridoxal 5'-phosphate"]	N	637	43.767	0.0462951	2	1	5.922	['PLP-dependent transferase-like']	['20-401']	1	1	argDLNK		0.662944	0.662944	0.195825	0.57602
P0A6E4	argG	[K].FWDESVKIPAEEVTVR.[F]	[225-240]	['cytosol']	['ArgG.4']	None	N	1296	49.898	0.107383	4	1	5.136	['Argininosuccinate synthetase, C-terminal domain', 'Adenine nucleotide alpha hydrolase-like']	['190-444', '3-186']	2	2	argG190-444		-0.166103	-0.166103	0.0693253	0.38486
P0A6E4	argG	[R].HGLGMSDQIENR.[I]	[271-282]	['cytosol']	['ArgG.4']	None	N	1296	49.898	0.107383	4	1	5.136	['Argininosuccinate synthetase, C-terminal domain', 'Adenine nucleotide alpha hydrolase-like']	['190-444', '3-186']	2	2	argG190-444		1.39824	1.39824	1.15471	0.248103
P0A6E4	argG	[Y].TANLGQPDEEDYDAIPR.[R]	T42	['cytosol']	['ArgG.4']	None	N	1296	49.898	0.107383	4	1	5.136	['Argininosuccinate synthetase, C-terminal domain', 'Adenine nucleotide alpha hydrolase-like']	['190-444', '3-186']	2	2	argG3-186	40	0.240234	0.240234	0.0943679	0.263524
P11447	argH	[K].NPDALELIR.[G]	[285-293]	['cytosol']	Monomer	None	N	337	50.318	0.028158	1	1	4.994	['L-aspartase-like']	['13-452']	1	1	argH13-452		-1.10553	-1.10553	3.7923	0.0808848
P11447	argH	[M].AALVLDGIQVK.[R]	A342	['cytosol']	Monomer	None	N	337	50.318	0.028158	1	1	4.994	['L-aspartase-like']	['13-452']	1	1	argH13-452	330	0.249737	0.249737	0.329376	0.22564
P11447	argH	[K].FSQVIDEDVYPILSLQ.[S]	Q428	['cytosol']	Monomer	None	N	337	50.318	0.028158	1	1	4.994	['L-aspartase-like']	['13-452']	1	1	argH13-452	416	0.959422	0.959422	0.419038	0.593178
P11667	argO	[R].IINLVVG.[C]	G188	['inner membrane']	Monomer	None	N	419	23.176	0.0161251	1	1	9.622	Unknown		0	0	argO		-1.03627	-1.03627	0.99036	0.0886618
P0A8S1	argP	[R].LNLQVEDETR.[T]	[121-130]	['cytosol']	Monomer	None	N	789	33.472	0.0438539	1	1	6.532	['Periplasmic binding protein-like II', 'DNA/RNA-binding 3-helical bundle']	['92-289', '4-110']	2	2	argP92-289		-1.2566	-1.2566	0.975858	0.0500958
P0A8S1	argP	[K].LGALDYLF.[V]	F166	['cytosol']	Monomer	None	N	789	33.472	0.0438539	1	1	6.532	['Periplasmic binding protein-like II', 'DNA/RNA-binding 3-helical bundle']	['92-289', '4-110']	2	2	argP92-289	75	9.85472	9.85472	1.02559	0.467485
P0A6D0	argR	[A].LQEQGFDNINQSK.[V]	L33	['cytosol']	Monomer	None	N	3610	16.994	0.101871	1	1	4.79	['DNA/RNA-binding 3-helical bundle', 'DCoH-like']	['3-77', '82-151']	2	2	argR3-77	31	0.985492	0.985492	1.89902	0.111381
P0A6D0	argR	[K].FSSQGEIVAALQEQGFDNINQSK.[V]	[23-45]	['cytosol']	Monomer	None	N	3610	16.994	0.101871	1	1	4.79	['DNA/RNA-binding 3-helical bundle', 'DCoH-like']	['3-77', '82-151']	2	2	argR3-77		1.16366	1.16366	0.695278	0.207599
P11875	argS	[-].MNIQALLSEK.[V]	[1-10]	['cytosol']	Monomer	['Mg2+']	Y	4901	64.683	0.52641	1	1	5.244	['Adenine nucleotide alpha hydrolase-like', 'Anticodon-binding domain of a subclass of class I aminoacyl-tRNA synthetases', 'RRF/tRNA synthetase additional domain-like']	['110-454', '454-577', '1-100']	3	3	argS1-100		-2.1942	-2.1942	3.64231	0.155239
P11875	argS	[A].GAPADCEPQVR.[Q]	G19	['cytosol']	Monomer	['Mg2+']	Y	4901	64.683	0.52641	1	1	5.244	['Adenine nucleotide alpha hydrolase-like', 'Anticodon-binding domain of a subclass of class I aminoacyl-tRNA synthetases', 'RRF/tRNA synthetase additional domain-like']	['110-454', '454-577', '1-100']	3	3	argS1-100	19	-0.593725	-0.593725	1.28014	0.218402
P11875	argS	[A].AGAPADCEPQVR.[Q]	A18	['cytosol']	Monomer	['Mg2+']	Y	4901	64.683	0.52641	1	1	5.244	['Adenine nucleotide alpha hydrolase-like', 'Anticodon-binding domain of a subclass of class I aminoacyl-tRNA synthetases', 'RRF/tRNA synthetase additional domain-like']	['110-454', '454-577', '1-100']	3	3	argS1-100	18	0.247776	0.247776	1.02072	0.0921219
P11875	argS	[K].VEIAGPGFINIF.[L]	F86	['cytosol']	Monomer	['Mg2+']	Y	4901	64.683	0.52641	1	1	5.244	['Adenine nucleotide alpha hydrolase-like', 'Anticodon-binding domain of a subclass of class I aminoacyl-tRNA synthetases', 'RRF/tRNA synthetase additional domain-like']	['110-454', '454-577', '1-100']	3	3	argS1-100	86	0.920748	0.920748	0.697237	0.364339
P11875	argS	[N].IFLDPAFLAEHVQQALASDR.[L]	I85	['cytosol']	Monomer	['Mg2+']	Y	4901	64.683	0.52641	1	1	5.244	['Adenine nucleotide alpha hydrolase-like', 'Anticodon-binding domain of a subclass of class I aminoacyl-tRNA synthetases', 'RRF/tRNA synthetase additional domain-like']	['110-454', '454-577', '1-100']	3	3	argS1-100	85	0.92467	0.92467	1.36073	0.179191
P11875	argS	[F].LDPAFLAEHVQQALASDR.[L]	L87	['cytosol']	Monomer	['Mg2+']	Y	4901	64.683	0.52641	1	1	5.244	['Adenine nucleotide alpha hydrolase-like', 'Anticodon-binding domain of a subclass of class I aminoacyl-tRNA synthetases', 'RRF/tRNA synthetase additional domain-like']	['110-454', '454-577', '1-100']	3	3	argS1-100	87	1.52971	1.52971	1.49248	0.26556
P11875	argS	[K].YRYETLHADRVLYYIDSR.[Q]	[323-340]	['cytosol']	Monomer	['Mg2+']	Y	4901	64.683	0.52641	1	1	5.244	['Adenine nucleotide alpha hydrolase-like', 'Anticodon-binding domain of a subclass of class I aminoacyl-tRNA synthetases', 'RRF/tRNA synthetase additional domain-like']	['110-454', '454-577', '1-100']	3	3	argS110-454		-9.14049	-9.14049	0.890384	0
P11875	argS	[K].KHYDEDEEFAER.[A]	[198-209]	['cytosol']	Monomer	['Mg2+']	Y	4901	64.683	0.52641	1	1	5.244	['Adenine nucleotide alpha hydrolase-like', 'Anticodon-binding domain of a subclass of class I aminoacyl-tRNA synthetases', 'RRF/tRNA synthetase additional domain-like']	['110-454', '454-577', '1-100']	3	3	argS110-454		-7.23707	-7.23707	3.50676	0
P11875	argS	[K].QQQENAGEMELADLEGFYR.[D]	[176-194]	['cytosol']	Monomer	['Mg2+']	Y	4901	64.683	0.52641	1	1	5.244	['Adenine nucleotide alpha hydrolase-like', 'Anticodon-binding domain of a subclass of class I aminoacyl-tRNA synthetases', 'RRF/tRNA synthetase additional domain-like']	['110-454', '454-577', '1-100']	3	3	argS110-454		-4.74221	-4.74221	1.11271	0
P11875	argS	[K].DGGYLYTTTDIACAK.[Y]	[308-322]	['cytosol']	Monomer	['Mg2+']	Y	4901	64.683	0.52641	1	1	5.244	['Adenine nucleotide alpha hydrolase-like', 'Anticodon-binding domain of a subclass of class I aminoacyl-tRNA synthetases', 'RRF/tRNA synthetase additional domain-like']	['110-454', '454-577', '1-100']	3	3	argS110-454		-2.59537	-2.59537	6.81631	0.225733
P11875	argS	[R].LVAEKNPDMPADELEKLANAVGIGAVK.[Y]	[404-430]	['cytosol']	Monomer	['Mg2+']	Y	4901	64.683	0.52641	1	1	5.244	['Adenine nucleotide alpha hydrolase-like', 'Anticodon-binding domain of a subclass of class I aminoacyl-tRNA synthetases', 'RRF/tRNA synthetase additional domain-like']	['110-454', '454-577', '1-100']	3	3	argS110-454		-2.05718	-2.05718	3.33481	0
P11875	argS	[R].TLEFLGHK.[V]	[145-152]	['cytosol']	Monomer	['Mg2+']	Y	4901	64.683	0.52641	1	1	5.244	['Adenine nucleotide alpha hydrolase-like', 'Anticodon-binding domain of a subclass of class I aminoacyl-tRNA synthetases', 'RRF/tRNA synthetase additional domain-like']	['110-454', '454-577', '1-100']	3	3	argS110-454		-1.75978	-1.75978	5.65663	0.167163
P11875	argS	[K].QTIVVDYSAPNVAK.[E]	[113-126]	['cytosol']	Monomer	['Mg2+']	Y	4901	64.683	0.52641	1	1	5.244	['Adenine nucleotide alpha hydrolase-like', 'Anticodon-binding domain of a subclass of class I aminoacyl-tRNA synthetases', 'RRF/tRNA synthetase additional domain-like']	['110-454', '454-577', '1-100']	3	3	argS110-454		-1.64409	-1.64409	3.37353	0.0514584
P11875	argS	[K].LANAVGIGAVK.[Y]	[420-430]	['cytosol']	Monomer	['Mg2+']	Y	4901	64.683	0.52641	1	1	5.244	['Adenine nucleotide alpha hydrolase-like', 'Anticodon-binding domain of a subclass of class I aminoacyl-tRNA synthetases', 'RRF/tRNA synthetase additional domain-like']	['110-454', '454-577', '1-100']	3	3	argS110-454		-1.57607	-1.57607	2.86981	0.0705437
P11875	argS	[K].GLAVESEGATVVFLDEFK.[N]	[276-293]	['cytosol']	Monomer	['Mg2+']	Y	4901	64.683	0.52641	1	1	5.244	['Adenine nucleotide alpha hydrolase-like', 'Anticodon-binding domain of a subclass of class I aminoacyl-tRNA synthetases', 'RRF/tRNA synthetase additional domain-like']	['110-454', '454-577', '1-100']	3	3	argS110-454		-1.35602	-1.35602	3.18928	0.0162778
P11875	argS	[R].VLYYIDSR.[Q]	[333-340]	['cytosol']	Monomer	['Mg2+']	Y	4901	64.683	0.52641	1	1	5.244	['Adenine nucleotide alpha hydrolase-like', 'Anticodon-binding domain of a subclass of class I aminoacyl-tRNA synthetases', 'RRF/tRNA synthetase additional domain-like']	['110-454', '454-577', '1-100']	3	3	argS110-454		-1.13043	-1.13043	2.07212	0.154668
P11875	argS	[K].LQSGDEYFR.[E]	[217-225]	['cytosol']	Monomer	['Mg2+']	Y	4901	64.683	0.52641	1	1	5.244	['Adenine nucleotide alpha hydrolase-like', 'Anticodon-binding domain of a subclass of class I aminoacyl-tRNA synthetases', 'RRF/tRNA synthetase additional domain-like']	['110-454', '454-577', '1-100']	3	3	argS110-454		-0.836556	-0.836556	3.74398	0.0909246
P11875	argS	[R].STIIGDAAVR.[T]	[135-144]	['cytosol']	Monomer	['Mg2+']	Y	4901	64.683	0.52641	1	1	5.244	['Adenine nucleotide alpha hydrolase-like', 'Anticodon-binding domain of a subclass of class I aminoacyl-tRNA synthetases', 'RRF/tRNA synthetase additional domain-like']	['110-454', '454-577', '1-100']	3	3	argS110-454		-0.579746	-0.579746	1.90859	0.11232
P11875	argS	[K].HYDEDEEFAER.[A]	[199-209]	['cytosol']	Monomer	['Mg2+']	Y	4901	64.683	0.52641	1	1	5.244	['Adenine nucleotide alpha hydrolase-like', 'Anticodon-binding domain of a subclass of class I aminoacyl-tRNA synthetases', 'RRF/tRNA synthetase additional domain-like']	['110-454', '454-577', '1-100']	3	3	argS110-454		-0.391142	-0.391142	1.6984	0.0768648
P11875	argS	[Y].NPMLPGIVADLK.[A]	N262	['cytosol']	Monomer	['Mg2+']	Y	4901	64.683	0.52641	1	1	5.244	['Adenine nucleotide alpha hydrolase-like', 'Anticodon-binding domain of a subclass of class I aminoacyl-tRNA synthetases', 'RRF/tRNA synthetase additional domain-like']	['110-454', '454-577', '1-100']	3	3	argS110-454	153	-0.138721	-0.138721	0.112359	0.230301
P11875	argS	[R].LNVTLTR.[D]	[246-252]	['cytosol']	Monomer	['Mg2+']	Y	4901	64.683	0.52641	1	1	5.244	['Adenine nucleotide alpha hydrolase-like', 'Anticodon-binding domain of a subclass of class I aminoacyl-tRNA synthetases', 'RRF/tRNA synthetase additional domain-like']	['110-454', '454-577', '1-100']	3	3	argS110-454		0.0983949	0.0983949	0.121008	0.215927
P11875	argS	[L].AVESEGATVVFLDEFK.[N]	A278	['cytosol']	Monomer	['Mg2+']	Y	4901	64.683	0.52641	1	1	5.244	['Adenine nucleotide alpha hydrolase-like', 'Anticodon-binding domain of a subclass of class I aminoacyl-tRNA synthetases', 'RRF/tRNA synthetase additional domain-like']	['110-454', '454-577', '1-100']	3	3	argS110-454	169	1.91967	1.91967	1.17899	0.303859
P11875	argS	[K].AGYVPESVPLEHHMF.[G]	F369	['cytosol']	Monomer	['Mg2+']	Y	4901	64.683	0.52641	1	1	5.244	['Adenine nucleotide alpha hydrolase-like', 'Anticodon-binding domain of a subclass of class I aminoacyl-tRNA synthetases', 'RRF/tRNA synthetase additional domain-like']	['110-454', '454-577', '1-100']	3	3	argS110-454	260	10.6471	10.6471	0.88012	0.571159
P11875	argS	[K].AEIDEEQLAAAPVIIREDR.[E]	[474-492]	['cytosol']	Monomer	['Mg2+']	Y	4901	64.683	0.52641	1	1	5.244	['Adenine nucleotide alpha hydrolase-like', 'Anticodon-binding domain of a subclass of class I aminoacyl-tRNA synthetases', 'RRF/tRNA synthetase additional domain-like']	['110-454', '454-577', '1-100']	3	3	argS454-577		-6.13703	-6.13703	2.09459	0
P11875	argS	[K].LGLDTLGIETVER.[M]	[564-576]	['cytosol']	Monomer	['Mg2+']	Y	4901	64.683	0.52641	1	1	5.244	['Adenine nucleotide alpha hydrolase-like', 'Anticodon-binding domain of a subclass of class I aminoacyl-tRNA synthetases', 'RRF/tRNA synthetase additional domain-like']	['110-454', '454-577', '1-100']	3	3	argS454-577		-1.54029	-1.54029	2.32592	0.151569
P11875	argS	[R].KAEIDEEQLAAAPVIIR.[E]	[473-489]	['cytosol']	Monomer	['Mg2+']	Y	4901	64.683	0.52641	1	1	5.244	['Adenine nucleotide alpha hydrolase-like', 'Anticodon-binding domain of a subclass of class I aminoacyl-tRNA synthetases', 'RRF/tRNA synthetase additional domain-like']	['110-454', '454-577', '1-100']	3	3	argS454-577		-1.3673	-1.3673	2.50231	0.0869094
P11875	argS	[R].KAEIDEEQLAAAPVIIREDR.[E]	[473-492]	['cytosol']	Monomer	['Mg2+']	Y	4901	64.683	0.52641	1	1	5.244	['Adenine nucleotide alpha hydrolase-like', 'Anticodon-binding domain of a subclass of class I aminoacyl-tRNA synthetases', 'RRF/tRNA synthetase additional domain-like']	['110-454', '454-577', '1-100']	3	3	argS454-577		-0.677466	-0.677466	1.96426	0.0561436
P11875	argS	[K].LGLDTLGIETVERM.[-]	[564-577]	['cytosol']	Monomer	['Mg2+']	Y	4901	64.683	0.52641	1	1	5.244	['Adenine nucleotide alpha hydrolase-like', 'Anticodon-binding domain of a subclass of class I aminoacyl-tRNA synthetases', 'RRF/tRNA synthetase additional domain-like']	['110-454', '454-577', '1-100']	3	3	argS454-577		-0.19987	-0.19987	0.215038	0.0699182
P11875	argS	[L].KLGLDTLGIETVER.[M]	K563	['cytosol']	Monomer	['Mg2+']	Y	4901	64.683	0.52641	1	1	5.244	['Adenine nucleotide alpha hydrolase-like', 'Anticodon-binding domain of a subclass of class I aminoacyl-tRNA synthetases', 'RRF/tRNA synthetase additional domain-like']	['110-454', '454-577', '1-100']	3	3	argS454-577	110	1.92452	1.92452	0.987297	0.375536
P11875	argS	[L].QFEETLTVVAR.[E]	Q502	['cytosol']	Monomer	['Mg2+']	Y	4901	64.683	0.52641	1	1	5.244	['Adenine nucleotide alpha hydrolase-like', 'Anticodon-binding domain of a subclass of class I aminoacyl-tRNA synthetases', 'RRF/tRNA synthetase additional domain-like']	['110-454', '454-577', '1-100']	3	3	argS454-577	49	2.56209	2.56209	1.19175	0.334861
P11875	argS	[A].EIDEEQLAAAPVIIREDR.[E]	E475	['cytosol']	Monomer	['Mg2+']	Y	4901	64.683	0.52641	1	1	5.244	['Adenine nucleotide alpha hydrolase-like', 'Anticodon-binding domain of a subclass of class I aminoacyl-tRNA synthetases', 'RRF/tRNA synthetase additional domain-like']	['110-454', '454-577', '1-100']	3	3	argS454-577	22	3.50454	3.50454	0.964248	0.463676
P11875	argS	[L].KLGLDTLGIETVERM.[-]	K563	['cytosol']	Monomer	['Mg2+']	Y	4901	64.683	0.52641	1	1	5.244	['Adenine nucleotide alpha hydrolase-like', 'Anticodon-binding domain of a subclass of class I aminoacyl-tRNA synthetases', 'RRF/tRNA synthetase additional domain-like']	['110-454', '454-577', '1-100']	3	3	argS454-577	110	9.73012	9.73012	0.973454	0.501449
P11875	argS	[F].SGFYEHCPILSAENEEVR.[N]	S531	['cytosol']	Monomer	['Mg2+']	Y	4901	64.683	0.52641	1	1	5.244	['Adenine nucleotide alpha hydrolase-like', 'Anticodon-binding domain of a subclass of class I aminoacyl-tRNA synthetases', 'RRF/tRNA synthetase additional domain-like']	['110-454', '454-577', '1-100']	3	3	argS454-577	78	12.5029	12.5029	2.11633	0.245879
P11875	argS	[R].LGVATPEK.[Q]	[105-112]	['cytosol']	Monomer	['Mg2+']	Y	4901	64.683	0.52641	1	1	5.244	['Adenine nucleotide alpha hydrolase-like', 'Anticodon-binding domain of a subclass of class I aminoacyl-tRNA synthetases', 'RRF/tRNA synthetase additional domain-like']	['110-454', '454-577', '1-100']	3	3	argSLNK		-12.6916	-12.6916	0.468638	0
P11875	argS	[R].LGVATPEKQTIVVDYSAPNVAK.[E]	[105-126]	['cytosol']	Monomer	['Mg2+']	Y	4901	64.683	0.52641	1	1	5.244	['Adenine nucleotide alpha hydrolase-like', 'Anticodon-binding domain of a subclass of class I aminoacyl-tRNA synthetases', 'RRF/tRNA synthetase additional domain-like']	['110-454', '454-577', '1-100']	3	3	argSLNK		-0.97294	-0.97294	0.471327	0.0721595
P09551	argT	[R].KDDAELTAAFNK.[A]	[223-234]	['periplasmic space']	['HisQ.', 'HisP.2', 'HisM.', 'ArgT.']	None	N	427	27.992	0.0198477	5	4	5.481	['Periplasmic binding protein-like II']	['26-257']	1	1	argT26-257		-0.436481	-0.436481	0.856691	0.218754
P09551	argT	[K].GSPIQPTLDSLK.[G]	[121-132]	['periplasmic space']	['HisQ.', 'HisP.2', 'HisM.', 'ArgT.']	None	N	427	27.992	0.0198477	5	4	5.481	['Periplasmic binding protein-like II']	['26-257']	1	1	argT26-257		-0.419661	-0.419661	0.801846	0.219316
P09551	argT	[R].IGTDTTYAPFSSK.[D]	[30-42]	['periplasmic space']	['HisQ.', 'HisP.2', 'HisM.', 'ArgT.']	None	N	427	27.992	0.0198477	5	4	5.481	['Periplasmic binding protein-like II']	['26-257']	1	1	argT26-257		1.81283	1.81283	0.671928	0.560913
P09551	argT	[K].KYFDFNVYGD.[-]	[251-260]	['periplasmic space']	['HisQ.', 'HisP.2', 'HisM.', 'ArgT.']	None	N	427	27.992	0.0198477	5	4	5.481	['Periplasmic binding protein-like II']	['26-257']	1	1	argTLNK		-0.654399	-0.654399	0.295283	0.590125
P09551	argT	[K].YFDFNVYGD.[-]	[252-260]	['periplasmic space']	['HisQ.', 'HisP.2', 'HisM.', 'ArgT.']	None	N	427	27.992	0.0198477	5	4	5.481	['Periplasmic binding protein-like II']	['26-257']	1	1	argTLNK		-0.564418	-0.564418	0.541125	0.466013
P77398	arnA	[K].RADAGAIVAQLR.[I]	[138-149]	['cytosol']	['ArnA.6']	None	N	74	74.289	0.00912862	6	1	6.538	['NAD(P)-binding Rossmann-fold domains', 'Formyltransferase', 'FMT C-terminal domain-like']	['317-652', '1-202', '205-304']	3	3	arnA1-202		-10.5056	-10.5056	1.82533	0
P77398	arnA	[R].GRAPLNWVLVNGETETGVTLHR.[M]	[113-134]	['cytosol']	['ArnA.6']	None	N	74	74.289	0.00912862	6	1	6.538	['NAD(P)-binding Rossmann-fold domains', 'Formyltransferase', 'FMT C-terminal domain-like']	['317-652', '1-202', '205-304']	3	3	arnA1-202		-10.1634	-10.1634	1.43571	0
P77398	arnA	[R].IAIAPDDIAITLHHK.[L]	[150-164]	['cytosol']	['ArnA.6']	None	N	74	74.289	0.00912862	6	1	6.538	['NAD(P)-binding Rossmann-fold domains', 'Formyltransferase', 'FMT C-terminal domain-like']	['317-652', '1-202', '205-304']	3	3	arnA1-202		-2.30795	-2.30795	1.29817	0.194225
P77398	arnA	[K].AFYGSVAR.[L]	[40-47]	['cytosol']	['ArnA.6']	None	N	74	74.289	0.00912862	6	1	6.538	['NAD(P)-binding Rossmann-fold domains', 'Formyltransferase', 'FMT C-terminal domain-like']	['317-652', '1-202', '205-304']	3	3	arnA1-202		-1.80379	-1.80379	1.98485	0.151859
P77398	arnA	[K].HGNILEIAQR.[E]	[182-191]	['cytosol']	['ArnA.6']	None	N	74	74.289	0.00912862	6	1	6.538	['NAD(P)-binding Rossmann-fold domains', 'Formyltransferase', 'FMT C-terminal domain-like']	['317-652', '1-202', '205-304']	3	3	arnA1-202		-1.61218	-1.61218	4.56275	0.0745768
P77398	arnA	[R].QLLEQTLPAIK.[H]	[171-181]	['cytosol']	['ArnA.6']	None	N	74	74.289	0.00912862	6	1	6.538	['NAD(P)-binding Rossmann-fold domains', 'Formyltransferase', 'FMT C-terminal domain-like']	['317-652', '1-202', '205-304']	3	3	arnA1-202		-1.4428	-1.4428	3.79799	0.0673968
P77398	arnA	[R].IAIAPDDIAITL.[H]	L161	['cytosol']	['ArnA.6']	None	N	74	74.289	0.00912862	6	1	6.538	['NAD(P)-binding Rossmann-fold domains', 'Formyltransferase', 'FMT C-terminal domain-like']	['317-652', '1-202', '205-304']	3	3	arnA1-202	161	1.00321	1.00321	0.659188	0.404911
P77398	arnA	[F].NLHGSLLPK.[Y]	N102	['cytosol']	['ArnA.6']	None	N	74	74.289	0.00912862	6	1	6.538	['NAD(P)-binding Rossmann-fold domains', 'Formyltransferase', 'FMT C-terminal domain-like']	['317-652', '1-202', '205-304']	3	3	arnA1-202	102	1.0497	1.0497	0.525008	0.526969
P77398	arnA	[R].IAQLSPDVIFSF.[Y]	F82	['cytosol']	['ArnA.6']	None	N	74	74.289	0.00912862	6	1	6.538	['NAD(P)-binding Rossmann-fold domains', 'Formyltransferase', 'FMT C-terminal domain-like']	['317-652', '1-202', '205-304']	3	3	arnA1-202	82	1.40489	1.40489	1.98401	0.146364
P77398	arnA	[R].HLIYDEILQLAPAGAFNLHGSLLPK.[Y]	[86-110]	['cytosol']	['ArnA.6']	None	N	74	74.289	0.00912862	6	1	6.538	['NAD(P)-binding Rossmann-fold domains', 'Formyltransferase', 'FMT C-terminal domain-like']	['317-652', '1-202', '205-304']	3	3	arnA1-202		2.23581	2.23581	1.73773	0.183988
P77398	arnA	[R].IAQLSPDVIF.[S]	F80	['cytosol']	['ArnA.6']	None	N	74	74.289	0.00912862	6	1	6.538	['NAD(P)-binding Rossmann-fold domains', 'Formyltransferase', 'FMT C-terminal domain-like']	['317-652', '1-202', '205-304']	3	3	arnA1-202	80	4.40341	4.40341	0.784366	0.626243
P77398	arnA	[R].AVADPWPGAFSYVGNQK.[F]	[223-239]	['cytosol']	['ArnA.6']	None	N	74	74.289	0.00912862	6	1	6.538	['NAD(P)-binding Rossmann-fold domains', 'Formyltransferase', 'FMT C-terminal domain-like']	['317-652', '1-202', '205-304']	3	3	arnA205-304		-2.72713	-2.72713	2.2299	0.404995
P77398	arnA	[K].AQPGSVISVAPLLIAC.[G]	C269	['cytosol']	['ArnA.6']	None	N	74	74.289	0.00912862	6	1	6.538	['NAD(P)-binding Rossmann-fold domains', 'Formyltransferase', 'FMT C-terminal domain-like']	['317-652', '1-202', '205-304']	3	3	arnA205-304	65	0.442397	0.442397	0.273895	0.453671
P77398	arnA	[R].AVADPWPGAF.[S]	F232	['cytosol']	['ArnA.6']	None	N	74	74.289	0.00912862	6	1	6.538	['NAD(P)-binding Rossmann-fold domains', 'Formyltransferase', 'FMT C-terminal domain-like']	['317-652', '1-202', '205-304']	3	3	arnA205-304	28	1.44247	1.44247	0.665985	0.502232
P77398	arnA	[R].TPDDSFLEWHKPASVL.[H]	L217	['cytosol']	['ArnA.6']	None	N	74	74.289	0.00912862	6	1	6.538	['NAD(P)-binding Rossmann-fold domains', 'Formyltransferase', 'FMT C-terminal domain-like']	['317-652', '1-202', '205-304']	3	3	arnA205-304	13	1.75339	1.75339	0.815187	0.445031
P77398	arnA	[R].TPDDSFLEWHKPASVLH.[N]	H218	['cytosol']	['ArnA.6']	None	N	74	74.289	0.00912862	6	1	6.538	['NAD(P)-binding Rossmann-fold domains', 'Formyltransferase', 'FMT C-terminal domain-like']	['317-652', '1-202', '205-304']	3	3	arnA205-304	14	10.0264	10.0264	0.822712	0.620237
P77398	arnA	[R].CFTDIRDGIEALYR.[I]	[536-549]	['cytosol']	['ArnA.6']	None	N	74	74.289	0.00912862	6	1	6.538	['NAD(P)-binding Rossmann-fold domains', 'Formyltransferase', 'FMT C-terminal domain-like']	['317-652', '1-202', '205-304']	3	3	arnA317-652		-10.4148	-10.4148	1.18406	0
P77398	arnA	[R].AITQLILNLVEGSPIK.[L]	[511-526]	['cytosol']	['ArnA.6']	None	N	74	74.289	0.00912862	6	1	6.538	['NAD(P)-binding Rossmann-fold domains', 'Formyltransferase', 'FMT C-terminal domain-like']	['317-652', '1-202', '205-304']	3	3	arnA317-652		-2.24856	-2.24856	2.24087	0.172633
P77398	arnA	[R].HHFPPFAGFR.[V]	[592-601]	['cytosol']	['ArnA.6']	None	N	74	74.289	0.00912862	6	1	6.538	['NAD(P)-binding Rossmann-fold domains', 'Formyltransferase', 'FMT C-terminal domain-like']	['317-652', '1-202', '205-304']	3	3	arnA317-652		-2.23815	-2.23815	1.22116	0.132533
P77398	arnA	[R].VLILGVNGFIGNHLTER.[L]	[318-334]	['cytosol']	['ArnA.6']	None	N	74	74.289	0.00912862	6	1	6.538	['NAD(P)-binding Rossmann-fold domains', 'Formyltransferase', 'FMT C-terminal domain-like']	['317-652', '1-202', '205-304']	3	3	arnA317-652		-2.21057	-2.21057	2.00558	0.364137
P77398	arnA	[R].CLDWEPK.[I]	[629-635]	['cytosol']	['ArnA.6']	None	N	74	74.289	0.00912862	6	1	6.538	['NAD(P)-binding Rossmann-fold domains', 'Formyltransferase', 'FMT C-terminal domain-like']	['317-652', '1-202', '205-304']	3	3	arnA317-652		-1.12009	-1.12009	4.42596	0.134365
P77398	arnA	[R].DGIEALYR.[I]	[542-549]	['cytosol']	['ArnA.6']	None	N	74	74.289	0.00912862	6	1	6.538	['NAD(P)-binding Rossmann-fold domains', 'Formyltransferase', 'FMT C-terminal domain-like']	['317-652', '1-202', '205-304']	3	3	arnA317-652		-0.830888	-0.830888	1.26317	0.178779
P77398	arnA	[K].IDMQETIDETLDFFLR.[T]	[636-651]	['cytosol']	['ArnA.6']	None	N	74	74.289	0.00912862	6	1	6.538	['NAD(P)-binding Rossmann-fold domains', 'Formyltransferase', 'FMT C-terminal domain-like']	['317-652', '1-202', '205-304']	3	3	arnA317-652		-0.498227	-0.498227	0.328199	0.27718
P77398	arnA	[Q].ETIDETLDFFLR.[T]	E640	['cytosol']	['ArnA.6']	None	N	74	74.289	0.00912862	6	1	6.538	['NAD(P)-binding Rossmann-fold domains', 'Formyltransferase', 'FMT C-terminal domain-like']	['317-652', '1-202', '205-304']	3	3	arnA317-652	324	0.517357	0.517357	0.284678	0.0762793
P77398	arnA	[R].LLREDHYEVY.[G]	Y344	['cytosol']	['ArnA.6']	None	N	74	74.289	0.00912862	6	1	6.538	['NAD(P)-binding Rossmann-fold domains', 'Formyltransferase', 'FMT C-terminal domain-like']	['317-652', '1-202', '205-304']	3	3	arnA317-652	28	1.53763	1.53763	0.68016	0.515558
P77398	arnA	[L].NLVEGSPIK.[L]	N518	['cytosol']	['ArnA.6']	None	N	74	74.289	0.00912862	6	1	6.538	['NAD(P)-binding Rossmann-fold domains', 'Formyltransferase', 'FMT C-terminal domain-like']	['317-652', '1-202', '205-304']	3	3	arnA317-652	202	1.73941	1.73941	0.73027	0.545084
P77398	arnA	[R].HHFPPFAGF.[R]	F600	['cytosol']	['ArnA.6']	None	N	74	74.289	0.00912862	6	1	6.538	['NAD(P)-binding Rossmann-fold domains', 'Formyltransferase', 'FMT C-terminal domain-like']	['317-652', '1-202', '205-304']	3	3	arnA317-652	284	2.002	2.002	0.557213	0.719992
P77398	arnA	[F].ELDFEENLR.[I]	E407	['cytosol']	['ArnA.6']	None	N	74	74.289	0.00912862	6	1	6.538	['NAD(P)-binding Rossmann-fold domains', 'Formyltransferase', 'FMT C-terminal domain-like']	['317-652', '1-202', '205-304']	3	3	arnA317-652	91	2.28579	2.28579	0.666964	0.630969
P77398	arnA	[N].GFIGNHLTER.[L]	G325	['cytosol']	['ArnA.6']	None	N	74	74.289	0.00912862	6	1	6.538	['NAD(P)-binding Rossmann-fold domains', 'Formyltransferase', 'FMT C-terminal domain-like']	['317-652', '1-202', '205-304']	3	3	arnA317-652	9	2.48948	2.48948	0.811127	0.519537
P77398	arnA	[L].VAIATPIEYTR.[N]	V390	['cytosol']	['ArnA.6']	None	N	74	74.289	0.00912862	6	1	6.538	['NAD(P)-binding Rossmann-fold domains', 'Formyltransferase', 'FMT C-terminal domain-like']	['317-652', '1-202', '205-304']	3	3	arnA317-652	74	12.5278	12.5278	1.29123	0.33266
P77398	arnA	[R].TPDDSFLEWHKPASVLHNMVR.[A]	[202-222]	['cytosol']	['ArnA.6']	None	N	74	74.289	0.00912862	6	1	6.538	['NAD(P)-binding Rossmann-fold domains', 'Formyltransferase', 'FMT C-terminal domain-like']	['317-652', '1-202', '205-304']	3	3	arnALNK		-1.27185	-1.27185	1.12596	0.127569
P77690	arnB	[R].APQAEVLTPGYK.[Y]	[230-241]	['cytosol']	Monomer	["pyridoxal 5'-phosphate"]	N	105	42.238	0.00736447	1	1	6.561	['PLP-dependent transferase-like']	['4-376']	1	1	arnB4-376		-11.8564	-11.8564	1.38284	0
P77690	arnB	[R].APQAEVLTPGYKYNLTDINAAIALTQLVK.[L]	[230-258]	['cytosol']	Monomer	["pyridoxal 5'-phosphate"]	N	105	42.238	0.00736447	1	1	6.561	['PLP-dependent transferase-like']	['4-376']	1	1	arnB4-376		-9.54009	-9.54009	1.25048	0
P77690	arnB	[K].GTAIFSFHAIK.[N]	[178-188]	['cytosol']	Monomer	["pyridoxal 5'-phosphate"]	N	105	42.238	0.00736447	1	1	6.561	['PLP-dependent transferase-like']	['4-376']	1	1	arnB4-376		-2.8525	-2.8525	2.56162	0.413411
P77690	arnB	[R].YGIAVIEDAAHAVGTYYK.[G]	[153-170]	['cytosol']	Monomer	["pyridoxal 5'-phosphate"]	N	105	42.238	0.00736447	1	1	6.561	['PLP-dependent transferase-like']	['4-376']	1	1	arnB4-376		-2.3646	-2.3646	3.49965	0.183263
P77690	arnB	[K].YNLTDINAAIALTQLVK.[L]	[242-258]	['cytosol']	Monomer	["pyridoxal 5'-phosphate"]	N	105	42.238	0.00736447	1	1	6.561	['PLP-dependent transferase-like']	['4-376']	1	1	arnB4-376		-2.06245	-2.06245	2.57942	0.148248
P77690	arnB	[K].FHGLGVDAYDR.[Q]	[214-224]	['cytosol']	Monomer	["pyridoxal 5'-phosphate"]	N	105	42.238	0.00736447	1	1	6.561	['PLP-dependent transferase-like']	['4-376']	1	1	arnB4-376		-1.38329	-1.38329	1.57767	0.132148
P77690	arnB	[R].ERFPTLSLPNTEWNSER.[I]	[341-357]	['cytosol']	Monomer	["pyridoxal 5'-phosphate"]	N	105	42.238	0.00736447	1	1	6.561	['PLP-dependent transferase-like']	['4-376']	1	1	arnB4-376		-0.901594	-0.901594	1.15469	0.032328
P77690	arnB	[R].GIGTGLHFR.[A]	[323-331]	['cytosol']	Monomer	["pyridoxal 5'-phosphate"]	N	105	42.238	0.00736447	1	1	6.561	['PLP-dependent transferase-like']	['4-376']	1	1	arnB4-376		-0.837502	-0.837502	2.33433	0.0685178
P77690	arnB	[K].AIIPVHYAGAPADIDAIR.[A]	[130-147]	['cytosol']	Monomer	["pyridoxal 5'-phosphate"]	N	105	42.238	0.00736447	1	1	6.561	['PLP-dependent transferase-like']	['4-376']	1	1	arnB4-376		-0.695945	-0.695945	5.45561	0.0723922
P77690	arnB	[R].FPTLSLPNTEWNSER.[I]	[343-357]	['cytosol']	Monomer	["pyridoxal 5'-phosphate"]	N	105	42.238	0.00736447	1	1	6.561	['PLP-dependent transferase-like']	['4-376']	1	1	arnB4-376		-0.533087	-0.533087	0.931939	0.176856
P77690	arnB	[A].DADHVITALQQLAGQ.[-]	D371	['cytosol']	Monomer	["pyridoxal 5'-phosphate"]	N	105	42.238	0.00736447	1	1	6.561	['PLP-dependent transferase-like']	['4-376']	1	1	arnB4-376	368	-0.306587	-0.306587	0.17092	0.455678
P77690	arnB	[K].EVLESGWITTGPK.[N]	[28-40]	['cytosol']	Monomer	["pyridoxal 5'-phosphate"]	N	105	42.238	0.00736447	1	1	6.561	['PLP-dependent transferase-like']	['4-376']	1	1	arnB4-376		-0.263609	-0.263609	0.733675	0.0894298
P77690	arnB	[K].NITCAEGGLIVTDNENLAR.[Q]	[189-207]	['cytosol']	Monomer	["pyridoxal 5'-phosphate"]	N	105	42.238	0.00736447	1	1	6.561	['PLP-dependent transferase-like']	['4-376']	1	1	arnB4-376		0.412838	0.412838	0.419551	0.246428
P77690	arnB	[R].DALMEALKER.[G]	[313-322]	['cytosol']	Monomer	["pyridoxal 5'-phosphate"]	N	105	42.238	0.00736447	1	1	6.561	['PLP-dependent transferase-like']	['4-376']	1	1	arnB4-376		0.461531	0.461531	2.07818	0.0291976
P77690	arnB	[K].IGKGDEVITPS.[L]	S86	['cytosol']	Monomer	["pyridoxal 5'-phosphate"]	N	105	42.238	0.00736447	1	1	6.561	['PLP-dependent transferase-like']	['4-376']	1	1	arnB4-376	83	0.652378	0.652378	0.373596	0.514735
P77690	arnB	[K].IGKGDEVITPSLTW.[V]	W89	['cytosol']	Monomer	["pyridoxal 5'-phosphate"]	N	105	42.238	0.00736447	1	1	6.561	['PLP-dependent transferase-like']	['4-376']	1	1	arnB4-376	86	0.822321	0.822321	1.34477	0.136487
P77690	arnB	[F].SRPAMGVEELAAVK.[E]	S14	['cytosol']	Monomer	["pyridoxal 5'-phosphate"]	N	105	42.238	0.00736447	1	1	6.561	['PLP-dependent transferase-like']	['4-376']	1	1	arnB4-376	11	1.68262	1.68262	3.3535	0.0784803
P77690	arnB	[R].YGIAVIEDAAHAV.[G]	V165	['cytosol']	Monomer	["pyridoxal 5'-phosphate"]	N	105	42.238	0.00736447	1	1	6.561	['PLP-dependent transferase-like']	['4-376']	1	1	arnB4-376	162	1.70106	1.70106	1.6034	0.207017
P77690	arnB	[K].NQALEQAFCQ.[L]	Q50	['cytosol']	Monomer	["pyridoxal 5'-phosphate"]	N	105	42.238	0.00736447	1	1	6.561	['PLP-dependent transferase-like']	['4-376']	1	1	arnB4-376	47	1.70325	1.70325	1.67592	0.155474
P77690	arnB	[R].GIGTGLHF.[R]	F330	['cytosol']	Monomer	["pyridoxal 5'-phosphate"]	N	105	42.238	0.00736447	1	1	6.561	['PLP-dependent transferase-like']	['4-376']	1	1	arnB4-376	327	1.9353	1.9353	1.83295	0.185621
P77690	arnB	[K].AIIPVHY.[A]	Y136	['cytosol']	Monomer	["pyridoxal 5'-phosphate"]	N	105	42.238	0.00736447	1	1	6.561	['PLP-dependent transferase-like']	['4-376']	1	1	arnB4-376	133	4.13226	4.13226	0.9004	0.524562
P77690	arnB	[Q].LVKLEHLNTR.[R]	L256	['cytosol']	Monomer	["pyridoxal 5'-phosphate"]	N	105	42.238	0.00736447	1	1	6.561	['PLP-dependent transferase-like']	['4-376']	1	1	arnB4-376	253	9.91068	9.91068	0.951218	0.516994
P77690	arnB	[L].MVTPEAIESAITPR.[T]	M114	['cytosol']	Monomer	["pyridoxal 5'-phosphate"]	N	105	42.238	0.00736447	1	1	6.561	['PLP-dependent transferase-like']	['4-376']	1	1	arnB4-376	111	10.3745	10.3745	1.13406	0.405661
P77690	arnB	[R].ICSLPLFPDMTTADADHVITALQQLAGQ.[-]	[358-385]	['cytosol']	Monomer	["pyridoxal 5'-phosphate"]	N	105	42.238	0.00736447	1	1	6.561	['PLP-dependent transferase-like']	['4-376']	1	1	arnBLNK		-5.5319	-5.5319	1.11311	0
P77690	arnB	[R].ICSLPLFPDMTTADADHVITAL.[Q]	L379	['cytosol']	Monomer	["pyridoxal 5'-phosphate"]	N	105	42.238	0.00736447	1	1	6.561	['PLP-dependent transferase-like']	['4-376']	1	1	arnBLNK		1.11508	1.11508	2.62503	0.108439
P76473	arnT	[P].QFFVEMTQESLQPSR.[Y]	Q436	['inner membrane']	Monomer	None	N	?	62.543	?	1	1	9.052	Unknown		0	0	arnT		0.328507	0.328507	1.10264	0.0974175
P0A6D3	aroA	[L].VALSDTPVTILDPK.[C]	V394	['cytosol']	Monomer	None	N	1248	46.096	0.0955272	1	1	5.303	['IF3-like']	['7-422']	1	1	aroA7-422	388	-9.90931	-9.90931	2.44587	0
P0A6D3	aroA	[R].ALLLAALAHGK.[T]	[28-38]	['cytosol']	Monomer	None	N	1248	46.096	0.0955272	1	1	5.303	['IF3-like']	['7-422']	1	1	aroA7-422		-3.04295	-3.04295	8.39513	0.229808
P0A6D3	aroA	[T].YLEQENYPPLR.[L]	Y142	['cytosol']	Monomer	None	N	1248	46.096	0.0955272	1	1	5.303	['IF3-like']	['7-422']	1	1	aroA7-422	136	-1.82257	-1.82257	1.47892	0.155316
P0A6D3	aroA	[K].ITYLEQENYPPLR.[L]	[140-152]	['cytosol']	Monomer	None	N	1248	46.096	0.0955272	1	1	5.303	['IF3-like']	['7-422']	1	1	aroA7-422		-1.52018	-1.52018	3.88472	0.0835757
P0A6D3	aroA	[K].ERPIGHLVDALR.[L]	[123-134]	['cytosol']	Monomer	None	N	1248	46.096	0.0955272	1	1	5.303	['IF3-like']	['7-422']	1	1	aroA7-422		-0.968987	-0.968987	1.46354	0.165856
P0A6D3	aroA	[K].TVLTNLLDSDDVR.[H]	[39-51]	['cytosol']	Monomer	None	N	1248	46.096	0.0955272	1	1	5.303	['IF3-like']	['7-422']	1	1	aroA7-422		-0.952927	-0.952927	4.62283	0.0790297
P0A6D3	aroA	[R].LFAMATELR.[K]	[345-353]	['cytosol']	Monomer	None	N	1248	46.096	0.0955272	1	1	5.303	['IF3-like']	['7-422']	1	1	aroA7-422		-0.295583	-0.295583	0.334004	0.0834885
P0A6D3	aroA	[K].VGAEVEEGHDYIR.[I]	[355-367]	['cytosol']	Monomer	None	N	1248	46.096	0.0955272	1	1	5.303	['IF3-like']	['7-422']	1	1	aroA7-422		-0.250456	-0.250456	0.570777	0.161339
P0A6D3	aroA	[R].VDGTINLPGSK.[S]	[12-22]	['cytosol']	Monomer	None	N	1248	46.096	0.0955272	1	1	5.303	['IF3-like']	['7-422']	1	1	aroA7-422		0.243385	0.243385	0.660335	0.126116
P0A6D3	aroA	[R].KVGAEVEEGHDYIR.[I]	[354-367]	['cytosol']	Monomer	None	N	1248	46.096	0.0955272	1	1	5.303	['IF3-like']	['7-422']	1	1	aroA7-422		0.315946	0.315946	0.960829	0.00864398
P0A6D3	aroA	[F].SLVALSDTPVTILDPK.[C]	S392	['cytosol']	Monomer	None	N	1248	46.096	0.0955272	1	1	5.303	['IF3-like']	['7-422']	1	1	aroA7-422	386	1.24968	1.24968	2.81366	0.1161
P0A6D3	aroA	[M].TAPLAPEDTVIR.[I]	T179	['cytosol']	Monomer	None	N	1248	46.096	0.0955272	1	1	5.303	['IF3-like']	['7-422']	1	1	aroA7-422	173	1.75915	1.75915	1.49493	0.268925
P0A6D3	aroA	[L].SDTPVTILDPK.[C]	S397	['cytosol']	Monomer	None	N	1248	46.096	0.0955272	1	1	5.303	['IF3-like']	['7-422']	1	1	aroA7-422	391	2.49385	2.49385	1.84916	0.141482
P0A6D3	aroA	[L].MTAPLAPEDTVIR.[I]	M178	['cytosol']	Monomer	None	N	1248	46.096	0.0955272	1	1	5.303	['IF3-like']	['7-422']	1	1	aroA7-422	172	7.00143	7.00143	2.24454	0.0423596
P0A6D3	aroA	[K].GGQSYQSPGTYLVEGDASSA.[S]	A246	['cytosol']	Monomer	None	N	1248	46.096	0.0955272	1	1	5.303	['IF3-like']	['7-422']	1	1	aroA7-422	240	8.85291	8.85291	1.14511	0.399363
P0A6D3	aroA	[K].GDLVSKPYIDITL.[N]	L205	['cytosol']	Monomer	None	N	1248	46.096	0.0955272	1	1	5.303	['IF3-like']	['7-422']	1	1	aroA7-422	199	8.90921	8.90921	0.882982	0.568016
P0A6D3	aroA	[K].GGQSYQSPGTY.[L]	Y237	['cytosol']	Monomer	None	N	1248	46.096	0.0955272	1	1	5.303	['IF3-like']	['7-422']	1	1	aroA7-422	231	10.5871	10.5871	1.1886	0.378325
P0A6D3	aroA	[-].MESLTLQPIAR.[V]	[1-11]	['cytosol']	Monomer	None	N	1248	46.096	0.0955272	1	1	5.303	['IF3-like']	['7-422']	1	1	aroALNK		-0.367902	-0.367902	0.52594	0.180588
P07639	aroB	[K].SLAVLDTVFTALLQKPHGR.[D]	[77-95]	['cytosol']	Monomer	['Zn2+', 'NAD+', 'Co2+']	N	770	38.881	0.0497138	1	1	5.773	['Dehydroquinate synthase-like']	['4-356']	1	1	aroB4-356		-7.61312	-7.61312	0.999668	0
P07639	aroB	[K].RAGLPVNGPR.[E]	[299-308]	['cytosol']	Monomer	['Zn2+', 'NAD+', 'Co2+']	N	770	38.881	0.0497138	1	1	5.773	['Dehydroquinate synthase-like']	['4-356']	1	1	aroB4-356		-7.18354	-7.18354	2.69789	0
P07639	aroB	[R].LILPLAIGK.[S]	[332-340]	['cytosol']	Monomer	['Zn2+', 'NAD+', 'Co2+']	N	770	38.881	0.0497138	1	1	5.773	['Dehydroquinate synthase-like']	['4-356']	1	1	aroB4-356		0.0300924	0.0300924	0.0715211	0.0877503
P07639	aroB	[R].LGQFSSAETQR.[I]	[282-292]	['cytosol']	Monomer	['Zn2+', 'NAD+', 'Co2+']	N	770	38.881	0.0497138	1	1	5.773	['Dehydroquinate synthase-like']	['4-356']	1	1	aroB4-356		0.607543	0.607543	1.22156	0.135479
P07639	aroB	[A].SGLFNEPASFLPLK.[S]	S19	['cytosol']	Monomer	['Zn2+', 'NAD+', 'Co2+']	N	770	38.881	0.0497138	1	1	5.773	['Dehydroquinate synthase-like']	['4-356']	1	1	aroB4-356	16	0.787788	0.787788	1.57038	0.112012
P07639	aroB	[R].IVVTLGER.[S]	[4-11]	['cytosol']	Monomer	['Zn2+', 'NAD+', 'Co2+']	N	770	38.881	0.0497138	1	1	5.773	['Dehydroquinate synthase-like']	['4-356']	1	1	aroB4-356		0.794828	0.794828	1.53357	0.0504783
P07639	aroB	[F].NEPASFLPLK.[S]	N23	['cytosol']	Monomer	['Zn2+', 'NAD+', 'Co2+']	N	770	38.881	0.0497138	1	1	5.773	['Dehydroquinate synthase-like']	['4-356']	1	1	aroB4-356	20	0.925108	0.925108	0.474992	0.531852
P12008	aroC	[K].VTVVASGVPAGLGEPVFDRLDADIAHAL.[M]	L234	['cytosol']	['AroC.4']	['FMNH2']	N	1258	39.137	0.0817556	4	1	5.9	['Chorismate synthase, AroC']	['4-353']	1	1	aroC4-353	231	-8.98785	-8.98785	1.36067	0
P12008	aroC	[R].FGEEVEMITK.[G]	[308-317]	['cytosol']	['AroC.4']	['FMNH2']	N	1258	39.137	0.0817556	4	1	5.9	['Chorismate synthase, AroC']	['4-353']	1	1	aroC4-353		0.0627647	0.0627647	0.0289867	0.0802307
P12008	aroC	[K].GVEIGDGFDVVALR.[G]	[242-255]	['cytosol']	['AroC.4']	['FMNH2']	N	1258	39.137	0.0817556	4	1	5.9	['Chorismate synthase, AroC']	['4-353']	1	1	aroC4-353		0.239472	0.239472	0.352549	0.180413
P12008	aroC	[C].IVDGVPPGIPLTEADLQHDLDR.[R]	I26	['cytosol']	['AroC.4']	['FMNH2']	N	1258	39.137	0.0817556	4	1	5.9	['Chorismate synthase, AroC']	['4-353']	1	1	aroC4-353	23	0.901631	0.901631	1.3077	0.00177809
P12008	aroC	[L].ALGCIVDGVPPGIPLTEADLQHDLDRR.[R]	A22	['cytosol']	['AroC.4']	['FMNH2']	N	1258	39.137	0.0817556	4	1	5.9	['Chorismate synthase, AroC']	['4-353']	1	1	aroC4-353	19	0.995311	0.995311	1.31905	0.194711
P12008	aroC	[C].IVDGVPPGIPLTEADLQHDLDRR.[R]	I26	['cytosol']	['AroC.4']	['FMNH2']	N	1258	39.137	0.0817556	4	1	5.9	['Chorismate synthase, AroC']	['4-353']	1	1	aroC4-353	23	0.997183	0.997183	1.66004	0.0539693
P12008	aroC	[K].GVEIGDGFDVVAL.[R]	L254	['cytosol']	['AroC.4']	['FMNH2']	N	1258	39.137	0.0817556	4	1	5.9	['Chorismate synthase, AroC']	['4-353']	1	1	aroC4-353	251	1.07258	1.07258	0.941273	0.275328
P12008	aroC	[M].AGNTIGQLFR.[V]	A2	['cytosol']	['AroC.4']	['FMNH2']	N	1258	39.137	0.0817556	4	1	5.9	['Chorismate synthase, AroC']	['4-353']	1	1	aroCLNK		-0.845304	-0.845304	0.788992	0.242544
P05194	aroD	[R].LAGEVFGSAATFGAVK.[K]	[214-229]	['cytosol']	['AroD.2']	None	?	572	27.467	0.0260889	2	1	5.095	['TIM beta/alpha-barrel']	['1-251']	1	1	aroD1-251		-9.25602	-9.25602	2.334	0
P05194	aroD	[R].VDHYADLSNVESVMAAAK.[I]	[49-66]	['cytosol']	['AroD.2']	None	?	572	27.467	0.0260889	2	1	5.095	['TIM beta/alpha-barrel']	['1-251']	1	1	aroD1-251		-8.34014	-8.34014	1.26764	0
P05194	aroD	[R].EADFDILEWR.[V]	[39-48]	['cytosol']	['AroD.2']	None	?	572	27.467	0.0260889	2	1	5.095	['TIM beta/alpha-barrel']	['1-251']	1	1	aroD1-251		-5.83994	-5.83994	4.50283	0
P05194	aroD	[K].IALMPQSTSDVLTLL.[A]	L185	['cytosol']	['AroD.2']	None	?	572	27.467	0.0260889	2	1	5.095	['TIM beta/alpha-barrel']	['1-251']	1	1	aroD1-251	185	-1.25386	-1.25386	1.42173	0.00712345
P05194	aroD	[K].ASAPGQISVNDLR.[T]	[231-243]	['cytosol']	['AroD.2']	None	?	572	27.467	0.0260889	2	1	5.095	['TIM beta/alpha-barrel']	['1-251']	1	1	aroD1-251		-1.17079	-1.17079	1.96197	0.0819329
P05194	aroD	[K].KASAPGQISVNDLR.[T]	[230-243]	['cytosol']	['AroD.2']	None	?	572	27.467	0.0260889	2	1	5.095	['TIM beta/alpha-barrel']	['1-251']	1	1	aroD1-251		-0.645375	-0.645375	1.46212	0.184977
P05194	aroD	[K].DLVIGTGAPK.[I]	[8-17]	['cytosol']	['AroD.2']	None	?	572	27.467	0.0260889	2	1	5.095	['TIM beta/alpha-barrel']	['1-251']	1	1	aroD1-251		-0.585717	-0.585717	2.84374	0.0665986
P05194	aroD	[R].TVLTILHQA.[-]	[244-252]	['cytosol']	['AroD.2']	None	?	572	27.467	0.0260889	2	1	5.095	['TIM beta/alpha-barrel']	['1-251']	1	1	aroDLNK		-1.28793	-1.28793	0.47966	0.904831
P15770	aroE	[R].GVLLPLLSLDCAVTITNR.[T]	[133-150]	['cytosol']	Monomer	None	N	1144	29.414	0.0558765	1	1	5.318	['NAD(P)-binding Rossmann-fold domains', 'Aminoacid dehydrogenase-like, N-terminal domain']	['102-268', '2-101']	2	2	aroE102-268		-8.35186	-8.35186	1.54772	0
P15770	aroE	[R].ILLIGAGGASR.[G]	[122-132]	['cytosol']	Monomer	None	N	1144	29.414	0.0558765	1	1	5.318	['NAD(P)-binding Rossmann-fold domains', 'Aminoacid dehydrogenase-like, N-terminal domain']	['102-268', '2-101']	2	2	aroE102-268		-2.61618	-2.61618	1.31621	0.221268
P15770	aroE	[R].LSFIRPGLR.[I]	[113-121]	['cytosol']	Monomer	None	N	1144	29.414	0.0558765	1	1	5.318	['NAD(P)-binding Rossmann-fold domains', 'Aminoacid dehydrogenase-like, N-terminal domain']	['102-268', '2-101']	2	2	aroE102-268		-2.29231	-2.29231	2.77663	0.125243
P15770	aroE	[K].GKTPFLAWCEQR.[G]	[218-229]	['cytosol']	Monomer	None	N	1144	29.414	0.0558765	1	1	5.318	['NAD(P)-binding Rossmann-fold domains', 'Aminoacid dehydrogenase-like, N-terminal domain']	['102-268', '2-101']	2	2	aroE102-268		-1.11267	-1.11267	1.3788	0.427256
P15770	aroE	[L].WHGVLPDVEPVIK.[Q]	W252	['cytosol']	Monomer	None	N	1144	29.414	0.0558765	1	1	5.318	['NAD(P)-binding Rossmann-fold domains', 'Aminoacid dehydrogenase-like, N-terminal domain']	['102-268', '2-101']	2	2	aroE102-268	151	0.0117135	0.0117135	0.030857	0.0874952
P15770	aroE	[G].KTPFLAWCEQR.[G]	K219	['cytosol']	Monomer	None	N	1144	29.414	0.0558765	1	1	5.318	['NAD(P)-binding Rossmann-fold domains', 'Aminoacid dehydrogenase-like, N-terminal domain']	['102-268', '2-101']	2	2	aroE102-268	118	2.39112	2.39112	2.3522	0.135616
P15770	aroE	[K].GANVTVPFKEEAFAR.[A]	[57-71]	['cytosol']	Monomer	None	N	1144	29.414	0.0558765	1	1	5.318	['NAD(P)-binding Rossmann-fold domains', 'Aminoacid dehydrogenase-like, N-terminal domain']	['102-268', '2-101']	2	2	aroE2-101		-0.858382	-0.858382	1.66255	0.0354637
P15770	aroE	[K].SPFIHQQFAQQLNIEHPYGR.[V]	[16-35]	['cytosol']	Monomer	None	N	1144	29.414	0.0558765	1	1	5.318	['NAD(P)-binding Rossmann-fold domains', 'Aminoacid dehydrogenase-like, N-terminal domain']	['102-268', '2-101']	2	2	aroE2-101		-0.422549	-0.422549	0.931965	0.123015
P15770	aroE	[R].AALAGAVNTLMR.[L]	[79-90]	['cytosol']	Monomer	None	N	1144	29.414	0.0558765	1	1	5.318	['NAD(P)-binding Rossmann-fold domains', 'Aminoacid dehydrogenase-like, N-terminal domain']	['102-268', '2-101']	2	2	aroE2-101		0.0422254	0.0422254	0.0274108	0.305479
P15770	aroE	[-].METYAVFGNPIAHSK.[S]	[1-15]	['cytosol']	Monomer	None	N	1144	29.414	0.0558765	1	1	5.318	['NAD(P)-binding Rossmann-fold domains', 'Aminoacid dehydrogenase-like, N-terminal domain']	['102-268', '2-101']	2	2	aroELNK		-9.86372	-9.86372	1.48226	0
P15770	aroE	[R].LLGDNTDGVGLLSDLER.[L]	[96-112]	['cytosol']	Monomer	None	N	1144	29.414	0.0558765	1	1	5.318	['NAD(P)-binding Rossmann-fold domains', 'Aminoacid dehydrogenase-like, N-terminal domain']	['102-268', '2-101']	2	2	aroELNK		-1.9042	-1.9042	3.57011	0
P15770	aroE	[K].QLQEELSA.[-]	[265-272]	['cytosol']	Monomer	None	N	1144	29.414	0.0558765	1	1	5.318	['NAD(P)-binding Rossmann-fold domains', 'Aminoacid dehydrogenase-like, N-terminal domain']	['102-268', '2-101']	2	2	aroELNK		-1.11585	-1.11585	1.37149	0.0951451
P00888	aroF	[M].IESNIHEGNQSSEQPR.[S]	I302	['cytosol']	['AroF.2']	None	N	361	38.804	0.0232612	2	1	5.397	['TIM beta/alpha-barrel']	['8-346']	1	1	aroF8-346	295	-9.78697	-9.78697	1.01417	0
P0AB91	aroG	[S].GNGDCHIILR.[G]	G225	['cytosol']	['AroG.4']	['Fe2+']	N	4959	38.009	0.312989	4	1	6.278	['TIM beta/alpha-barrel', '']	['10-349', '4-220']	2	2	aroG10-349	216	-0.995212	-0.995212	0.796965	0.435201
P0AB91	aroG	[C].IGWEDTDALLR.[Q]	I329	['cytosol']	['AroG.4']	['Fe2+']	N	4959	38.009	0.312989	4	1	6.278	['TIM beta/alpha-barrel', '']	['10-349', '4-220']	2	2	aroG10-349	320	-0.341208	-0.341208	0.250836	0.44303
P0AB91	aroG	[K].SITDACIGWEDTDALLR.[Q]	[323-339]	['cytosol']	['AroG.4']	['Fe2+']	N	4959	38.009	0.312989	4	1	6.278	['TIM beta/alpha-barrel', '']	['10-349', '4-220']	2	2	aroG10-349		-0.174819	-0.174819	0.350406	0.0364307
P0AB91	aroG	[W].EDTDALLR.[Q]	E332	['cytosol']	['AroG.4']	['Fe2+']	N	4959	38.009	0.312989	4	1	6.278	['TIM beta/alpha-barrel', '']	['10-349', '4-220']	2	2	aroG10-349	323	0.0897198	0.0897198	0.119745	0.046904
P0AB91	aroG	[C].ADVCQQIAGGEK.[A]	A283	['cytosol']	['AroG.4']	['Fe2+']	N	4959	38.009	0.312989	4	1	6.278	['TIM beta/alpha-barrel', '']	['10-349', '4-220']	2	2	aroG10-349	274	0.143014	0.143014	1.0863	0.0254035
P0AB91	aroG	[N].TSGNGDCHIILR.[G]	T223	['cytosol']	['AroG.4']	['Fe2+']	N	4959	38.009	0.312989	4	1	6.278	['TIM beta/alpha-barrel', '']	['10-349', '4-220']	2	2	aroG10-349	214	0.168619	0.168619	0.718795	0.0561067
P0AB91	aroG	[K].AGLPAQVMIDFSHANSSK.[Q]	[256-273]	['cytosol']	['AroG.4']	['Fe2+']	N	4959	38.009	0.312989	4	1	6.278	['TIM beta/alpha-barrel', '']	['10-349', '4-220']	2	2	aroG10-349		0.267492	0.267492	1.13312	0.0500112
P0AB91	aroG	[M].VESHLVEGNQSLESGEPLAYGK.[S]	V301	['cytosol']	['AroG.4']	['Fe2+']	N	4959	38.009	0.312989	4	1	6.278	['TIM beta/alpha-barrel', '']	['10-349', '4-220']	2	2	aroG10-349	292	0.746179	0.746179	2.46986	0.106552
P0AB91	aroG	[V].MVESHLVEGNQSLESGEPLAYGK.[S]	M300	['cytosol']	['AroG.4']	['Fe2+']	N	4959	38.009	0.312989	4	1	6.278	['TIM beta/alpha-barrel', '']	['10-349', '4-220']	2	2	aroG10-349	291	1.1625	1.1625	1.30914	0.10709
P0AB91	aroG	[K].AGLPAQVMIDF.[S]	F266	['cytosol']	['AroG.4']	['Fe2+']	N	4959	38.009	0.312989	4	1	6.278	['TIM beta/alpha-barrel', '']	['10-349', '4-220']	2	2	aroG10-349	257	1.69235	1.69235	1.35554	0.249298
P0AB91	aroG	[A].IVNTSGNGDCHIILR.[G]	I220	['cytosol']	['AroG.4']	['Fe2+']	N	4959	38.009	0.312989	4	1	6.278	['TIM beta/alpha-barrel', '']	['10-349', '4-220']	2	2	aroGLNK		-0.564306	-0.564306	0.77351	0.039336
P0AB91	aroG	[W].GHSAIVNTSGNGDCHIILR.[G]	G216	['cytosol']	['AroG.4']	['Fe2+']	N	4959	38.009	0.312989	4	1	6.278	['TIM beta/alpha-barrel', '']	['10-349', '4-220']	2	2	aroGLNK		-0.158256	-0.158256	0.137646	0.298065
P0AB91	aroG	[K].VAIDAINAAGAPHCFL.[S]	L210	['cytosol']	['AroG.4']	['Fe2+']	N	4959	38.009	0.312989	4	1	6.278	['TIM beta/alpha-barrel', '']	['10-349', '4-220']	2	2	aroGLNK		0.199036	0.199036	0.229945	0.229812
P0AB91	aroG	[K].FPATENAANTVAHAR.[K]	[26-40]	['cytosol']	['AroG.4']	['Fe2+']	N	4959	38.009	0.312989	4	1	6.278	['TIM beta/alpha-barrel', '']	['10-349', '4-220']	2	2	aroGLNK		0.406723	0.406723	0.541367	0.0132122
P0AB91	aroG	[R].LLVVIGPCSIHDPVAAK.[E]	[54-70]	['cytosol']	['AroG.4']	['Fe2+']	N	4959	38.009	0.312989	4	1	6.278	['TIM beta/alpha-barrel', '']	['10-349', '4-220']	2	2	aroGLNK		0.440242	0.440242	0.692534	0.204541
P0AB91	aroG	[K].ELLPPVALLEKFPATENAANTVAHAR.[K]	[15-40]	['cytosol']	['AroG.4']	['Fe2+']	N	4959	38.009	0.312989	4	1	6.278	['TIM beta/alpha-barrel', '']	['10-349', '4-220']	2	2	aroGLNK		0.577386	0.577386	1.79648	0.0227788
P0AB91	aroG	[L].LEKFPATENAANTVAHAR.[K]	L23	['cytosol']	['AroG.4']	['Fe2+']	N	4959	38.009	0.312989	4	1	6.278	['TIM beta/alpha-barrel', '']	['10-349', '4-220']	2	2	aroGLNK		0.587558	0.587558	0.428859	0.289436
P0AB91	aroG	[R].ELASGLSCPVGFK.[N]	[174-186]	['cytosol']	['AroG.4']	['Fe2+']	N	4959	38.009	0.312989	4	1	6.278	['TIM beta/alpha-barrel', '']	['10-349', '4-220']	2	2	aroGLNK		0.615727	0.615727	0.619999	0.0361265
P0AB91	aroG	[K].ELLPPVALLEK.[F]	[15-25]	['cytosol']	['AroG.4']	['Fe2+']	N	4959	38.009	0.312989	4	1	6.278	['TIM beta/alpha-barrel', '']	['10-349', '4-220']	2	2	aroGLNK		0.620787	0.620787	1.70544	0.0542625
P0AB91	aroG	[K].ELLPPVAL.[L]	L22	['cytosol']	['AroG.4']	['Fe2+']	N	4959	38.009	0.312989	4	1	6.278	['TIM beta/alpha-barrel', '']	['10-349', '4-220']	2	2	aroGLNK		0.653107	0.653107	0.5787	0.303258
P0AB91	aroG	[-].MNYQNDDLR.[I]	[1-9]	['cytosol']	['AroG.4']	['Fe2+']	N	4959	38.009	0.312989	4	1	6.278	['TIM beta/alpha-barrel', '']	['10-349', '4-220']	2	2	aroGLNK		1.58414	1.58414	4.67274	0.0464032
P0AB91	aroG	[K].ELLPPVALL.[E]	L23	['cytosol']	['AroG.4']	['Fe2+']	N	4959	38.009	0.312989	4	1	6.278	['TIM beta/alpha-barrel', '']	['10-349', '4-220']	2	2	aroGLNK		1.6174	1.6174	1.003	0.337416
P0AB91	aroG	[K].GLINDPHMDNSFQINDGLR.[I]	[106-124]	['cytosol']	['AroG.4']	['Fe2+']	N	4959	38.009	0.312989	4	1	6.278	['TIM beta/alpha-barrel', '']	['10-349', '4-220']	2	2	aroGLNK		1.62737	1.62737	2.17504	0.136458
P0AB91	aroG	[R].LLVVIGPC.[S]	C61	['cytosol']	['AroG.4']	['Fe2+']	N	4959	38.009	0.312989	4	1	6.278	['TIM beta/alpha-barrel', '']	['10-349', '4-220']	2	2	aroGLNK		2.77441	2.77441	1.55677	0.227726
P00887	aroH	[C].DTLHEFDLPEHLVVDFSHGNCQK.[Q]	D250	['cytosol']	['AroH.2']	None	N	1341	38.735	0.0862544	2	1	6.566	['TIM beta/alpha-barrel']	['7-347']	1	1	aroH7-347	244	-0.244524	-0.244524	0.262013	0.132203
P00887	aroH	[R].IAVDAIR.[A]	[194-200]	['cytosol']	['AroH.2']	None	N	1341	38.735	0.0862544	2	1	6.566	['TIM beta/alpha-barrel']	['7-347']	1	1	aroH7-347		0.101949	0.101949	0.121125	0.15109
P00887	aroH	[Y].GQSITDPCLGWEDTER.[L]	G320	['cytosol']	['AroH.2']	None	N	1341	38.735	0.0862544	2	1	6.566	['TIM beta/alpha-barrel']	['7-347']	1	1	aroH7-347	314	0.210695	0.210695	0.126675	0.163646
P00887	aroH	[R].GGKKPNYHADDIAAAC.[D]	C249	['cytosol']	['AroH.2']	None	N	1341	38.735	0.0862544	2	1	6.566	['TIM beta/alpha-barrel']	['7-347']	1	1	aroH7-347	243	0.427507	0.427507	2.14981	0.0294874
P00887	aroH	[K].GLISDPDLNGSYR.[V]	[105-117]	['cytosol']	['AroH.2']	None	N	1341	38.735	0.0862544	2	1	6.566	['TIM beta/alpha-barrel']	['7-347']	1	1	aroH7-347		0.721546	0.721546	0.770729	0.153209
P00887	aroH	[Y].QTSGNPYGHIIMR.[G]	Q221	['cytosol']	['AroH.2']	None	N	1341	38.735	0.0862544	2	1	6.566	['TIM beta/alpha-barrel']	['7-347']	1	1	aroH7-347	215	1.23198	1.23198	1.83799	0.025783
P0A6D7	aroK	[R].GVVVYLETTIEK.[Q]	[98-109]	['cytosol']	Monomer	None	N	12633	19.538	0.40986	1	1	5.145	['P-loop containing nucleoside triphosphate hydrolases']	['6-166']	1	1	aroK6-166		-0.432696	-0.432696	0.195205	0.850464
P0A6D7	aroK	[E].FYDSDQEIEKR.[T]	F32	['cytosol']	Monomer	None	N	12633	19.538	0.40986	1	1	5.145	['P-loop containing nucleoside triphosphate hydrolases']	['6-166']	1	1	aroK6-166	27	-0.417985	-0.417985	0.283428	0.333138
P0A6D7	aroK	[L].EALANERNPLYEEIADVTIR.[T]	E134	['cytosol']	Monomer	None	N	12633	19.538	0.40986	1	1	5.145	['P-loop containing nucleoside triphosphate hydrolases']	['6-166']	1	1	aroK6-166	129	-0.252797	-0.252797	0.209077	0.262883
[truncated: 18,426 more rows]
